# Supplementary material for: Comprehensive human amniotic fluid metagenomics supports the sterile womb hypothesis
Source: Sci Rep. 2022 Apr 27;12:6875. doi: 10.1038/s41598-022-10869-7 (PMC9046152; doi:10.1038/s41598-022-10869-7)
Supplement: Supplementary file 2 — Supplementary Table S3. [file 41598_2022_10869_MOESM2_ESM.xlsx]

## Sheet: Summary
Virus Database number of organisms with partial sequence removal from database due to similarity to human												Bacterial Database number of organisms with partial sequence removal from database due to similarity to human												Fungi and Protozoan Database number of organisms with partial sequence removal from database due to similarity to human
Species Name	Count		Genus Name	Count		Family Name	Count		Order Name	Count		Species Name	Count		Genus Name	Count		Family Name	Count		Order Name	Count		Species Name	Count		Genus Name	Count		Family Name	Count		Order Name	Count
Human immunodeficiency virus 1	1770		Lentivirus	1877		Retroviridae	1989		NA	4204		Shigella sp. FC3196	412		Pseudomonas	8576		Enterobacteriaceae	9752		Enterobacterales	10557		Entamoeba dispar	1410		Acanthamoeba	3568		Acanthamoebidae	3568		Longamoebia	3754
Hepatitis B virus	720		Betapolyomavirus	812		Polyomaviridae	816		Herpesvirales	214		Shigella sp. FC1737	408		Shigella	7493		Pseudomonadaceae	8580		Pseudomonadales	9328		Perkinsus marinus	1023		Eimeria	2461		Eimeriidae	2461		Eucoccidiorida	3035
Human polyomavirus 2	577		Orthohepadnavirus	748		Hepadnaviridae	749		Caudovirales	137		Shigella sp. FC1661	402		NA	2930		NA	2810		Burkholderiales	2637		Pecoramyces ruminatium	560		Entamoeba	1438		NA	1458		NA	2284
Alphapapillomavirus 9	264		Alphapapillomavirus	356		Papillomaviridae	360		Bunyavirales	3		Shigella sp. FC1708	400		Enterobacter	776		Burkholderiaceae	1111		NA	1896		Eimeria brunetti	471		Perkinsus	1023		Entamoebidae	1438		Mucorales	1354
Human polyomavirus 1	199		NA	220		Herpesviridae	212		Mononegavirales	2		Shigella sp. FC2541	398		Bacillus	718		Bacillaceae	942		Bacillales	1833		Eimeria mitis	470		Phytophthora	636		Perkinsidae	1023		Peronosporales	1066
Human betaherpesvirus 5	154		Cytomegalovirus	157		NA	157		Rodentia	1		Shigella sp. FC2531	396		Burkholderia	564		Xanthomonadaceae	604		Rhizobiales	1473		Toxoplasma gondii	413		Pecoramyces	560		Neocallimastigaceae	652		Perkinsida	1023
uncultured human fecal virus	151		Mastadenovirus	71		Siphoviridae	77					Shigella sp. FC1056	392		Streptomyces	561		Streptomycetaceae	601		Clostridiales	953		Plasmodium vivax	410		Plasmodium	527		Aspergillaceae	583		Hypocreales	857
Alphapapillomavirus 7	89		Gammaretrovirus	55		Adenoviridae	71					Shigella sp. FC2383	389		Achromobacter	451		Alcaligenaceae	556		Corynebacteriales	798		Symbiodinium microadriaticum	362		Symbiodinium	466		Trypanosomatidae	560		Saccharomycetales	841
Simian immunodeficiency virus	69		Lambdavirus	49		Podoviridae	51					Shigella sp. FC1544	374		Staphylococcus	451		Moraxellaceae	533		Lactobacillales	768		Eimeria acervulina	361		Toxoplasma	413		Plasmodiidae	527		Eurotiales	720
Human mastadenovirus C	39		Deltaretrovirus	31		Parvoviridae	17					Shigella sp. FC1764	352		Acinetobacter	428		Comamonadaceae	501		Xanthomonadales	737		Acanthamoeba palestinensis	317		Fusarium	368		Mucoraceae	489		Neocallimastigales	652
Macaca mulatta polyomavirus 1	36		Lymphocryptovirus	30		Inoviridae	13					Shigella sp. FC1567	351		Klebsiella	420		Staphylococcaceae	473		Streptomycetales	601		Acanthamoeba mauritaniensis	317		Aspergillus	335		Sarcocystidae	474		Kinetoplastida	584
Human immunodeficiency virus 2	29		Dependoparvovirus	17		Flaviviridae	13					Shigella sp. FC2710	350		Citrobacter	398		Rhodobacteraceae	395		Oceanospirillales	512		Sclerospora graminicola	313		Basidiobolus	318		Symbiodiniaceae	466		Haemosporida	539
Human gammaherpesvirus 4	28		P22virus	16		Myoviridae	9					Shigella sp. FC2833	342		Mesorhizobium	341		Phyllobacteriaceae	378		Alteromonadales	497		Eimeria praecox	309		Sclerospora	313		Saccharomycetaceae	413		Suessiales	466
Murine leukemia virus	27		Alpharetrovirus	14		Poxviridae	4					Shigella sp. FC2175	332		Mycobacterium	279		Flavobacteriaceae	364		Sphingomonadales	452		Acanthamoeba pearcei	306		Trypanosoma	275		Nectriaceae	406		Polyporales	389
Primate T-lymphotropic virus 1	25		Inovirus	10		Mimiviridae	4					Shigella sp. FC2125	328		Bradyrhizobium	260		Vibrionaceae	355		Micrococcales	422		Acanthamoeba lenticulata	296		Conidiobolus	266		Peronosporaceae	406		Basidiobolales	318
Human mastadenovirus B	18		Nona33virus	10		Baculoviridae	3					Shigella sp. FC1882	325		Stenotrophomonas	255		Sphingomonadaceae	347		Rhodobacterales	411		Acanthamoeba divionensis	290		Mucor	244		Basidiobolaceae	318		Agaricales	314
Woodchuck hepatitis virus	15		Pestivirus	10		Paramyxoviridae	2					Shigella sp. FC2117	302		Streptococcus	241		Bradyrhizobiaceae	333		Flavobacteriales	386		Acanthamoeba lugdunensis	283		Penicillium	229		Cunninghamellaceae	290		Pleosporales	284
Adeno-associated dependoparvovirus A	13		Roseolovirus	7		Alloherpesviridae	2					Shigella sp. FC569	259		Lactobacillus	235		Clostridiaceae	294		Vibrionales	365		Basidiobolus meristosporus	281		Saccharomyces	227		Ancylistaceae	266		Glomerellales	273
Escherichia virus M13	10		Betaretrovirus	6		Hepeviridae	2					Shigella sp. FC1180	238		Clostridium	229		Mycobacteriaceae	281		Chromatiales	258		Eimeria necatrix	276		Trichomonas	198		Erysiphaceae	227		Entomophthorales	266
Murine leukemia-related retroviruses	8		Rhadinovirus	6		Peribunyaviridae	2					Shigella sp. FC1172	237		Ralstonia	224		Yersiniaceae	279		Rhodospirillales	256		Eimeria tenella	269		Rhizopus	195		Coriolaceae	208		Onygenales	229
Porcine type-C oncovirus	8		Spumavirus	6		Phycodnaviridae	2					Shigella sp. FC1139	225		Paenibacillus	200		Rhizobiaceae	278		Neisseriales	225		Acanthamoeba astronyxis	264		Balamuthia	186		Trichomonadidae	198		Erysiphales	227
Enterobacteria phage 933W sensu lato	7		Sp6virus	6		Nimaviridae	1					Bacillus sp. ISSFR-25F	153		Pantoea	193		Erwiniaceae	273		Propionibacteriales	194		Acanthamoeba quina	259		Colletotrichum	174		Rhizopodaceae	195		Capnodiales	209
Simian foamy virus	6		P1virus	5		Muridae	1					Pseudomonas sp. NBRC 111138	120		Vibrio	188		Lachnospiraceae	264		Pasteurellales	193		Acanthamoeba comandoni	234		Blumeria	159		Balamuthiidae	186		Trichomonadida	198
Primate T-lymphotropic virus 2	6		Percavirus	5		Bromoviridae	1					Pseudomonas sp. ABAC21	118		Xanthomonas	184		Nocardiaceae	254		Aeromonadales	190		Acanthamoeba rhysodes	230		Pseudogymnoascus	155		Glomerellaceae	174		Pucciniales	196
Human mastadenovirus A	6		Mardivirus	4		Polydnaviridae	1					Shigella sp. FC2045	116		Aeromonas	175		Streptococcaceae	251		Bacteroidales	175		Eimeria maxima	217		Pythium	154		Legeriomycetaceae	170		Harpellales	170
Salmonella virus P22	6		Pocjvirus	3		Tolecusatellitidae	1					Shigella sp. FC2928	113		Pseudoalteromonas	172		Paenibacillaceae	243		Campylobacterales	134		Conidiobolus incongruus	217		Leishmania	136		Pythiaceae	163		Pythiales	163
Rous sarcoma virus	5		Betapapillomavirus	3		Phenuiviridae	1					Pseudomonas sp. 34 E 7	103		Thioalkalivibrio	171		Lactobacillaceae	239		Pseudonocardiales	134		Acanthamoeba polyphaga	216		Cunninghamella	124		Ustilaginaceae	161		Microascales	162
Roundleaf bat hepatitis B virus	5		Hepacivirus	3								Pseudomonadales bacterium RIFCSPLOWO2_12_FULL_59_450	99		Escherichia	155		Pasteurellaceae	193		Orbales	125		Acanthamoeba healyi	209		Apophysomyces	120		Ophiostomataceae	158		Ustilaginales	161
Escherichia virus Lambda	4		Orthopoxvirus	2								Pseudomonas sp. UK4	97		Brucella	155		Ectothiorhodospiraceae	193		Nitrosomonadales	122		Trichomonas vaginalis	198		Talaromyces	119		Pseudeurotiaceae	155		Ophiostomatales	158
Human betaherpesvirus 6A	4		Cyprinivirus	2								Achromobacter sp. ATCC35328	89		Rhizobium	152		Brucellaceae	185		Legionellales	105		Balamuthia mandrillaris	186		Syncephalastrum	119		Pleosporaceae	140		Trichosporonales	132
Escherichia virus P1	4		Varicellovirus	2								Pseudomonas sp. NBRC 111137	85		Serratia	149		Aeromonadaceae	181		Rickettsiales	97		Blumeria graminis	159		Physarum	116		Debaryomycetaceae	139		Mortierellales	129
Escherichia virus 933W	4		Orthohepevirus	2								Pseudomonas sp. 24 E 13	85		Corynebacterium	147		Oxalobacteraceae	178		Mycoplasmatales	95		Acanthamoeba royreba	155		Smittium	112		Trichosporonaceae	132		Eugregarinorida	129
Bovine viral diarrhea virus 1	4		Betabaculovirus	2								Enterobacter cloacae complex sp. GN05753	81		Enterococcus	143		Pseudoalteromonadaceae	176		Caulobacterales	95		Trypanosoma cruzi	132		Puccinia	109		Ceratocystidaceae	130		Dictyosteliida	129
Avian dependoparvovirus 1	4		Orthobunyavirus	2								Enterobacter cloacae complex sp. GN02693	74		Nocardia	137		Microbacteriaceae	175		Bifidobacteriales	93		Physarum polycephalum	116		Absidia	107		Mortierellaceae	129		Helotiales	120
Feline immunodeficiency virus	4		Chlorovirus	2								Pseudomonas sp. ICMP 19500	69		Cupriavidus	129		Corynebacteriaceae	160		Rhodocyclales	86		Acanthamoeba culbertsoni	116		Emiliania	107		Trichocomaceae	129		Physariida	116
Mason-Pfizer monkey virus	4		Simplexvirus	1								Pseudomonas sp. 44 R 15	67		Oleiphilus	127		Morganellaceae	156		Thiotrichales	86		Trypanosoma grayi	109		Malassezia	105		Clavicipitaceae	128		Sordariales	113
Megavirus chiliensis	4		Whispovirus	1								Pseudomonas sp. NBRC 111140	65		Paraburkholderia	123		Enterococcaceae	154		Desulfovibrionales	80		Emiliania huxleyi	107		Cryptosporidium	100		Syncephalastraceae	119		Chaetothyriales	112
Human betaherpesvirus 6B	3		Mus	1								Pseudomonas sp. ABAC61	64		Rhodococcus	114		Halomonadaceae	151		Streptosporangiales	74		Phytophthora infestans	105		Mortierella	99		Lichtheimiaceae	119		Isochrysidales	107
Bovine gammaherpesvirus 4	3		Cucumovirus	1								Pseudomonas sp. Ea RS28	64		Gilliamella	113		Neisseriaceae	142		Tissierellales	72		Symbiodinium minutum	104		Blastocystis	96		Pucciniaceae	118		Malasseziales	105
Escherichia virus Min27	3		Parapoxvirus	1								Pseudomonas sp. 250J	62		Halomonas	112		Alteromonadaceae	141		Cytophagales	70		Phytophthora nicotianae	99		Gregarina	96		Physaraceae	116		Sporadotrichida	93
Moloney murine sarcoma virus	3		Bracovirus	1								Pseudomonas sp. NBRC 111141	61		Neisseria	111		Micrococcaceae	136		Cellvibrionales	69		Gregarina niphandrodes	96		Trametes	95		Mycosphaerellaceae	111		Saprolegniales	88
Horseshoe bat hepatitis B virus	3		Lineavirus	1								Pseudomonas sp. NBRC 111127	61		Sphingomonas	109		Pseudonocardiaceae	134		Sphingobacteriales	67		Eimeria nieschulzi	88		Saksenaea	95		Noelaerhabdaceae	107		Diaporthales	82
Hepatitis C virus	3		Xipapillomavirus	1								Citrobacter sp. AATXQ	61		Variovorax	106		Oleiphilaceae	127		Synechococcales	66		Mortierella elongata	79		Trichoderma	83		Herpotrichiellaceae	107		Boletales	80
Salmonella virus SP6	3		Phlebovirus	1								Pseudomonas sp. FSL W5-0203	59		Salinivibrio	104		Orbaceae	125		Methylococcales	64		Fusarium virguliforme	77		Dictyostelium	81		Malasseziaceae	105		Xylariales	80
Fujinami sarcoma virus	3		Alphabaculovirus	1								Stenotrophomonas sp. KAs 5-3	59		Microbacterium	102		Rhodospirillaceae	119		Actinomycetales	60		Rhizopus stolonifer	77		NA	77		Cryptosporidiidae	100		Botryosphaeriales	77
Equid gammaherpesvirus 2	3											Pseudomonas sp. NBRC 111120	57		Sphingobium	100		Acetobacteraceae	115		Spirochaetales	58		Acanthamoeba castellanii	76		Verticillium	75		Gregarinidae	96		Ectocarpales	75
Simian adenovirus B	3											Mumia flava	57		Mycoplasma	93		Oceanospirillaceae	112		Selenomonadales	53		Mucor racemosus	75		Chromera	72		Saksenaeaceae	95		Laminariales	70
Ground squirrel hepatitis virus	3											Pseudomonas sp. CF150	55		Yersinia	89		Rhodanobacteraceae	106		Erysipelotrichales	52		Saccharomyces cerevisiae x Saccharomyces kudriavzevii	74		Spathaspora	71		Ophiocordycipitaceae	93		Tremellales	63
Enterobacteria phage IME10	3											Pseudomonas sp. NBRC 111129	55		Haemophilus	89		Nocardioidaceae	102		Thermoanaerobacterales	51		Apophysomyces trapeziformis	73		Saccharina	70		Oxytrichidae	93		Blastocladiales	62
Ovine lentivirus	3											Pseudomonas sp. NBRC 111126	55		Kluyvera	82		Ruminococcaceae	101		Desulfobacterales	50		Chromera velia	72		Ustilago	68		Ajellomycetaceae	92		Sporidiobolales	62
Macacine gammaherpesvirus 4	2											Pseudomonas sp. NBRC 111144	55		Legionella	82		Mycoplasmataceae	95		Nostocales	48		Phytophthora x alni	71		Erysiphe	68		Hypocreaceae	92		Taphrinales	62
Enterobacteria phage HK630	2											Pseudomonas sp. SHC52	55		Flavobacterium	80		Legionellaceae	93		Micromonosporales	47		Saccharina japonica	70		Lachancea	62		Saprolegniaceae	88		Tilletiales	57
Enterobacteria phage HK629	2											Bacillus sp. JEM-1	55		Herbaspirillum	78		Propionibacteriaceae	92		Fibrobacterales	46		Cryptosporidium hominis	69		Neurospora	61		Sclerotiniaceae	81		Dothideales	52
Beilong virus	2											Pseudomonas gessardii	54		Bifidobacterium	77		Bifidobacteriaceae	92		Oscillatoriales	45		Cunninghamella elegans	68		Lichtheimia	60		Plectosphaerellaceae	80		Chytridiales	49
Enterobacteria phage phi80	2											Pseudomonas sp. GTC 16481	54		Acidovorax	76		Erythrobacteraceae	89		Frankiales	44		Rhizopus microsporus	65		Alternaria	59		Sordariaceae	79		Hymenostomatida	47
Cyprinid herpesvirus 1	2											Pseudomonas sp. NBRC 111128	54		Alcanivorax	74		Chromobacteriaceae	83		Chitinophagales	41		Syncephalastrum racemosum	64		Rhizomucor	59		Cladosporiaceae	78		Cantharellales	45
Enterobacteria phage HK106	2											Pseudomonas sp. Ag1	53		Chryseobacterium	74		Caulobacteraceae	79		Veillonellales	40		Smittium mucronatum	61		Melampsora	58		Pichiaceae	70		Auriculariales	44
Escherichia virus HK97	2											Pseudomonas sp. NBRC 111132	53		Novosphingobium	73		Alcanivoracaceae	74		Fusobacteriales	40		Phytophthora cambivora	60		Taphrina	58		Laminariaceae	70		Protosteliales	44
Abelson murine leukemia virus	2											Pseudomonas sp. GTC 16473	53		Rhodanobacter	69		Campylobacteraceae	70		Myxococcales	40		Lichtheimia ramosa	60		Tilletia	57		Phanerochaetaceae	70		Cystofilobasidiales	41
Leuconostoc phage phiLN12	2											Pseudomonas sp. GTC 16482	53		Agrobacterium	68		Peptoniphilaceae	69		Acidithiobacillales	37		Mucor indicus	57		Neocallimastix	56		Cordycipitaceae	65		Venturiales	40
Enterobacteria phage fd	2											Pseudomonas sp. 8 R 14	52		Raoultella	67		Gordoniaceae	69		Desulfuromonadales	35		Erysiphe pisi	56		Phanerochaete	54		Sporidiobolaceae	62		Rhizophydiales	39
Leuconostoc phage Lmd1	2											Pseudomonas sp. NBRC 111133	52		Hydrogenophaga	66		Planococcaceae	67		Entomoplasmatales	33		Neocallimastix californiae	56		Cokeromyces	53		Melampsoraceae	58		Urostylida	36
Enterobacteria phage HK140	2											Pseudomonas sp. G5(2012)	52		Gordonia	66		Zoogloeaceae	67		Thermococcales	29		Cunninghamella bertholletiae	56		Apiotrichum	53		Taphrinaceae	58		Russulales	36
Enterobacteria phage BP-4795	2											Pseudomonas sp. NBRC 111118	52		Xenorhabdus	65		Peptococcaceae	64		Thermales	28		Aspergillus clavatus	55		Saprolegnia	52		Enterocytozoonidae	58		Eustigmatales	34
Leuconostoc phage P793	2											Pseudomonas sp. CMAA1215	51		Propionibacterium	65		Methylobacteriaceae	64		Coriobacteriales	28		Syncephalastrum monosporum	55		Laccaria	52		Onygenaceae	57		Tribonematales	34
Enterobacteria phage SfI	2											Pseudomonas sp. NBRC 111125	51		Shewanella	63		Shewanellaceae	63		Methanobacteriales	25		Cokeromyces recurvatus	53		Botrytis	51		Tilletiaceae	57		Peniculida	33
Leuconostoc phage phiLN04	2											Pseudomonas sp. CFT9	50		Arthrobacter	63		Desulfovibrionaceae	63		Nevskiales	25		Absidia glauca	52		Diaporthe	51		Tricholomataceae	52		Magnaporthales	31
Leuconostoc phage phiLN6B	2											Pseudomonas sp. NBRC 111123	50		Psychrobacter	63		Helicobacteraceae	63		Nitrospirales	22		Botrytis cinerea	51		Amanita	51		Diaporthaceae	51		Dacrymycetales	30
Y73 sarcoma virus	2											Pseudomonas sp. NBRC 111142	50		Erwinia	61		Colwelliaceae	61		Acholeplasmatales	22		Saksenaea vasiformis	51		Epichloe	50		Amanitaceae	51		Prymnesiales	30
Enterobacteria phage HK544	2											Pseudomonas sp. 31 R 17	49		Geobacillus	59		Sphingobacteriaceae	61		Halanaerobiales	21		Mucor velutinosus	51		Rhizoclosmatium	49		Chytriomycetaceae	49		Hymenochaetales	29
Enterobacteria phage HK542	2											Pseudomonas sp. NBRC 111130	49		Erythrobacter	58		Chromatiaceae	59		Geodermatophilales	21		Smittium culicis	51		Enterocytozoon	49		Polyporaceae	47		Atheliales	29
Enterobacteria phage HK446	2											Pseudomonas sp. NBRC 111134	49		Mumia	57		Actinomycetaceae	59		Chlorobiales	20		Rhizoclosmatium globosum	49		Rhodotorula	48		Lyophyllaceae	45		Geminibasidiales	28
Escherichia virus HK022	2											Pseudomonas sp. NBRC 111136	49		Methylobacterium	55		Methylococcaceae	58		Syntrophobacterales	18		Conidiobolus coronatus	49		Ophiocordyceps	48		Botryosphaeriaceae	44		Pyrenomonadales	27
Suid alphaherpesvirus 1	2											Pseudomonas sp. PAMC 25886	44		Colwellia	52		Pectobacteriaceae	54		Pelagibacterales	18		Crithidia fasciculata	47		Sporothrix	48		Protosteliaceae	44		Schizopyrenida	26
Leuconostoc phage phiLN03	2											Escherichia marmotae	44		Chromobacterium	50		Hyphomicrobiaceae	53		Parachlamydiales	17		Apophysomyces elegans	47		Crithidia	47		Arthrodermataceae	43		Pelagomonadales	25
Enterobacterial phage mEp234	2											Pseudomonas sp. NBRC 111139	44		Delftia	49		Erysipelotrichaceae	52		Deinococcales	17		Phytophthora capsici	46		Protostelium	44		Metschnikowiaceae	42		Pezizales	25
Enterobacteria phage HK633	2											Pseudomonas sp. 58 R 3	43		Pseudonocardia	49		Anaplasmataceae	52		Saprospirales	16		Spathaspora girioi	46		Parasitella	43		Xylariaceae	42		Glomerales	23
Murine osteosarcoma virus	2											Pseudomonas veronii	42		Arcobacter	48		Micromonosporaceae	47		Bdellovibrionales	14		Protostelium mycophagum	44		Trichosporon	42		Nosematidae	42		Kickxellales	23
Enterobacterial phage mEp390	2											Pseudomonas sp. 1 R 17	42		Buttiauxella	48		Carnobacteriaceae	46		Solirubrobacterales	14		Phanerochaete chrysosporium	44		Metarhizium	42		Mrakiaceae	41		Bacillariales	22
Escherichia phage HK75	2											Pseudomonas sp. NBRC 111124	42		Comamonas	47		Fibrobacteraceae	46		Acidaminococcales	13		Saksenaea oblongispora	44		Rachicladosporium	42		Chordariaceae	40		Gloeophyllales	21
Enterobacteria phage mEpX2	2											Stenotrophomonas sp. HMSC10F07	42		Fibrobacter	46		Leuconostocaceae	44		Acidobacteriales	13		Enterocytozoon bieneusi	44		Cladosiphon	40		Tetrahymenidae	38		Filobasidiales	21
Enterobacteria phage mEpX1	2											Citrobacter sp. CFSAN044567	42		Alteromonas	45		Prevotellaceae	44		Hydrogenophilales	13		Parasitella parasitica	43		Gelatoporia	40		Cryptococcaceae	37		Thalassiosirales	20
Cronobacter phage ENT39118	2											Pseudomonas fuscovaginae	41		Photobacterium	44		Piscirickettsiaceae	43		Jiangellales	12		Pseudogymnoascus sp. BL308	42		Ceratocystis	39		Urostylidae	36		Oxymonadida	18
Escherichia virus Stx2 II	2											Pseudomonadales bacterium RIFCSPLOWO2_12_60_38	40		Desulfovibrio	44		Selenomonadaceae	42		Methanosarcinales	11		Pythium ultimum	41		Oxytricha	39		Phycomycetaceae	35		Geastrales	18
Stx2-converting phage 86	2											Pseudomonas sp. 37 R 15	40		Leclercia	44		Rickettsiaceae	42		Desulfurellales	10		Laccaria bicolor	41		Nosema	39		Ectocarpaceae	35		Hysteriales	17
Shigella virus POCJ13	2											Pseudomonas sp. ATCC PTA-122608	40		Prevotella	43		Chitinophagaceae	41		Chroococcales	10		Phytophthora rubi	41		Tetrahymena	38		Venturiaceae	35		Stichotrichida	16
Shigella phage SfIV	2											Pseudomonas sp. NBRC 111131	40		Helicobacter	43		Veillonellaceae	40		Desulfurococcales	10		Cladosiphon okamuranus	40		Vitrella	37		Phaffomycetaceae	34		Wallemiales	16
Spleen focus-forming virus	2											Pseudomonas sp. C5pp	40		Actinomyces	43		Bartonellaceae	40		Brachyspirales	10		Melampsora larici-populina	40		Aphanomyces	36		Monodopsidaceae	34		Bicosoecida	16
Saimiriine gammaherpesvirus 2	2											Pseudomonas sp. NBRC 111121	40		Janthinobacterium	41		Frankiaceae	40		Chlamydiales	9		Gelatoporia subvermispora	40		Hesseltinella	36		Heteropediaceae	34		Monoblepharidales	16
Woolly monkey hepatitis B Virus	2											Stenotrophomonas sp. DDT-1	40		Azospirillum	41		Aurantimonadaceae	38		Cardiobacteriales	9		Aspergillus carbonarius	40		Cladosporium	36		Blastocladiaceae	33		Leucosporidiales	16
Enterobacteria phage mEp460	2											Pseudomonas sp. 25 R 14	39		Marinobacter	41		Streptosporangiaceae	38		Balneolales	9		Blastocystis sp. subtype 1	39		Thielaviopsis	36		Parameciidae	33		Trechisporales	16
Enterobacteria phage cdtI	2											Pseudomonas sp. NBRC 111122	39		Sphingopyxis	40		Thiobacillaceae	37		Holosporales	9		Verticillium longisporum	39		Phycomyces	35		Lecudinidae	33		Spizellomycetales	15
Bovine viral diarrhea virus 3	2											Pseudomonas sp. 28 E 9	38		Bartonella	40		Peptostreptococcaceae	34		Desulfarculales	9		Oxytricha trifallax	39		Ectocarpus	35		Phyllostictaceae	33		Tritrichomonadida	14
Betapapillomavirus 5	2											Achromobacter sp. ATCC13047	38		Thauera	40		Aerococcaceae	34		Anaerolineales	8		Puccinia triticina	38		Bipolaris	35		Magnaporthaceae	31		Orbiliales	13
Pestivirus Giraffe-1	2											Pseudomonas sp. JdFR-91	38		Rickettsia	40		Spirochaetaceae	34		Planctomycetales	7		Vitrella brassicaformis	37		Leptographium	35		Meruliaceae	31		Amylocorticiales	13
Human mastadenovirus E	2											Pseudomonas sp. NFACC16-2	37		Wolbachia	39		Synechococcaceae	33		Marinilabiliales	7		Basidiobolus heterosporus	37		Venturia	35		Thraustochytriaceae	31		Umbelopsidales	13
Enterobacteria phage mEp237	2											Ralstonia sp. JGI 0001001-C06	37		Proteus	38		Eubacteriaceae	32		Kordiimonadales	7		Rhizomucor variabilis	37		Sporisorium	34		Dipodascaceae	31		Schizosaccharomycetales	12
Enterobacteria phage HK225	2											Enterobacter cloacae complex sp. GN04826	37		Thiobacillus	37		Thermoanaerobacteraceae	32		Acidimicrobiales	6		Absidia repens	36		Trichophyton	34		Didymellaceae	30		Lecanorales	12
Enterobacteria phage UAB_Phi78	2											Klebsiella sp. OBRC7	37		Frankia	37		Methylocystaceae	32		Chloroflexales	6		Hesseltinella vesiculosa	36		Nannochloropsis	34		Dacrymycetaceae	30		Jaapiales	11
Enterobacterial phage mEp213	2											Pseudomonas sp. WCHP16	37		Bordetella	35		Hahellaceae	31		Nautiliales	6		Phytophthora ramorum	36		Heterococcus	34		Chrysochromulinaceae	30		Pneumocystidales	10
Shigella phage Sf6	2											beta proteobacterium JGI 0001001-A11	37		Capnocytophaga	35		Thiotrichaceae	31		Thermodesulfobacteriales	6		Aspergillus flavus	36		Allomyces	33		Catenariaceae	29		Erythrobasidiales	10
Panine betaherpesvirus 2	2											Citrobacter sp. AATXR	37		Franconibacter	34		Porphyromonadaceae	31		Aquificales	6		Phycomyces blakesleeanus	35		Grosmannia	33		Atheliaceae	29		Holtermanniales	10
Equid gammaherpesvirus 5	2											Pseudomonas sp. CFII68	36		Thiomonas	34		Fusobacteriaceae	29		Gemmatimonadales	5		Ectocarpus siliculosus	35		Paramecium	33		Reticulomyxidae	29		Mixiales	9
Orthohepevirus A	2											Ralstonia sp. JGI 0001001-B07	36		Blautia	33		Thermococcaceae	29		Acidilobales	5		Phytophthora pinifolia	35		Pichia	33		Geminibasidiaceae	28		Sebacinales	9
Leuconostoc phage phiLN25	2											Raoultella sp. YJ	36		Pseudoxanthomonas	32		Thermaceae	28		Bacteroidetes Order II. Incertae sedis	5		Saccharomyces pastorianus	34		Zancudomyces	33		Apusomonadidae	28		Xylonomycetales	9
Leuconostoc phage Ln-8	2											Pseudomonas sp. EGD-AK9	36		Ruminococcus	31		Acidithiobacillaceae	27		Holophagales	5		Puccinia striiformis	34		Ascogregarina	33		Agaricaceae	27		Entodiniomorphida	8
Choristoneura occidentalis granulovirus	2											Pseudomonas sp. ABFPK	35		Peptoniphilus	31		Methylophilaceae	27		Verrucomicrobiales	5		Heterococcus sp. DN1	34		Hyaloperonospora	33		Stachybotryaceae	27		Golubeviales	8
Falconid herpesvirus 1	2											Pseudomonas sp. A25(2017)	35		Caulobacter	31		Desulfobacteraceae	27		Dehalococcoidales	5		Allomyces macrogynus	33		Phyllosticta	33		Auriculariaceae	27		Togniniales	7
Avian myelocytomatosis virus	2											Ralstonia sp. JGI 0001001-A05	35		Synechococcus	31		Bacteroidaceae	26		Deferribacterales	4		Blastocystis hominis	33		Plasmopara	32		Geminigeraceae	27		Coniochaetales	7
Salmonella phage g341c	2											Pseudomonas sp. NBRC 111143	35		Exiguobacterium	29		Hymenobacteraceae	26		Eggerthellales	4		Zancudomyces culisetae	33		Exophiala	32		Vahlkampfiidae	26		Corticiales	6
Enterobacteria phage ES18	2											Pseudomonas sp. S1E40	34		Pedobacter	29		Listeriaceae	25		Methanococcales	4		Ascogregarina taiwanensis	33		Polysphondylium	32		Chaetomiaceae	25		Phaeomoniellales	6
Salmonella phage epsilon34	2											Pseudomonas sp. NBRC 111119	34		Brevundimonas	29		Prochloraceae	25		Nitrososphaerales	4		Hyaloperonospora arabidopsidis	33		Postia	32		Cryphonectriaceae	25		Naviculales	5
Sea otter polyomavirus 1	2											Stenotrophomonas sp. MB339	34		Kitasatospora	29		Borreliaceae	24		Thermoproteales	4		Phytophthora fragariae	33		Phytomonas	31		Schizophyllaceae	23		Cystobasidiales	5
Shamonda orthobunyavirus	2											Enterobacter sp. SENG-6	34		Brevibacillus	28		Microcoleaceae	24		Actinopolysporales	3		Plasmopara viticola	32		Lobosporangium	30		Paxillaceae	23		Georgefischeriales	5
Adelie penguin polyomavirus	2											Pseudomonas sp. PAMC 26793	33		Selenomonas	28		Methanobacteriaceae	24		Ktedonobacterales	3		Postia placenta	32		Chrysochromulina	30		Glomeraceae	23		Umbilicariales	4
Pandoravirus inopinatum	2											Pseudomonas sp. 24 R 17	33		Massilia	28		Sinobacteraceae	24		Catenulisporales	3		Pythium iwayamai	32		Blastomyces	29		Cucurbitariaceae	23		Neolectales	4
Pandoravirus dulcis	2											Pseudomonas sp. URIL14HWK12:I7	33		Nocardioides	28		Sutterellaceae	24		Nakamurellales	3		Rhizopus oryzae	32		Catenaria	29		Aureobasidiaceae	23		Verrucariales	4
Simian mastadenovirus G	2											Pseudomonas sp. R4(2017)	33		Rothia	28		Demequinaceae	24		Solibacterales	3		Saprolegnia parasitica	31		Candida	29		Kickxellaceae	23		Agaricostilbales	4
Enterobacteria phage mEp043 c-1	2											Pseudomonas sp. 25 E 4	32		Sulfitobacter	28		Hafniaceae	23		Ignavibacteriales	3		Aspergillus fischeri	31		Hortaea	29		Saccharomycodaceae	22		Mytilinidiales	2
Enterobacteria phage mEp235	2											Pseudomonas sp. VI4.1	32		Acidithiobacillus	27		Cellvibrionaceae	23		Lentisphaerales	3		Saccharomyces bayanus	31		Reticulomyxa	29		Bacillariaceae	22		Teloschistales	2
Enterobacteria phage Sf101	2											Pseudomonas sp. B4(2017)	31		Pandoraea	27		Intrasporangiaceae	23		Nitrospinales	3		Fusarium brasiliense	31		Actinomucor	29		Babesiidae	22		Exobasidiales	2
Salmonella phage HK620	2											Pseudomonas sp. 52 E 6	31		Carnobacterium	27		Nitrospiraceae	22		Sphaerobacterales	3		Talaromyces stipitatus	30		Cryptococcus	28		Gloeophyllaceae	21		Philasterida	1
Escherichia phage HK639	2											Pseudomonas sp. B14(2017)	31		Ochrobactrum	27		Acholeplasmataceae	22		Halobacteriales	3		Lobosporangium transversale	30		Tolypocladium	28		Thalassiosiraceae	20
Salmonella phage vB_SosS_Oslo	2											Pseudomonas sp. ES3-33	31		Micromonospora	27		Rikenellaceae	22		Parvularculales	2		Trametes polyzona	30		Bigelowiella	28		Physalacriaceae	20
Paramecium bursaria Chlorella virus A1	2											Klebsiella sp. 4_1_44FAA	31		Lachnoclostridium	26		Idiomarinaceae	21		Rubrobacterales	2		Chrysochromulina sp. CCMP291	30		Peronospora	28		Cronartiaceae	20
Vaccinia virus	1											Pantoea conspicua	31		Butyrivibrio	26		Geobacteraceae	21		Mariprofundales	2		Phytophthora kernoviae	30		Basidioascus	28		Omphalotaceae	19
Human alphaherpesvirus 1	1											Pseudomonas sp. FSL W5-0299	30		Paracoccus	26		Geodermatophilaceae	21		Ferrovales	2		Catenaria anguillulae	29		Thecamonas	28		Reticulascaceae	19
Simian-Human immunodeficiency virus	1											Pseudomonas taiwanensis	30		Cronobacter	25		Tannerellaceae	21		Pleurocapsales	2		Hortaea werneckii	29		Uroleptopsis	27		Myxotrichaceae	19
Mouse mammary tumor virus	1											Pseudomonas batumici	30		Marinomonas	25		Nostocaceae	21		Dictyoglomales	2		Pichia kudriavzevii	29		Auricularia	27		Marasmiaceae	19
Feline leukemia virus	1											Kluyvera cryocrescens	30		Eubacterium	25		Desulfobulbaceae	20		Gloeobacterales	2		Fusarium azukicola	29		Huntiella	27		Polymastigidae	18
White spot syndrome virus	1											Pseudomonas avellanae	30		Prochlorococcus	25		Chlorobiaceae	20		Endomicrobiales	2		Ophiocordyceps sinensis	29		Guillardia	27		Peniophoraceae	18
Stx2-converting phage 1717	1											Pseudomonas sp. HMSC75E02	30		Weissella	24		Spiroplasmataceae	19		Opitutales	2		Mucor ambiguus	29		Yarrowia	27		Sphaerobolaceae	18
Enterobacteria phage YYZ-2008	1											Pseudomonas syringae pv. coryli	30		Endozoicomonas	24		Nocardiopsaceae	19		Natranaerobiales	1		Polysphondylium violaceum	29		Naegleria	26		Gondwanamycetaceae	17
Avian retrovirus IC10	1											Pseudomonas sp. B12(2017)	29		Moraxella	24		Atopobiaceae	19		Herpetosiphonales	1		Reticulomyxa filosa	29		Hammondia	26		Pyronemataceae	17
Macacine betaherpesvirus 3	1											Pseudomonas sp. 31 E 6	29		Salmonella	23		Halanaerobiaceae	18		Synergistales	1		Plasmodium inui	29		Aureococcus	25		Helotiaceae	17
Escherichia virus 24B	1											Pseudomonas sp. B10(2017)	29		Anoxybacillus	23		Xanthobacteraceae	18		Magnetococcales	1		Actinomucor elegans	29		Capniomyces	25		Botryobasidiaceae	17
Shigella virus 7502Stx	1											Pseudomonas japonica	29		Listeria	23		Pelagibacteraceae	18		Immundisolibacterales	1		Bigelowiella natans	28		Chrysoporthe	25		Hysteriaceae	17
Salmonella phage SEN34	1											Pseudomonas sp. CF161	29		Luteimonas	23		Thermoanaerobacterales Family III. Incertae Sedis	17		Acidiferrobacterales	1		Peronospora tabacina	28		Hypoxylon	25		Exidiaceae	17
Woolly monkey sarcoma virus	1											Pseudomonas sp. PI1	29		Methylibium	23		Thermomonosporaceae	17		Kineosporiales	1		Talaromyces marneffei	28		Termitomyces	25		Amphisiellidae	16
Bovine viral diarrhea virus 2	1											Pseudomonas gingeri	29		Mangrovibacter	23		Gallionellaceae	17		Oligoflexales	1		Basidioascus undulatus	28		Emmonsia	25		Sporormiaceae	16
BeAn 58058 virus	1											Pseudomonas sp. NBRC 111135	29		Acetobacter	23		Deinococcaceae	17		Sneathiellales	1		Thecamonas trahens	28		Sclerotinia	24		Gloniaceae	16
Human immunodeficiency virus	1											Pseudomonas putida	28		Aureimonas	23		Halieaceae	16		Haloplasmatales	1		Fusarium cuneirostrum	28		Mycosphaerella	24		Unikaryonidae	16
Mus musculus	1											Pseudomonas sp. B13(2017)	28		Ruegeria	23		Dermabacteraceae	16		Puniceicoccales	1		Fusarium oxysporum	27		Fonsecaea	24		Plasmodiophoridae	16
Betapapillomavirus 2	1											Pseudomonas donghuensis	28		Lysobacter	22		Cytophagaceae	16		Fimbriimonadales	1		Uroleptopsis citrina	27		Leptomonas	24		Gonapodyaceae	16
Human gammaherpesvirus 8	1											Pseudomonas sp. LAMO17WK12:I1	27		Bacteroides	22		Moritellaceae	15		Salinisphaerales	1		Guillardia theta	27		Phytopythium	24		Leucosporidiaceae	16
Border disease virus	1											Pseudomonas sp. B15(2017)	27		Aerococcus	21		Nitrosomonadaceae	15		Chrysiogenales	1		Phytophthora cactorum	27		Ogataea	23		Hydnodontaceae	16
Gallid alphaherpesvirus 2	1											Pseudomonas sp. PTA1	27		Fusobacterium	21		Parachlamydiaceae	15		Calditrichales	1		Epichloe sylvatica	26		Batrachochytrium	23		Spizellomycetaceae	15
Salmonella phage BP12B	1											Pseudomonas sp. NFACC04-2	27		Rhodopseudomonas	21		Cellulomonadaceae	15		Gaiellales	1		Fusarium phaseoli	26		Mrakia	23		Strophariaceae	15
Salmonella phage SJ46	1											Pseudomonas citronellolis	27		Porphyromonas	21		Microbulbiferaceae	14		Limnochordales	1		Naegleria gruberi	26		Rhizophagus	23		Microascaceae	15
Cucumber mosaic virus	1											Pseudomonas sp. HMSC058C05	27		Hyphomicrobium	21		Clostridiales Family XIII. Incertae Sedis	14		Kiritimatiellales	1		Hammondia hammondi	26		Pyrenochaeta	23		Hymenochaetaceae	15
Columbid alphaherpesvirus 1	1											Microbacterium sp. SUBG005	27		Planococcus	20		Entomoplasmataceae	14		Micropepsales	1		Aureococcus anophagefferens	25		Aureobasidium	23		Ganodermataceae	15
Orf virus	1											Pseudomonas lactis	26		Desulfotomaculum	20		Hyphomonadaceae	14		Methylacidiphilales	1		Capniomyces stellatus	25		Linderina	23		Pisolithaceae	15
Avian leukosis virus	1											Pseudomonas sp. 24 E 1	26		Rhodobacter	20		Flammeovirgaceae	14		Acidothermales	1		Fusarium tucumaniae	25		Diplodia	23		Phaeosphaeriaceae	14
Glyptapanteles flavicoxis bracovirus	1											Pseudomonas salomonii	26		Idiomarina	20		Acidaminococcaceae	13		Caldisericales	1		Trametes pubescens	25		Gongronella	23		Sporocadaceae	14
Salmonella virus IKe	1											Pseudomonas sp. LAMO17WK12:I2	26		Hymenobacter	20		Spongiibacteraceae	13		Nitriliruptorales	1		Penicillium verrucosum	25		Cordyceps	23		Ceratobasidiaceae	14
Mus musculus mobilized endogenous polytropic provirus	1											Pseudomonas sp. 31 E 5	26		Treponema	20		Tsukamurellaceae	13		Methanopyrales	1		Aphanomyces astaci	24		Cutaneotrichosporon	23		Ascoideaceae	14
Xipapillomavirus 1	1											Pseudomonas sp. B24(2017)	26		Loktanella	20		Sporolactobacillaceae	12		Gloeoemargaritales	1		Blastocystis sp. subtype 4	24		Sarcocystis	23		Tulasnellaceae	14
Bat hepatitis virus	1											Pseudomonas sp. B9(2017)	26		Thermococcus	20		Alicyclobacillaceae	12		Thermogemmatisporales	1		Phytopythium vexans	24		Hanseniaspora	22		Schizoporaceae	14
NA	1											Pseudomonas sp. B11(2017)	26		Kurthia	19		Desulfuromonadaceae	12		Methanocellales	1		Rachicladosporium monterosium	24		Zygosaccharomyces	22		Tritrichomonadidae	14
Simian mastadenovirus D	1											Pseudomonas sp. B17(2017)	26		Providencia	19		Acidobacteriaceae	12		Methanomicrobiales	1		Rhizophagus irregularis	23		Metschnikowia	22		Leptosphaeriaceae	13
Alphapapillomavirus 10	1											Pseudomonas sp. URMO17WK12:I5	26		Azoarcus	19		Syntrophaceae	12		Chthoniobacterales	1		Linderina pennispora	23		Babesia	22		Pleurotaceae	13
Alphapapillomavirus 14	1											Pseudomonas sp. H1h	26		Megasphaera	19		Jiangellaceae	12					Gongronella sp. w5	23		Histoplasma	22		Orbiliaceae	13
Bovine retrovirus CH15	1											Pseudomonas sp. HMSC16B01	26		Methylomonas	19		Sporomusaceae	11					Alternaria arborescens	23		Laurentiella	22		Amylocorticiaceae	13
Cotton leaf curl Multan betasatellite	1											Kluyvera ascorbata	26		Spiroplasma	19		Syntrophomonadaceae	11					Cladosporium cladosporioides	23		Pyrenophora	22		Dermateaceae	13
Uukuniemi phlebovirus	1											Klebsiella sp. KGM-IMP216	26		Anaerococcus	19		Coxiellaceae	11					Phytophthora cryptogea	23		Pseudozyma	22		Bodonidae	13
Escherichia phage 1720a-02	1											Ralstonia sp. NT80	26		Marinobacterium	18		Leptotrichiaceae	11					Nosema bombycis	23		Moesziomyces	22		Umbelopsidaceae	13
Enterobacteria phage CUS-3	1											Achromobacter sp. KAs 3-5	26		Mucilaginibacter	18		Tolypothrichaceae	11					Sarcocystis neurona	23		Amauroascus	22		Trichomonascaceae	12
Enterobacteria phage UAB_Phi20	1											Stenotrophomonas maltophilia	25		Amycolatopsis	18		Hydrogenophilaceae	11					Saccharomyces sp. 'boulardii'	22		Uncinocarpus	21		Schizosaccharomycetaceae	12
Spodoptera frugiperda multiple nucleopolyhedrovirus	1											Pseudomonas sp. B19(2017)	25		Coprococcus	18		Budviciaceae	10					Histoplasma capsulatum	22		Stachybotrys	21		Theileriidae	12
Alphapapillomavirus 5	1											Pseudomonas sp. B18(2017)	25		Komagataeibacter	18		Desulfurellaceae	10					Laurentiella sp. PUJRC_G5	22		Isaria	21		Haemoproteidae	12
Monkeypox virus	1											Pseudomonas sp. R44(2017)	25		Epulopiscium	18		Anaeromyxobacteraceae	10					Nannochloropsis oceanica	22		Beauveria	21		Choanephoraceae	12
												Pseudomonas sp. NFACC49-2	25		Roseovarius	18		Brachyspiraceae	10					Lachancea waltii	22		Anaeromyces	21		Jaapiaceae	11
												Pseudomonas sp. R10(2017)	25		Planktothrix	18		Succinivibrionaceae	9					Dictyostelium purpureum	22		Calocera	21		Capnodiaceae	11
												Pseudomonas sp. B26(2017)	25		Sulfuricurvum	18		Thermoactinomycetaceae	9					Rhizomucor miehei	22		Pycnoporus	21		Diatrypaceae	11
												Pseudomonas sp. B39(2017)	25		Lelliottia	17		Chlamydiaceae	9					Uncinocarpus reesii	21		Clavispora	20		Fomitopsidaceae	11
												Citrobacter sp. JT3	25		Virgibacillus	17		Cardiobacteriaceae	9					Rhizopus delemar	21		Paxillus	20		Piskurozymaceae	11
												Pseudomonas helleri	25		Aggregatibacter	17		Balneolaceae	9					Mucor irregularis	21		Tetmemena	20		Tubulinosematidae	11
												Pseudomonas sp. HMSC072F09	25		Thermoanaerobacter	17		Odoribacteraceae	9					Malassezia slooffiae	21		Acremonium	20		Saccharomycopsidaceae	10
												Pseudomonas sp. HMSC066A08	25		Geobacter	17		Desulfarculaceae	9					Anaeromyces robustus	21		Thalassiosira	20		Pneumocystidaceae	10
												Enterobacter sp. 56-7	25		Rhizobacter	17		Dietziaceae	9					Pycnoporus coccineus	21		Endoconidiophora	20		Bondarzewiaceae	10
												Pseudomonas sp. NFPP02	24		Alistipes	17		Coriobacteriaceae	9					Saprolegnia diclina	21		Cercospora	20		Erythrobasidiaceae	10
												Pseudomonas sp. B8(2017)	24		Parabacteroides	17		Ferrimonadaceae	8					Mortierella verticillata	20		Lotmaria	20		Filobasidiaceae	10
												Pseudomonas sp. R25(2017)	24		Curvibacter	17		Saccharospirillaceae	8					Tetmemena sp. SeJ-2015	20		Reticulascus	19		Mixiaceae	9
												Pseudomonas sp. R29(2017)	24		Devosia	17		Blattabacteriaceae	8					Grosmannia penicillata	20		Phlebia	19		Teratosphaeriaceae	9
												Pseudomonas sp. LAIL14HWK12:I5	24		Deinococcus	17		Oscillospiraceae	8					Lotmaria passim	20		Moniliophthora	19		Lipomycetaceae	9
												Pseudomonas sp. B3(2017)	24		Cobetia	16		Dysgonamonadaceae	8					Reticulascus tulasneorum	19		Ustilaginoidea	18		Cladoniaceae	9
												Pseudomonas sp. B20(2017)	24		Rheinheimera	16		Methanosarcinaceae	8					Colletotrichum higginsianum	19		Phialophora	18		Cortinariaceae	9
												Pseudomonas sp. PH1b	24		Bosea	16		Desulfohalobiaceae	8					Absidia idahoensis	19		Monocercomonoides	18		Psathyrellaceae	9
												Pseudomonas sp. B36(2017)	24		Thermus	16		Bogoriellaceae	8					Phlebia centrifuga	19		Peniophora	18		Serendipitaceae	9
												Pseudomonas agarici	24		Ensifer	16		Archangiaceae	8					Puccinia sorghi	19		Sphaerobolus	18		Lindgomycetaceae	9
												Ralstonia sp. RL	24		Sutterella	16		Lewinellaceae	8					Penicillium freii	19		Cladophialophora	18		Rhizopogonaceae	9
												Pseudomonas sp. R14(2017)	23		Leifsonia	16		Psychromonadaceae	7					Penicillium fuscoglaucum	19		Sordaria	18		Sclerodermataceae	9
												Pseudomonas sp. B2(2017)	23		Kocuria	16		Rhodobiaceae	7					Aspergillus aculeatus	19		Agaricus	17		Tuberaceae	8
												Pseudomonas sp. R21(2017)	23		Afipia	15		Rhodocyclaceae	7					Taphrina flavorubra	19		Knoxdaviesia	17		Coniophoraceae	8
												Pseudomonas sp. R20(2017)	23		Ruminiclostridium	15		Promicromonosporaceae	7					Termitomyces sp. JCM 13351	19		Pyronema	17		Ophryoscolecidae	8
												Pseudomonas sp. R19(2017)	23		Moritella	15		Cyclobacteriaceae	7					Pythium periplocum	19		Botryobasidium	17		Stereaceae	8
												Pseudomonas sp. R26(2017)	23		Halobacillus	15		Myxococcaceae	7					Melampsora pinitorqua	18		Ilyonectria	17		Melanommataceae	8
												Pseudomonas sp. B1(2017)	23		Actinobacillus	15		Oscillatoriaceae	7					Ustilaginoidea virens	18		Schizochytrium	17		Thermoascaceae	8
												Pseudomonas sp. HMSC08G10	23		Sodalis	15		Williamsiaceae	7					Leptographium lundbergii	18		Cronartium	17		Alloascoideaceae	8
												Pseudomonas sp. NBRC 111117	23		Paraglaciecola	15		Kordiimonadaceae	7					Saccharomyces arboricola	18		Exidia	17		Golubeviaceae	8
												Pseudomonas sp. EGD-AKN5	23		Anaerobacillus	15		Beijerinckiaceae	6					Colletotrichum orbiculare	18		Emergomyces	16		Pleistophoridae	8
												Pseudomonas sp. HMSC063H08	23		Polaromonas	15		Dermacoccaceae	6					Phyllosticta capitalensis	18		Zymoseptoria	16		Serpulaceae	7
												Pseudomonas sp. HMSC11A05	23		Necropsobacter	15		Clostridiales Family XVI. Incertae Sedis	6					Sporisorium iseilematis-ciliati	18		Paraurostyla	16		Ascosphaeraceae	7
												Klebsiella sp. HMSC25G12	23		Thiomicrospira	15		Nautiliaceae	6					Monocercomonoides sp. PA203	18		Preussia	16		Togniniaceae	7
												Enterobacter sp. 940_PEND	23		Pseudohongiella	15		Desulfurococcaceae	6					Diaporthe helianthi	18		Pseudocercospora	16		Pseudomassariaceae	7
												Pseudomonas denitrificans (nomen rejiciendum)	23		Curtobacterium	15		Thermodesulfobacteriaceae	6					Rachicladosporium antarcticum	18		Xanthophyllomyces	16		Bionectriaceae	7
												Leclercia adecarboxylata	23		Roseobacter	15		Desulfonatronaceae	5					Peniophora sp. CONT	18		Wallemia	16		Coniochaetaceae	7
												Enterobacter sp. ZOR0014	23		Ideonella	15		Azonexaceae	5					Sphaerobolus stellatus	18		Acytostelium	16		Amphiacanthidae	7
												Clostridium sp. K25	23		Lysinibacillus	14		Cyanothecaceae	5					Fusarium solani	18		Encephalitozoon	16		Irpicaceae	7
												Neisseria polysaccharea	23		Oceanobacillus	14		Gemmatimonadaceae	5					Sordaria macrospora	18		Phlebiopsis	16		Bulleribasidiaceae	7
												Shigella sp. FC1967	23		Hafnia	14		Acidimicrobiaceae	5					Saccharomyces cerevisiae	17		Debaryomyces	16		Massarinaceae	7
												Pseudomonas sp. S3E12	22		Microbulbifer	14		Candidatus Paracaedibacteraceae	5					Saccharomyces paradoxus	17		Plasmodiophora	16		Fistulinaceae	7
												Pseudomonas cedrina	22		Borrelia	14		Thermithiobacillaceae	5					Agaricus bisporus	17		Halocafeteria	16		Valsaceae	6
												Pseudomonas sp. KG01	22		Luteibacter	14		Acidilobaceae	5					Tolypocladium sp. Salcha MEA-2	17		Piloderma	16		Punctulariaceae	6
												Pseudomonas sp. R12(2017)	22		Alicycliphilus	14		Rhodothermaceae	5					Verticillium dahliae	17		Homolaphlyctis	16		Microdochiaceae	6
												Pseudomonas sp. R27(2017)	22		Acholeplasma	14		Scytonemataceae	5					Pyronema omphalodes	17		Gonapodya	16		Didymosphaeriaceae	6
												Pseudomonas sp. NFACC47-1	22		Campylobacter	14		Leptospiraceae	5					Botryobasidium botryosum	17		Leucosporidium	16		Suillaceae	6
												Pseudomonas sp. B16(2017)	22		Croceicoccus	14		Competibacteraceae	5					Pythium aphanidermatum	17		Sistotremastrum	16		Cuniculitremaceae	5
												Pseudomonas sp. NFACC09-4	22		Methanobrevibacter	14		Dermatophilaceae	5					Ilyonectria destructans	17		Fragilariopsis	15		Phaeodactylaceae	5
												Pseudomonas sp. URMO17WK12:I8	22		Maribacter	14		Chroococcaceae	5					Pythium oligandrum	17		Piromyces	15		Pluteaceae	5
												Pseudomonas sp. URIL14HWK12:I6	22		Chitinophaga	14		Holophagaceae	5					Trametes sp. AH28-2	17		Spizellomyces	15		Cyphellophoraceae	5
												Pseudomonas sp. B31(2017)	22		Trabulsiella	14		Merismopediaceae	5					Penicillium biforme	17		Tetrapisispora	15		Xylonomycetaceae	5
												Pseudomonas sp. GM30	22		Cellulomonas	14		Solirubrobacteraceae	5					Taphrina deformans	17		Epicoccum	15		Sympoventuriaceae	5
												Escherichia sp. B1147	22		Rouxiella	14		Dehalococcoidaceae	5					Schizochytrium sp. CCTCC M209059	17		Vanderwaltozyma	15		Cystobasidiaceae	5
												Pseudomonas sp. HMSC067G02	22		Nocardiopsis	14		Sterolibacteriaceae	4					Leptographium procerum	17		Scedosporium	15		Tilletiariaceae	5
												Variovorax sp. SCN 67-20	22		Halanaerobium	14		Kangiellaceae	4					Pythium irregulare	17		Lignosus	15		Umbilicariaceae	4
												Klebsiella sp. AS10	22		Kosakonia	13		Christensenellaceae	4					Pseudogymnoascus sp. 04NY16	17		Ganoderma	15		Naemateliaceae	4
												Klebsiella quasipneumoniae	22		Morganella	13		Francisellaceae	4					Exidia glandulosa	17		Pisolithus	15		Protomycetaceae	4
												Pseudomonadales bacterium RIFCSPLOWO2_02_FULL_63_210	22		Cedecea	13		Aphanizomenonaceae	4					Tilletia indica	16		Lyophyllum	15		Neolectaceae	4
												Pseudomonas sp. B23(2017)	21		Dickeya	13		Desulfomicrobiaceae	4					Colletotrichum graminicola	16		Parastagonospora	14		Verrucariaceae	4
												Pseudomonas sp. B22(2017)	21		Gemella	13		Saprospiraceae	4					Babesia bigemina	16		Komagataella	14		Chionosphaeraceae	4
												Pseudomonas sp. R17(2017)	21		Candidatus Arthromitus	13		Clostridiales Family XVII. Incertae Sedis	4					Paraurostyla sp. PUJRC_G6	16		Chaetomium	14		Hexamitidae	4
												Pseudomonas sp. B5(2017)	21		Magnetospirillum	13		Clostridiales Family XII. Incertae Sedis	4					Preussia sp. BSL10	16		Pestalotiopsis	14		Dubosqiidae	4
												Pseudomonas sp. R24(2017)	21		Labrenzia	13		Haliscomenobacteraceae	4					Plasmodium yoelii	16		Aurantiochytrium	14		Bulleraceae	4
												Pseudomonas sp. R23(2017)	21		Mitsuaria	13		Deferribacteraceae	4					Penicillium nordicum	16		Rhizoctonia	14		Phaeotremellaceae	4
												Pseudomonas sp. B35(2017)	21		Beggiatoa	13		Eggerthellaceae	4					Xanthophyllomyces dendrorhous	16		Herpetomonas	14		Boletinellaceae	3
												Pseudomonas sp. B21(2017)	21		Dorea	13		Chloroflexaceae	4					Trametes versicolor	16		Sporidiobolus	14		Ramalinaceae	3
												Pseudomonas sp. B33(2017)	21		Methylobacter	13		Nitrososphaeraceae	4					Malassezia obtusa	16		Chrysosporium	14		Culicosporidae	3
												Pseudomonas sp. B29(2017)	21		Tsukamurella	13		Prolixibacteraceae	4					Venturia carpophila	16		Ascoidea	14		Tremellaceae	2
												Pseudomonas sp. R5(2017)	21		Methylocystis	13		Microscillaceae	4					Acytostelium subglobosum	16		Byssoonygena	14		Trigonopsidaceae	2
												Pseudomonas reinekei	21		Oceanospirillum	13		Coleofasciculaceae	4					Ustilago vetiveriae	16		Tulasnella	14		Argynnaceae	2
												Pseudomonas sp. HMSC065H02	21		Anabaena	13		Aquificaceae	4					Phytomonas serpens	16		Schizopora	14		Teloschistaceae	2
												Pseudomonas sp. HMSC065H01	21		Derxia	13		Pyrodictiaceae	4					Phlebiopsis gigantea	16		Kwoniella	14		Brachybasidiaceae	2
												Pseudomonas sp. 1-7	21		Saccharomonospora	13		Brevibacteriaceae	4					Plasmodiophora brassicae	16		Tritrichomonas	14		Spraguidae	1
												Acinetobacter sp. WCHA34	21		Lonsdalea	13		Actinopolysporaceae	3					Halocafeteria seosinensis	16		Leptosphaeria	13		Pseudocohnilembidae	1
												Leclercia sp. LK8	21		Azohydromonas	13		Ktedonobacteraceae	3					Piloderma croceum	16		Pleurotus	13
												Pseudomonas graminis	21		Lysinimicrobium	13		Bdellovibrionaceae	3					Homolaphlyctis polyrhiza	16		Kazachstania	13
												Pseudomonas sp. FeS53a	21		Pasteurella	12		Porticoccaceae	3					Gonapodya prolifera	16		Naumovozyma	13
												Klebsiella sp. S1	21		Shinella	12		Syntrophobacteraceae	3					Leucosporidium creatinivorum	16		Ceratocystiopsis	13
												Pseudomonas otitidis	21		Pseudovibrio	12		Conexibacteraceae	3					Alternaria alternata	16		Plicaturopsis	13
												Pseudomonas sp. HMSC057H01	21		Xenophilus	12		Nakamurellaceae	3					Neurospora pannonica	16		Marssonina	13
												Enterobacter sp. HMSC16D10	21		Gluconobacter	12		Hapalosiphonaceae	3					Dictyostelium intermedium	16		Fibularhizoctonia	13
												Pseudomonas sp. HMSC058B07	21		Marichromatium	12		Methylothermaceae	3					Fragilariopsis cylindrus	15		Bodo	13
												Pseudomonas sp. AU12215	21		Yokenella	12		Paludibacteraceae	3					Piromyces finnis	15		Nematocida	13
												Klebsiella sp. HMSC16A12	21		Thermomonas	12		Halobacteroidaceae	3					Metschnikowia fructicola	15		Umbelopsis	13
												Kluyvera georgiana	21		Candidatus Protochlamydia	12		Cyanobacteriaceae	3					Spizellomyces punctatus	15		Rozella	13
												Cytophagales bacterium B6	21		Saccharopolyspora	12		Lentisphaeraceae	3					Vanderwaltozyma polyspora	15		Daedalea	13
												Pseudomonas paralactis	20		Chlorobium	12		Crocinitomicaceae	3					Acremonium chrysogenum	15		Eremothecium	12
												Pseudomonas sp. 35 E 8	20		Polynucleobacter	12		Planctomycetaceae	3					Rhodotorula mucilaginosa	15		Schizosaccharomyces	12
												Pseudomonas sp. LAIL14HWK12:I11	20		Solimonas	12		Patulibacteraceae	3					Lignosus rhinocerotis	15		Grifola	12
												Pseudomonas sp. R28(2017)	20		Jiangella	12		Marinilabiliaceae	3					Dictyostelium citrinum	15		Neonectria	12
												Pseudomonas sp. B6(2017)	20		Kaistia	12		Methanocaldococcaceae	3					Ganoderma lucidum	15		Theileria	12
												Pseudomonas sp. R15(2017)	20		Thalassobius	12		Nitrospinaceae	3					Colletotrichum incanum	15		Ophiostoma	12
												Pseudomonas sp. B7(2017)	20		Roseomonas	12		Methanosaetaceae	3					Pseudozyma tsukubaensis	15		Sphaerulina	12
												Pseudomonas sp. R11(2017)	20		Actinomadura	12		Sphaerobacteraceae	3					Phyllosticta citricarpa	15		Falciphora	12
												Pseudomonas sp. B37(2017)	20		Pectobacterium	11		Thermofilaceae	3					Colletotrichum chlorophyti	15		Haemoproteus	12
												Pseudomonas abietaniphila	20		Alicyclobacillus	11		Haloarculaceae	3					Amauroascus niger	15		Sterkiella	12
												Pseudomonas sp. HMSC060F12	20		Thalassolituus	11		Anaerolineaceae	3					Parastagonospora nodorum	14		Neospora	12
												Pseudomonas sp. CFII64	20		Thalassospira	11		Halothiobacillaceae	2					Fusarium graminearum	14		Amorphotheca	12
												Pseudomonas sp. HMSC064G05	20		Salinicoccus	11		Catenulisporaceae	2					Batrachochytrium dendrobatidis	14		Obba	12
												Raoultella planticola	20		Lacinutrix	11		Parvularculaceae	2					Pseudogymnoascus destructans	14		Choanephora	12
												Citrobacter pasteurii	20		Mesoplasma	11		Catabacteriaceae	2					Zygosaccharomyces parabailii	14		Paracoccidioides	11
												Pseudomonas sp. HMSC076A11	20		Thiothrix	11		Bryobacteraceae	2					Auricularia auricula-judae	14		Cyberlindnera	11
												Pantoea sp. NGS-ED-1003	20		Arenimonas	11		Melioribacteraceae	2					Trichoderma asperellum	14		Jaapia	11
												Franconibacter pulveris	20		Caldicellulosiruptor	11		Cryptosporangiaceae	2					Colletotrichum falcatum	14		Neofusicoccum	11
												Enterobacter sp. MR1	20		Sinorhizobium	11		Rubrobacteraceae	2					Aurantiochytrium sp. T66	14		Brettanomyces	11
												Pseudomonas sp. 58 R 12	19		Veillonella	11		Mariprofundaceae	2					Blastomyces percursus	14		Leptoxyphium	11
												Pseudomonas sp. R16(2017)	19		Candidatus Schmidhempelia	11		Rivulariaceae	2					Penicillium nalgiovense	14		Eutypa	11
												Pseudomonas sp. R9(2017)	19		Demequina	11		Ferrovaceae	2					Trypanosoma theileri	14		Dichomitus	11
												Pseudomonas vranovensis	19		Meiothermus	11		Segniliparaceae	2					Rhizoctonia solani	14		Capronia	11
												Variovorax sp. SCN 67-85	19		Caballeronia	11		Microcystaceae	2					Thielaviopsis punctulata	14		Cenococcum	11
												Pseudomonas sp. HMSC067F09	19		Leuconostoc	10		Dictyoglomaceae	2					Taphrina wiesneri	14		Perkinsela	11
												Pseudomonas sp. HMSC066B03	19		Plesiomonas	10		Verrucomicrobiaceae	2					Herpetomonas muscarum	14		Neolentinus	11
												Pseudomonas sp. HMSC067D05	19		Mannheimia	10		Gloeobacteraceae	2					Sporidiobolus salmonicolor	14		Cylindrobasidium	11
												Pseudomonas sp. ICMP 3272	19		Alcaligenes	10		Endomicrobiaceae	2					Chrysosporium queenslandicum	14		Fomitopsis	11
												Klebsiella sp. HMSC09D12	19		Rahnella	10		Opitutaceae	2					Paramecium biaurelia	14		Schizophyllum	11
												Pseudomonas sp. HMSC069G05	19		Cutibacterium	10		Gemmataceae	2					Byssoonygena ceratinophila	14		Solicoccozyma	11
												Pseudomonas sp. HMSC070B12	19		Sphingobacterium	10		Natranaerobiaceae	1					Tulasnella calospora	14		Anncaliia	11
												Pseudomonas sp. ICMP 10191	19		Coprobacillus	10		Herpetosiphonaceae	1					Amanita inopinata	14		Saccharomycopsis	10
												Pseudomonas sp. PA15(2017)	19		Actinoplanes	10		Barnesiellaceae	1					Schizopora paradoxa	14		Paecilomyces	10
												Xanthomonas hyacinthi	19		Atlantibacter	10		Heliobacteriaceae	1					Rhodotorula sp. JG-1b	14		Pneumocystis	10
												Pseudomonas azotifigens	19		Nitrobacter	10		Thermoanaerobacterales Family IV. Incertae Sedis	1					Tritrichomonas foetus	14		Nakaseomyces	10
												Pseudomonas sp. HMSC05H02	19		Nonomuraea	10		Bacillales Family X. Incertae Sedis	1					Leptosphaeria maculans	13		Graphilbum	10
												Enterobacter cloacae complex sp. GN05526	19		Stappia	10		Synergistaceae	1					Grosmannia clavigera	13		Saitoella	10
												Pseudomonas ficuserectae	19		Avibacterium	10		Magnetococcaceae	1					Puccinia graminis	13		Gloeophyllum	10
												Enterobacter ludwigii	19		Anaerotruncus	10		Wenzhouxiangellaceae	1					Mrakia psychrophila	13		Heterobasidion	10
												Xanthomonas sp. SHU308	19		Hoeflea	10		Immundisolibacteraceae	1					Cladosporium sphaerospermum	13		Wolfiporia	10
												Bacillus sp. VT-16-64	19		Anaeromyxobacter	10		Actinospicaceae	1					Trichoderma reesei	13		Leucoagaricus	10
												Pseudomonas sp. R32(2017)	18		Fructobacillus	10		Acidiferrobacteraceae	1					Chrysoporthe deuterocubensis	13		Rasamsonia	10
												Pseudomonas sp. R35(2017)	18		Polaribacter	10		Gracilibacteraceae	1					Moniliophthora perniciosa	13		Erythrobasidium	10
												Variovorax sp. 67-131	18		Neptunomonas	10		Kineosporiaceae	1					Epichloe uncinata	13		Laetiporus	10
												Pseudomonas sp. CF149	18		Tolypothrix	10		Solibacteraceae	1					Isaria farinosa	13		Sugiyamaella	9
												Pseudomonas sp. HMSC060G01	18		Olsenella	10		Algiphilaceae	1					Ceratocystiopsis minuta	13		Mixia	9
												Pseudomonas sp. AU11447	18		Moellerella	10		Defluviitaleaceae	1					Thalassiosira oceanica	13		Dacryopinax	9
												Salmonella sp. HMSC13B08	18		Tepidiphilus	10		Woeseiaceae	1					Diplodia corticola	13		Wickerhamomyces	9
												Pseudomonas sp. PA27(2017)	18		Borreliella	10		Tissierellaceae	1					Sporothrix insectorum	13		Baudoinia	9
												Pseudomonas meliae	18		Brachyspira	10		Oligoflexaceae	1					Plicaturopsis crispa	13		Urostyla	9
												Stenotrophomonas sp. BIIR7	18		Sporosarcina	9		Vulgatibacteraceae	1					Marssonina brunnea	13		Xylaria	9
												Pseudomonas caricapapayae	18		Pseudogulbenkiania	9		Sneathiellaceae	1					Phytophthora parasitica	13		Ichthyophthirius	9
												Pseudomonas viridiflava	18		Lampropedia	9		Haloplasmataceae	1					Fibularhizoctonia sp. CBS 109695	13		Rhytidhysteron	9
												Pseudomonas sp. HMSC071F02	18		Lactococcus	9		Puniceicoccaceae	1					Pseudocercospora musae	13		Lipomyces	9
												Citrobacter sp. A316	18		Grimontia	9		Fimbriimonadaceae	1					Leptomonas pyrrhocoris	13		Dothistroma	9
												Pseudomonas sp. HMSC076A12	18		Lamprocystis	9		Persicobacteraceae	1					Bodo saltans	13		Cladonia	9
												Enterobacter sp. T1-1	18		Aurantimonas	9		Salinisphaeraceae	1					Pyrenophora teres	13		Escovopsis	9
												Pseudomonas chloritidismutans	18		Myroides	9		Chrysiogenaceae	1					Penicillium camemberti	13		Hebeloma	9
												Klebsiella sp. AA405	18		Acidaminococcus	9		Calditrichaceae	1					Trichoderma harzianum	13		Phialocephala	9
												Pseudomonas sp. LAIL14HWK12:I7	17		Diaphorobacter	9		Gomontiellaceae	1					Auricularia subglabra	13		Coprinopsis	9
												Pseudomonas sp. B30(2017)	17		Niameybacter	9		Symphyonemataceae	1					Nectria haematococca	13		Passalora	9
												Pseudomonas sp. NFACC43	17		Streptacidiphilus	9		Microthrixaceae	1					Leishmania sp. MAR LEM2494	13		Calonectria	9
												Pseudomonas sp. R37(2017)	17		Chlamydia	9		Leptolyngbyaceae	1					Trichosporon coremiiforme	13		Curvularia	9
												Pseudomonas sp. URMO17WK12:I12	17		Methylotenera	9		Kofleriaceae	1					Ustilago cynodontis	13		Serendipita	9
												Pseudomonas sp. HMSC075A08	17		Porphyrobacter	9		Cryomorphaceae	1					Umbelopsis isabellina	13		Clohesyomyces	9
												Citrobacter werkmanii	17		Cycloclasticus	9		Sporichthyaceae	1					Ustilago xerochloae	13		Madurella	9
												Pseudomonas amygdali	17		Buchnera	9		Hyellaceae	1					Rozella allomycis	13		Rhizopogon	9
												Pseudomonas sp. HMSC060G02	17		Coxiella	9		Gaiellaceae	1					Daedalea quercina	13		Uromyces	9
												Xanthomonadaceae bacterium SCN 69-123	17		Tessaracoccus	9		Caldicoprobacteraceae	1					Trichophyton violaceum	13		Omphalotus	9
												Pseudomonas sp. HMSC059F05	17		Thalassotalea	9		Candidatus Desulfofervidaceae	1					Cronartium ribicola	13		Scleroderma	9
												Proteus sp. HMSC10D02	17		Atopobium	9		Thermodesulfobiaceae	1					Grifola frondosa	12		Pilasporangium	9
												Pseudomonas sp. JdFR-92	17		Dietzia	9		Ignavibacteriaceae	1					Neonectria ditissima	12		Kluyveromyces	8
												Pseudomonas sp. BMS12	17		Edwardsiella	8		Sandaracinaceae	1					Erysiphe necator	12		Tuber	8
												Pseudomonas sp. ML96	17		Desulfitobacterium	8		Limnochordaceae	1					Chrysoporthe cubensis	12		Purpureocillium	8
												Burkholderia sp. MSMB1078WGS	17		Robinsoniella	8		Methanococcaceae	1					Stachybotrys chartarum	12		Galerina	8
												Klebsiella sp. MS 92-3	17		Ferrimonas	8		Roseiflexaceae	1					Colletotrichum lindemuthianum	12		Setosphaeria	8
												Serratia sp. HMSC15F11	17		Parvimonas	8		Kiritimatiellaceae	1					Nannochloropsis gaditana	12		Taiwanofungus	8
												Xanthomonas sp. SHU199	17		Cellvibrio	8		Pseudanabaenaceae	1					Colletotrichum orchidophilum	12		Coniophora	8
												Xanthomonas sp. SHU166	17		Dyella	8		Crenotrichaceae	1					Leishmania mexicana	12		Starmerella	8
												Bacillus sp. S2-R3J1-FB-BA1	17		Roseburia	8		Micropepsaceae	1					Aphanomyces invadans	12		Daldinia	8
												Pseudomonas sp. NFR02	16		Oribacterium	8		Methylacidiphilaceae	1					Talaromyces verruculosus	12		Fomitiporia	8
												Pseudomonas azotoformans	16		Anaerostipes	8		Labilitrichaceae	1					Aspergillus sp. FRR 3425	12		Entodinium	8
												Pseudomonas canadensis	16		Chromohalobacter	8		Holosporaceae	1					Falciphora oryzae	12		Stereum	8
												Pseudomonas simiae	16		Dehalobacter	8		Acidothermaceae	1					Leishmania tropica	12		Torrubiella	8
												Pseudomonas sp. R45(2017)	16		Alloscardovia	8		Polyangiaceae	1					Thielaviopsis musarum	12		Anthracocystis	8
												Pseudomonas sp. R22(2017)	16		Candidatus Phytoplasma	8		Verrucomicrobia subdivision 3	1					Debaryomyces fabryi	12		Chalaropsis	8
												Lelliottia nimipressuralis	16		Limnohabitans	8		Caldisericaceae	1					Moesziomyces aphidis	12		Hysterium	8
												Pseudomonas sp. HMSC073F05	16		Methylophilus	8		Proteinivoraceae	1					Haemoproteus tartakovskyi	12		Beverwykella	8
												Pseudomonas asturiensis	16		Leisingera	8		Criblamydiaceae	1					Sterkiella histriomuscorum	12		Thermoascus	8
												Achromobacter sp. 2789STDY5608624	16		Cellulophaga	8		Chamaesiphonaceae	1					Rhizaria sp. SCN 62-66	12		Albophoma	8
												Bradyrhizobium paxllaeri	16		Methylosinus	8		Rubritaleaceae	1					Neospora caninum	12		Alloascoidea	8
												Pseudomonas sp. BDAL1	16		Tenacibaculum	8		Nitriliruptoraceae	1					Malassezia caprae	12		Golubevia	8
												Pseudomonas tremae	16		Azorhizobium	8		Methanothermaceae	1					Amorphotheca resinae	12		Phoma	8
												Pseudomonas syringae group genomosp. 7	16		Butyricicoccus	8		Halobacteriovoraceae	1					Pleosporales sp. UM 1110 2012	12		Nadsonia	8
												Herbaspirillum sp. B501	16		Phaeobacter	8		Methanopyraceae	1					Entamoeba invadens	12		Serpula	7
												Pseudomonas sp. HMSC058A10	16		Phenylobacterium	8		Simkaniaceae	1					Pseudogymnoascus sp. 03VT05	12		Millerozyma	7
												Enterobacter soli	16		Altererythrobacter	8		Fortieaceae	1					Pseudogymnoascus pannorum	12		Magnaporthiopsis	7
												Bacillaceae bacterium MTCC 8252	16		Blattabacterium	8		Oscillochloridaceae	1					Tetrahymena elliotti	12		Hymenoscyphus	7
												Pseudomonadales bacterium RIFCSPHIGHO2_02_FULL_60_43	16		Sulfurospirillum	8		Ruaniaceae	1					Dictyostelium firmibasis	12		Oidiodendron	7
												Pseudomonas sp. LAIL14HWK12:I9	15		Leptotrichia	8		Xenococcaceae	1					Obba rivulosa	12		Ascosphaera	7
												Pseudomonas sp. LAIL14HWK12:I12	15		Pseudaminobacter	8		Gloeomargaritaceae	1					Neurospora africana	12		Phaeoacremonium	7
												Pseudomonas sp. 35MFCvi1.1	15		Eikenella	8		Symbiobacteriaceae	1					Choanephora cucurbitarum	12		Kalmanozyma	7
												Pseudomonas sp. URIL14HWK12:I4	15		Caldimonas	8		Syntrophorhabdaceae	1					Komagataella pastoris	11		Pseudomassariella	7
												Pseudomonas sp. NFPP09	15		Georgenia	8		Nannocystaceae	1					Emergomyces orientalis	11		Acidomyces	7
												Pseudomonas sp. R34(2017)	15		Nitrospira	8		Thermogemmatisporaceae	1					Mucor circinelloides	11		Gliomastix	7
												Pseudomonas sp. R36(2017)	15		Microvirga	8		Candidatus Midichloriaceae	1					Trypanosoma brucei	11		Pseudo-nitzschia	7
												Pseudomonas sp. Bc-h	15		Trueperella	8		Methanocellaceae	1					Jaapia argillacea	11		Enterospora	7
												Ralstonia sp. A12	15		Lautropia	8		Muribaculaceae	1					Paxillus involutus	11		Endotrypanum	7
												Pseudomonas sp. RIT-PI-a	15		Ehrlichia	8		Methanomicrobiaceae	1					Diaporthe ampelina	11		Raffaelea	7
												Pseudomonas sp. HMSC061A10	15		Herbidospora	8		Thermoproteaceae	1					Neofusicoccum parvum	11		Stemphylium	7
												Citrobacter sp. A60	15		Brachybacterium	8		Hydrogenothermaceae	1					Tilletia walkeri	11		Coniochaeta	7
												Citrobacter braakii	15		Lewinella	8		Chthoniobacteraceae	1					Leptoxyphium fumago	11		Penicilliopsis	7
												Klebsiella sp. D5A	15		Collinsella	8								Diaporthe longicolla	11		Amphiamblys	7
												Klebsiella sp. HMSC16C06	15		Pyrococcus	8								Tolypocladium ophioglossoides	11		Hypholoma	7
												Xanthomonas vesicatoria	15		Cellulosilyticum	7								Endoconidiophora polonica	11		Ascochyta	7
												Enterobacter cloacae complex sp. GN04363	15		Desulfosporosinus	7								Tilletia horrida	11		Irpex	7
												Kurthia huakuii	15		Psychromonas	7								Eutypa lata	11		Dioszegia	7
												Enterobacter cloacae complex sp. GN03842	15		Tyzzerella	7								Dichomitus squalens	11		Stagonospora	7
												Pseudomonadales bacterium RIFCSPHIGHO2_01_FULL_64_12	15		Glaciecola	7								Penicillium carneum	11		Fistulina	7
												Escherichia coli	14		Lachnobacterium	7								Plasmodium fragile	11		Sanghuangporus	7
												Pseudomonas sp. LAMO17WK12:I4	14		Fluoribacter	7								Leishmania infantum	11		Holtermannia	7
												Pseudomonas sp. LAIL14HWK12:I6	14		Methylophaga	7								Fusarium nygamai	11		Naganishia	7
												Pseudomonas sp. NFPP16	14		Oceanicola	7								Leptomonas seymouri	11		Lentinula	6
												Pseudomonas sp. NFPP14	14		Erysipelatoclostridium	7								Beauveria rudraprayagi	11		Thielavia	6
												Pseudomonas sp. R47(2017)	14		Blastomonas	7								Cenococcum geophilum	11		Pachysolen	6
												Pseudomonas sp. R38(2017)	14		Silanimonas	7								Saccharomyces eubayanus	11		Valsa	6
												Pseudomonas sp. R33(2017)	14		Gilvimarinus	7								Hypoxylon sp. CI-4A	11		Scheffersomyces	6
												Pseudomonas sp. URHB0015	14		Agromyces	7								Cercospora canescens	11		Glarea	6
												Pseudomonas sp. B25(2017)	14		Oleibacter	7								Perkinsela sp. CCAP 1560/4	11		Hirsutella	6
												Pseudomonas sp. Lz4W	14		Arenibacter	7								Pseudogymnoascus sp. BL549	11		Xeromyces	6
												gamma proteobacterium L18	14		Thioalkalimicrobium	7								Entamoeba histolytica	11		Ciborinia	6
												Bradyrhizobium lablabi	14		Leeuwenhoekiella	7								Fusarium sp. FSSC_6	11		Dactylellina	6
												Bradyrhizobium sp. LMTR 3	14		Modestobacter	7								Pythium arrhenomanes	11		Punctularia	6
												Burkholderia sp. CQ001	14		Hippea	7								Diaporthe aspalathi	11		Shiraia	6
												Citrobacter farmeri	14		Enhygromyxa	7								Neolentinus lepideus	11		Vanrija	6
												Enterobacter sp. IF2SW-B1	14		Jannaschia	7								Laccaria amethystina	11		Microdochium	6
												Citrobacter sedlakii	14		Nitrosomonas	7								Cylindrobasidium torrendii	11		Basipetospora	6
												Enterobacter sp. HMSC055A11	14		Oscillibacter	7								Zymoseptoria brevis	11		Memnoniella	6
												Pseudomonas sp. JdFR-93	14		Pleomorphomonas	7								Fomitopsis pinicola	11		Magnaporthe	6
												Klebsiella sp. NFIX56	14		Pseudorhodobacter	7								Schizophyllum commune	11		Didymobotryum	6
												Pseudomonas sp. TTU2014-096BSC	14		Nonlabens	7								Nosema apis	11		Gaeumannomyces	6
												Escherichia vulneris	14		Sulfurovum	7								Pseudogymnoascus verrucosus	11		Sarocladium	6
												Pseudomonas thermotolerans	14		Citreicella	7								Alternaria brassicicola	11		Paraphaeosphaeria	6
												Cupriavidus sp. SK-4	14		Ferriphaselus	7								Calocera cornea	11		Phaeomoniella	6
												Klebsiella variicola CAG:634	14		Zoogloea	7								Anncaliia algerae	11		Angomonas	6
												Trabulsiella guamensis	14		Desulfobulbus	7								Rhodotorula graminis	10		Suillus	6
												Franconibacter helveticus	14		Tistlia	7								Fusarium verticillioides	10		Coccidioides	5
												Acidithiobacillus thiooxidans	13		Pelagibacterium	7								Phytophthora sojae	10		Microsporum	5
												Enterobacter sp. BWH63	13		Acidocella	7								Cryptosporidium muris	10		Kockovaella	5
												Pseudomonas sp. B34(2017)	13		Williamsia	7								Mycosphaerella eumusae	10		Lasiodiplodia	5
												Pseudomonas sp. B38(2017)	13		Candidatus Pelagibacter	7								Paecilomyces hepiali	10		Drechslerella	5
												Pseudomonas sp. B28(2017)	13		Aestuariibacter	7								Phanerochaete carnosa	10		Thermothelomyces	5
												Pseudomonas sp. R41(2017)	13		Kordiimonas	7								Tilletia caries	10		Phaeodactylum	5
												Pseudomonas sp. R31(2017)	13		Parageobacillus	6								Pyrenochaeta lycopersici	10		Yamadazyma	5
												Enterobacter sp. MGH 3	13		Castellaniella	6								[Candida] glabrata	10		Moelleriella	5
												Pseudomonas sp. B27(2017)	13		Herminiimonas	6								[Candida] auris	10		Hypocrella	5
												Sphingobium sp. YR657	13		Rubrivivax	6								Sporothrix brasiliensis	10		Volvariella	5
												Pseudomonas sp. P818	13		Pelobacter	6								Sporothrix pallida	10		Glonium	5
												Pseudomonas sp. T	13		Inediibacterium	6								Sclerotinia homoeocarpa	10		Flammulina	5
												Pseudomonas sp. YS-1p	13		Rhodovulum	6								Fusarium fujikuroi	10		Botryosphaeria	5
												Burkholderia sp. LK4	13		Syntrophomonas	6								Graphilbum fragrans	10		Trachipleistophora	5
												Pseudomonas composti	13		Nitrosovibrio	6								Colletotrichum fioriniae	10		Cyphellophora	5
												Pseudomonas sp. URMO17WK12:I3	13		Facklamia	6								Trichoderma guizhouense	10		Xylona	5
												Serratia symbiotica	13		Nissabacter	6								Fusarium temperatum	10		Hypsizygus	5
												Pseudomonas savastanoi	13		Tropicibacter	6								Epicoccum sorghinum	10		Phaeocryptopus	5
												Pseudomonas toyotomiensis	13		Chitinilyticum	6								Knoxdaviesia proteae	10		Verruconis	5
												Pseudomonas xanthomarina	13		Sporomusa	6								Ceratocystis albifundus	10		Cystobasidium	5
												Enterobacter sp. NFIX03	13		Nitratireductor	6								Saitoella complicata	10		Tilletiaria	5
												[Pseudomonas] pictorum	13		Pseudarthrobacter	6								Gloeophyllum trabeum	10		Nannizzia	4
												Xanthomonas sp. WHRI 8853	13		Fodinicurvata	6								Verticillium tricorpus	10		Torulaspora	4
												Serratia ficaria	13		Spirochaeta	6								Amanita phalloides	10		Umbilicaria	4
												Burkholderia sp. LA-2-3-30-S1-D2	13		Flammeovirga	6								Colletotrichum sublineola	10		Kuraishia	4
												Cronobacter condimenti	13		Pseudooceanicola	6								Wolfiporia cocos	10		Gymnopus	4
												Pseudomonas sp. Chol1	13		Kibdelosporangium	6								Plasmodium cynomolgi	10		Naematelia	4
												Lonsdalea quercina	13		Serinicoccus	6								Plasmodium knowlesi	10		Ascocoryne	4
												Acinetobacter sp. MDS7A	13		Candidatus Blochmannia	6								Moesziomyces antarcticus	10		Protomyces	4
												Bacillus campisalis	13		Smithella	6								Leucoagaricus sp. SymC.cos	10		Peltaster	4
												Escherichia sp. 1_1_43	12		Carboxydocella	6								Amanita bisporigera	10		Neolecta	4
												Pseudomonas sp. 45MFCol3.1	12		Granulicatella	6								Stramenopiles sp. TOSAG23-6	10		Atkinsonella	4
												Pseudomonas sp. Ep R1	12		Candidatus Thioglobus	6								Leishmania donovani	10		Endocarpon	4
												Pseudomonas sp. B32(2017)	12		Mizugakiibacter	6								Aspergillus nomius	10		Cystobasidiopsis	4
												Citrobacter sp. BIDMC108	12		Kinetoplastibacterium	6								Thielaviopsis paradoxa	10		Hamiltosporidium	4
												Pseudomonas sp. R43(2017)	12		Kribbella	6								Calocera viscosa	10		Endocalyx	4
												Pseudoxanthomonas suwonensis	12		Acidiphilium	6								Trichosporon ovoides	10		Pochonia	4
												Xenophilus azovorans	12		Sphaerotilus	6								Rasamsonia emersonii	10		Bullera	4
												Pseudomonas congelans	12		Duganella	6								Aspergillus brasiliensis	10		Phaeotremella	4
												Pseudomonas sp. URMO17WK12:I4	12		Niabella	6								Pisolithus tinctorius	10		Rhinocladiella	4
												Cupriavidus pauculus	12		Ewingella	6								Mrakia frigida	10		Armillaria	4
												Pseudomonas sp. NFACC19-2	12		Dysgonomonas	6								Tetrahymena thermophila	10		Sporopachydermia	4
												Hydrogenophaga intermedia	12		Inquilinus	6								Diplodia seriata	10		Symbiotaphrina	4
												Stenotrophomonas sp. HMSC10F06	12		Enhydrobacter	6								Beauveria bassiana	10		Lecanosticta	4
												Yokenella regensburgei	12		Halodesulfovibrio	6								Penicillium italicum	10		Hyphopichia	4
												Enterobacter cloacae complex sp. GN04787	12		Nevskia	6								Aspergillus westerdijkiae	10		Lodderomyces	3
												Klebsiella sp. NFPP35	12		Roseibium	6								Cerataphis brasiliensis yeast-like symbiont	10		Wickerhamiella	3
												Klebsiella sp. HMSC22F09	12		Actinokineospora	6								Ophiocordyceps unilateralis	10		Drechmeria	3
												Xanthomonas bromi	12		Pseudacidovorax	6								Metarhizium acridum	10		Vittaforma	3
												Achromobacter sp. HMSC18C08	12		Bilophila	6								Pseudogymnoascus sp. WSF 3629	10		Coniosporium	3
												Pseudomonas sp. TTU2014-066ASC	12		Methanobacterium	6								Pseudogymnoascus sp. 23342-1-I1	10		Vavraia	3
												Aeromonas sp. ZOR0002	12		Tepidanaerobacter	6								Laetiporus sulphureus	10		Hydnomerulius	3
												Buttiauxella ferragutiae	12		Turicella	6								Penicillium expansum	10		Tsuchiyaea	3
												Pseudomonadales bacterium GWC1_66_9	12		Thioflexothrix	6								Neurospora terricola	10		Giardia	3
												Chromobacterium amazonense	12		Aneurinibacillus	5								Emmonsia sp. CAC-2015a	10		Babjeviella	3
												Serratia sp. 506_PEND	12		Aliivibrio	5								Verticillium alfalfae	9		Priceomyces	3
												Serratia sp. ISTD04	12		Terribacillus	5								Lachancea kluyveri	9		Phlebopus	3
												Variovorax soli	12		Peptoclostridium	5								Trichophyton equinum	9		Ambrosiozyma	3
												Paenibacillus sp. ICGEB2008	12		Gottschalkia	5								Leishmania major	9		Ramalina	3
												Photobacterium leiognathi	12		Clavibacter	5								Pleurotus eryngii	9		Nakazawaea	3
												Mangrovibacter phragmitis	12		Brachymonas	5								Mixia osmundae	9		Endocronartium	3
												Streptomyces afghaniensis	12		Liberibacter	5								Dacryopinax primogenitus	9		Holtermanniella	3
												Klebsiella oxytoca	11		Desulfonatronum	5								Wickerhamomyces anomalus	9		Filobasidium	3
												Ralstonia sp. 5_7_47FAA	11		Rhodoferax	5								Tilletia controversa	9		Edhazardia	3
												Pseudomonas sp. URIL14HWK12:I5	11		Shuttleworthia	5								Ophiocordyceps polyrhachis-furcata	9		Tremella	2
												Enterobacter sp. BIDMC94	11		Pannonibacter	5								Baudoinia panamericana	9		Phaffia	2
												Enterobacter sp. MGH 10	11		Cyanothece	5								Cryptosporidium baileyi	9		Tortispora	2
												Pseudomonas sp. B40(2017)	11		Thermomonospora	5								Sporothrix schenckii	9		Arthrobotrys	2
												Pseudomonas sp. R39(2017)	11		Microbispora	5								Alternaria consortialis	9		Pseudoloma	2
												Pseudomonas sp. R40(2017)	11		Reinekea	5								Urostyla sp. PUJRC_G1	9		Lepidopterella	2
												Colwellia psychrerythraea	11		Mitsuokella	5								Xylaria sp. JS573	9		Gyalolechia	2
												Pseudomonas sp. AAC	11		Algibacter	5								Sporisorium reilianum	9		Meira	2
												Lactobacillus sp. HMSC25A02	11		Gluconacetobacter	5								Endoconidiophora laricicola	9		Hepatospora	2
												Pseudomonas psychrotolerans	11		Sediminispirochaeta	5								Ichthyophthirius multifiliis	9		Meyerozyma	1
												Cupriavidus sp. SHE	11		Subdoligranulum	5								Stachybotrys chlorohalonata	9		Spironucleus	1
												Achromobacter sp. 2789STDY5608612	11		Cohnella	5								Rhytidhysteron rufulum	9		Ramularia	1
												Achromobacter sp. 2789STDY5608619	11		Falsirhodobacter	5								Lipomyces starkeyi	9		Spraguea	1
												Pseudomonas punonensis	11		Pusillimonas	5								Malassezia furfur	9		Pseudocohnilembus	1
												Bradyrhizobium elkanii	11		Vitreoscilla	5								Escovopsis weberi	9
												Rhodopseudomonas palustris	11		Oceanicaulis	5								Hebeloma cylindrosporum	9
												Enterobacter cloacae complex sp. GN06232	11		Methylobacillus	5								Paxillus rubicundulus	9
												Clostridiales bacterium 1_7_47FAA	11		Hydrocarboniphaga	5								Phialocephala scopiformis	9
												Streptomyces olindensis	11		Actinoalloteichus	5								Coprinopsis cinerea	9
												Klebsiella sp. NFIX24	11		Asaia	5								Passalora fulva	9
												Enterobacter cloacae complex sp. GN05729	11		Nosocomiicoccus	5								Calonectria pseudoreteaudii	9
												Arcobacter lekithochrous	11		Dermabacter	5								Curvularia lunata	9
												Pantoea sesami	11		Myxococcus	5								Serendipita vermifera	9
												Xanthomonas pisi	11		Geodermatophilus	5								Clohesyomyces aquaticus	9
												Haemophilus pittmaniae	11		Caloramator	5								Leishmania enriettii	9
												Mangrovibacter sp. MFB070	11		Pseudoflavonifractor	5								Leishmania arabica	9
												Cedecea sp. NFIX57	11		Balneola	5								Leishmania amazonensis	9
												Oceanospirillum multiglobuliferum	11		Bermanella	5								Madurella mycetomatis	9
												Acinetobacter sp. WCHA30	11		Nitrincola	5								Trypanosoma rangeli	9
												Ralstonia sp. GA3-3	11		Maribius	5								Lyophyllum decastes	9
												Rhizobacter sp. OV335	11		Viridibacillus	5								Trichoderma longibrachiatum	9
												Bradyrhizobium sp. th.b2	11		Thermoactinomyces	5								Rhizopogon vinicolor	9
												Pantoea anthophila	11		Chitinimonas	5								Uromyces viciae-fabae	9
												Marichromatium gracile	11		Thermithiobacillus	5								Apiotrichum montevideense	9
												Xenorhabdus eapokensis	11		Odoribacter	5								Aspergillus tubingensis	9
												Erwinia typographi	11		Arsenophonus	5								Leishmania gerbilli	9
												Mitsuaria chitosanitabida	11		Acidilobus	5								Emmonsia crescens	9
												Candidatus Schmidhempelia bombi	11		Microvirgula	5								Cutaneotrichosporon guehoae	9
												Halomonas salina	11		Traorella	5								Pseudogymnoascus sp. 24MN13	9
												Colwellia sp. MT2012	11		Saccharibacter	5								Cercospora sojina	9
												Acidithiobacillus albertensis	10		Archangium	5								Batrachochytrium salamandrivorans	9
												Pseudomonas sp. p21	10		Ottowia	5								Tetrahymena borealis	9
												Klebsiella pneumoniae	10		Scytonema	5								Omphalotus olearius	9
												Pseudomonas deceptionensis	10		Melaminivora	5								Neurospora sublineolata	9
												Pseudomonas sp. PA1(2017)	10		Hylemonella	5								Scleroderma citrinum	9
												Achromobacter sp. HMSC057D05	10		Wenxinia	5								Bipolaris victoriae	9
												Pseudomonas sp. 2_1_26	10		Izhakiella	5								Stramenopiles sp. TOSAG41-1	9
												Pseudomonas sp. NFACC10-1	10		Cardiobacterium	5								Pilasporangium apinafurcum	9
												Pseudomonas sp. LFM046	10		Motiliproteus	5								Aspergillus cristatus	8
												Pseudomonas argentinensis	10		Muricauda	5								Blastomyces dermatitidis	8
												Enterobacter sp. PDC34	10		Budvicia	5								Cyberlindnera jadinii	8
												Atlantibacter hermannii	10		Limnobacter	5								Tuber melanosporum	8
												Raoultella terrigena	10		Orrella	5								Purpureocillium lilacinum	8
												Klebsiella sp. NFIX18	10		Anaplasma	5								Penicillium sclerotiorum	8
												Enterobacter sp. NFR05	10		Aequorivita	5								Galerina marginata	8
												Necropsobacter massiliensis	10		Caminibacter	5								Hanseniaspora uvarum	8
												Pseudovibrio sp. JE062	10		Nesterenkonia	5								Talaromyces wortmannii	8
												Xenorhabdus vietnamensis	10		Solirubrobacter	5								Setosphaeria turcica	8
												Pantoea rodasii	10		Microtetraspora	5								Chaetomium thermophilum	8
												Burkholderia sp. DNA89	10		Desnuesiella	5								Scedosporium apiospermum	8
												Herbaspirillum sp. B65	10		Dehalococcoides	5								Taiwanofungus camphoratus	8
												Thalassolituus sp. HI0120	10		Thermodesulfobacterium	5								Pyrenochaeta sp. UM 256	8
												Bradyrhizobium sp. LTSPM299	10		Janibacter	5								Coniophora puteana	8
												Pseudomonas sp. BRH_c35	10		Kingella	4								Penicillium subrubescens	8
												Avibacterium paragallinarum	10		Fictibacillus	4								Tetrapisispora phaffii	8
												Buttiauxella brennerae	10		Vagococcus	4								Neurospora crassa	8
												Azospirillum sp. B506	10		Candidatus Entotheonella	4								Ceratocystis fagacearum	8
												Serratia sp. TEL	10		Pediococcus	4								Taphrina populina	8
												Serratia nematodiphila	10		Halothermothrix	4								Penicillium digitatum	8
												Pseudoalteromonas tunicata	10		Formosa	4								Sphaerulina musiva	8
												Shewanella benthica	10		Methylomicrobium	4								Wallemia mellicola	8
												Cupriavidus sp. HMR-1	10		Spongiibacter	4								Fomitiporia mediterranea	8
												Vibrionales bacterium SWAT-3	10		Peptoanaerobacter	4								Entodinium caudatum	8
												Anoxybacillus sp. KU2-6(11)	10		Tatumella	4								Plasmodium coatneyi	8
												Pseudomonas sp. Ga0074129	10		Hahella	4								Fonsecaea monophora	8
												Cupriavidus sp. IDO	10		Tatlockia	4								Stereum hirsutum	8
												Neisseria subflava	10		Dialister	4								Torrubiella hemipterigena	8
												Sphingobium chinhatense	10		Blastococcus	4								Aspergillus parasiticus	8
												Buttiauxella noackiae	10		Halioglobus	4								Plasmodium chabaudi	8
												Type-C symbiont of Plautia stali	10		Kangiella	4								Huntiella moniliformis	8
												Alcanivorax sp. HI0013	10		Tannerella	4								Bipolaris maydis	8
												Vibrio jasicida	10		Glutamicibacter	4								Dothistroma septosporum	8
												Acinetobacter sp. WC-323	10		Winogradskyella	4								Ustilago maydis	8
												Vibrio toranzoniae	10		Intestinimonas	4								Anthracocystis flocculosa	8
												Moellerella wisconsensis	10		Massilioclostridium	4								Plasmodium vinckei	8
												Prochlorococcus marinus	10		Stomatobaculum	4								Chalaropsis thielavioides	8
												Komagataeibacter oboediens	10		Christensenella	4								Hysterium pulicare	8
												Enterobacter kobei	9		Desulfuromonas	4								Wallemia ichthyophaga	8
												Pseudomonas sp. GM41(2012)	9		Rhodocista	4								Phialophora americana	8
												Pseudomonas weihenstephanensis	9		Francisella	4								Bipolaris zeicola	8
												Achromobacter sp. 2789STDY5608606	9		Gemmatimonas	4								Cordyceps brongniartii	8
												Aeromonas piscicola	9		Romboutsia	4								Beverwykella pulmonaria	8
												Achromobacter sp. 2789STDY5608618	9		Tetrasphaera	4								Thermoascus crustaceus	8
												Citrobacter sp. 30_2	9		Verminephrobacter	4								Cordyceps militaris	8
												Lamprocystis purpurea	9		Weeksella	4								Penicillium roqueforti	8
												Herbaspirillum chlorophenolicum	9		Martelella	4								Albophoma yamanashiensis	8
												Pseudomonas sp. TTU2014-105ASC	9		Kushneria	4								Alloascoidea hylecoeti	8
												Enterobacter mori	9		Rudaea	4								Apiotrichum porosum	8
												Diaphorobacter sp. J5-51	9		Olleya	4								Isaria fumosorosea	8
												Niameybacter massiliensis	9		Thermobifida	4								Apiotrichum domesticum	8
												Klebsiella sp. 1_1_55	9		Elizabethkingia	4								Fusarium sp. JS1030	8
												Acidovorax sp. MR-S7	9		Hungatella	4								Golubevia pallescens	8
												Bacillus sp. B14905	9		Asticcacaulis	4								Paramecium sexaurelia	8
												Xanthomonas vasicola	9		Fusibacter	4								Cryptococcus sp. JCM 24511	8
												Pantoea gaviniae	9		Marinimicrobium	4								Ascoidea asiatica	8
												Bradyrhizobium sp. UFLA 03-321	9		Dasania	4								Aspergillus luchuensis	8
												Yersinia wautersii	9		Trichormus	4								Aspergillus awamori	8
												Acinetobacter sp. WC-743	9		Leptospirillum	4								Fusarium circinatum	8
												Klebsiella sp. NFIX27	9		Desulfitibacter	4								Phoma herbarum	8
												Pseudoxanthomonas sp. J35	9		Aminobacter	4								Leishmania turanica	8
												Buttiauxella gaviniae	9		Aquimarina	4								Colletotrichum gloeosporioides	8
												Xanthomonas sp. MUS 060	9		Caenibacillus	4								Nadsonia fulvescens	8
												Methanobrevibacter smithii	9		Candidatus Paracaedibacter	4								Leishmania aethiopica	8
												Xanthomonas sp. WHRI 8848	9		Phascolarctobacterium	4								Venturia effusa	8
												Stenotrophomonas sp. 69-14	9		Dyadobacter	4								Sistotremastrum niveocremeum	8
												Burkholderia sp. MSMB1498	9		Simonsiella	4								Rhodotorula toruloides	8
												Burkholderia pseudomultivorans	9		Celeribacter	4								Sistotremastrum suecicum	8
												Burkholderia sp. MSMB1459WGS	9		Anaerorhabdus	4								Trametes hirsuta	7
												Burkholderia sp. CAMPA 1040	9		Gardnerella	4								Serpula lacrymans	7
												Burkholderia sp. MSMB1835	9		Azovibrio	4								Blastomyces gilchristii	7
												Enterobacter sp. Ag1	9		Perlucidibaca	4								Trichoderma virens	7
												Cupriavidus sp. UYPR2.512	9		Mobilicoccus	4								Hanseniaspora osmophila	7
												Endozoicomonas arenosclerae	9		Desulfocarbo	4								Sclerotinia sclerotiorum	7
												Type-D symbiont of Plautia stali	9		Conchiformibius	4								Sporisorium scitamineum	7
												Bradyrhizobium sp. URHA0002	9		Balneatrix	4								Cryptococcus neoformans	7
												Serratia sp. 2880STDY5682894	9		Cosenzaea	4								Magnaporthiopsis poae	7
												bacterium LF-3	9		Alishewanella	4								Kazachstania naganishii	7
												Bradyrhizobium sp. WSM2254	9		Arhodomonas	4								Naumovozyma castellii	7
												Streptomyces europaeiscabiei	9		Algicola	4								Tetrapisispora blattae	7
												Buchnera aphidicola	9		Muribacter	4								Trichosporon asahii	7
												Erwinia sp. ErVv1	9		Aliagarivorans	4								Knoxdaviesia capensis	7
												Paraburkholderia terricola	9		Rodentibacter	4								Hymenoscyphus fructigenus	7
												Thiomonas sp. FB-6	9		Leminorella	4								Oidiodendron maius	7
												Bacillus sp. SG-1	9		Chloroflexus	4								Pestalotiopsis fici	7
												Carnobacterium sp. AT7	9		Methylocaldum	4								Ascosphaera apis	7
												Brevibacillus borstelensis	9		Pelistega	4								Sugiyamaella xylanicola	7
												Achromobacter sp. DH1f	9		Thermocrispum	4								Phaeoacremonium minimum	7
												Psychrobacter sp. TB67	9		Thermobrachium	4								Talaromyces piceae	7
												Psychrobacter sp. AC24	9		Synechocystis	4								Aspergillus sojae	7
												Pseudomonadales bacterium RIFCSPLOWO2_12_59_9	9		Moorea	4								Spathaspora sp. UFMG-CM-Y306	7
												Halomonas stevensii	9		Lechevalieria	4								Ophiostoma novo-ulmi	7
												candidate division TM6 bacterium Zodletone_IIa	9		Roseivivax	4								Hypoxylon sp. EC38	7
												Plesiomonas sp. ZOR0011	9		Sediminibacterium	4								Sclerotinia borealis	7
												Pseudoalteromonas sp. JW3	9		Ignatzschineria	4								Malassezia equina	7
												Salinivibrio sp. KP-1	9		Succinatimonas	4								Huntiella savannae	7
												Xenorhabdus thuongxuanensis	9		Oligella	4								Scedosporium aurantiacum	7
												Escherichia sp. 4_1_40B	8		Acidicaldus	4								Ceratocystis adiposa	7
												Escherichia sp. 3_2_53FAA	8		Reichenbachiella	4								Thalassiosira pseudonana	7
												Pseudomonas sp. NFIX51	8		Geothrix	4								Ceratocystis harringtonii	7
												Citrobacter sp. MGH109	8		Candidatus Fukatsuia	4								Kalmanozyma brasiliensis	7
												Citrobacter sp. MGH103	8		Microscilla	4								Ustilago trichophora	7
												Citrobacter sp. MGH100	8		Pseudoclavibacter	4								Pseudozyma hubeiensis	7
												Citrobacter sp. MGH99	8		Dehalogenimonas	4								Penicillium brasilianum	7
												Citrobacter sp. S-77	8		Coleofasciculus	4								Dictyostelium discoideum	7
												Citrobacter sp. KTE151	8		Brevirhabdus	4								Plasmodium falciparum	7
												Enterobacter sp. MGH 1	8		Thermodesulfovibrio	4								Capronia epimyces	7
												Enterobacter timonensis	8		Rubellimicrobium	4								Plasmodium gaboni	7
												Lampropedia cohaerens	8		Brevibacterium	4								Pseudomassariella vexata	7
												Achromobacter sp. HMSC15D03	8		Azotobacter	3								Talaromyces cellulolyticus	7
												Yersinia aldovae	8		Solibacillus	3								Malassezia cuniculi	7
												Pseudomonas alcaliphila	8		Pelosinus	3								Acidomyces richmondensis	7
												Bordetella ansorpii	8		Clostridioides	3								Phytomonas francai	7
												Acidovorax temperans	8		Alkaliphilus	3								Gliomastix tumulicola	7
												Citrobacter youngae	8		Candidatus Magnetobacterium	3								Pseudo-nitzschia multistriata	7
												Enterobacter sp. MGH119	8		Agarivorans	3								Trichosporon faecale	7
												Bacillus sp. SA1-12	8		Tistrella	3								Enterospora canceri	7
												Enterobacter sp. ku-bf2	8		Thermoanaerobacterium	3								Endotrypanum monterogeii	7
												Delftia sp. JD2	8		Megamonas	3								Raffaelea quercivora	7
												Yersinia intermedia	8		Pseudobutyrivibrio	3								Encephalitozoon hellem	7
												Burkholderia sp. MSMB2157WGS	8		Actinopolyspora	3								Stemphylium lycopersici	7
												Paenibacillus curdlanolyticus	8		Tetragenococcus	3								Pestalotiopsis sp. JCM 9685	7
												Burkholderia sp. MSMB1826	8		Psychrilyobacter	3								Paramecium caudatum	7
												Burkholderia sp. NRF60-BP8	8		Oceanimonas	3								Coniochaeta ligniaria	7
												Herbaspirillum sp. VT-16-41	8		Methyloversatilis	3								Apiotrichum veenhuisii	7
												Herbaspirillum sp. B39	8		Ktedonobacter	3								Aspergillus glaucus	7
												Acinetobacter bohemicus	8		Piscirickettsia	3								Aspergillus ruber	7
												Kosakonia oryzae	8		Lachnoanaerobaculum	3								Penicilliopsis zonata	7
												Xanthomonas perforans	8		Paenarthrobacter	3								Amphiamblys sp. WSBS2006	7
												Pseudomonas sp. EpS/L25	8		Massilibacterium	3								Exophiala dermatitidis	7
												Pseudoxanthomonas sp. J31	8		Risungbinella	3								Hypholoma sublateritium	7
												Bradyrhizobium sp. NAS96.2	8		Ectothiorhodospira	3								Solicoccozyma phenolicus	7
												Variovorax sp. URHB0020	8		Anaeromassilibacillus	3								Penicillium sp. HKF2	7
												Planococcus salinarum	8		Intestinibacter	3								Amauroascus mutatus	7
												Pseudomonas sp. MOIL14HWK12:I2	8		Jeotgalicoccus	3								Ascochyta rabiei	7
												Methylobacterium sp. B1	8		Bhargavaea	3								Irpex lacteus	7
												Staphylococcus sp. NAM3COL9	8		Taylorella	3								Tetrahymena malaccensis	7
												Burkholderia sp. BDU8	8		Fenollaria	3								Aspergillus chevalieri	7
												Burkholderia sp. MSMB617WGS	8		Candidatus Regiella	3								Aspergillus wentii	7
												Burkholderia stagnalis	8		Ketogulonicigenium	3								Cordyceps confragosa	7
												Burkholderia sp. MSMB2042	8		Nitrosococcus	3								Pseudogymnoascus sp. 05NY08	7
												Burkholderia sp. FL-7-2-10-S1-D7	8		Geoalkalibacter	3								Ceratocystis manginecans	7
												Burkholderia sp. MSMB2040	8		Thalassobacter	3								Hypoxylon sp. CO27-5	7
												Burkholderia sp. MSMB0265	8		Bariatricus	3								Stagonospora sp. SRC1lsM3a	7
												Burkholderia sp. E168m22	8		Gallionella	3								Fistulina hepatica	7
												Burkholderia sp. HMSC10F09	8		Candidatus Hamiltonella	3								Sanghuangporus baumii	7
												Burkholderia sp. MSMB2041	8		Xanthobacter	3								Colletotrichum nymphaeae	7
												Burkholderia sp. USM B20	8		Lutibacter	3								Holtermannia corniformis	7
												Moritella sp. PE36	8		Candidatus Riesia	3								Venturia inaequalis	7
												Vibrio sp. 16	8		Bdellovibrio	3								Naganishia albida	7
												Bradyrhizobium sp. LTSP885	8		Sideroxydans	3								Saccharomycopsis fibuligera x Saccharomycopsis cf. fibuligera	6
												Cupriavidus oxalaticus	8		Helcococcus	3								Ustilago bromivora	6
												Cupriavidus sp. D384	8		Thalassobacillus	3								Lentinula edodes	6
												Pseudomonas sp. 10B238	8		Rufibacter	3								Colletotrichum acutatum	6
												Burkholderia sp. E7m39	8		Pelomonas	3								Clavispora lusitaniae	6
												Enterobacteriaceae bacterium LSJC7	8		Sedimenticola	3								Paracoccidioides lutzii	6
												Pantoea sp. 1.19	8		Pseudochrobactrum	3								Penicillium capsulatum	6
												Methylibium sp. CF468	8		Salinispora	3								Chaetomium globosum	6
												Methylibium sp. YR605	8		Candidatus Accumulibacter	3								Thielavia terrestris	6
												Halomonas sp. SUBG004	8		Zooshikella	3								Candida sp. LDI48194	6
												Yersinia rohdei	8		Desulfomicrobium	3								Aspergillus fumigatus	6
												Pantoea calida	8		Conexibacter	3								Pachysolen tannophilus	6
												Sutterella wadsworthensis	8		Candidatus Endoriftia	3								Saccharomycetaceae sp. 'Ashbya aceri'	6
												Bradyrhizobium sp. WSM1743	8		Zymomonas	3								Valsa mali	6
												Derxia lacustris	8		Collimonas	3								Metarhizium brunneum	6
												Yersinia nurmii	8		Bavariicoccus	3								Malassezia japonica	6
												Rhodopseudomonas sp. B29	8		Methylovorus	3								Aspergillus terreus	6
												Sphingomonas-like bacterium B12	8		Pelagibaca	3								Talaromyces amestolkiae	6
												Cupriavidus sp. amp6	8		Tepidibacillus	3								Bipolaris sorokiniana	6
												Cobetia sp. UCD-24C	8		Paenisporosarcina	3								Naumovozyma dairenensis	6
												Bacillus sp. NRRL B-14911	8		Psychrobacillus	3								Sporothrix globosa	6
												Yersinia pekkanenii	8		Oxalobacter	3								Glarea lozoyensis	6
												Neptunomonas phycophila	8		Thalassobaculum	3								Hirsutella minnesotensis	6
												Pseudomonas marincola	8		Candidatus Photodesmus	3								Kazachstania africana	6
												Pseudoalteromonas sp. TB41	8		Nakamurella	3								Talaromyces islandicus	6
												Pseudoalteromonas sp. ND6B	8		Sulfobacillus	3								Aureobasidium sp. FSWF8-4	6
												Alicycliphilus sp. 69-12	8		Acetivibrio	3								Metarhizium anisopliae	6
												Halomonas sp. KX33721	8		Chlorobaculum	3								Leishmania peruviana	6
												Marinimicrobia bacterium JGI 0000113-D11	8		Saccharothrix	3								Cryptosporidium parvum	6
												Aggregatibacter segnis	8		Henriciella	3								Xeromyces bisporus	6
												Alteromonas confluentis	8		Nostoc	3								Ciborinia camelliae	6
												Georgenia sp. SUBG003	8		Catonella	3								Huntiella bhutanensis	6
												Hydrogenophaga sp. A37	8		Bittarella	3								Dactylellina haptotyla	6
												Serratia sp. H1n	8		Rathayibacter	3								Huntiella omanensis	6
												Serratia sp. 14-2641	8		Alkalibacter	3								Heterobasidion annosum	6
												Serratia sp. H1w	8		Chelativorans	3								Epichloe bromicola	6
												Pantoea septica	8		Thiorhodococcus	3								Leishmania braziliensis	6
												Methylobacterium sp. B34	8		Gemmobacter	3								Punctularia strigosozonata	6
												Azoarcus tolulyticus	8		Abiotrophia	3								Aspergillus calidoustus	6
												Pseudomonas sp. J237	8		Desulfurella	3								Shiraia sp. slf14	6
												Rouxiella silvae	8		Tuberibacillus	3								Cryptosporidium meleagridis	6
												Xenorhabdus griffiniae	8		Caenimonas	3								Phytomonas sp. isolate Hart1	6
												Pseudoalteromonas sp. S8-8	8		Trichococcus	3								Apiotrichum laibachii	6
												Pseudoalteromonas sp. JW1	8		Cetobacterium	3								Yarrowia keelungensis	6
												Xanthomonadaceae bacterium SCN 69-25	8		Globicatella	3								Apiotrichum brassicae	6
												Achromobacter sp. 2789STDY5608615	8		Salinicola	3								Vanrija humicola	6
												Ideonella sakaiensis	8		Methylogaea	3								Microdochium bolleyi	6
												Xenorhabdus beddingii	8		Andreprevotia	3								Basipetospora chlamydospora	6
												Burkholderiales bacterium RIFCSPHIGHO2_12_FULL_69_20	8		Amorphus	3								Erythrobasidium yunnanense	6
												Caulobacter henricii	8		Kallipyga	3								Talaromyces purpureogenus	6
												Arcobacter lanthieri	8		Alkanindiges	3								Fusarium pseudograminearum	6
												Haemophilus massiliensis	8		Paludibacter	3								Memnoniella echinata	6
												Chromobacterium sp. 14B-1	8		Desulfonatronovibrio	3								Magnaporthe oryzae	6
												Candidatus Protochlamydia sp. R18	8		Prosthecochloris	3								Aspergillus ustus	6
												Shigella flexneri	7		Paenirhodobacter	3								Trichoderma gamsii	6
												Ralstonia pickettii	7		Psychroflexus	3								Trichoderma hamatum	6
												Pseudomonas capeferrum	7		Methyloprofundus	3								Didymobotryum rigidum	6
												Ralstonia sp. 5_2_56FAA	7		Flavisolibacter	3								Yarrowia deformans	6
												Enterobacter cloacae complex 'Hoffmann cluster III'	7		Jatrophihabitans	3								Gaeumannomyces tritici	6
												Enterobacter sp. MGH 25	7		Thiocapsa	3								Spathaspora hagerdaliae	6
												Achromobacter sp. 2789STDY5663443	7		Thermopetrobacter	3								Malassezia restricta	6
												Enterobacter sp. BIDMC100	7		Desulfocurvus	3								Sarocladium oryzae	6
												Citrobacter sp. MGH110	7		Nisaea	3								Paraphaeosphaeria sporulosa	6
												Stenotrophomonas sp. 92mfcol6.1	7		Candidatus Magnetoovum	3								Neurospora tetrasperma	6
												Achromobacter sp. 2789STDY5608620	7		Desulfotignum	3								Candida sorboxylosa	6
												Achromobacter sp. 2789STDY5608621	7		Duodenibacillus	3								Amanita polypyramis	6
												Achromobacter sp. 2789STDY5608616	7		Candidatus Contendobacter	3								Phaeomoniella chlamydospora	6
												Achromobacter sp. HMSC070F04	7		Gracilimonas	3								Lyophyllum shimeji	6
												Burkholderiales bacterium RIFCSPHIGHO2_01_FULL_64_960	7		Sciscionella	3								Angomonas deanei	6
												Delftia lacustris	7		Centipeda	3								Emmonsia parva	6
												Shinella sp. DD12	7		Algoriphagus	3								Mycosphaerella arachidis	6
												Lachnobacterium bovis	7		Parasutterella	3								Ascoidea rubescens	6
												Endozoicomonas numazuensis	7		Catenovulum	3								Spathaspora gorwiae	6
												Burkholderia sp. H160	7		Aliiglaciecola	3								Colletotrichum simmondsii	6
												Yersinia kristensenii	7		Sandarakinorhabdus	3								Termitomyces sp. J132	6
												Pseudomonas flexibilis	7		Azonexus	3								Moniliophthora roreri	6
												Klebsiella sp. RIT-PI-d	7		Arsukibacterium	3								Suillus luteus	6
												Thiobacillus denitrificans	7		Suttonella	3								Eremothecium gossypii	5
												Ochrobactrum cytisi	7		Geminocystis	3								Paracoccidioides brasiliensis	5
												Enterobacter massiliensis	7		Cyanobacterium	3								Coccidioides immitis	5
												Bacillus rubiinfantis	7		Phaseolibacter	3								Microsporum canis	5
												Luteimonas sp. FCS-9	7		Bergeriella	3								Candida tropicalis	5
												Exiguobacterium profundum	7		Methanothermobacter	3								Lachancea thermotolerans	5
												Burkholderia sp. MSMB1072	7		Phyllobacterium	3								Kockovaella imperatae	5
												Thermomonas fusca	7		Sphingorhabdus	3								Millerozyma farinosa	5
												Acinetobacter indicus	7		Marinospirillum	3								Zygosaccharomyces rouxii	5
												Sphingobium sp. DC-2	7		Lentisphaera	3								Zymoseptoria tritici	5
												[Ruminococcus] torques	7		Smaragdicoccus	3								Epicoccum nigrum	5
												Acinetobacter sp. CIP 110321	7		Paeniglutamicibacter	3								Trichophyton tonsurans	5
												Acinetobacter sp. NIPH 758	7		Ahrensia	3								Lasiodiplodia theobromae	5
												Proteus penneri	7		Sagittula	3								Drechslerella stenobrocha	5
												Buttiauxella agrestis	7		Cloacibacterium	3								Thermothelomyces thermophila	5
												Bacillus andreraoultii	7		Entomoplasma	3								Fonsecaea nubica	5
												Silanimonas lenta	7		Aeromicrobium	3								Scheffersomyces stipitis	5
												Vibrio sp. MED222	7		Ornithinimicrobium	3								Theileria parva	5
												Herbaspirillum sp. RV1423	7		Sphaerisporangium	3								Malassezia pachydermatis	5
												Burkholderia sp. BDU5	7		Patulibacter	3								Epichloe festucae	5
												Burkholderia sp. RF7-non_BP4	7		Donghicola	3								Phaeodactylum tricornutum	5
												Burkholderia sp. MSMB1552	7		Sinomonas	3								Pneumocystis murina	5
												Burkholderia sp. RF2-non_BP3	7		Planomonospora	3								Ustilago esculenta	5
												Burkholderia sp. BDU6	7		Octadecabacter	3								Daldinia eschscholtzii	5
												Burkholderia sp. ABCPW 11	7		Humibacter	3								Pyrenophora seminiperda	5
												Burkholderia sp. RF7-non_BP1	7		Herbiconiux	3								Moelleriella libera	5
												Cobetia sp. MM1IDA2H-1	7		Leptospira	3								Hypocrella siamensis	5
												Bradyrhizobium liaoningense	7		Desulfopila	3								Penicillium oxalicum	5
												Lactobacillus pasteurii	7		Terrimonas	3								Volvariella volvacea	5
												Aeromonas sp. YN13HZO-058	7		Arsenicibacter	3								Phialophora verrucosa	5
												Marinomonas sp. MED121	7		Nitrospina	3								Trichosporon inkin	5
												Pasteurella testudinis	7		Culturomica	3								Glonium stellatum	5
												Blautia obeum	7		Nereida	3								Apiotrichum gamsii	5
												Bacillus sp. S1-R2T1-FB	7		Methanosaeta	3								Leishmania panamensis	5
												Enhygromyxa salina	7		Phaeodactylibacter	3								Acremonium furcatum	5
												Pectobacterium betavasculorum	7		Tersicoccus	3								Encephalitozoon intestinalis	5
												Aeromonas bivalvium	7		Cryobacterium	3								Cryptococcus amylolentus	5
												Bradyrhizobium sp. Ec3.3	7		Thermofilum	3								Phialophora attae	5
												Methylomonas sp. LWB	7		Desulfurococcus	3								Malassezia dermatis	5
												Coprococcus eutactus	7		Agrococcus	3								Flammulina velutipes	5
												Hafnia sp. HMSC23F03	7		Thermocrinis	3								Amanita muscaria	5
												Oleiphilus sp. HI0073	7		Haloarcula	3								Trichoderma koningii	5
												Oleiphilus sp. HI0066	7		Nitrososphaera	3								Botryosphaeria dothidea	5
												Oleiphilus sp. HI0009	7		Jeotgalibacillus	2								Pyrenochaeta sp. DS3sAY3a	5
												Clostridium sp. IEH 97212	7		Erysipelothrix	2								Metarhizium majus	5
												Oleiphilus sp. HI0118	7		Photorhabdus	2								Cutaneotrichosporon cutaneum	5
												Cupriavidus sp. SK-3	7		Bibersteinia	2								Penicillium paneum	5
												Pseudomonas sp. HUK17	7		Brenneria	2								Exophiala alcalophila	5
												Sphingopyxis sp. RIFCSPHIGHO2_12_FULL_65_19	7		Candidimonas	2								Enterocytozoon hepatopenaei	5
												Corynebacterium-like bacterium B27	7		Macrococcus	2								Trachipleistophora hominis	5
												Hydrogenophaga sp. H7	7		Tolumonas	2								Cyphellophora europaea	5
												Kitasatospora mediocidica	7		Jeotgalibaca	2								fungal sp. No.11243	5
												Streptomyces diastatochromogenes	7		Methyloglobulus	2								Metarhizium robertsii	5
												Acinetobacter schindleri	7		Wenyingzhuangia	2								Fonsecaea pedrosoi	5
												Alphaproteobacteria bacterium RIFCSPHIGHO2_12_FULL_66_14	7		Histophilus	2								Cutaneotrichosporon oleaginosus	5
												Azorhizobium doebereinerae	7		Rhodospirillum	2								Xylona heveae	5
												Lactobacillus equicursoris	7		Marinilactibacillus	2								Hypsizygus marmoreus	5
												Achromobacter spanius	7		Ileibacterium	2								Aspergillus versicolor	5
												Alcanivorax sp. HI0011	7		Phocea	2								Phaeocryptopus gaeumannii	5
												Alcanivorax sp. HI0035	7		Carboxydothermus	2								Ophiostoma piceae	5
												Rhodanobacter sp. OR87	7		Dechloromonas	2								Talaromyces atroroseus	5
												Acinetobacter sp. NIPH 542	7		Anaerosalibacter	2								Verruconis gallopava	5
												Burkholderia sp. E7m48	7		Isoptericola	2								Aureobasidium pullulans	5
												Zoogloea sp. LCSB751	7		Halorhodospira	2								Cladophialophora immunda	5
												Alcanivorax sp. HI0083	7		Thermincola	2								Amanita brunnescens	5
												Tolypothrix campylonemoides	7		Halothiobacillus	2								Dictyostelium fasciculatum	5
												Ideonella sp. B508-1	7		Metallibacterium	2								Pisolithus microcarpus	5
												Type-F symbiont of Plautia stali	7		Teredinibacter	2								Cystobasidium pallidum	5
												Hydrogenophaga pseudoflava	7		Desulfococcus	2								Cladonia macilenta	5
												Acinetobacter sp. WC-136	7		Methylosarcina	2								[Candida] boidinii	5
												Yersinia bercovieri	7		Spiribacter	2								Nosema ceranae	5
												Mesorhizobium sp. WSM2561	7		Maritimibacter	2								Entamoeba nuttalli	5
												Sphingomonas sp. BHC-A	7		Provencibacterium	2								Emergomyces pasteurianus	5
												Sphingobium sp. Ant17	7		Neofamilia	2								Colletotrichum salicis	5
												Rahnella sp. WP5	7		Desulfatibacillum	2								Tilletiaria anomala	5
												Pantoea deleyi	7		Methylopila	2								Puccinia psidii	5
												Mesorhizobium sp. LSHC422A00	7		Lagierella	2								Ogataea polymorpha	4
												Pantoea sp. AS1	7		Pelodictyon	2								Penicillium solitum	4
												Mesorhizobium sp. LSHC432A00	7		Advenella	2								[Candida] intermedia	4
												Type-E symbiont of Plautia stali	7		Sporolactobacillus	2								Nannizzia gypsea	4
												Achromobacter sp. RTa	7		Wigglesworthia	2								Kluyveromyces lactis	4
												Pantoea wallisii	7		Syntrophothermus	2								Torulaspora delbrueckii	4
												Mesorhizobium sp. LSHC440B00	7		Syntrophobacter	2								Pleurotus ostreatus	4
												Gilliamella sp. AM1	7		Ilyobacter	2								Lachancea sp. PJ-2012a	4
												Gilliamella sp. A-TSA1	7		Dolosigranulum	2								Lachancea meyersii	4
												Gilliamella sp. A-TSA4	7		Leptothrix	2								Lachancea dasiensis	4
												Gilliamella sp. A-TSA3	7		Fulvimarina	2								Penicillium chrysogenum	4
												Gilliamella sp. A-4-12	7		Catenulispora	2								Lachancea mirantina	4
												Psychrobacter sp. TB47	7		Hoyosella	2								Lachancea fermentati	4
												Mesorhizobium sp. L103C120A0	7		Candidatus Thiodiazotropha	2								Kluyveromyces marxianus	4
												Mesorhizobium sp. L2C054A000	7		Edaphobacillus	2								Hanseniaspora opuntiae	4
												Erwinia tracheiphila	7		Saprospira	2								Lachancea lanzarotensis	4
												Mesorhizobium sp. LSHC412B00	7		Sulfuricella	2								Paramecium tetraurelia	4
												Mesorhizobium sp. L2C066B000	7		Neorhizobium	2								Umbilicaria muehlenbergii	4
												Mesorhizobium sp. LNJC384A00	7		Asinibacterium	2								Kuraishia capsulata	4
												Morganella sp. HMSC11D09	7		Flaviramulus	2								Gymnopus luxurians	4
												Acinetobacter sp. LCT-H3	7		Halocynthiibacter	2								Naematelia encephala	4
												Acinetobacter sp. WC-487	7		Cyclobacterium	2								Ascocoryne sarcoides	4
												Achromobacter denitrificans	7		Parvularcula	2								Protomyces lactucaedebilis	4
												Azohydromonas australica	7		Mesoflavibacter	2								Stramenopiles sp. TOSAG23-2	4
												Tistlia consotensis	7		Sulfurimonas	2								Peltaster fructicola	4
												Chromobacterium sp. LK1	7		Anaerofustis	2								Nilaparvata lugens yeast-like symbiont	4
												Mucilaginibacter pedocola	7		Johnsonella	2								Yamadazyma sp. MH-2017a	4
												Chromobacterium sp. LK11	7		Yangia	2								Babesia sp. Xinjiang	4
												Pasteurellaceae bacterium 15-036681	7		Chelatococcus	2								Neolecta irregularis	4
												Agrobacterium rhizogenes	7		Friedmanniella	2								Atkinsonella texensis	4
												Arthrobacter sp. TB 26	7		Anaerocolumna	2								Venturia pyrina	4
												Streptomyces sp. 96-12	7		Vulcanibacillus	2								Heterobasidion irregulare	4
												Flavobacterium sp. B17	7		Caldanaerobius	2								Metschnikowia bicuspidata	4
												Arcobacter faecis	7		Methylocapsa	2								Endocarpon pusillum	4
												Burkholderiales bacterium RIFCSPLOWO2_12_FULL_67_210	7		Candidatus Sulcia	2								[Candida] apicola	4
												Clostridium septicum	7		Tepidibacter	2								Ogataea methanolica	4
												Escherichia sp. KTE172	6		Caldisalinibacter	2								Cladonia metacorallifera	4
												Escherichia sp. KTE159	6		Terrisporobacter	2								Brettanomyces bruxellensis	4
												Enterobacter cloacae	6		Papillibacter	2								Nematocida displodere	4
												Enterobacter sp. MGH 14	6		Mogibacterium	2								Sphaerulina populicola	4
												Achromobacter sp. 2789STDY5663429	6		Drancourtella	2								Cystobasidiopsis lactophilus	4
												Enterobacter sp. BIDMC87	6		Sporanaerobacter	2								Yarrowia lipolytica	4
												Pseudomonas sp. CB1	6		Dethiosulfatibacter	2								Yarrowia sp. JCM 30696	4
												Achromobacter sp. 2789STDY5608614	6		Anaerosphaera	2								Pyrenophora tritici-repentis	4
												Achromobacter sp. 2789STDY5608617	6		Catabacter	2								Yarrowia sp. JCM 30695	4
												Achromobacter sp. 2789STDY5608609	6		Ectothiorhodosinus	2								Apiotrichum gracile	4
												Yersinia pestis	6		Paramesorhizobium	2								Hamiltosporidium tvaerminnensis	4
												Burkholderia multivorans	6		Amphibacillus	2								Endocalyx cinctus	4
												Delftia sp. 67-8	6		Fischerella	2								Nematocida sp. ERTm5	4
												Burkholderia cenocepacia	6		Kutzneria	2								Pochonia chlamydosporia	4
												Nocardioides sp. JGI 0001009-J09	6		Dermacoccus	2								Metarhizium guizhouense	4
												Rhodanobacter sp. C06	6		Desulfobacula	2								Bullera alba	4
												Azospirillum oryzae	6		Thioclava	2								Cutaneotrichosporon curvatus	4
												Inediibacterium massiliense	6		Moorella	2								Capronia coronata	4
												Brucella sp. B13-0095	6		Corallococcus	2								Aureobasidium namibiae	4
												Enterobacter sp. Sa187	6		Achromatium	2								Pichia membranifaciens	4
												Nitrosovibrio sp. Nv17	6		Belliella	2								Aspergillus nidulans	4
												Nissabacter archeti	6		Desulfatiglans	2								Cronartium comandrae	4
												Brucella sp. UK40/99	6		Gorillibacterium	2								Debaryomyces hansenii	4
												Proteus sp. H24	6		Gracilibacillus	2								Dioszegia aurantiaca	4
												Enterococcus sulfureus	6		Atopostipes	2								Rhinocladiella mackenziei	4
												Acinetobacter sp. NIPH 236	6		Desulfuribacillus	2								Solicoccozyma terricola	4
												Bradyrhizobiaceae bacterium Ga0074131	6		Brochothrix	2								Kwoniella heveanensis	4
												Vibrio metschnikovii	6		Sedimentibacter	2								Exophiala aquamarina	4
												Pantoea sp. IMH	6		Bryobacter	2								Dictyostelium lacteum	4
												Rhodococcus erythropolis	6		Syntrophus	2								Cladophialophora psammophila	4
												Clostridium sp. LF2	6		Insolitispirillum	2								Talaromyces pinophilus	4
												Mesorhizobium sp. SOD10	6		Terasakiispira	2								Bipolaris oryzae	4
												Acinetobacter sp. NIPH 1859	6		Leeia	2								Armillaria fuscipes	4
												Mesorhizobium sp. LNJC403B00	6		Melioribacter	2								Aureobasidium subglaciale	4
												Mesorhizobium sp. LNJC372A00	6		Desulfonispora	2								Sporopachydermia quercuum	4
												Luteimonas mephitis	6		Belnapia	2								[Candida] arabinofermentans	4
												Clostridium sp. SS2/1	6		Proteiniphilum	2								Symbiotaphrina buchneri	4
												[Clostridium] scindens	6		Methylohalobius	2								Lecanosticta acicola	4
												Staphylococcus sp. MDS7B	6		Thiorhodospira	2								Aureobasidium melanogenum	4
												Burkholderia sp. WSM4176	6		Dongia	2								Erythrobasidium hasegawianum	4
												Aeromonas sp. ZOR0001	6		Catenibacterium	2								Kwoniella mangrovensis	4
												Acinetobacter sp. NIPH 284	6		Caedibacter	2								Mycosphaerella sp. PB-2012b	4
												Sphingomonas wittichii	6		Candidatus Marithrix	2								Saccharomycopsis fibuligera	3
												Burkholderia sp. RF4-BP95	6		Thiorhodovibrio	2								Eremothecium sinecaudum	3
												Burkholderia territorii	6		Ilumatobacter	2								Lodderomyces elongisporus	3
												Burkholderia contaminans	6		Cryptosporangium	2								Schizosaccharomyces pombe	3
												Burkholderia sp. ABCPW 14	6		Methanococcoides	2								Schizosaccharomyces japonicus	3
												Burkholderia diffusa	6		Methanosarcina	2								Schizosaccharomyces octosporus	3
												Burkholderia sp. WP42	6		Candidatus Magnetomorum	2								Wickerhamiella domercqiae	3
												Selenomonas sp. oral taxon 137	6		Microlunatus	2								Drechmeria coniospora	3
												Pedobacter sp. BAL39	6		Malonomonas	2								Fonsecaea erecta	3
												Hafnia paralvei	6		Desulforegula	2								Schizosaccharomyces cryophilus	3
												endosymbiont of Tevnia jerichonana	6		Desulfobacterium	2								Metarhizium rileyi	3
												Bradyrhizobium sp. URHD0069	6		Rubrobacter	2								Malassezia sympodialis	3
												Pseudomonas sp. MOIL14HWK12:I1	6		Candidatus Kapabacteria	2								Fusarium poae	3
												Acinetobacter gerneri	6		Candidatus Stoquefichus	2								Metschnikowia australis	3
												Sphingobium amiense	6		Oligotropha	2								Pseudocercospora fijiensis	3
												Sphingomonas paucimobilis	6		Mariprofundus	2								Ogataea parapolymorpha	3
												Ensifer adhaerens	6		Pseudohaliea	2								Theileria annulata	3
												Dyella japonica	6		Wohlfahrtiimonas	2								Spathaspora passalidarum	3
												Bacillus sp. WBUNB009	6		Prosthecomicrobium	2								Brettanomyces naardenensis	3
												Bacillus coahuilensis	6		Microcoleus	2								Starmerella bacillaris	3
												Beggiatoa sp. SS	6		Parachlamydia	2								Theileria orientalis	3
												Sphingobium xenophagum	6		Nitratiruptor	2								Pneumocystis jirovecii	3
												Bradyrhizobium sp. STM 3843	6		Aureispira	2								Metarhizium album	3
												Bradyrhizobium sp. Ai1a-2	6		Oscillatoria	2								Candida sp. JCM 15000	3
												Bradyrhizobium sp. Cp5.3	6		Candidatus Competibacter	2								Spathaspora arborariae	3
												Mesorhizobium sp. LNJC386A00	6		Vaginella	2								Plasmodium reichenowi	3
												Lysobacter defluvii	6		Ferrovum	2								Malassezia yamatoensis	3
												Oleiphilus sp. HI0067	6		Elstera	2								Exophiala xenobiotica	3
												Oleiphilus sp. HI0133	6		Haliea	2								Encephalitozoon cuniculi	3
												Oleiphilus sp. HI0065	6		Carnimonas	2								Candida versatilis	3
												Oleiphilus sp. HI0080	6		Enterovibrio	2								Hanseniaspora valbyensis	3
												Oleiphilus sp. HI0130	6		Amphritea	2								[Candida] succiphila	3
												Oleiphilus sp. HI0122	6		Fangia	2								Exophiala calicioides	3
												Novosphingobium sp. B-7	6		Mobiluncus	2								Vittaforma corneae	3
												Bradyrhizobium sp. ORS 375	6		Scardovia	2								Malassezia nana	3
												Bradyrhizobium sp. Tv2a-2	6		Actinobaculum	2								Daldinia sp. EC12	3
												Paraburkholderia panaciterrae	6		Candidatus Tremblaya	2								Coniosporium apollinis	3
												Paraburkholderia ginsengiterrae	6		Actinopolymorpha	2								Penicillium citrinum	3
												Streptomyces sp. S4	6		Pseudoxanthobacter	2								Yarrowia sp. JCM 30694	3
												Pseudomonas hussainii	6		Cyanobium	2								Vavraia culicis	3
												Sphingomonadales bacterium RIFCSPLOWO2_12_FULL_63_15	6		Candidatus Omnitrophus	2								Cyberlindnera fabianii	3
												Bacillus sp. MRMR6	6		Terasakiella	2								Fusarium sp. JS626	3
												Paenibacillus sp. GM2	6		Woodsholea	2								Exophiala mesophila	3
												Aerococcus urinaeequi	6		Segniliparus	2								Hydnomerulius pinastri	3
												Bacillus sp. AM 13(2015)	6		Skermania	2								Komagataella phaffii	3
												Erwinia piriflorinigrans	6		Rubritepida	2								Eremothecium coryli	3
												Aeromonas allosaccharophila	6		Orenia	2								Nematocida sp. 1	3
												Rhodanobacter sp. OR92	6		Oceanibulbus	2								Cladophialophora yegresii	3
												Mizugakiibacter sediminis	6		Nitrosospira	2								Tsuchiyaea wingfieldii	3
												Achromobacter sp. 2789STDY5663426	6		Lawsonia	2								Giardia intestinalis	3
												Achromobacter sp. 2789STDY5608611	6		Microcystis	2								Saccharomyces kudriavzevii	3
												Mesorhizobium sp. L103C131B0	6		Tomitella	2								Babjeviella inositovora	3
												Xanthomonadaceae bacterium SCN 69-320	6		Couchioplanes	2								Dioszegia crocea	3
												Paraburkholderia oxyphila	6		Litoreibacter	2								Fonsecaea multimorphosa	3
												Xanthomonadales bacterium 69-70	6		Candidatus Glomeribacter	2								Priceomyces haplophilus	3
												Ferriphaselus sp. R-1	6		Candidatus Marispirochaeta	2								Mycosphaerella laricina	3
												Aeromonas bestiarum	6		Pelotomaculum	2								Cladophialophora bantiana	3
												Olavius algarvensis Delta 1 endosymbiont	6		Saccharospirillum	2								Phlebopus portentosus	3
												Hydrogenophaga taeniospiralis	6		Luteipulveratus	2								Cladophialophora carrionii	3
												Aeromonas simiae	6		Arsenicicoccus	2								Exophiala oligosperma	3
												Aeromonas tecta	6		Helcobacillus	2								Zygosaccharomyces bailii	3
												Aeromonas sp. MDS8	6		Sinomicrobium	2								[Candida] tanzawaensis	3
												Burkholderiales bacterium RIFCSPHIGHO2_12_FULL_67_38	6		Mobilibacterium	2								Ramalina peruviana	3
												Burkholderiales bacterium RIFCSPLOWO2_12_67_14	6		Dictyoglomus	2								Nakazawaea peltata	3
												Paraburkholderia acidipaludis	6		Edaphobacter	2								Polysphondylium pallidum	3
												Paraburkholderia bannensis	6		Casaltella	2								Endocronartium harknessii	3
												Paraburkholderia tropica	6		Catelliglobosispora	2								Holtermanniella nyarrowii	3
												Pantoea sp. RIT-PI-b	6		Goodfellowiella	2								Filobasidium wieringae	3
												Yersinia massiliensis	6		Thermobaculum	2								Edhazardia aedis	3
												Variovorax sp. JGI 0001016-M12	6		Thermoactinospora	2								Cryptococcus gattii VGI	2
												Mesorhizobium sp. LNJC395A00	6		Hydrogenibacillus	2								Sugiyamaella lignohabitans	2
												Sphaerotilus natans	6		Dakarella	2								Tremella mesenterica	2
												Methylobacter whittenburyi	6		Flexithrix	2								Lachancea nothofagi	2
												Halobacillus trueperi	6		Rhodoluna	2								Phaffia rhodozyma	2
												Burkholderiales bacterium 68-10	6		Streptoalloteichus	2								Pneumocystis carinii	2
												Hydrogenophaga sp. 70-12	6		Candidatus Soleaferrea	2								Malassezia globosa	2
												Hydrogenophaga sp. PML113	6		Commensalibacter	2								Brettanomyces anomalus	2
												nitrifying bacterium enrichment culture	6		Desulfovermiculus	2								Candida orthopsilosis	2
												Sphingobium sp. 22B	6		Neokomagataea	2								Candida dubliniensis	2
												Delftia tsuruhatensis	6		Runella	2								Candida albicans	2
												Mesorhizobium sp. LSJC277A00	6		Flavihumibacter	2								Brettanomyces custersianus	2
												Paenibacillus sp. P26E	6		Salinarimonas	2								Tortispora caseinolytica	2
												Mesorhizobium sp. L103C105A0	6		Dethiobacter	2								Arthrobotrys oligospora	2
												Mesorhizobium sp. LSHC440A00	6		Segetibacter	2								Phytophthora pluvialis	2
												Roseomonas cervicalis	6		Filimonas	2								Nematocida parisii	2
												Mesorhizobium sp. L103C119B0	6		Pseudozobellia	2								Pseudoloma neurophilia	2
												Ewingella americana	6		Dolichospermum	2								Penicillium paxilli	2
												Azohydromonas lata	6		Gaetbulibacter	2								Stramenopiles sp. TOSAG23-3	2
												Gilliamella sp. A-TSA2	6		Simplicispira	2								Exophiala spinifera	2
												Novosphingobium sp. AAP93	6		Rhodothermus	2								Phaeotremella skinneri	2
												Erwinia persicina	6		Kamptonema	2								Cryptococcus gattii VGIII	2
												Gilliamella bombi	6		Labrys	2								Aspergillus sydowii	2
												Gilliamella mensalis	6		Prolixibacter	2								Phytomonas sp. isolate EM1	2
												Inquilinus limosus	6		Methanotorris	2								Cryptococcus gattii VGIV	2
												Gilliamella sp. A7	6		Crocinitomix	2								Phytophthora agathidicida	2
												Mesorhizobium sp. LNHC232B00	6		Moheibacter	2								Lepidopterella palustris	2
												Achromobacter sp. AR476-2	6		Chishuiella	2								Trichophyton rubrum	2
												Sodalis sp. TME1	6		Phaeospirillum	2								Trichophyton soudanense	2
												Mesorhizobium sp. LNJC405B00	6		Parapedobacter	2								Kwoniella pini	2
												Rouxiella badensis	6		Cystobacter	2								Trichophyton interdigitale	2
												Mesorhizobium sp. LSJC269B00	6		Pseudoduganella	2								Millerozyma acaciae	2
												Bifidobacterium stellenboschense	6		Elioraea	2								Ambrosiozyma monospora	2
												Mesorhizobium sp. LNJC380A00	6		Gloeobacter	2								Phytophthora taxon totara	2
												Mesorhizobium sp. LSHC426A00	6		Aliiroseovarius	2								Exophiala sideris	2
												Mesorhizobium sp. LSHC414A00	6		Endomicrobium	2								Hyphopichia burtonii	2
												Mesorhizobium sp. LSHC424B00	6		Nitrolancea	2								Gyalolechia flavorubescens	2
												Mesorhizobium sp. LSJC255A00	6		Pontibacter	2								Kwoniella bestiolae	2
												Mesorhizobium sp. LNJC398B00	6		Ignicoccus	2								Kwoniella dejecticola	2
												Mesorhizobium sp. LSJC285A00	6		Pyrodictium	2								Meira nashicola	2
												Xenorhabdus szentirmaii	6		Novispirillum	2								Hepatospora eriocheir	2
												Achromobacter sp. KCJK1731	6		Gemmata	2								Phaeotremella fagi	2
												Pseudoalteromonas sp. S8-38	6		Thiohalocapsa	2								Hyphopichia homilentoma	2
												Vibrio splendidus	6		Promicromonospora	2								Eremothecium cymbalariae	1
												Pseudoalteromonas byunsanensis	6		Faecalibacterium	2								Meyerozyma guilliermondii	1
												Pseudoalteromonas sp. TB51	6		Acidisphaera	2								Babesia microti	1
												Methylocystis sp. SB2	6		Leucobacter	2								Trichophyton benhamiae	1
												Aeromonas taiwanensis	6		Desulfofustis	2								Babesia bovis	1
												Anabaena sp. WA113	6		Rummeliibacillus	1								Theileria equi	1
												Aeromonas rivuli	6		Obesumbacterium	1								Phytophthora sp. Chile5	1
												Acinetobacter towneri	6		Geosporobacter	1								Spironucleus salmonicida	1
												Thauera butanivorans	6		Shimwellia	1								Starmerella bombicola	1
												Xenorhabdus cabanillasii	6		Pluralibacter	1								Cryptococcus gattii VGII	1
												Hymenobacter terrenus	6		Turicibacter	1								Ambrosiozyma kashinagacola	1
												Aeromonas sp. 62-46	6		Gallibacterium	1								Saccharomycopsis malanga	1
												Rhodobacteraceae bacterium PD-2	6		Pseudobacteroides	1								Amanita jacksonii	1
												Methylibium sp. CF059	6		Frischella	1								Scheffersomyces lignosus	1
												Roseibium sp. TrichSKD4	6		Acetoanaerobium	1								Dothistroma pini	1
												Azospirillum sp. B4	6		Chania	1								Aspergillus niger	1
												Burkholderiales bacterium Ga0077543	6		Pragia	1								[Candida] tenuis	1
												Haemophilus paracuniculus	6		Oblitimonas	1								Colletotrichum godetiae	1
												Capnocytophaga sp. oral taxon 336	6		Aquibacillus	1								Mycosphaerella sp. Ston1	1
												Pseudacidovorax sp. RU35E	6		Parvibaculum	1								Ramularia endophylla	1
												Mesorhizobium sp. WSM3626	6		Halotalea	1								Spraguea lophii	1
												Synechococcus sp. GFB01	6		Paucibacter	1								Rhodotorula sp. FNED7-22	1
												Tepidiphilus margaritifer	6		Acetobacterium	1								Cryptococcus depauperatus	1
												Prevotella sp. 10(H)	6		Aquaspirillum	1								Pseudocohnilembus persalinus	1
												Curtobacterium sp. B18	6		Roseateles	1								Encephalitozoon romaleae	1
												Acidovorax sp. JHL-9	6		Frateuria	1
												Arcobacter sp. AF1028	6		Lentibacillus	1
												Curvibacter gracilis	6		Filifactor	1
												Thioflexothrix psekupsii	6		Auricoccucs	1
												Shigella dysenteriae	5		Thermobacillus	1
												Pantoea sp. PSNIH1	5		Pararhodospirillum	1
												Kluyvera intermedia	5		Natranaerobius	1
												Enterobacter sp. BIDMC 28	5		Allobaculum	1
												Ralstonia sp. UNC404CL21Col	5		Snodgrassella	1
												Bacillus sp. FJAT-21351	5		Basfia	1
												Enterobacter sp. MGH 6	5		Kyrpidia	1
												Clostridium botulinum	5		Simiduia	1
												Selenomonas ruminantium	5		Herpetosiphon	1
												Cupriavidus necator	5		Finegoldia	1
												Alcaligenes sp. EGD-AK7	5		Aromatoleum	1
												Achromobacter sp. 2789STDY5608622	5		Oleispira	1
												Streptomyces nanshensis	5		Methylococcus	1
												Clavibacter cf. michiganensis LMG 26808	5		Barnesiella	1
												Comamonas composti	5		Succinimonas	1
												Delftia sp. 670	5		Melissococcus	1
												[Haemophilus] parasuis	5		Novibacillus	1
												Brachymonas chironomi	5		Xylella	1
												Bacillus sp. RRD69	5		Heliobacterium	1
												Mycoplasma simbae	5		Jeongeupia	1
												Mycoplasma molare	5		Thiocystis	1
												Anaerobacillus sp. NB2006	5		Candidatus Ishikawaella	1
												Burkholderia sp. NFACC33-1	5		Syntrophobotulus	1
												Brucella sp. F96/2	5		Caldanaerobacter	1
												Bacillus sp. CPSM8	5		Angelakisella	1
												Azospirillum lipoferum	5		Mahella	1
												Xanthomonas massiliensis	5		Gynuella	1
												Serratia sp. 2880STDY5682895	5		Ramlibacter	1
												Microbacterium sp. HM58-2	5		Dokdonella	1
												Brucella sp. F23/97	5		Allochromatium	1
												Serratia sp. ATCC 39006	5		Alkalilimnicola	1
												Photobacterium sp. SKA34	5		Desulfotalea	1
												Mesorhizobium sp. LNJC374B00	5		Numidum	1
												Kitasatospora sp. MY 5-36	5		Thermicanus	1
												Dorea formicigenerans	5		Siansivirga	1
												Acinetobacter parvus	5		Zhongshania	1
												Anaerostipes caccae	5		Basilea	1
												Propionibacterium sp. 434-HC2	5		Lacimicrobium	1
												Vibrio cidicii	5		Haematospirillum	1
												Reinekea blandensis	5		Beijerinckia	1
												Acinetobacter sp. CIP 102136	5		Paenalcaligenes	1
												Sphingobium sp. ba1	5		Granulibacter	1
												Endozoicomonas ascidiicola	5		Polymorphum	1
												Kitasatospora sp. MBT66	5		Hydrogenovibrio	1
												Thauera sp. ZV-1-C	5		Sulfuritalea	1
												Luteimonas sp. J29	5		Starkeya	1
												Rhodanobacter sp. 68-29	5		Arthrospira	1
												Thermomonas hydrothermalis	5		Mageeibacillus	1
												Rhodanobacter sp. SCN 69-32	5		Saccharibacillus	1
												Falsirhodobacter sp. alg1	5		Candidatus Tachikawaea	1
												Nitratireductor soli	5		Flavonifractor	1
												Haemophilus sp. HMSC066A11	5		Pseudophaeobacter	1
												Achromobacter sp. DMS1	5		Jonquetella	1
												Kitasatospora griseola	5		Massilibacillus	1
												Burkholderia sp. WP40	5		Candidatus Symbiobacter	1
												Aeromonas fluvialis	5		Ancylobacter	1
												Pseudoalteromonas sp. MQS005	5		Acuticoccus	1
												Herbaspirillum lusitanum	5		Blastochloris	1
												Staphylococcus cohnii	5		Lentzea	1
												Bradyrhizobium embrapense	5		Paraliobacillus	1
												Acinetobacter ursingii	5		Faecalibaculum	1
												Oleibacter sp. HI0075	5		Thiobacimonas	1
												Mesorhizobium sp. LNJC394B00	5		Oceanicoccus	1
												Corynebacterium sp. MC3	5		Magnetococcus	1
												Anaerotruncus colihominis	5		Seonamhaeicola	1
												Acinetobacter nectaris	5		Wenzhouxiangella	1
												Mesorhizobium sp. LNJC391B00	5		Kordia	1
												Burkholderia sp. A27	5		Alloactinosynnema	1
												Thioalkalivibrio sp. ALMg11	5		Congregibacter	1
												Thioalkalivibrio sp. AKL6	5		Oleiagrimonas	1
												Mesorhizobium sp. L103C565B0	5		Immundisolibacter	1
												Mesorhizobium sp. L2C067A000	5		Candidatus Desulforudis	1
												Acinetobacter sp. ANC 3880	5		Actinosynnema	1
												Acinetobacter sp. MN12	5		Thioflavicoccus	1
												Acinetobacter sp. ANC 3929	5		Candidatus Tenderia	1
												Chryseobacterium sp. JV274	5		Verrucosispora	1
												Lactobacillus sp. HMSC073B09	5		Raphidiopsis	1
												Geobacillus sp. G11MC16	5		Porticoccus	1
												Vibrio europaeus	5		Salinispira	1
												Bacillus badius	5		Minicystis	1
												Enterococcus columbae	5		Thiolapillus	1
												Bacillus sp. WBUNB001	5		Azospira	1
												Bacillus sp. WBUNB004	5		Rhodomicrobium	1
												Bacillus sp. 7_6_55CFAA_CT2	5		Ethanoligenens	1
												Shigella sp. FC1655	5		Candidatus Moranella	1
												Cellulosilyticum sp. I15G10I2	5		Candidatus Gullanella	1
												Mesorhizobium sp. L2C085B000	5		Actinospica	1
												Achromobacter sp. 2789STDY5608625	5		Candidatus Ruthia	1
												Colwellia sp. TT2012	5		Kozakia	1
												Acinetobacter bouvetii	5		Nitrococcus	1
												Acinetobacter tandoii	5		Pseudorhodoplanes	1
												Vibrio sp. RC341	5		Acidiferrobacter	1
												Pseudogulbenkiania ferrooxidans	5		Massiliomicrobiota	1
												Bradyrhizobium sp. AS23.2	5		Nodularia	1
												Bradyrhizobium sp. NAS80.1	5		Rugosibacter	1
												Bradyrhizobium canariense	5		Methylomarinum	1
												Streptococcus sp. GMD6S	5		Geminicoccus	1
												Arenimonas oryziterrae	5		Gracilibacter	1
												Enterobacteriaceae bacterium B14	5		Candidatus Tokpelaia	1
												Ruminococcus flavefaciens	5		Kineococcus	1
												Clostridium haemolyticum	5		Dichelobacter	1
												Achromobacter sp. ATCC31444	5		Hathewaya	1
												Pleomorphomonas oryzae	5		Neomicrococcus	1
												Oleiphilus sp. HI0071	5		Lachnospira	1
												Oleiphilus sp. HI0125	5		Joostella	1
												Oleiphilus sp. HI0079	5		Desulfomonile	1
												Acinetobacter sp. CIP-A165	5		Candidatus Solibacter	1
												Bermanella marisrubri	5		Acidimicrobium	1
												Aeromonas dhakensis	5		Candidatus Methylopumilus	1
												Nitrincola sp. A-D6	5		Algiphilus	1
												Lactobacillus sp. HMSC056D05	5		Defluviitalea	1
												Paraburkholderia dilworthii	5		Lutispora	1
												Burkholderia sp. URHA0054	5		Neoasaia	1
												Novosphingobium barchaimii	5		Caminicella	1
												Methylosinus sp. PW1	5		Maledivibacter	1
												Achromobacter sp. 2789STDY5663447	5		Proteiniborus	1
												Polaromonas sp. C04	5		Hespellia	1
												Achromobacter sp. 2789STDY5608630	5		Parasporobacterium	1
												Achromobacter sp. 2789STDY5608623	5		Fusicatenibacter	1
												Brevundimonas sp. AAP58	5		Marvinbryantia	1
												Xanthomonadales bacterium GWF1_69_6	5		Lactonifactor	1
												Acinetobacter sp. NIPH 2036	5		Faecalicatena	1
												Bacillus sp. JCA	5		Paeniclostridium	1
												Bacillus sp. FJAT-27264	5		Emergencia	1
												Megasphaera sp. BL7	5		Fournierella	1
												Bacillus sp. Aph1	5		Woeseia	1
												Paenibacillus lactis	5		Varibaculum	1
												Streptococcus sp. 1171_SSPC	5		Tissierella	1
												Paenibacillus sp. 32352	5		Pseudoramibacter	1
												Enterococcus phoeniculicola	5		Afifella	1
												Streptomyces cinnamoneus	5		Candidatus Izimaplasma	1
												Colwellia mytili	5		Oligoflexus	1
												Aeromonas popoffii	5		Saccharophagus	1
												Aeromonas sp. EERV15	5		Vulgatibacter	1
												Azospirillum brasilense	5		Cucumibacter	1
												Thermoactinomyces sp. Gus2-1	5		Thioploca	1
												Caulobacterales bacterium 68-7	5		Rhodovibrio	1
												Thermithiobacillus tepidarius	5		Noviherbaspirillum	1
												Achromobacter sp. 2789STDY5608629	5		Haliscomenobacter	1
												Achromobacter sp. 2789STDY5608632	5		Cylindrospermum	1
												Achromobacter sp. 2789STDY5608633	5		Puniceibacterium	1
												Achromobacter sp. 2789STDY5608628	5		Methyloceanibacter	1
												Achromobacter sp. 2789STDY5608607	5		Acidihalobacter	1
												Psychrobacter sp. TB15	5		Sedimentitalea	1
												Psychrobacter sp. TB2	5		Zunongwangia	1
												Citreicella sp. SE45	5		Candidatus Endolissoclinum	1
												Rhizobiales bacterium MIMtkB18	5		Luminiphilus	1
												Solimonas soli	5		Candidatus Hoaglandella	1
												Cupriavidus sp. JdFR-90	5		Desulfobacca	1
												Comamonas granuli	5		Massilimaliae	1
												Burkholderia sp. UYPR1.413	5		Deferribacter	1
												Aeromonas eucrenophila	5		Parascardovia	1
												Microvirgula aerodenitrificans	5		Calditerrivibrio	1
												Mycobacterium avium	5		Calditerricola	1
												Idiomarina baltica	5		Sneathiella	1
												Aeromonas sanarellii	5		Caldalkalibacillus	1
												Aeromonas encheleia	5		Desulfatitalea	1
												Burkholderiales bacterium RIFCSPLOWO2_02_FULL_67_64	5		Aeribacillus	1
												Traorella massiliensis	5		Rubeoparvulum	1
												bacterium T1.2	5		Ornithinibacillus	1
												Caulobacter sp. JGI 0001013-D04	5		Halolactibacillus	1
												Variovorax sp. JGI 0001020-M05	5		Eremococcus	1
												Caldimonas manganoxidans	5		Schwartzia	1
												Arthrobacter sp. TB 23	5		Haloplasma	1
												Arthrobacter sp. CAL618	5		Acidibacillus	1
												Burkholderiales bacterium 68-12	5		Anaerovibrio	1
												Acinetobacter sp. ZOR0008	5		Tidjanibacter	1
												Burkholderiales bacterium GWE1_65_30	5		Holdemanella	1
												Burkholderiales bacterium GWF1_66_17	5		Merdibacter	1
												Clostridium sp. BL8	5		Candidatus Westeberhardia	1
												Pseudohongiella sp. SCS-49	5		Coraliomargarita	1
												Pseudohongiella sp. SCS-111	5		Sulfurivirga	1
												Comamonas sp. SCN 65-56	5		Fimbriimonas	1
												Sphingobium sp. AM	5		Caloranaerobacter	1
												Burkholderia sp. JPY347	5		Persicobacter	1
												Burkholderiales bacterium 66-26	5		Salinisphaera	1
												Salinivibrio sp. MA421	5		Desulfurispirillum	1
												Comamonas sp. SCN 67-35	5		Pseudopedobacter	1
												Delftia sp. ZNC0008	5		Solitalea	1
												Melaminivora alkalimesophila	5		Maritalea	1
												Aeromonas sp. RU39B	5		Eggerthella	1
												Burkholderiales bacterium 70-64	5		Streptobacillus	1
												Pseudoalteromonas sp. BMB	5		Methanosalsum	1
												Hylemonella gracilis	5		Gramella	1
												beta proteobacterium AAP51	5		Roseibacterium	1
												Mesorhizobium sp. LSHC416B00	5		Candidatus Walczuchella	1
												Mesorhizobium sp. LNJC399B00	5		Candidatus Magnetoglobus	1
												Stappia indica	5		Desulfurivibrio	1
												Caulobacter sp. UNC358MFTsu5.1	5		Thermosyntropha	1
												Pantoea allii	5		Desulfamplus	1
												Sphingopyxis sp. RIFCSPHIGHO2_01_FULL_65_24	5		Laribacter	1
												Izhakiella sp. D4N98	5		Holdemania	1
												Croceicoccus mobilis	5		Dielma	1
												Pantoea sp. aB	5		Halonatronum	1
												Pantoea brenneri	5		Rudanella	1
												Mesorhizobium sp. ORS3324	5		Caldithrix	1
												Comamonas terrae	5		Reyranella	1
												Gilliamella sp. N-G3	5		Dokdonia	1
												Gilliamella sp. N-G1	5		Candidatus Hepatobacter	1
												Gilliamella sp. N-G4	5		Sebaldella	1
												Azoarcus toluclasticus	5		Faecalitalea	1
												Salinivibrio sp. IB563	5		Leadbetterella	1
												Derxia gummosa	5		Calothrix	1
												Alcanivorax sp. HI0007	5		Crinalium	1
												Alcanivorax sp. HI0033	5		Rickettsiella	1
												Alcanivorax sp. HI0044	5		Mastigocladopsis	1
												Rhodanobacter sp. OR444	5		Candidatus Microthrix	1
												Mesorhizobium sp. LSJC264A00	5		Candidatus Mikella	1
												Massilia sp. JS1662	5		Aquamicrobium	1
												Mesorhizobium sp. LSJC265A00	5		Candidatus Doolittlea	1
												Mesorhizobium sp. L2C089B000	5		Anaerovorax	1
												Haemophilus paraphrohaemolyticus	5		Leptolyngbya	1
												Marinobacterium profundum	5		Ureibacillus	1
												Morganella psychrotolerans	5		Turneriella	1
												Marinobacterium litorale	5		Sediminicola	1
												Motiliproteus sp. MSK22-1	5		Magnetospira	1
												Acinetobacter sp. NBRC 110496	5		Gemmatirosa	1
												Oleiphilus sp. HI0050	5		Umezawaea	1
												Oleiphilus sp. HI0085	5		Haliangium	1
												Achromobacter sp. KCJK1724	5		Maricaulis	1
												Haemophilus sp. HMSC061E01	5		Xylanimonas	1
												Aggregatibacter sp. oral taxon 458	5		Anthococcus	1
												Aeromonas lacus	5		Propionispira	1
												Aeromonas jandaei	5		Rikenella	1
												Aeromonas australiensis	5		Millionella	1
												Haemophilus sp. oral taxon 851	5		Paucisalibacillus	1
												Necropsobacter rosorum	5		Spirosoma	1
												Jiangella alkaliphila	5		Candidatus Nucleicultrix	1
												Achromobacter sp. 2789STDY5608636	5		Rivularia	1
												Photobacterium sp. JCM 19050	5		Ulvibacter	1
												Gammaproteobacteria bacterium SG8_31	5		Citromicrobium	1
												Salinivibrio sp. ML318	5		Owenweeksia	1
												Novosphingobium sp. KN65.2	5		Sporichthya	1
												Chromohalobacter israelensis	5		Tepidicaulis	1
												Aeromonas molluscorum	5		Deefgea	1
												Budvicia aquatica	5		Morococcus	1
												Massilia niastensis	5		Micavibrio	1
												Acinetobacter sp. BMW17	5		Desulfonatronospira	1
												Gammaproteobacteria bacterium MFB021	5		Xuhuaishuia	1
												Orrella dioscoreae	5		Oceanisphaera	1
												Comamonas badia	5		Frondihabitans	1
												Fibrobacter intestinalis	5		Auraticoccus	1
												Acidovorax sp. 12322-1	5		Pleurocapsa	1
												Castellaniella caeni	5		Mucinivorans	1
												Labrenzia aggregata	5		Flexistipes	1
												Thiobacillus thioparus	5		Niveispirillum	1
												Capnocytophaga sp. oral taxon 412	5		Terriglobus	1
												Thioalkalimicrobium microaerophilum	5		Cnuibacter	1
												Neisseria sp. HMSC066B07	5		Thermobispora	1
												Nocardia otitidiscaviarum	5		Candidatus Nasuia	1
												Caminibacter mediatlanticus	5		Marmoricola	1
												Rhizobium sp. RU36D	5		Nitratifractor	1
												Geobacillus sp. 8	5		Pimelobacter	1
												Pseudonocardia sp. CNS-004	5		Paludibacterium	1
												Acidovorax sp. 65-7	5		Dinoroseobacter	1
												Roseobacter sp. SK209-2-6	5		Paraprevotella	1
												Legionella fairfieldensis	5		Robiginitalea	1
												Acinetobacter sp. OIFC021	5		Methanohalobium	1
												Halomonas ilicicola	5		Ferrimicrobium	1
												Pseudonocardia sp. P2	5		Methanohalophilus	1
												Kocuria sp. SM24M-10	5		Microterricola	1
												Burkholderiales bacterium RIFCSPHIGHO2_12_FULL_65_48	5		Candidatus Aegiribacteria	1
												Streptomyces sp. TP-A0875	5		Croceibacter	1
												Saccharopolyspora phatthalungensis	5		Candidatus Koribacter	1
												Massilia sp. BSC265	5		Polycyclovorans	1
												Acidovorax oryzae	5		Thalassobium	1
												Candidatus Paraburkholderia kirkii	5		Desulfohalobium	1
												Curtobacterium sp. B8	5		Ruminobacter	1
												Mycobacterium sp. (ex Dasyatis americana)	5		Pyrinomonas	1
												Desnuesiella massiliensis	5		Bombella	1
												Sulfitobacter sp. HI0129	5		Gaiella	1
												Acidovorax sp. SCN 65-108	5		Fermentimonas	1
												Burkholderiales bacterium 64-34	5		Lascolabacillus	1
												Anoxybacillus sp. UARK-01	5		Ponticaulis	1
												Planktothrix sp. PCC 11201	5		Methylovulum	1
												Gordonia sp. UCD-TK1	5		Oceanithermus	1
												Acidovorax sp. SCN 65-28	5		Aliifodinibius	1
												Paraburkholderia ferrariae	5		Caldicoprobacter	1
												Loktanella vestfoldensis	5		Occidentia	1
												Shigella sonnei	4		Ammonifex	1
												Pseudomonas fluorescens	4		Sneathia	1
												Pseudomonas marginalis	4		Holophaga	1
												Cronobacter sakazakii	4		Candidatus Desulfofervidus	1
												Escherichia sp. KTE96	4		Defluviimonas	1
												Pantoea sp. PSNIH2	4		Gloeocapsa	1
												Enterobacter sp. MGH 33	4		Stigmatella	1
												Klebsiella michiganensis	4		Hirschia	1
												Pseudomonas sp. R62	4		Candidatus Profftella	1
												Escherichia sp. KTE52	4		Thermodesulfobium	1
												Citrobacter amalonaticus	4		Ignavibacterium	1
												Escherichia sp. KTE31	4		Gulbenkiania	1
												Salmonella enterica	4		Gelidibacter	1
												Enterobacter sp. BWH 37	4		Devriesea	1
												Citrobacter sp. BIDMC107	4		Candidatus Portiera	1
												Pseudomonas stutzeri	4		Planobispora	1
												Enterobacter sp. MGH 7	4		Shimia	1
												Enterobacter sp. MGH 37	4		Pseudodonghicola	1
												Enterobacter sp. MGH128	4		Geopsychrobacter	1
												Enterobacter sp. BIDMC99	4		Hamadaea	1
												Enterobacter sp. BIDMC110	4		Thermanaeromonas	1
												Variovorax paradoxus	4		Filomicrobium	1
												Pandoraea oxalativorans	4		Sandaracinus	1
												Enterobacter sp. BWH52	4		Candidatus Zinderia	1
												Pseudomonas lutea	4		Lawsonella	1
												Citrobacter sp. MGH104	4		Candidatus Odyssella	1
												Citrobacter sp. KTE30	4		Methanosphaera	1
												Bacillus sp. 72	4		Candidatus Babela	1
												Clostridium sp. ND2	4		Millisia	1
												Alcaligenes sp. HPC1271	4		Marivivens	1
												[Haemophilus] ducreyi	4		Desulfurispora	1
												Brucella abortus	4		Salinibacter	1
												Brucella melitensis	4		Limnochorda	1
												Cutibacterium acnes	4		Candidatus Hepatoplasma	1
												Cronobacter universalis	4		Methanococcus	1
												Vibrio parahaemolyticus	4		Ferrithrix	1
												Burkholderia pseudomallei	4		Pseudopelagicola	1
												Erwinia sp. Ejp617	4		Rhodoplanes	1
												Paenibacillus alvei	4		Fluviicola	1
												Candidatus Paraburkholderia schumannianae	4		Roseiflexus	1
												Pseudomonas sp. TTU2014-080ASC	4		Kiritimatiella	1
												Burkholderia sp. BDU19	4		Pseudoruegeria	1
												Vibrio vulnificus	4		Confluentimicrobium	1
												Brevibacillus panacihumi	4		Jejuia	1
												Brevibacillus choshinensis	4		Pseudanabaena	1
												Brucella sp. 63/311	4		Candidatus Puniceispirillum	1
												Brucella sp. 04-5288	4		Murdochiella	1
												Propionibacterium sp. 5_U_42AFAA	4		Zhouia	1
												Fusobacterium nucleatum	4		Tropheryma	1
												Geobacillus sp. FW23	4		Rhodopirellula	1
												Herbaspirillum huttiense	4		Candidatus Kryptobacter	1
												Bacillus eiseniae	4		Mailhella	1
												Carnobacterium jeotgali	4		Candidatus Thermokryptus	1
												Desulfovibrio magneticus	4		Candidatus Kryptonium	1
												Acinetobacter brisouii	4		Thermosediminibacter	1
												Mycoplasma lipofaciens	4		Candidatus Carsonella	1
												Streptococcus sp. HPH0090	4		Granulicella	1
												Tatumella morbirosei	4		Mastigocoleus	1
												Shuttleworthia satelles	4		Trichodesmium	1
												Acinetobacter sp. ANC 4105	4		Alysiella	1
												Burkholderia sp. NFPP32	4		Crenothrix	1
												Brucella sp. UK38/05	4		Rhizomicrobium	1
												Brucella sp. F8/99	4		Hellea	1
												Brucella sp. UK5/01	4		Magnetovibrio	1
												Rhodococcus sp. HS-D2	4		Marinovum	1
												Brucella sp. BO2	4		Gillisia	1
												Ochrobactrum intermedium	4		Mesonia	1
												Sphingobium sp. MI1205	4		Candidatus Nitrosocosmicus	1
												Enterococcus sp. 3G1_DIV0629	4		Tateyamaria	1
												Ochrobactrum sp. CDB2	4		Methylacidiphilum	1
												Candidatus Paraburkholderia calva	4		Tangfeifania	1
												Ruminococcus sp. Marseille-P328	4		Arabia	1
												Oceanicola granulosus	4		Labilithrix	1
												Capnocytophaga gingivalis	4		Candidatus Ancillula	1
												Propionibacterium sp. HMSC078F10	4		Pseudopropionibacterium	1
												Rhodococcus sp. R04	4		Acidobacterium	1
												Rhodococcus sp. Chr-9	4		Desulfocapsa	1
												Microbispora sp. GMKU363	4		Eudoraea	1
												Mesorhizobium plurifarium	4		Cryocola	1
												Acinetobacter sp. CIP A162	4		Gryllotalpicola	1
												Oceanobacillus jeddahense	4		Marinactinospora	1
												Massilioclostridium coli	4		Holospora	1
												Stomatobaculum longum	4		Acidothermus	1
												Coprococcus sp. HPP0048	4		Longispora	1
												Propionibacterium sp. CG1_02_60_36	4		Mariniphaga	1
												Peptoclostridium litorale	4		Negativibacillus	1
												Acinetobacter sp. CIP 70.18	4		Salipiger	1
												Acinetobacter sp. CIP 64.2	4		Orientia	1
												Acinetobacter sp. CIP 64.7	4		Adhaeribacter	1
												Anaerobacillus alkalidiazotrophicus	4		Desulfonauticus	1
												Acinetobacter rudis	4		Pajaroellobacter	1
												Rhodocista sp. MIMtkB3	4		Geovibrio	1
												Sporomusa ovata	4		Tanticharoenia	1
												Paenibacillus ihumii	4		Sporobacter	1
												Rhizobium leguminosarum	4		Brackiella	1
												Xanthomonadales bacterium RIFOXYD1_FULL_69_11	4		Hydrotalea	1
												Exiguobacterium sp. 8-11-1	4		Emticicia	1
												Lysobacter spongiicola	4		Marinococcus	1
												Thioalkalivibrio sp. HL-Eb18	4		Candidatus Phaeomarinobacter	1
												Staphylococcus sp. HMSC13A10	4		Planktomarina	1
												Staphylococcus sp. HMSC14D01	4		Chroogloeocystis	1
												Arenimonas composti	4		Planomicrobium	1
												Paenibacillus barengoltzii	4		Allofustis	1
												Colwellia sediminilitoris	4		Pedosphaera	1
												Acinetobacter radioresistens	4		Marinilabilia	1
												Acinetobacter sp. NIPH 899	4		Caldisericum	1
												gamma proteobacterium NOR5-3	4		Anaerobranca	1
												Bradyrhizobium sp. SEMIA 6399	4		Negativicoccus	1
												Vitreoscilla sp. SN6	4		Acidomonas	1
												Staphylococcus sp. OJ82	4		Thermosphaera	1
												Burkholderia sp. MSMB0856	4		Succinivibrio	1
												Burkholderia sp. lig30	4		Cnuella	1
												Burkholderia sp. A9	4		Niastella	1
												Erysipelotrichaceae bacterium 21_3	4		Methyloferula	1
												Fodinicurvata fenggangensis	4		Caldimicrobium	1
												Bacillus sp. A053	4		Criblamydia	1
												Brucella sp. F5/99	4		Candidatus Hodgkinia	1
												Bradyrhizobium stylosanthis	4		Desulfoplanes	1
												endosymbiont of Riftia pachyptila	4		Chamaesiphon	1
												Clostridiales bacterium VE202-06	4		Altibacter	1
												Grimontia celer	4		Rubritalea	1
												Bordetella sp. SCN 68-11	4		Candidatus Nitrosopelagicus	1
												Bradyrhizobium sp. LTSP849	4		Nitriliruptor	1
												Bradyrhizobium sp. LTSP857	4		Methanocaldococcus	1
												Achromobacter sp. HMSC056C09	4		Methanothermus	1
												Pseudomonas bauzanensis	4		Halobacteriovorax	1
												Rhodococcus sp. R1101	4		Geofilum	1
												Salinivibrio sp. IC202	4		Soonwooa	1
												Marinobacter sp. AC-23	4		Anaerobiospirillum	1
												Vibrio shilonii	4		Methanopyrus	1
												Pseudomonas sp. JGI 0001012-A11	4		Butyricimonas	1
												Erwinia toletana	4		Meganema	1
												Burkholderia sp. JPY366	4		Lyngbya	1
												Thioalkalivibrio sp. ALMg13-2	4		Aphanocapsa	1
												Thioalkalivibrio sp. ALMg3	4		Simkania	1
												Thioalkalivibrio sp. ALMg2	4		Leptonema	1
												Thioalkalivibrio sp. AKL10	4		Palaeococcus	1
												Thioalkalivibrio sp. AKL3	4		Haloferula	1
												Thioalkalivibrio sp. AKL9	4		Propionicicella	1
												Salinivibrio sp. IB643	4		Aestuariimicrobium	1
												Rhodanobacter sp. B04	4		Desulfosarcina	1
												Lactobacillus sp. HMSC068F07	4		Salsuginibacillus	1
												Kushneria aurantia	4		Dermatophilus	1
												Rudaea cellulosilytica	4		Uliginosibacterium	1
												Streptomyces sp. AW19M42	4		Fortiea	1
												Mesorhizobium sp. LSJC268A00	4		Oscillochloris	1
												Azospirillum halopraeferens	4		Marivita	1
												Vibrio sp. RC586	4		Levyella	1
												Vibrio sp. Vb278	4		Thermosinus	1
												[Clostridium] papyrosolvens	4		Hydrogenivirga	1
												Rhodococcus sp. PML026	4		Chloracidobacterium	1
												Anaerobacillus alkalilacustris	4		Granulicoccus	1
												Dorea longicatena	4		Prauserella	1
												Thermoanaerobacter ethanolicus	4		Ruania	1
												Thioalkalivibrio sp. ALgr3	4		Xenococcus	1
												Brevibacillus formosus	4		Gloeomargarita	1
												Sphingomonas sp. LH128	4		Terrimicrobium	1
												Thioalkalivibrio denitrificans	4		Symbiobacterium	1
												Actinomyces sp. Marseille-P2825	4		Zobellia	1
												Mesoplasma syrphidae	4		Alloiococcus	1
												Butyrivibrio sp. FCS014	4		Syntrophorhabdus	1
												Anaerotruncus sp. G3(2012)	4		Thermaerobacter	1
												Hungatella hathewayi	4		Fibrella	1
												Robinsoniella sp. RHS	4		Plesiocystis	1
												Selenomonas infelix	4		Thermosulfidibacter	1
												[Clostridium] celerecrescens	4		Kytococcus	1
												Fusibacter sp. 3D3	4		Streptosporangium	1
												Hyphomicrobium zavarzinii	4		Pyrolobus	1
												Croceicoccus pelagius	4		Hyperthermus	1
												Novosphingobium sp. AAP1	4		Thermogemmatispora	1
												Sphingobium sp. TKS	4		Nautilia	1
												Acinetobacter sp. CIP 101966	4		Sediminimonas	1
												Pseudoflavonifractor capillosus	4		Desulfarculus	1
												Firmicutes bacterium ASF500	4		Candidatus Midichloria	1
												Acinetobacter qingfengensis	4		Demetria	1
												Bacillus sp. FJAT-27445	4		Neptuniibacter	1
												Methylococcaceae bacterium 73a	4		Chitinibacter	1
												Marinimicrobium agarilyticum	4		Desulfobacter	1
												Dasania marina	4		Caldanaerovirga	1
												Agrobacterium sp. SUL3	4		Enteractinococcus	1
												Burkholderia sp. WSM2230	4		Methanocella	1
												Rhodobacter sp. CCB-MM2	4		Empedobacter	1
												Maribius salinus	4		Gulosibacter	1
												Gammaproteobacteria bacterium 2W06	4		Sporocytophaga	1
												Aeromonas enteropelogenes	4		Ohtaekwangia	1
												Pseudomonas sp. 63_8	4		Hassallia	1
												Sediminispirochaeta bajacaliforniensis	4		Gemmiger	1
												Streptomyces yokosukanensis	4		Methanolobus	1
												Streptomyces sp. TOR3209	4		Sphaerobacter	1
												Streptomyces longwoodensis	4		Chryseolinea	1
												Streptomyces sp. DSM 15324	4		Terracoccus	1
												Rhodococcus sp. YH3-3	4		Methanoculleus	1
												Brevundimonas bacteroides	4		Gimesia	1
												Lysobacter sp. URHA0019	4		Salegentibacter	1
												Blastomonas sp. AAP53	4		Cellulosimicrobium	1
												Gemmatimonadetes bacterium JGI 0000112-M07	4		Alkaliflexus	1
												Lactobacillus sp. HMSC066G01	4		Paraoerskovia	1
												Lactobacillus sp. HMSC075D02	4		Ponticoccus	1
												Gemella haemolysans	4		Verrucomicrobium	1
												Geobacillus sp. Sah69	4		Acidipropionibacterium	1
												Sphingomonas histidinilytica	4		Zymobacter	1
												Caenibacillus caldisaponilyticus	4		Tepidimonas	1
												Paenibacillus sp. P32E	4		Syntrophaceticus	1
												Bacillus cihuensis	4		Pyrobaculum	1
												Paenibacillus sp. P3E	4		Chitiniphilus	1
												Bacillus sp. FJAT-14578	4		Desulfatirhabdium	1
												Streptomyces canus	4		Adlercreutzia	1
												Staphylococcus sp. MB371	4		Longilinea	1
												Desulfonatronum thioautotrophicum	4		Acetonema	1
												Terribacillus halophilus	4		Persephonella	1
												Bacillus sp. FJAT-26390	4		Chthoniobacter	1
												Aeromonas sp. RU34C	4
												Methylobacterium sp. SCN 67-24	4
												Marinobacter sp. T13-3	4
												Pseudaminobacter manganicus	4
												Lysobacter sp. A03	4
												Afipia sp. 64-13	4
												Pusillimonas noertemannii	4
												Vibrio sp. HI00D65	4
												Lactobacillus sp. ASF360	4
												Yersinia mollaretii	4
												Oleiphilus sp. HI0123	4
												Oleiphilus sp. HI0069	4
												Achromobacter sp. 2789STDY5608608	4
												Oleiphilus sp. HI0132	4
												Luteibacter sp. 22Crub2.1	4
												Stappia stellulata	4
												Bifidobacterium moukalabense	4
												Pseudoalteromonas sp. R3	4
												Simonsiella muelleri	4
												Moritella marina	4
												Burkholderiales bacterium RIFCSPLOWO2_12_FULL_65_40	4
												Halomonas sp. BC1	4
												Bradyrhizobium sp. ORS 285	4
												Desulfobulbus elongatus	4
												Zetaproteobacteria bacterium TAG-1	4
												Veillonella sp. oral taxon 780	4
												Aeromonas sobria	4
												Clostridiales bacterium 42_27	4
												Rhodanobacter sp. OK091	4
												Salinivibrio sp. ML323	4
												Haemophilus sp. HMSC71H05	4
												Haemophilus sp. HMSC066D03	4
												Rhizobacter sp. JGI 0001007-A16	4
												Anaerorhabdus furcosa	4
												unidentified eubacterium SCB49	4
												Streptococcus sp. HMSC061E03	4
												Paraburkholderia nodosa	4
												Paraburkholderia kururiensis	4
												Pseudomonas zeshuii	4
												Salinivibrio sp. IB282	4
												Lactobacillus intestinalis	4
												Azovibrio restrictus	4
												Candidatus Eisenbacteria bacterium RBG_16_71_46	4
												Acinetobacter sp. CIP 102129	4
												Moraxella caviae	4
												Parabacteroides sp. HGS0025	4
												Acidovorax caeni	4
												Acinetobacter sp. 528	4
												Shewanella sp. Alg231_23	4
												Burkholderiales bacterium RIFCSPLOWO2_02_FULL_66_35	4
												Olsenella sp. DNF00959	4
												Sphingomonas sp. Sph1(2015)	4
												Betaproteobacteria bacterium Ga0077527	4
												Mesorhizobium sp. LSHC420B00	4
												Mesorhizobium sp. L48C026A00	4
												Xanthomonadales bacterium RIFOXYA1_FULL_69_10	4
												Pannonibacter indicus	4
												Comamonas sp. E6	4
												Providencia rustigianii	4
												Alicycliphilus sp. B1	4
												Pseudohongiella acticola	4
												Mesorhizobium sp. 1M-11	4
												Mesorhizobium sp. UASWS1009	4
												Mesorhizobium metallidurans	4
												Mesorhizobium sp. ORS3359	4
												Pseudaminobacter salicylatoxidans	4
												Rhodococcus ruber	4
												Pantoea stewartii	4
												Nocardia yamanashiensis	4
												Ottowia thiooxydans	4
												Staphylococcus sp. LCT-H4	4
												[Clostridium] purinilyticum	4
												Mannheimia granulomatis	4
												Thiothrix eikelboomii	4
												Haemophilus sp. HMSC068C11	4
												Haemophilus sp. HMSC073C03	4
												Haemophilus sp. HMSC61B11	4
												Providencia burhodogranariea	4
												Weissella confusa	4
												Microvirga flocculans	4
												Aeromonas diversa	4
												Xanthomonadales bacterium RIFOXYA1_FULL_68_6	4
												Alloscardovia criceti	4
												Gordonia paraffinivorans	4
												Perlucidibaca piscinae	4
												Chromobacterium aquaticum	4
												Roseobacter sp. AzwK-3b	4
												Novosphingobium sp. NDB2Meth1	4
												Microbacterium sp. B19	4
												Desulfocarbo indianensis	4
												Microbacterium sp. B24	4
												Cardiobacterium hominis	4
												Novosphingobium lentum	4
												Gilliamella sp. NO15	4
												Gilliamella sp. NO1	4
												Gilliamella sp. NO3	4
												Gilliamella sp. NO4	4
												Gilliamella sp. NO12	4
												Gilliamella sp. NO13	4
												Gilliamella sp. NO16	4
												Gilliamella sp. NO14	4
												Candidatus Sodalis sp. SoCistrobi	4
												Aureimonas sp. N4	4
												Alcanivorax sp. HI0003	4
												Alcanivorax sp. NBRC 102024	4
												Halomonas sp. CSM-2	4
												Pseudomonas sp. S9	4
												Halomonas boliviensis	4
												Chromobacterium pseudoviolaceum	4
												Mesorhizobium sp. URHB0007	4
												Balneatrix alpica	4
												Solimonas variicoloris	4
												Cosenzaea myxofaciens	4
												Alishewanella aestuarii	4
												Shigella sp. FC130	4
												Proteus sp. HMSC14B05	4
												Actinobacillus ureae	4
												Photobacterium piscicola	4
												Arhodomonas aquaeolei	4
												Vibrio sp. AND4	4
												Enhydrobacter sp. H5	4
												Pseudoalteromonas sp. TAB23	4
												Pseudoalteromonas sp. SK20	4
												Algicola sagamiensis	4
												Muribacter muris	4
												Rhodanobacter sp. 67-28	4
												Alteromonas sp. LOR	4
												Frankia sp. BMG5.23	4
												Rhodanobacter sp. B05	4
												Pseudoalteromonas spiralis	4
												Pseudomonas pelagia	4
												Gilvimarinus chinensis	4
												Salinivibrio sharmensis	4
												Achromobacter arsenitoxydans	4
												Idiomarina sp. 28-8	4
												Photobacterium aquimaris	4
												Hydrogenophaga sp. SCN 70-13	4
												Alteromonas lipolytica	4
												Rhizobium sp. JGI 0001003-M22	4
												Halomonas sp. KM-1	4
												Sphingomonas sp. Ant20	4
												Thauera phenylacetica	4
												Chlorobium sp. KB01	4
												Magnetospirillum sp. 64-120	4
												Salinivibrio sp. IB560	4
												Rodentibacter pneumotropicus	4
												Leminorella grimontii	4
												Arsenophonus nasoniae	4
												Erythrobacter sp. HI0038	4
												Erythrobacter sp. HI0037	4
												Streptomyces sp. HGB0020	4
												Rhodanobacter sp. SCN 66-43	4
												Paracoccus sp. SM22M-07	4
												Bacteroides salyersiae	4
												Kaistia sp. SCN 65-12	4
												Kaistia soli	4
												Silicibacter sp. TrichCH4B	4
												Nevskia soli	4
												Roseovarius sp. HI0049	4
												Hyphomicrobium sp. SCN 65-11	4
												beta proteobacterium AAP121	4
												beta proteobacterium AAP65	4
												Thauera sp. SWB20	4
												Thauera aminoaromatica	4
												Comamonas terrigena	4
												Gluconacetobacter sp. SXCC-1	4
												Halomonas lutea	4
												Acidocella facilis	4
												Staphylococcus sp. HMSC064E11	4
												Nocardia abscessus	4
												Nocardia thailandica	4
												Micromonospora sp. NBRC 110037	4
												Acidovorax sp. 202149	4
												Acidovorax sp. 121606	4
												Planktothrix paucivesiculata	4
												Mycobacterium novocastrense	4
												Haemophilus sp. HMSC071C11	4
												Mucilaginibacter sp. OK098	4
												Chitinilyticum litopenaei	4
												Actinomyces turicensis	4
												Thermobrachium celere	4
												Nocardia takedensis	4
												Nocardia araoensis	4
												Nocardia niigatensis	4
												Rhodococcus rhodochrous	4
												Nocardia brevicatena	4
												Tsukamurella pseudospumae	4
												Streptococcus downei	4
												Streptococcus timonensis	4
												Burkholderia sp. JGI 0001009-M21	4
												Lechevalieria aerocolonigenes	4
												Gordonia sp. HS-NH1	4
												Roseivivax lentus	4
												Gordonia sp. LAM0048	4
												Xanthomonadaceae bacterium SCN 69-48	4
												Pandoraea sp. ISTKB	4
												Mesorhizobium sp. LNHC221B00	4
												Bifidobacterium callitrichos	4
												Burkholderiales bacterium RIFCSPHIGHO2_12_FULL_63_20	4
												Burkholderiales bacterium RIFCSPLOWO2_12_FULL_64_99	4
												Nocardia jiangxiensis	4
												Rhizobium sp. WYCCWR10014	4
												Rhizobium sp. CCGE 510	4
												Agrobacterium sp. B131/95	4
												Thalassobius maritimus	4
												Paraburkholderia mimosarum	4
												Roseovarius sp. TM1035	4
												Rhizobium selenitireducens	4
												Tsukamurella pulmonis	4
												Ignatzschineria larvae	4
												Sphingomonas sp. DC-6	4
												Herminiimonas sp. CN	4
												Acidovorax sp. GW101-3H11	4
												Actinobacillus capsulatus	4
												Hoeflea sp. BAL378	4
												Pseudoalteromonas sp. TB25	4
												Lactobacillus paralimentarius	4
												Gordonia kroppenstedtii	4
												Streptomyces sp. PsTaAH-124	4
												Streptomyces sp. NRRL S-481	4
												Balneola vulgaris	4
												Massilia alkalitolerans	4
												Rhizobium sullae	4
												Maribacter antarcticus	4
												Aestuariibacter aggregatus	4
												Acidicaldus organivorans	4
												Mesorhizobium sp. L2C084A000	4
												Janthinobacterium sp. S3-2	4
												Burkholderiales bacterium RIFOXYC12_FULL_65_23	4
												Comamonadaceae bacterium SCN 68-20	4
												Geothrix fermentans	4
												Burkholderiales bacterium RIFCSPLOWO2_12_FULL_64_33	4
												Tepidiphilus thermophilus	4
												Burkholderiales bacterium RIFCSPHIGHO2_02_FULL_64_19	4
												Mycobacterium hassiacum	4
												Mycobacterium sp. URHB0044	4
												Mycobacterium houstonense	4
												Mycobacterium malmoense	4
												Rhodococcus sp. P14	4
												Frankia sp. CcI6	4
												Mycobacterium bouchedurhonense	4
												Thermomonospora sp. CIF 1	4
												Pedobacter lusitanus	4
												[Flexibacter] sp. ATCC 35208	4
												Candidatus Fukatsuia symbiotica	4
												Microscilla marina	4
												Lewinella cohaerens	4
												Bacteroidales bacterium 6E	4
												Cellulomonas flavigena	4
												Sulfitobacter sp. HI0040	4
												Sulfitobacter sp. HI0023	4
												Niabella aurantiaca	4
												Archangium sp. Cb G35	4
												Bacillus sp. FMQ74	4
												Anaeromyxobacter sp. RBG_16_69_14	4
												Planktothrix serta	4
												Dietzia maris	4
												Marinobacterium jannaschii	4
												Pseudonocardia acaciae	4
												Geodermatophilus nigrescens	4
												Pseudonocardia sp. SCN 73-27	4
												Coleofasciculus chthonoplastes	4
												Brevirhabdus pacifica	4
												Burkholderia temeraria	4
												Saccharopolyspora rectivirgula	4
												Betaproteobacteria bacterium SG8_39	4
												Caballeronia megalochromosomata	4
												Tepidanaerobacter syntrophicus	4
												Epulopiscium sp. Nele67-Bin004	4
												Bilophila wadsworthia	4
												Shigella boydii	3
												Pseudomonas sp. BRG-100	3
												Vibrio scophthalmi	3
												Escherichia sp. KTE114	3
												Escherichia sp. KTE11	3
												Stenotrophomonas sp. TD3	3
												Enterobacter cloacae complex sp. 35734	3
												Citrobacter rodentium	3
												Pseudomonas sp. ADP	3
												Enterobacter sp. MGH 15	3
												Klebsiella sp. LTGPAF-6F	3
												Bacillus megaterium	3
												Citrobacter sp. MGH 55	3
												Ralstonia insidiosa	3
												Enterobacter sp. MGH 23	3
												Enterobacter sp. MGH86	3
												Ralstonia solanacearum	3
												Citrobacter koseri	3
												Citrobacter sp. KTE32	3
												Peptostreptococcaceae bacterium VA2	3
												Clostridium beijerinckii	3
												Bacillus thuringiensis	3
												Klebsiella sp. KTE92	3
												Citrobacter sp. MGH105	3
												Bacillus anthracis	3
												Aeromonas caviae	3
												Staphylococcus aureus	3
												Staphylococcus saprophyticus	3
												Staphylococcus equorum	3
												Kosakonia cowanii	3
												Yersinia enterocolitica	3
												[Clostridium] paradoxum	3
												Parageobacillus thermoglucosidans	3
												Candidatus Magnetobacterium bavaricum	3
												Cupriavidus taiwanensis	3
												Bacillus coagulans	3
												Bacillus subtilis	3
												Clostridium sp. KNHs214	3
												Exiguobacterium aurantiacum	3
												Paraburkholderia xenovorans	3
												Providencia rettgeri	3
												Pasteurella multocida	3
												Pantoea ananatis	3
												Streptococcus agalactiae	3
												Lactobacillus salivarius	3
												Vibrio harveyi	3
												Tistrella mobilis	3
												Acinetobacter sp. CIP 102529	3
												Erwinia pyrifoliae	3
												Paenibacillus wynnii	3
												Xenorhabdus nematophila	3
												Desulfovibrio vulgaris	3
												Candidatus Burkholderia humilis	3
												Tyzzerella nexilis	3
												Actinopolyspora erythraea	3
												Marinomonas aquimarina	3
												Burkholderia seminalis	3
												Blautia massiliensis	3
												Candidatus Burkholderia crenata	3
												Ochrobactrum pituitosum	3
												Psychrilyobacter atlanticus	3
												Burkholderia metallica	3
												Burkholderia anthina	3
												Cupriavidus pinatubonensis	3
												Burkholderia stabilis	3
												Brucella sp. F5/06	3
												Burkholderia cepacia	3
												Burkholderia ubonensis	3
												Acinetobacter sp. CIP 102637	3
												Virgibacillus dokdonensis	3
												Burkholderia sp. CCA53	3
												Acinetobacter sp. CIP 102082	3
												Burkholderia dolosa	3
												Burkholderia latens	3
												Burkholderia vietnamiensis	3
												Burkholderia sp. KJ006	3
												Burkholderia pyrrocinia	3
												Burkholderia lata	3
												Burkholderia ambifaria	3
												Geobacillus sp. T6	3
												Streptococcus sp. GMD4S	3
												Massilibacterium senegalense	3
												Burkholderia sp. MSMB1589WGS	3
												Paraburkholderia fungorum	3
												Aurantimonas manganoxydans	3
												Sphingomonas sp. SKA58	3
												Sphingobium czechense	3
												Acinetobacter sp. ANC 3789	3
												Candidatus Burkholderia verschuerenii	3
												Brucella sp. 56/94	3
												Acinetobacter sp. NIPH 2171	3
												Exiguobacterium sp. NG55	3
												Bacillus shackletonii	3
												Burkholderia sp. MSHR3999	3
												Risungbinella massiliensis	3
												Salinivibrio sp. ES.052	3
												Peptoanaerobacter stomatis	3
												Burkholderia sp. OLGA172	3
												Herbaspirillum sp. GW103	3
												Streptomyces sp. CB02400	3
												Clostridium sp. KNHs209	3
												[Clostridium] methoxybenzovorans	3
												[Ruminococcus] gnavus	3
												Intestinibacter bartlettii	3
												Ruminococcus sp. 5_1_39BFAA	3
												Acinetobacter sp. NIPH 298	3
												Brucella sp. UK1/97	3
												Serratia odorifera	3
												Bhargavaea cecembensis	3
												Ochrobactrum sp. UNC390CL2Tsu3S39	3
												Brucella sp. CMUL 025	3
												Brucella sp. CMUL 003	3
												Brucella sp. CMUL 015	3
												Brucella sp. CMUL 029	3
												Brucella sp. CMUL 010	3
												Brucella sp. CMUL 08	3
												Brucella sp. CMUL 034	3
												Brucella sp. CMUL 035	3
												Brucella sp. CMUL 031	3
												Brucella sp. CMUL 026	3
												Brucella sp. CMUL 030	3
												Brucella sp. CMUL 014	3
												Brucella sp. CMUL 013	3
												Brucella sp. CMUL 024	3
												Brucella sp. 83/13	3
												Brucella sp. NF 2653	3
												Brucella inopinata	3
												Staphylococcus sp. HGB0015	3
												Facklamia hominis	3
												Paenibacillus sp. Marseille-P3071	3
												Vibrio orientalis	3
												Mycoplasma sturni	3
												Candidatus Regiella insecticola	3
												Alistipes putredinis	3
												Lactobacillus plantarum	3
												Lacinutrix jangbogonensis	3
												Grimontia marina	3
												Thioalkalivibrio sp. ALJ10	3
												Thioalkalivibrio sp. ALD1	3
												Thioalkalivibrio sp. ALJ3	3
												[Clostridium] innocuum	3
												Bartonella tamiae	3
												Clostridium sp. CL-2	3
												Mycoplasma columbinum	3
												Propionibacterium sp. 409-HC1	3
												Arthrobacter sp. L77	3
												Tropicibacter naphthalenivorans	3
												Clostridium sp. M62/1	3
												Butyricicoccus pullicaecorum	3
												Clostridium sp. ASF356	3
												Robinsoniella peoriensis	3
												Eubacterium plexicaudatum	3
												Bariatricus massiliensis	3
												Candidatus Hamiltonella defensa	3
												Streptomyces sp. H-KF8	3
												[Propionibacterium] humerusii	3
												Agrobacterium genomosp. 6	3
												Brevundimonas diminuta	3
												Mitsuokella multacida	3
												Subdoligranulum variabile	3
												Neisseria sp. HMSC078C12	3
												Thermoanaerobacter sp. X561	3
												Candidatus Baumannia cicadellinicola	3
												Bartonella bacilliformis	3
												Clostridium sp. L2-50	3
												Sporosarcina koreensis	3
												Streptococcus sp. F0442	3
												Enterococcus sp. 4G2_DIV0659	3
												Thioalkalivibrio sp. ALJ11	3
												Thioalkalivibrio sp. ALJ15	3
												Oxalobacteraceae bacterium AB_14	3
												Parvimonas sp. oral taxon 393	3
												Staphylococcus sp. URHA0057	3
												Staphylococcus sp. HMSC57A07	3
												Staphylococcus sp. HMSC35D08	3
												Staphylococcus sp. HMSC55F09	3
												Staphylococcus sp. HMSC66C11	3
												Staphylococcus sp. HMSC067G10	3
												Staphylococcus sp. HMSC76G03	3
												Staphylococcus sp. HMSC035F11	3
												Staphylococcus sp. HMSC73A05	3
												Staphylococcus sp. HMSC74D05	3
												Staphylococcus sp. HMSC36D12	3
												Staphylococcus sp. HMSC36A10	3
												Staphylococcus sp. HMSC063H12	3
												Staphylococcus sp. HMSC36C03	3
												Staphylococcus sp. HMSC068D03	3
												Staphylococcus sp. HMSC66A04	3
												Staphylococcus sp. HMSC36D07	3
												Staphylococcus sp. HMSC060D01	3
												Staphylococcus sp. HMSC74G01	3
												Staphylococcus sp. HMSC72E08	3
												Staphylococcus sp. HMSC34D01	3
												Staphylococcus sp. HMSC34H10	3
												Staphylococcus sp. HMSC057B01	3
												Staphylococcus sp. HMSC36F05	3
												Staphylococcus sp. HMSC075C08	3
												Staphylococcus sp. HMSC70F07	3
												Staphylococcus sp. HMSC74G05	3
[truncated: 8,807 more rows]
