# Supplementary material for: Comprehensive human amniotic fluid metagenomics supports the sterile womb hypothesis
Source: Sci Rep. 2022 Apr 27;12:6875. doi: 10.1038/s41598-022-10869-7 (PMC9046152; doi:10.1038/s41598-022-10869-7)
Supplement: Supplementary file 3 — Supplementary Table S4. [file 41598_2022_10869_MOESM3_ESM.xlsx]

## Sheet: Sheet1
Organism name	Organism NCBI Accession ID	Species TaxonID	Species Name	Genus TaxonID	Genus Name	Family TaxonID	Family Name	Order TaxonID	Order Name	Class TaxonID	Class Name	Phylum TaxonID	Phylum Name	Kingdom TaxonID	Kingdom Name	Superkingdom TaxonID	Superkingdom Name	Total bps removed due to similarity to human	Regions with similarity to human
Human herpesvirus 4 DNA, complete genome, strain: HN8	AB850657	10376	Human gammaherpesvirus 4	10375	Lymphocryptovirus	10292	Herpesviridae	548681	Herpesvirales	NA	NA	NA	NA	NA	NA	10239	Viruses	34663	(56, 272)(360, 458)(539, 788)(836, 1312)(1913, 2022)(2099, 2315)(2451, 2786)(5007, 5281)(6734, 7187)(7342, 7520)(8430, 8503)(11007, 11588)(11669, 34948)(55134, 55250)(82309, 82427)(83723, 83905)(91523, 92082)(96666, 96896)(97434, 97921)(100086, 100413)(105427, 105537)(107126, 107365)(116271, 116618)(121800, 122197)(147613, 147878)(147954, 148691)(149195, 149955)(156015, 156288)(156604, 156755)(15…
Human herpesvirus 4 DNA, complete genome, strain: HN16	AB850656	10376	Human gammaherpesvirus 4	10375	Lymphocryptovirus	10292	Herpesviridae	548681	Herpesvirales	NA	NA	NA	NA	NA	NA	10239	Viruses	34050	(56, 272)(360, 458)(539, 797)(971, 1114)(1148, 1364)(1441, 1550)(2067, 3007)(5229, 5842)(7100, 7212)(7414, 7983)(11995, 35343)(55465, 55581)(84014, 84160)(84761, 84878)(92185, 92561)(92933, 93168)(98701, 99017)(101214, 101651)(101962, 102073)(102273, 102335)(102454, 102586)(107015, 107125)(108041, 108395)(116451, 116798)(119755, 119936)(120003, 120151)(149077, 150340)(150349, 150627)(150645, 1508…
Human herpesvirus 4 DNA, complete genome, strain: HN10	AB850645	10376	Human gammaherpesvirus 4	10375	Lymphocryptovirus	10292	Herpesviridae	548681	Herpesvirales	NA	NA	NA	NA	NA	NA	10239	Viruses	33801	(56, 272)(327, 1011)(2283, 2982)(3402, 3758)(7297, 7607)(11749, 35080)(35247, 35306)(52894, 53010)(55454, 55570)(90460, 90996)(92284, 92633)(97344, 97573)(100296, 100507)(100706, 101009)(106148, 106503)(116081, 116428)(116608, 116771)(118046, 118443)(119098, 119495)(147430, 148886)(149141, 149686)(156450, 156706)(156926, 157329)(159131, 159816)(163930, 164266)(164390, 164644)(167814, 168030)(1688…
Human herpesvirus 4 strain GD1, complete genome	AY961628	10376	Human gammaherpesvirus 4	10375	Lymphocryptovirus	10292	Herpesviridae	548681	Herpesvirales	NA	NA	NA	NA	NA	NA	10239	Viruses	33775	(56, 272)(360, 458)(535, 788)(869, 951)(1025, 1196)(1280, 1496)(1573, 1682)(2283, 3035)(5406, 5858)(7319, 8066)(12036, 35403)(55500, 55616)(84149, 84482)(92446, 93005)(98966, 99293)(101458, 101945)(102483, 102713)(106450, 106560)(108276, 108633)(117345, 117692)(120024, 120421)(149350, 150254)(150275, 151178)(158439, 158871)(160783, 161831)(163572, 163862)(165924, 166369)
Human herpesvirus 4 DNA, complete genome, strain: HN2	AB850644	10376	Human gammaherpesvirus 4	10375	Lymphocryptovirus	10292	Herpesviridae	548681	Herpesvirales	NA	NA	NA	NA	NA	NA	10239	Viruses	33752	(23, 199)(1658, 2110)(4481, 5233)(5834, 5943)(6020, 6236)(6321, 6491)(6565, 6647)(6728, 6977)(7058, 7156)(7244, 7460)(7549, 7937)(9698, 9817)(11868, 35356)(35592, 35707)(55616, 55732)(92323, 92882)(96676, 97101)(99266, 99593)(102327, 102448)(103221, 103451)(106469, 106826)(108541, 108651)(117468, 117865)(120197, 120544)(149467, 150370)(150391, 151303)(158558, 158831)(159506, 159726)(160913, 16105…
Human herpesvirus 4 DNA, complete genome, strain: HN13	AB850650	10376	Human gammaherpesvirus 4	10375	Lymphocryptovirus	10292	Herpesviridae	548681	Herpesvirales	NA	NA	NA	NA	NA	NA	10239	Viruses	33751	(56, 272)(360, 458)(539, 788)(869, 951)(1025, 1196)(1280, 1496)(1573, 1682)(2283, 2973)(6355, 6481)(6683, 6806)(7026, 7527)(11651, 34191)(54257, 54373)(82491, 82824)(90719, 91110)(92491, 92602)(97000, 97204)(97337, 97489)(99654, 100154)(100692, 100922)(104140, 104250)(106274, 106377)(106549, 106850)(115533, 115880)(118212, 118609)(147580, 148380)(148543, 149011)(149043, 149321)(156632, 157064)(15…
Human herpesvirus 4 strain GC1, complete genome	KP735248	10376	Human gammaherpesvirus 4	10375	Lymphocryptovirus	10292	Herpesviridae	548681	Herpesvirales	NA	NA	NA	NA	NA	NA	10239	Viruses	33741	(56, 272)(360, 458)(535, 788)(869, 951)(1025, 1196)(1280, 1496)(1573, 1682)(2283, 3035)(5406, 5858)(7320, 8039)(11994, 35353)(55494, 55610)(84222, 84555)(92440, 93002)(98657, 98984)(101149, 101636)(102174, 102404)(106142, 106252)(107968, 108325)(117037, 117384)(119716, 120113)(149055, 149958)(149979, 150882)(158145, 158577)(160489, 161537)(163278, 163568)(165630, 166075)
Human herpesvirus 4 DNA, complete genome, strain: HN15	AB850654	10376	Human gammaherpesvirus 4	10375	Lymphocryptovirus	10292	Herpesviridae	548681	Herpesvirales	NA	NA	NA	NA	NA	NA	10239	Viruses	33730	(56, 272)(360, 458)(539, 788)(869, 951)(1025, 1196)(1280, 1496)(1573, 1682)(2283, 3035)(5406, 5856)(7315, 8031)(12001, 31897)(31899, 35362)(55566, 55682)(84312, 84645)(92529, 93088)(99049, 99376)(101541, 102028)(102566, 102796)(106532, 106642)(108358, 108715)(117427, 117774)(120106, 120503)(149439, 150342)(150363, 151266)(158529, 158961)(160873, 161921)(163662, 163952)(166014, 166459)
Human herpesvirus 4 strain M81, complete genome	KF373730	10376	Human gammaherpesvirus 4	10375	Lymphocryptovirus	10292	Herpesviridae	548681	Herpesvirales	NA	NA	NA	NA	NA	NA	10239	Viruses	33726	(56, 272)(360, 458)(539, 788)(869, 951)(1025, 1194)(1280, 1496)(1573, 1682)(2283, 3035)(5406, 5858)(7310, 8027)(11997, 35352)(55795, 55911)(84412, 84745)(92568, 93127)(99100, 99427)(101592, 102079)(102617, 102847)(106583, 106693)(108408, 108765)(117474, 117821)(120153, 120550)(149415, 150318)(150339, 151242)(158502, 158934)(160846, 161894)(163635, 163925)(165986, 166431)
Human herpesvirus 4 strain Mutu, complete genome	KC207814	10376	Human gammaherpesvirus 4	10375	Lymphocryptovirus	10292	Herpesviridae	548681	Herpesvirales	NA	NA	NA	NA	NA	NA	10239	Viruses	33708	(56, 272)(360, 458)(539, 788)(869, 951)(1025, 1196)(1280, 1496)(1573, 1682)(2283, 3035)(5406, 5858)(7318, 8005)(11976, 35343)(55545, 55661)(84181, 84514)(92398, 92957)(98918, 99245)(101410, 101897)(102435, 102665)(106401, 106511)(108226, 108583)(117292, 117639)(119971, 120368)(149300, 150203)(150224, 151127)(158389, 158821)(160733, 161067)(161070, 161781)(163522, 163812)(165873, 166318)
Human herpesvirus 4 strain Akata, complete genome	KC207813	10376	Human gammaherpesvirus 4	10375	Lymphocryptovirus	10292	Herpesviridae	548681	Herpesvirales	NA	NA	NA	NA	NA	NA	10239	Viruses	33632	(56, 272)(360, 458)(535, 788)(869, 951)(1025, 1196)(1280, 1496)(1573, 1682)(2283, 3035)(5406, 5859)(7323, 7926)(11897, 35265)(55467, 55583)(83979, 84312)(92215, 92774)(98603, 98930)(101095, 101582)(102120, 102350)(106086, 106196)(107911, 108268)(116977, 117324)(119656, 120053)(148983, 149886)(149907, 150810)(158070, 158502)(160414, 161462)(163203, 163493)(165554, 165999)
Human herpesvirus 4 DNA, complete genome, strain: HN12	AB850647	10376	Human gammaherpesvirus 4	10375	Lymphocryptovirus	10292	Herpesviridae	548681	Herpesvirales	NA	NA	NA	NA	NA	NA	10239	Viruses	33564	(56, 272)(360, 458)(539, 788)(869, 951)(1025, 1196)(1280, 1496)(1573, 1682)(2283, 3034)(5448, 5640)(5644, 5853)(7312, 8028)(11997, 35361)(55563, 55679)(84301, 84634)(92516, 93064)(99031, 99358)(101523, 102010)(102548, 102778)(106514, 106624)(108339, 108696)(117362, 117577)(117603, 117750)(120058, 120230)(120252, 120476)(149413, 150190)(150211, 151114)(158372, 158804)(160716, 161764)(163505, 16379…
Human herpesvirus 4 DNA, complete genome, strain: HN3	AB850648	10376	Human gammaherpesvirus 4	10375	Lymphocryptovirus	10292	Herpesviridae	548681	Herpesvirales	NA	NA	NA	NA	NA	NA	10239	Viruses	33522	(56, 272)(360, 458)(539, 788)(869, 951)(1025, 1196)(1280, 1496)(1585, 2337)(5813, 6265)(6716, 6829)(7146, 7362)(7514, 7579)(11703, 34852)(56403, 56519)(83431, 83714)(91681, 92240)(98213, 98540)(100726, 101214)(101746, 101976)(106806, 106916)(107492, 107846)(116556, 116903)(119235, 119632)(148095, 148998)(149536, 150120)(152631, 152841)(157621, 158053)(159991, 161041)(162780, 163070)(165161, 16557…
Human herpesvirus 4 DNA, complete genome, strain: HN14	AB850651	10376	Human gammaherpesvirus 4	10375	Lymphocryptovirus	10292	Herpesviridae	548681	Herpesvirales	NA	NA	NA	NA	NA	NA	10239	Viruses	33521	(56, 272)(360, 458)(539, 788)(869, 951)(1025, 1196)(1280, 1496)(1544, 1708)(3866, 4324)(5927, 6027)(6232, 6363)(6679, 6750)(11730, 33892)(34868, 35077)(54051, 54167)(82696, 83029)(83790, 84051)(90833, 91392)(97354, 97681)(99888, 100375)(100912, 101142)(104851, 104961)(107224, 107578)(115730, 116077)(118409, 118803)(147738, 148641)(148662, 149302)(149320, 149560)(156836, 157268)(159182, 159290)(15…
Human herpesvirus 4 DNA, complete genome, strain: HN17	AB850658	10376	Human gammaherpesvirus 4	10375	Lymphocryptovirus	10292	Herpesviridae	548681	Herpesvirales	NA	NA	NA	NA	NA	NA	10239	Viruses	33509	(56, 272)(360, 916)(1517, 1626)(1703, 1919)(1949, 2277)(4648, 5019)(5413, 5553)(5765, 5862)(6545, 6643)(7311, 8027)(12055, 35348)(83610, 83856)(91241, 91606)(92189, 92390)(98869, 99196)(100864, 101081)(101184, 101256)(101794, 102024)(105797, 105907)(108726, 109083)(115803, 116038)(116831, 117001)(119381, 119778)(147489, 147802)(149001, 149594)(149615, 150403)(157646, 158078)(159979, 161140)(16288…
Human herpesvirus 4 DNA, complete genome, strain: 1 LGY-C666-1	AB828190	10376	Human gammaherpesvirus 4	10375	Lymphocryptovirus	10292	Herpesviridae	548681	Herpesvirales	NA	NA	NA	NA	NA	NA	10239	Viruses	33463	(1, 423)(5040, 5143)(5239, 5613)(7066, 7519)(9890, 10642)(11243, 11352)(11429, 11645)(11731, 11900)(11974, 12056)(12137, 12386)(12467, 12565)(12653, 12869)(13123, 35952)(36932, 37035)(56495, 56611)(85336, 85669)(93456, 94015)(117236, 117633)(119965, 120312)(129021, 129375)(131081, 131191)(134916, 135146)(135684, 136171)(138336, 138663)(144488, 145049)(145070, 145973)(151190, 151505)(158791, 15922…
Human herpesvirus 4 DNA, complete genome, strain: HN11	AB850646	10376	Human gammaherpesvirus 4	10375	Lymphocryptovirus	10292	Herpesviridae	548681	Herpesvirales	NA	NA	NA	NA	NA	NA	10239	Viruses	33391	(56, 272)(360, 458)(539, 788)(924, 1003)(1080, 1178)(1840, 2673)(5002, 5349)(5646, 5859)(6998, 7240)(7398, 7536)(11691, 31482)(31652, 33495)(33702, 34981)(55067, 55153)(81543, 81876)(89486, 90045)(94770, 95097)(98709, 99193)(99731, 99999)(103725, 103835)(105546, 105891)(114635, 114772)(116507, 116711)(117308, 117705)(146516, 146833)(146901, 147495)(147569, 148072)(148089, 148422)(154880, 155081)(…
Human herpesvirus 4 strain AG876, complete genome	DQ279927	10376	Human gammaherpesvirus 4	10375	Lymphocryptovirus	10292	Herpesviridae	548681	Herpesvirales	NA	NA	NA	NA	NA	NA	10239	Viruses	33361	(56, 272)(360, 458)(539, 788)(869, 951)(1025, 1196)(1280, 1496)(1573, 1682)(2283, 3035)(5406, 5861)(7320, 8013)(11986, 35329)(55681, 55797)(93358, 93917)(99878, 100205)(102370, 102857)(103395, 103625)(107361, 107471)(109187, 109544)(118253, 118600)(120932, 121329)(150922, 151825)(151846, 152749)(160012, 160444)(162356, 163404)(165145, 165435)(167497, 167942)
Human herpesvirus 4, complete genome	NC_009334	10376	Human gammaherpesvirus 4	10375	Lymphocryptovirus	10292	Herpesviridae	548681	Herpesvirales	NA	NA	NA	NA	NA	NA	10239	Viruses	33361	(56, 272)(360, 458)(539, 788)(869, 951)(1025, 1196)(1280, 1496)(1573, 1682)(2283, 3035)(5406, 5861)(7320, 8013)(11986, 35329)(55681, 55797)(93358, 93917)(99878, 100205)(102370, 102857)(103395, 103625)(107361, 107471)(109187, 109544)(118253, 118600)(120932, 121329)(150922, 151825)(151846, 152749)(160012, 160444)(162356, 163404)(165145, 165435)(167497, 167942)
Human herpesvirus 4 DNA, complete genome, strain: HN7	AB850655	10376	Human gammaherpesvirus 4	10375	Lymphocryptovirus	10292	Herpesviridae	548681	Herpesvirales	NA	NA	NA	NA	NA	NA	10239	Viruses	33360	(56, 270)(358, 456)(537, 787)(868, 950)(1024, 1195)(1279, 1380)(1578, 2330)(2490, 2914)(4496, 4937)(6633, 6849)(11609, 34314)(34516, 34580)(34772, 34955)(54798, 54914)(83430, 83703)(92702, 93261)(98103, 98430)(100571, 101091)(101631, 101861)(105637, 105734)(107317, 107482)(107578, 107828)(116454, 116771)(119192, 119495)(148462, 149365)(149411, 149604)(149606, 150293)(157585, 157944)(159853, 16069…
Human herpesvirus 4 DNA, complete genome, strain: HN9	AB850659	10376	Human gammaherpesvirus 4	10375	Lymphocryptovirus	10292	Herpesviridae	548681	Herpesvirales	NA	NA	NA	NA	NA	NA	10239	Viruses	33340	(56, 272)(1434, 2186)(2407, 2728)(4071, 4383)(6156, 6223)(11524, 33565)(34177, 34247)(34574, 34789)(53814, 53930)(81913, 82111)(82964, 83113)(83233, 83536)(90325, 90884)(96750, 96871)(96962, 97172)(99284, 99471)(99818, 100203)(100335, 100565)(104288, 104398)(106130, 106484)(115208, 115555)(117875, 118251)(145794, 146694)(148146, 148613)(148752, 149038)(155353, 155472)(156383, 156641)(158840, 1595…
Human herpesvirus 4 strain Raji, complete genome	KF717093	10376	Human gammaherpesvirus 4	10375	Lymphocryptovirus	10292	Herpesviridae	548681	Herpesvirales	NA	NA	NA	NA	NA	NA	10239	Viruses	33266	(56, 272)(360, 458)(535, 788)(869, 951)(1025, 1196)(1280, 1496)(1573, 1682)(2283, 3035)(5406, 5856)(7315, 8004)(11998, 35373)(55576, 55692)(84318, 84651)(89542, 90101)(96062, 96389)(98554, 99041)(99579, 99809)(103544, 103654)(105369, 105726)(114435, 114782)(117114, 117511)(146448, 147351)(147372, 148275)(155539, 155971)(157883, 158931)(160531, 160811)
Human herpesvirus 4 DNA, complete genome, strain: HN5	AB850652	10376	Human gammaherpesvirus 4	10375	Lymphocryptovirus	10292	Herpesviridae	548681	Herpesvirales	NA	NA	NA	NA	NA	NA	10239	Viruses	33103	(56, 272)(360, 458)(539, 675)(728, 944)(1025, 1195)(1543, 1764)(2190, 2264)(2817, 2922)(4759, 5150)(5603, 5741)(6859, 7040)(7179, 7355)(7668, 7933)(11487, 34696)(34888, 35157)(91354, 91450)(91792, 92187)(98071, 98216)(98281, 98513)(100889, 101140)(101913, 102088)(106786, 106869)(107539, 107812)(117065, 117412)(119207, 119604)(148507, 148981)(148997, 149240)(149261, 150303)(157614, 158046)(159918,…
Human herpesvirus 4 DNA, complete genome, strain: HN4	AB850649	10376	Human gammaherpesvirus 4	10375	Lymphocryptovirus	10292	Herpesviridae	548681	Herpesvirales	NA	NA	NA	NA	NA	NA	10239	Viruses	32995	(56, 272)(360, 458)(539, 788)(869, 951)(1065, 1817)(4449, 4643)(6095, 6290)(6470, 6558)(10481, 10547)(11473, 33890)(82803, 83129)(92155, 92717)(97071, 97398)(99619, 100106)(100752, 100982)(104522, 104632)(106348, 106703)(115408, 115755)(116172, 116443)(122799, 122981)(146122, 146760)(146781, 147684)(148508, 148728)(155819, 156251)(157289, 157463)(158330, 159183)(159862, 159925)(160772, 161013)(16…
Human herpesvirus 4 DNA, complete genome, strain: HN1	AB850643	10376	Human gammaherpesvirus 4	10375	Lymphocryptovirus	10292	Herpesviridae	548681	Herpesvirales	NA	NA	NA	NA	NA	NA	10239	Viruses	32863	(56, 272)(360, 458)(539, 788)(869, 951)(1025, 1196)(1891, 2643)(4739, 5046)(5060, 5386)(7894, 8384)(12410, 34985)(36040, 36152)(55328, 55444)(92517, 93076)(99037, 99364)(101529, 102016)(102554, 102784)(107180, 107290)(108355, 108709)(117418, 117765)(120097, 120494)(149408, 150311)(150332, 151235)(158267, 158699)(162428, 162873)(164934, 165224)(166965, 167954)(170805, 171124)(171205, 171454)
Human herpesvirus 4 DNA, complete genome, strain: 1 LGY-Raji	AB828191	10376	Human gammaherpesvirus 4	10375	Lymphocryptovirus	10292	Herpesviridae	548681	Herpesvirales	NA	NA	NA	NA	NA	NA	10239	Viruses	32838	(272, 488)(576, 674)(751, 1004)(1085, 1167)(1241, 1412)(1496, 1712)(1789, 1898)(2499, 3251)(5622, 6072)(7531, 7741)(7884, 8116)(12212, 35449)(53311, 53427)(84470, 84803)(89835, 90394)(96106, 96433)(98598, 99085)(99623, 99853)(103588, 103698)(105413, 105770)(114479, 114826)(117158, 117555)(146491, 147394)(147415, 148266)(155581, 156013)(157896, 157993)(161177, 161457)(163057, 164015)
Human herpesvirus 4 DNA, complete genome, strain: HN6	AB850653	10376	Human gammaherpesvirus 4	10375	Lymphocryptovirus	10292	Herpesviridae	548681	Herpesvirales	NA	NA	NA	NA	NA	NA	10239	Viruses	32753	(56, 272)(431, 540)(617, 762)(2271, 3023)(3485, 3930)(6369, 6630)(7232, 7485)(11536, 34071)(34801, 34895)(54262, 54378)(81831, 81997)(83272, 83407)(90867, 91429)(97516, 97758)(97815, 97956)(100070, 100557)(100720, 100819)(101607, 101871)(105059, 105169)(107419, 107773)(117137, 117484)(118667, 118933)(148021, 148819)(148830, 148987)(148998, 149324)(149349, 149707)(149949, 150095)(157022, 157334)(1…
Human herpesvirus 4 DNA, complete genome, strain: HN18	AB850660	10376	Human gammaherpesvirus 4	10375	Lymphocryptovirus	10292	Herpesviridae	548681	Herpesvirales	NA	NA	NA	NA	NA	NA	10239	Viruses	32046	(29, 189)(275, 898)(1021, 1192)(1306, 1669)(2426, 3028)(4429, 4833)(5823, 5947)(6756, 6822)(11649, 34205)(34896, 34985)(83465, 83583)(91167, 91726)(97677, 97974)(98516, 98671)(100350, 100675)(101062, 101230)(106973, 107327)(116072, 116419)(118653, 118737)(119271, 119630)(148448, 148892)(148894, 149837)(156575, 157007)(157927, 158030)(159913, 160626)(160660, 160986)(162155, 162407)(164061, 164506)…
Macacine herpesvirus 4, complete genome	NC_006146	45455	Macacine gammaherpesvirus 4	10375	Lymphocryptovirus	10292	Herpesviridae	548681	Herpesvirales	NA	NA	NA	NA	NA	NA	10239	Viruses	21545	(12899, 29749)(86742, 87298)(95315, 95802)(96349, 96570)(111293, 111640)(114027, 114421)(145479, 146385)(154591, 155026)(156932, 157981)(159734, 160024)
Cercopithicine herpesvirus 15 strain LCL8664, complete genome	AY037858	45455	Macacine gammaherpesvirus 4	10375	Lymphocryptovirus	10292	Herpesviridae	548681	Herpesvirales	NA	NA	NA	NA	NA	NA	10239	Viruses	21545	(12899, 29749)(86742, 87298)(95315, 95802)(96349, 96570)(111293, 111640)(114027, 114421)(145479, 146385)(154591, 155026)(156932, 157981)(159734, 160024)
UNVERIFIED: Enterobacteria phage lambda, complete genome	KT232076	10710	Escherichia virus Lambda	186765	Lambdavirus	10699	Siphoviridae	28883	Caudovirales	NA	NA	NA	NA	NA	NA	10239	Viruses	11053	(1, 351)(2911, 3425)(4258, 4401)(4551, 4945)(5724, 6187)(8289, 9208)(13012, 13172)(14266, 15175)(15187, 15817)(17242, 18101)(19466, 20031)(21440, 22149)(25559, 25711)(27371, 28126)(28202, 28279)(31295, 31368)(36194, 36272)(36340, 36415)(36757, 36946)(37760, 37828)(38181, 38495)(41427, 42078)(43827, 44831)(47874, 48852)
Enterobacteria phage lambda, complete genome	NC_001416	10710	Escherichia virus Lambda	186765	Lambdavirus	10699	Siphoviridae	28883	Caudovirales	NA	NA	NA	NA	NA	NA	10239	Viruses	10654	(1, 706)(2366, 2518)(5928, 6637)(8046, 8611)(9976, 10835)(12260, 12890)(12902, 13811)(14904, 15064)(18868, 19787)(21888, 22351)(23130, 23524)(23674, 23817)(24650, 25164)(27724, 28704)(31747, 32751)(34500, 35151)(38083, 38397)(38750, 38818)(39632, 39821)(40163, 40238)(40306, 40384)(45210, 45283)(48299, 48376)
Enterobacteria phage lambda, complete genome	J02459	10710	Escherichia virus Lambda	186765	Lambdavirus	10699	Siphoviridae	28883	Caudovirales	NA	NA	NA	NA	NA	NA	10239	Viruses	10654	(1, 706)(2366, 2518)(5928, 6637)(8046, 8611)(9976, 10835)(12260, 12890)(12902, 13811)(14904, 15064)(18868, 19787)(21888, 22351)(23130, 23524)(23674, 23817)(24650, 25164)(27724, 28704)(31747, 32751)(34500, 35151)(38083, 38397)(38750, 38818)(39632, 39821)(40163, 40238)(40306, 40384)(45210, 45283)(48299, 48376)
Enterobacteria phage HK630, complete genome	JQ086376	1147146	Enterobacteria phage HK630	186765	Lambdavirus	10699	Siphoviridae	28883	Caudovirales	NA	NA	NA	NA	NA	NA	10239	Viruses	9324	(1, 516)(2176, 2328)(5738, 6447)(7856, 8421)(9786, 10645)(12070, 12700)(12712, 13621)(14715, 14875)(18679, 19599)(21700, 22163)(22942, 23336)(23486, 23629)(24462, 24976)(27536, 28516)(31559, 32563)(43609, 43682)(46698, 46775)(46851, 47090)
Enterobacteria phage HK630, complete genome	NC_019723	1147146	Enterobacteria phage HK630	186765	Lambdavirus	10699	Siphoviridae	28883	Caudovirales	NA	NA	NA	NA	NA	NA	10239	Viruses	9324	(1, 516)(2176, 2328)(5738, 6447)(7856, 8421)(9786, 10645)(12070, 12700)(12712, 13621)(14715, 14875)(18679, 19599)(21700, 22163)(22942, 23336)(23486, 23629)(24462, 24976)(27536, 28516)(31559, 32563)(43609, 43682)(46698, 46775)(46851, 47090)
Enterobacteria phage DE3, complete genome	EU078592	10710	Escherichia virus Lambda	186765	Lambdavirus	10699	Siphoviridae	28883	Caudovirales	NA	NA	NA	NA	NA	NA	10239	Viruses	9019	(1, 253)(1198, 1985)(4691, 5430)(8473, 9477)(13134, 13202)(14016, 14205)(14547, 14622)(14690, 14768)(16788, 16861)(19877, 19954)(20030, 20785)(22445, 22597)(26007, 26716)(28125, 28690)(30055, 30914)(32339, 32969)(32981, 33890)(34984, 35144)(38948, 39867)
Enterobacteria phage HK629, complete genome	NC_019711	1147148	Enterobacteria phage HK629	186765	Lambdavirus	10699	Siphoviridae	28883	Caudovirales	NA	NA	NA	NA	NA	NA	10239	Viruses	8319	(1, 516)(2176, 2328)(5738, 6447)(7856, 8421)(9786, 10645)(12070, 12700)(12712, 13621)(14715, 14875)(18679, 19599)(21700, 22163)(22942, 23336)(23486, 23629)(24462, 24976)(27536, 28516)(43807, 43880)(46896, 46973)(47049, 47288)
Enterobacteria phage HK629, complete genome	JQ182735	1147148	Enterobacteria phage HK629	186765	Lambdavirus	10699	Siphoviridae	28883	Caudovirales	NA	NA	NA	NA	NA	NA	10239	Viruses	8319	(1, 516)(2176, 2328)(5738, 6447)(7856, 8421)(9786, 10645)(12070, 12700)(12712, 13621)(14715, 14875)(18679, 19599)(21700, 22163)(22942, 23336)(23486, 23629)(24462, 24976)(27536, 28516)(43807, 43880)(46896, 46973)(47049, 47288)
Human herpesvirus 6B, complete genome	NC_000898	32604	Human betaherpesvirus 6B	40272	Roseolovirus	10292	Herpesviridae	548681	Herpesvirales	NA	NA	NA	NA	NA	NA	10239	Viruses	6778	(7594, 8711)(57670, 60708)(76346, 76600)(83808, 84713)(124821, 125162)(160915, 162032)
Human herpesvirus 6B strain Z29, complete genome	AF157706	32604	Human betaherpesvirus 6B	40272	Roseolovirus	10292	Herpesviridae	548681	Herpesvirales	NA	NA	NA	NA	NA	NA	10239	Viruses	6778	(7594, 8711)(57670, 60708)(76346, 76600)(83808, 84713)(124821, 125162)(160915, 162032)
Human herpesvirus 6A, complete genome	NC_001664	32603	Human betaherpesvirus 6A	40272	Roseolovirus	10292	Herpesviridae	548681	Herpesvirales	NA	NA	NA	NA	NA	NA	10239	Viruses	6568	(7005, 8018)(56550, 59588)(75291, 75545)(82574, 83479)(123482, 123821)(158239, 159252)
Human betaherpesvirus 6A, variant A DNA, complete virion genome, isolate U1102	X83413	32603	Human betaherpesvirus 6A	40272	Roseolovirus	10292	Herpesviridae	548681	Herpesvirales	NA	NA	NA	NA	NA	NA	10239	Viruses	6568	(7005, 8018)(56550, 59588)(75291, 75545)(82574, 83479)(123482, 123821)(158238, 159251)
Human herpesvirus 6A strain GS, complete genome	KC465951	32603	Human betaherpesvirus 6A	40272	Roseolovirus	10292	Herpesviridae	548681	Herpesvirales	NA	NA	NA	NA	NA	NA	10239	Viruses	6460	(7089, 8049)(56586, 59624)(75307, 75561)(82593, 83498)(123484, 123821)(155851, 156811)
Human herpesvirus 6A isolate GS, complete genome	KJ123690	32603	Human betaherpesvirus 6A	40272	Roseolovirus	10292	Herpesviridae	548681	Herpesvirales	NA	NA	NA	NA	NA	NA	10239	Viruses	6460	(7086, 8046)(56583, 59621)(75265, 75519)(82551, 83456)(123442, 123779)(155830, 156790)
Human herpesvirus 6B DNA, complete genome, strain: HST	AB021506	32604	Human betaherpesvirus 6B	40272	Roseolovirus	10292	Herpesviridae	548681	Herpesvirales	NA	NA	NA	NA	NA	NA	10239	Viruses	6198	(7630, 8457)(57504, 60542)(76180, 76434)(83642, 84547)(124657, 124998)(160672, 161499)
Vaccinia virus GLV-1h68, complete genome	EU410304	10245	Vaccinia virus	10242	Orthopoxvirus	10240	Poxviridae	NA	NA	NA	NA	NA	NA	NA	NA	10239	Viruses	5644	(82221, 82322)(82344, 87397)(87699, 88114)(90692, 90763)
Human papillomavirus type 16 isolate AS097, complete genome	HQ644234	337041	Alphapapillomavirus 9	333750	Alphapapillomavirus	151340	Papillomaviridae	NA	NA	NA	NA	NA	NA	NA	NA	10239	Viruses	5619	(1, 917)(952, 1115)(1362, 2627)(2683, 3818)(4265, 4325)(4651, 4824)(5742, 6905)(7101, 7405)(7474, 7905)
Human papillomavirus type 16 isolate Qv00512, complete genome	HQ644257	337041	Alphapapillomavirus 9	333750	Alphapapillomavirus	151340	Papillomaviridae	NA	NA	NA	NA	NA	NA	NA	NA	10239	Viruses	5619	(1, 917)(952, 1115)(1362, 2627)(2683, 3818)(4245, 4305)(4631, 4804)(5722, 6885)(7081, 7385)(7454, 7885)
Human papillomavirus type 16 isolate 16-Anhui12 from China, complete genome	KC935953	337041	Alphapapillomavirus 9	333750	Alphapapillomavirus	151340	Papillomaviridae	NA	NA	NA	NA	NA	NA	NA	NA	10239	Viruses	5618	(1, 917)(952, 1115)(1362, 2627)(2683, 3818)(4265, 4325)(4651, 4825)(5743, 6906)(7102, 7404)(7475, 7906)
Human papillomavirus type 16 isolate UPB02, complete genome	HQ644294	337041	Alphapapillomavirus 9	333750	Alphapapillomavirus	151340	Papillomaviridae	NA	NA	NA	NA	NA	NA	NA	NA	10239	Viruses	5617	(1, 917)(952, 1115)(1362, 2627)(2683, 3818)(4264, 4324)(4650, 4823)(5741, 6904)(7100, 7402)(7473, 7904)
Human papillomavirus type 16 isolate Qv17722E, complete genome	AY686584	337041	Alphapapillomavirus 9	333750	Alphapapillomavirus	151340	Papillomaviridae	NA	NA	NA	NA	NA	NA	NA	NA	10239	Viruses	5617	(1, 917)(952, 1115)(1362, 2627)(2683, 3818)(4266, 4326)(4652, 4825)(5743, 6906)(7102, 7404)(7475, 7906)
Human papillomavirus type 16 isolate Qv18158E, complete genome	AY686583	337041	Alphapapillomavirus 9	333750	Alphapapillomavirus	151340	Papillomaviridae	NA	NA	NA	NA	NA	NA	NA	NA	10239	Viruses	5617	(1, 917)(952, 1115)(1362, 2627)(2683, 3818)(4267, 4327)(4653, 4826)(5744, 6907)(7103, 7405)(7476, 7907)
Human papillomavirus type 16 isolate Qv16936E, complete genome	AY686580	337041	Alphapapillomavirus 9	333750	Alphapapillomavirus	151340	Papillomaviridae	NA	NA	NA	NA	NA	NA	NA	NA	10239	Viruses	5617	(1, 917)(952, 1115)(1362, 2627)(2683, 3818)(4266, 4326)(4652, 4825)(5743, 6906)(7102, 7404)(7475, 7906)
Human papillomavirus type 16 Asian-American variant, complete genome	AF402678	337041	Alphapapillomavirus 9	333750	Alphapapillomavirus	151340	Papillomaviridae	NA	NA	NA	NA	NA	NA	NA	NA	10239	Viruses	5617	(1, 917)(952, 1115)(1362, 2627)(2683, 3818)(4266, 4326)(4652, 4825)(5743, 6906)(7102, 7404)(7475, 7906)
Human papillomavirus type 16 isolate Rw677, complete genome	HQ644289	337041	Alphapapillomavirus 9	333750	Alphapapillomavirus	151340	Papillomaviridae	NA	NA	NA	NA	NA	NA	NA	NA	10239	Viruses	5617	(1, 917)(952, 1115)(1362, 2627)(2683, 3818)(4266, 4326)(4652, 4825)(5743, 6906)(7102, 7404)(7475, 7906)
Human papillomavirus type 16 isolate Qv25086, complete genome	HQ644283	337041	Alphapapillomavirus 9	333750	Alphapapillomavirus	151340	Papillomaviridae	NA	NA	NA	NA	NA	NA	NA	NA	10239	Viruses	5617	(1, 917)(952, 1115)(1362, 2627)(2683, 3818)(4263, 4323)(4649, 4822)(5740, 6903)(7099, 7401)(7472, 7903)
Human papillomavirus type 16 strain CU3, complete genome	FJ610148	337041	Alphapapillomavirus 9	333750	Alphapapillomavirus	151340	Papillomaviridae	NA	NA	NA	NA	NA	NA	NA	NA	10239	Viruses	5617	(1, 917)(952, 1115)(1362, 2627)(2683, 3818)(4266, 4326)(4652, 4825)(5743, 6906)(7102, 7404)(7475, 7906)
Human papillomavirus type 16 strain CU4, complete genome	FJ610149	337041	Alphapapillomavirus 9	333750	Alphapapillomavirus	151340	Papillomaviridae	NA	NA	NA	NA	NA	NA	NA	NA	10239	Viruses	5617	(1, 917)(952, 1115)(1362, 2627)(2683, 3818)(4266, 4326)(4652, 4825)(5743, 6906)(7102, 7404)(7475, 7906)
Human papillomavirus type 16 strain CU1, complete genome	FJ610146	337041	Alphapapillomavirus 9	333750	Alphapapillomavirus	151340	Papillomaviridae	NA	NA	NA	NA	NA	NA	NA	NA	10239	Viruses	5617	(1, 917)(952, 1115)(1362, 2627)(2683, 3818)(4266, 4326)(4652, 4825)(5743, 6906)(7102, 7404)(7475, 7906)
Human papillomavirus type 16 strain CU2, complete genome	FJ610147	337041	Alphapapillomavirus 9	333750	Alphapapillomavirus	151340	Papillomaviridae	NA	NA	NA	NA	NA	NA	NA	NA	10239	Viruses	5617	(1, 917)(952, 1115)(1362, 2627)(2683, 3818)(4266, 4326)(4652, 4825)(5743, 6906)(7102, 7404)(7475, 7906)
Human papillomavirus type 16 isolate Rw649, complete genome	HQ644288	337041	Alphapapillomavirus 9	333750	Alphapapillomavirus	151340	Papillomaviridae	NA	NA	NA	NA	NA	NA	NA	NA	10239	Viruses	5617	(1, 917)(952, 1115)(1362, 2627)(2683, 3818)(4266, 4326)(4652, 4825)(5743, 6906)(7102, 7404)(7475, 7906)
Human papillomavirus type 16 isolate Qv33364, complete genome	HQ644285	337041	Alphapapillomavirus 9	333750	Alphapapillomavirus	151340	Papillomaviridae	NA	NA	NA	NA	NA	NA	NA	NA	10239	Viruses	5617	(1, 917)(952, 1115)(1362, 2627)(2683, 3818)(4266, 4326)(4652, 4825)(5743, 6906)(7102, 7404)(7475, 7906)
Human papillomavirus type 16 isolate Qv28131, complete genome	HQ644284	337041	Alphapapillomavirus 9	333750	Alphapapillomavirus	151340	Papillomaviridae	NA	NA	NA	NA	NA	NA	NA	NA	10239	Viruses	5617	(1, 917)(952, 1115)(1362, 2627)(2683, 3818)(4265, 4325)(4651, 4824)(5742, 6905)(7101, 7403)(7474, 7905)
Human papillomavirus type 16 isolate Qv33501, complete genome	HQ644286	337041	Alphapapillomavirus 9	333750	Alphapapillomavirus	151340	Papillomaviridae	NA	NA	NA	NA	NA	NA	NA	NA	10239	Viruses	5617	(1, 917)(952, 1115)(1362, 2627)(2683, 3818)(4263, 4323)(4649, 4822)(5740, 6903)(7099, 7401)(7472, 7903)
Human papillomavirus type 16 isolate Qv24723, complete genome	HQ644280	337041	Alphapapillomavirus 9	333750	Alphapapillomavirus	151340	Papillomaviridae	NA	NA	NA	NA	NA	NA	NA	NA	10239	Viruses	5617	(1, 917)(952, 1115)(1362, 2627)(2683, 3818)(4265, 4325)(4651, 4824)(5742, 6905)(7101, 7403)(7474, 7905)
Human papillomavirus type 16 isolate Qv03545, complete genome	HQ644263	337041	Alphapapillomavirus 9	333750	Alphapapillomavirus	151340	Papillomaviridae	NA	NA	NA	NA	NA	NA	NA	NA	10239	Viruses	5617	(1, 917)(952, 1115)(1362, 2627)(2683, 3818)(4266, 4326)(4652, 4825)(5743, 6906)(7102, 7404)(7475, 7906)
Human papillomavirus type 16 isolate Qv03470, complete genome	HQ644262	337041	Alphapapillomavirus 9	333750	Alphapapillomavirus	151340	Papillomaviridae	NA	NA	NA	NA	NA	NA	NA	NA	10239	Viruses	5617	(1, 917)(952, 1115)(1362, 2627)(2683, 3818)(4266, 4326)(4652, 4825)(5743, 6906)(7102, 7404)(7475, 7906)
Human papillomavirus type 16 isolate Qv02706, complete genome	HQ644261	337041	Alphapapillomavirus 9	333750	Alphapapillomavirus	151340	Papillomaviridae	NA	NA	NA	NA	NA	NA	NA	NA	10239	Viruses	5617	(1, 917)(952, 1115)(1362, 2627)(2683, 3818)(4265, 4325)(4651, 4824)(5742, 6905)(7101, 7403)(7474, 7905)
Human papillomavirus type 16 isolate Qv02376, complete genome	HQ644260	337041	Alphapapillomavirus 9	333750	Alphapapillomavirus	151340	Papillomaviridae	NA	NA	NA	NA	NA	NA	NA	NA	10239	Viruses	5617	(1, 917)(952, 1115)(1362, 2627)(2683, 3818)(4266, 4326)(4652, 4825)(5743, 6906)(7102, 7404)(7475, 7906)
Human papillomavirus type 16 isolate Qv11074, complete genome	HQ644267	337041	Alphapapillomavirus 9	333750	Alphapapillomavirus	151340	Papillomaviridae	NA	NA	NA	NA	NA	NA	NA	NA	10239	Viruses	5617	(1, 917)(952, 1115)(1362, 2627)(2683, 3818)(4266, 4326)(4652, 4825)(5743, 6906)(7102, 7404)(7475, 7906)
Human papillomavirus type 16 isolate Qv05460, complete genome	HQ644266	337041	Alphapapillomavirus 9	333750	Alphapapillomavirus	151340	Papillomaviridae	NA	NA	NA	NA	NA	NA	NA	NA	10239	Viruses	5617	(1, 917)(952, 1115)(1362, 2627)(2683, 3818)(4266, 4326)(4652, 4825)(5743, 6906)(7102, 7404)(7475, 7906)
Human papillomavirus type 16 isolate Qv04917, complete genome	HQ644265	337041	Alphapapillomavirus 9	333750	Alphapapillomavirus	151340	Papillomaviridae	NA	NA	NA	NA	NA	NA	NA	NA	10239	Viruses	5617	(1, 917)(952, 1115)(1362, 2627)(2683, 3818)(4263, 4323)(4649, 4822)(5740, 6903)(7099, 7401)(7472, 7903)
Human papillomavirus type 16 isolate Qv03874, complete genome	HQ644264	337041	Alphapapillomavirus 9	333750	Alphapapillomavirus	151340	Papillomaviridae	NA	NA	NA	NA	NA	NA	NA	NA	10239	Viruses	5617	(1, 917)(952, 1115)(1362, 2627)(2683, 3818)(4266, 4326)(4652, 4825)(5743, 6906)(7102, 7404)(7475, 7906)
Human papillomavirus type 16 isolate Qv13040, complete genome	HQ644269	337041	Alphapapillomavirus 9	333750	Alphapapillomavirus	151340	Papillomaviridae	NA	NA	NA	NA	NA	NA	NA	NA	10239	Viruses	5617	(1, 917)(952, 1115)(1362, 2627)(2683, 3818)(4268, 4328)(4654, 4827)(5745, 6908)(7104, 7406)(7477, 7908)
Human papillomavirus type 16 isolate Qv11687, complete genome	HQ644268	337041	Alphapapillomavirus 9	333750	Alphapapillomavirus	151340	Papillomaviridae	NA	NA	NA	NA	NA	NA	NA	NA	10239	Viruses	5617	(1, 917)(952, 1115)(1362, 2627)(2683, 3818)(4264, 4324)(4650, 4823)(5741, 6904)(7100, 7402)(7473, 7904)
Human papillomavirus type 16 DNA, complete genome, isolate: JPD058	AB889488	337041	Alphapapillomavirus 9	333750	Alphapapillomavirus	151340	Papillomaviridae	NA	NA	NA	NA	NA	NA	NA	NA	10239	Viruses	5617	(1, 917)(952, 1115)(1362, 2627)(2683, 3818)(4266, 4326)(4652, 4825)(5743, 6906)(7102, 7404)(7475, 7906)
Human papillomavirus type 16 DNA, complete genome, isolate: JPD168	AB889489	337041	Alphapapillomavirus 9	333750	Alphapapillomavirus	151340	Papillomaviridae	NA	NA	NA	NA	NA	NA	NA	NA	10239	Viruses	5617	(1, 917)(952, 1115)(1362, 2627)(2683, 3818)(4266, 4326)(4652, 4825)(5743, 6906)(7102, 7404)(7475, 7906)
Human papillomavirus type 16 isolate HPV16-AH2, complete genome	KF954093	337041	Alphapapillomavirus 9	333750	Alphapapillomavirus	151340	Papillomaviridae	NA	NA	NA	NA	NA	NA	NA	NA	10239	Viruses	5617	(1, 917)(952, 1115)(1362, 2627)(2683, 3818)(4266, 4326)(4652, 4825)(5743, 6906)(7102, 7404)(7475, 7906)
Human papillomavirus type 16 isolate European German 131 type, complete genome	AF536179	337041	Alphapapillomavirus 9	333750	Alphapapillomavirus	151340	Papillomaviridae	NA	NA	NA	NA	NA	NA	NA	NA	10239	Viruses	5617	(1, 917)(952, 1115)(1362, 2627)(2683, 3818)(4264, 4324)(4650, 4823)(5741, 6904)(7100, 7402)(7473, 7904)
Human papillomavirus type 16 isolate IN221688, complete genome	HQ644249	337041	Alphapapillomavirus 9	333750	Alphapapillomavirus	151340	Papillomaviridae	NA	NA	NA	NA	NA	NA	NA	NA	10239	Viruses	5617	(1, 917)(952, 1115)(1362, 2627)(2683, 3818)(4265, 4325)(4651, 4824)(5742, 6905)(7101, 7403)(7474, 7905)
Human papillomavirus type 16 isolate IN151168, complete genome	HQ644248	337041	Alphapapillomavirus 9	333750	Alphapapillomavirus	151340	Papillomaviridae	NA	NA	NA	NA	NA	NA	NA	NA	10239	Viruses	5617	(1, 917)(952, 1115)(1362, 2627)(2683, 3818)(4264, 4324)(4650, 4823)(5741, 6904)(7100, 7402)(7473, 7904)
Human papillomavirus type 16 isolate Fr050094, complete genome	HQ644241	337041	Alphapapillomavirus 9	333750	Alphapapillomavirus	151340	Papillomaviridae	NA	NA	NA	NA	NA	NA	NA	NA	10239	Viruses	5617	(1, 917)(952, 1115)(1362, 2627)(2683, 3818)(4268, 4328)(4654, 4827)(5745, 6908)(7104, 7406)(7477, 7908)
Human papillomavirus type 16 isolate Fr207412, complete genome	HQ644243	337041	Alphapapillomavirus 9	333750	Alphapapillomavirus	151340	Papillomaviridae	NA	NA	NA	NA	NA	NA	NA	NA	10239	Viruses	5617	(1, 917)(952, 1115)(1362, 2627)(2683, 3818)(4264, 4324)(4650, 4823)(5741, 6904)(7100, 7402)(7473, 7904)
Human papillomavirus type 16 isolate Fr160232, complete genome	HQ644242	337041	Alphapapillomavirus 9	333750	Alphapapillomavirus	151340	Papillomaviridae	NA	NA	NA	NA	NA	NA	NA	NA	10239	Viruses	5617	(1, 917)(952, 1115)(1362, 2627)(2683, 3818)(4269, 4329)(4655, 4828)(5746, 6909)(7105, 7407)(7478, 7909)
Human papillomavirus type 16 isolate Fr312312, complete genome	HQ644245	337041	Alphapapillomavirus 9	333750	Alphapapillomavirus	151340	Papillomaviridae	NA	NA	NA	NA	NA	NA	NA	NA	10239	Viruses	5617	(1, 917)(952, 1115)(1362, 2627)(2683, 3818)(4265, 4325)(4651, 4824)(5742, 6905)(7101, 7403)(7474, 7905)
Human papillomavirus type 16 isolate Fr240211, complete genome	HQ644244	337041	Alphapapillomavirus 9	333750	Alphapapillomavirus	151340	Papillomaviridae	NA	NA	NA	NA	NA	NA	NA	NA	10239	Viruses	5617	(1, 917)(952, 1115)(1362, 2627)(2683, 3818)(4264, 4324)(4650, 4823)(5741, 6904)(7100, 7402)(7473, 7904)
Human papillomavirus type 16 isolate IN000078, complete genome	HQ644247	337041	Alphapapillomavirus 9	333750	Alphapapillomavirus	151340	Papillomaviridae	NA	NA	NA	NA	NA	NA	NA	NA	10239	Viruses	5617	(1, 917)(952, 1115)(1362, 2627)(2683, 3818)(4266, 4326)(4652, 4825)(5743, 6906)(7102, 7404)(7475, 7906)
Human papillomavirus type 16 isolate Fr630712, complete genome	HQ644246	337041	Alphapapillomavirus 9	333750	Alphapapillomavirus	151340	Papillomaviridae	NA	NA	NA	NA	NA	NA	NA	NA	10239	Viruses	5617	(1, 917)(952, 1115)(1362, 2627)(2683, 3818)(4265, 4325)(4651, 4824)(5742, 6905)(7101, 7403)(7474, 7905)
Human papillomavirus type 16 strain CU11, complete genome	JQ004095	337041	Alphapapillomavirus 9	333750	Alphapapillomavirus	151340	Papillomaviridae	NA	NA	NA	NA	NA	NA	NA	NA	10239	Viruses	5617	(1, 917)(952, 1115)(1362, 2627)(2683, 3818)(4266, 4326)(4652, 4825)(5743, 6906)(7102, 7404)(7475, 7906)
Human papillomavirus type 16, complete genome	FJ006723	337041	Alphapapillomavirus 9	333750	Alphapapillomavirus	151340	Papillomaviridae	NA	NA	NA	NA	NA	NA	NA	NA	10239	Viruses	5617	(1, 917)(952, 1115)(1425, 2690)(2746, 3881)(4323, 4383)(4709, 4882)(5800, 6963)(7159, 7461)(7532, 7963)
Human papillomavirus type 16 isolate Qv15351AA, complete genome	AY686582	337041	Alphapapillomavirus 9	333750	Alphapapillomavirus	151340	Papillomaviridae	NA	NA	NA	NA	NA	NA	NA	NA	10239	Viruses	5617	(1, 917)(952, 1115)(1362, 2627)(2683, 3818)(4267, 4327)(4653, 4826)(5744, 6907)(7103, 7405)(7476, 7907)
Human papillomavirus type 16 isolate Qv15521E, complete genome	AY686581	337041	Alphapapillomavirus 9	333750	Alphapapillomavirus	151340	Papillomaviridae	NA	NA	NA	NA	NA	NA	NA	NA	10239	Viruses	5617	(1, 917)(952, 1115)(1362, 2627)(2683, 3818)(4266, 4326)(4652, 4825)(5743, 6906)(7102, 7404)(7475, 7906)
Human papillomavirus type 16 isolate Qv25054, complete genome	HQ644282	337041	Alphapapillomavirus 9	333750	Alphapapillomavirus	151340	Papillomaviridae	NA	NA	NA	NA	NA	NA	NA	NA	10239	Viruses	5617	(1, 917)(952, 1115)(1362, 2627)(2683, 3818)(4263, 4323)(4649, 4822)(5740, 6903)(7099, 7401)(7472, 7903)
Human papillomavirus type 16 strain CU14, complete genome	JQ004098	337041	Alphapapillomavirus 9	333750	Alphapapillomavirus	151340	Papillomaviridae	NA	NA	NA	NA	NA	NA	NA	NA	10239	Viruses	5617	(1, 917)(952, 1115)(1362, 2627)(2683, 3818)(4266, 4326)(4652, 4825)(5743, 6906)(7102, 7404)(7475, 7906)
Human papillomavirus type 16 strain CU10, complete genome	JQ004094	337041	Alphapapillomavirus 9	333750	Alphapapillomavirus	151340	Papillomaviridae	NA	NA	NA	NA	NA	NA	NA	NA	10239	Viruses	5617	(1, 917)(952, 1115)(1362, 2627)(2683, 3818)(4265, 4325)(4651, 4824)(5742, 6905)(7101, 7403)(7474, 7905)
Human papillomavirus type 16 strain CU12, complete genome	JQ004096	337041	Alphapapillomavirus 9	333750	Alphapapillomavirus	151340	Papillomaviridae	NA	NA	NA	NA	NA	NA	NA	NA	10239	Viruses	5617	(1, 917)(952, 1115)(1362, 2627)(2683, 3818)(4265, 4325)(4651, 4824)(5742, 6905)(7101, 7403)(7474, 7905)
Human papillomavirus type 16 strain CU13, complete genome	JQ004097	337041	Alphapapillomavirus 9	333750	Alphapapillomavirus	151340	Papillomaviridae	NA	NA	NA	NA	NA	NA	NA	NA	10239	Viruses	5617	(1, 917)(952, 1115)(1362, 2627)(2683, 3818)(4267, 4327)(4653, 4826)(5744, 6907)(7103, 7405)(7476, 7907)
Human papillomavirus type 16 East Asian type, complete genome	AF534061	337041	Alphapapillomavirus 9	333750	Alphapapillomavirus	151340	Papillomaviridae	NA	NA	NA	NA	NA	NA	NA	NA	10239	Viruses	5617	(1, 917)(952, 1115)(1362, 2627)(2683, 3818)(4265, 4325)(4651, 4824)(5742, 6905)(7101, 7403)(7474, 7905)
Human papillomavirus type 16 DNA, complete genome, isolate: JPD169	AB889494	337041	Alphapapillomavirus 9	333750	Alphapapillomavirus	151340	Papillomaviridae	NA	NA	NA	NA	NA	NA	NA	NA	10239	Viruses	5617	(1, 917)(952, 1115)(1362, 2627)(2683, 3818)(4265, 4325)(4651, 4824)(5742, 6905)(7101, 7403)(7474, 7905)
Human papillomavirus type 16 DNA, complete genome, isolate: JPD002	AB889492	337041	Alphapapillomavirus 9	333750	Alphapapillomavirus	151340	Papillomaviridae	NA	NA	NA	NA	NA	NA	NA	NA	10239	Viruses	5617	(1, 917)(952, 1115)(1362, 2627)(2683, 3818)(4265, 4325)(4651, 4824)(5742, 6905)(7101, 7403)(7474, 7905)
Human papillomavirus type 16 genomic DNA, complete genome, isolate: JP2060	AB818688	337041	Alphapapillomavirus 9	333750	Alphapapillomavirus	151340	Papillomaviridae	NA	NA	NA	NA	NA	NA	NA	NA	10239	Viruses	5617	(1, 917)(952, 1115)(1362, 2627)(2683, 3818)(4266, 4326)(4652, 4825)(5743, 6906)(7102, 7404)(7475, 7906)
Human papillomavirus type 16 genomic DNA, complete genome, isolate: JP0278	AB818689	337041	Alphapapillomavirus 9	333750	Alphapapillomavirus	151340	Papillomaviridae	NA	NA	NA	NA	NA	NA	NA	NA	10239	Viruses	5617	(1, 917)(952, 1115)(1362, 2627)(2683, 3818)(4267, 4327)(4653, 4826)(5744, 6907)(7103, 7405)(7476, 7907)
Human papillomavirus type 16 genomic DNA, complete genome, isolate: JP0777	AB818687	337041	Alphapapillomavirus 9	333750	Alphapapillomavirus	151340	Papillomaviridae	NA	NA	NA	NA	NA	NA	NA	NA	10239	Viruses	5617	(1, 917)(952, 1115)(1362, 2627)(2683, 3818)(4263, 4323)(4649, 4822)(5740, 6903)(7099, 7401)(7472, 7903)
Human papillomavirus type 16 clone 114/K, complete genome	EU118173	337041	Alphapapillomavirus 9	333750	Alphapapillomavirus	151340	Papillomaviridae	NA	NA	NA	NA	NA	NA	NA	NA	10239	Viruses	5617	(1, 917)(952, 1115)(1362, 2627)(2683, 3818)(4266, 4326)(4652, 4825)(5743, 6906)(7102, 7404)(7475, 7906)
Human papillomavirus type 16 strain CU8, complete genome	JQ004092	337041	Alphapapillomavirus 9	333750	Alphapapillomavirus	151340	Papillomaviridae	NA	NA	NA	NA	NA	NA	NA	NA	10239	Viruses	5617	(1, 917)(952, 1115)(1362, 2627)(2683, 3818)(4271, 4331)(4657, 4830)(5748, 6911)(7107, 7409)(7480, 7911)
Human papillomavirus type 16 strain CU9, complete genome	JQ004093	337041	Alphapapillomavirus 9	333750	Alphapapillomavirus	151340	Papillomaviridae	NA	NA	NA	NA	NA	NA	NA	NA	10239	Viruses	5617	(1, 917)(952, 1115)(1425, 2690)(2746, 3881)(4333, 4393)(4719, 4892)(5810, 6973)(7169, 7471)(7542, 7973)
Human papillomavirus type 16 variant (African type 2), complete genome	AF472509	337041	Alphapapillomavirus 9	333750	Alphapapillomavirus	151340	Papillomaviridae	NA	NA	NA	NA	NA	NA	NA	NA	10239	Viruses	5617	(1, 917)(952, 1115)(1362, 2627)(2683, 3818)(4264, 4324)(4650, 4823)(5741, 6904)(7100, 7402)(7473, 7904)
Human papillomavirus type 16 strain ZG01-258, complete genome	JN565303	337041	Alphapapillomavirus 9	333750	Alphapapillomavirus	151340	Papillomaviridae	NA	NA	NA	NA	NA	NA	NA	NA	10239	Viruses	5617	(1, 917)(952, 1115)(1425, 2690)(2746, 3881)(4336, 4396)(4722, 4895)(5813, 6976)(7172, 7474)(7545, 7976)
Human papillomavirus type 16 strain ZG01-118, complete genome	JN565302	337041	Alphapapillomavirus 9	333750	Alphapapillomavirus	151340	Papillomaviridae	NA	NA	NA	NA	NA	NA	NA	NA	10239	Viruses	5617	(1, 917)(952, 1115)(1425, 2690)(2746, 3881)(4333, 4393)(4719, 4892)(5810, 6973)(7169, 7471)(7542, 7973)
Human papillomavirus type 16 isolate LZcc11-16, complete genome	EU918764	337041	Alphapapillomavirus 9	333750	Alphapapillomavirus	151340	Papillomaviridae	NA	NA	NA	NA	NA	NA	NA	NA	10239	Viruses	5617	(1, 917)(952, 1115)(1362, 2627)(2683, 3818)(4264, 4324)(4650, 4823)(5741, 6904)(7100, 7402)(7473, 7904)
Human papillomavirus type 16 strain ZG03-145, complete genome	JQ067943	337041	Alphapapillomavirus 9	333750	Alphapapillomavirus	151340	Papillomaviridae	NA	NA	NA	NA	NA	NA	NA	NA	10239	Viruses	5617	(1, 917)(952, 1115)(1425, 2690)(2746, 3881)(4333, 4393)(4719, 4892)(5810, 6973)(7169, 7471)(7542, 7973)
Human papillomavirus type 16 strain ZG05-249, complete genome	JQ067944	337041	Alphapapillomavirus 9	333750	Alphapapillomavirus	151340	Papillomaviridae	NA	NA	NA	NA	NA	NA	NA	NA	10239	Viruses	5617	(1, 917)(952, 1115)(1425, 2690)(2746, 3881)(4333, 4393)(4719, 4892)(5810, 6973)(7169, 7471)(7542, 7973)
Human papillomavirus type 16 strain CU6, complete genome	FJ610151	337041	Alphapapillomavirus 9	333750	Alphapapillomavirus	151340	Papillomaviridae	NA	NA	NA	NA	NA	NA	NA	NA	10239	Viruses	5617	(1, 917)(952, 1115)(1362, 2627)(2683, 3818)(4266, 4326)(4652, 4825)(5743, 6906)(7102, 7404)(7475, 7906)
Human papillomavirus type 16 strain CU5, complete genome	FJ610150	337041	Alphapapillomavirus 9	333750	Alphapapillomavirus	151340	Papillomaviridae	NA	NA	NA	NA	NA	NA	NA	NA	10239	Viruses	5617	(1, 917)(952, 1115)(1362, 2627)(2683, 3818)(4265, 4325)(4651, 4824)(5742, 6905)(7101, 7403)(7474, 7905)
Human papillomavirus type 16 strain CU7, complete genome	FJ610152	337041	Alphapapillomavirus 9	333750	Alphapapillomavirus	151340	Papillomaviridae	NA	NA	NA	NA	NA	NA	NA	NA	10239	Viruses	5617	(1, 917)(952, 1115)(1362, 2627)(2683, 3818)(4265, 4325)(4651, 4824)(5742, 6905)(7101, 7403)(7474, 7905)
Human papillomavirus type 16 isolate 16W12E, complete genome	AF125673	337041	Alphapapillomavirus 9	333750	Alphapapillomavirus	151340	Papillomaviridae	NA	NA	NA	NA	NA	NA	NA	NA	10239	Viruses	5617	(1, 917)(952, 1115)(1362, 2627)(2683, 3818)(4264, 4324)(4650, 4823)(5741, 6904)(7100, 7402)(7473, 7904)
Human papillomavirus type 16, complete genome	KF880690	337041	Alphapapillomavirus 9	333750	Alphapapillomavirus	151340	Papillomaviridae	NA	NA	NA	NA	NA	NA	NA	NA	10239	Viruses	5617	(1, 917)(952, 1115)(1362, 2627)(2683, 3818)(4266, 4326)(4652, 4825)(5743, 6906)(7102, 7404)(7475, 7906)
Human papillomavirus type 16 isolate AS310, complete genome	HQ644235	337041	Alphapapillomavirus 9	333750	Alphapapillomavirus	151340	Papillomaviridae	NA	NA	NA	NA	NA	NA	NA	NA	10239	Viruses	5617	(1, 917)(952, 1115)(1362, 2627)(2683, 3818)(4265, 4325)(4651, 4824)(5742, 6905)(7101, 7403)(7474, 7905)
Human papillomavirus type 16 isolate BF039, complete genome	HQ644237	337041	Alphapapillomavirus 9	333750	Alphapapillomavirus	151340	Papillomaviridae	NA	NA	NA	NA	NA	NA	NA	NA	10239	Viruses	5617	(1, 917)(952, 1115)(1362, 2627)(2683, 3818)(4265, 4325)(4651, 4824)(5742, 6905)(7101, 7403)(7474, 7905)
Human papillomavirus type 16 isolate Rw862, complete genome	HQ644292	337041	Alphapapillomavirus 9	333750	Alphapapillomavirus	151340	Papillomaviridae	NA	NA	NA	NA	NA	NA	NA	NA	10239	Viruses	5617	(1, 917)(952, 1115)(1362, 2627)(2683, 3818)(4264, 4324)(4650, 4823)(5741, 6904)(7100, 7402)(7473, 7904)
Human papillomavirus type 16 isolate Rw851, complete genome	HQ644291	337041	Alphapapillomavirus 9	333750	Alphapapillomavirus	151340	Papillomaviridae	NA	NA	NA	NA	NA	NA	NA	NA	10239	Viruses	5617	(1, 917)(952, 1115)(1362, 2627)(2683, 3818)(4264, 4324)(4650, 4823)(5741, 6904)(7100, 7402)(7473, 7904)
Human papillomavirus type 16 isolate Z032, complete genome	HQ644297	337041	Alphapapillomavirus 9	333750	Alphapapillomavirus	151340	Papillomaviridae	NA	NA	NA	NA	NA	NA	NA	NA	10239	Viruses	5617	(1, 917)(952, 1115)(1362, 2627)(2683, 3818)(4265, 4325)(4651, 4824)(5742, 6905)(7101, 7403)(7474, 7905)
Human papillomavirus type 16 isolate UPB20, complete genome	HQ644295	337041	Alphapapillomavirus 9	333750	Alphapapillomavirus	151340	Papillomaviridae	NA	NA	NA	NA	NA	NA	NA	NA	10239	Viruses	5617	(1, 917)(952, 1115)(1362, 2627)(2683, 3818)(4264, 4324)(4650, 4823)(5741, 6904)(7100, 7402)(7473, 7904)
Human papillomavirus type 16 isolate Qv13791, complete genome	HQ644270	337041	Alphapapillomavirus 9	333750	Alphapapillomavirus	151340	Papillomaviridae	NA	NA	NA	NA	NA	NA	NA	NA	10239	Viruses	5617	(1, 917)(952, 1115)(1362, 2627)(2683, 3818)(4269, 4329)(4655, 4828)(5746, 6909)(7105, 7407)(7478, 7909)
Human papillomavirus type 16 isolate Qv13956, complete genome	HQ644271	337041	Alphapapillomavirus 9	333750	Alphapapillomavirus	151340	Papillomaviridae	NA	NA	NA	NA	NA	NA	NA	NA	10239	Viruses	5617	(1, 917)(952, 1115)(1362, 2627)(2683, 3818)(4266, 4326)(4652, 4825)(5743, 6906)(7102, 7404)(7475, 7906)
Human papillomavirus type 16 isolate Qv17286, complete genome	HQ644272	337041	Alphapapillomavirus 9	333750	Alphapapillomavirus	151340	Papillomaviridae	NA	NA	NA	NA	NA	NA	NA	NA	10239	Viruses	5617	(1, 917)(952, 1115)(1362, 2627)(2683, 3818)(4265, 4325)(4651, 4824)(5739, 6902)(7098, 7400)(7471, 7902)
Human papillomavirus type 16 isolate Qv19110, complete genome	HQ644274	337041	Alphapapillomavirus 9	333750	Alphapapillomavirus	151340	Papillomaviridae	NA	NA	NA	NA	NA	NA	NA	NA	10239	Viruses	5617	(1, 917)(952, 1115)(1362, 2627)(2683, 3818)(4265, 4325)(4651, 4824)(5742, 6905)(7101, 7403)(7474, 7905)
Human papillomavirus type 16 isolate Qv21730, complete genome	HQ644276	337041	Alphapapillomavirus 9	333750	Alphapapillomavirus	151340	Papillomaviridae	NA	NA	NA	NA	NA	NA	NA	NA	10239	Viruses	5617	(1, 917)(952, 1115)(1362, 2627)(2683, 3818)(4266, 4326)(4652, 4825)(5743, 6906)(7102, 7404)(7475, 7906)
Human papillomavirus type 16 isolate Qv22478, complete genome	HQ644277	337041	Alphapapillomavirus 9	333750	Alphapapillomavirus	151340	Papillomaviridae	NA	NA	NA	NA	NA	NA	NA	NA	10239	Viruses	5617	(1, 917)(952, 1115)(1362, 2627)(2683, 3818)(4268, 4328)(4654, 4827)(5745, 6908)(7104, 7406)(7477, 7908)
Human papillomavirus type 16 isolate Qv23856, complete genome	HQ644278	337041	Alphapapillomavirus 9	333750	Alphapapillomavirus	151340	Papillomaviridae	NA	NA	NA	NA	NA	NA	NA	NA	10239	Viruses	5617	(1, 917)(952, 1115)(1362, 2627)(2683, 3818)(4267, 4327)(4653, 4826)(5744, 6907)(7103, 7405)(7476, 7907)
Human papillomavirus type 16 isolate Qv00370, complete genome	HQ644256	337041	Alphapapillomavirus 9	333750	Alphapapillomavirus	151340	Papillomaviridae	NA	NA	NA	NA	NA	NA	NA	NA	10239	Viruses	5617	(1, 917)(952, 1115)(1362, 2627)(2683, 3818)(4266, 4326)(4652, 4825)(5743, 6906)(7102, 7404)(7475, 7906)
Human papillomavirus type 16 isolate Qv00124, complete genome	HQ644254	337041	Alphapapillomavirus 9	333750	Alphapapillomavirus	151340	Papillomaviridae	NA	NA	NA	NA	NA	NA	NA	NA	10239	Viruses	5617	(1, 917)(952, 1115)(1362, 2627)(2683, 3818)(4267, 4327)(4653, 4826)(5744, 6907)(7103, 7405)(7476, 7907)
Human papillomavirus type 16 isolate Qv00346, complete genome	HQ644255	337041	Alphapapillomavirus 9	333750	Alphapapillomavirus	151340	Papillomaviridae	NA	NA	NA	NA	NA	NA	NA	NA	10239	Viruses	5617	(1, 917)(952, 1115)(1362, 2627)(2683, 3818)(4268, 4328)(4654, 4827)(5745, 6908)(7104, 7406)(7477, 7908)
Human papillomavirus type 16 isolate NG609, complete genome	HQ644252	337041	Alphapapillomavirus 9	333750	Alphapapillomavirus	151340	Papillomaviridae	NA	NA	NA	NA	NA	NA	NA	NA	10239	Viruses	5617	(1, 917)(952, 1115)(1362, 2627)(2683, 3818)(4264, 4324)(4650, 4823)(5741, 6904)(7100, 7402)(7473, 7904)
Human papillomavirus type 16 isolate Qv00079, complete genome	HQ644253	337041	Alphapapillomavirus 9	333750	Alphapapillomavirus	151340	Papillomaviridae	NA	NA	NA	NA	NA	NA	NA	NA	10239	Viruses	5617	(1, 917)(952, 1115)(1362, 2627)(2683, 3818)(4270, 4330)(4656, 4829)(5747, 6910)(7106, 7408)(7479, 7910)
Human papillomavirus type 16 isolate IN272098, complete genome	HQ644250	337041	Alphapapillomavirus 9	333750	Alphapapillomavirus	151340	Papillomaviridae	NA	NA	NA	NA	NA	NA	NA	NA	10239	Viruses	5617	(1, 917)(952, 1115)(1362, 2627)(2683, 3818)(4264, 4324)(4650, 4823)(5741, 6904)(7100, 7402)(7473, 7904)
Human papillomavirus type 16 isolate INJP0168, complete genome	HQ644251	337041	Alphapapillomavirus 9	333750	Alphapapillomavirus	151340	Papillomaviridae	NA	NA	NA	NA	NA	NA	NA	NA	10239	Viruses	5617	(1, 917)(952, 1115)(1362, 2627)(2683, 3818)(4264, 4324)(4650, 4823)(5741, 6904)(7100, 7402)(7473, 7904)
Human papillomavirus type 16 isolate Qv00930, complete genome	HQ644258	337041	Alphapapillomavirus 9	333750	Alphapapillomavirus	151340	Papillomaviridae	NA	NA	NA	NA	NA	NA	NA	NA	10239	Viruses	5617	(1, 917)(952, 1115)(1362, 2627)(2683, 3818)(4266, 4326)(4652, 4825)(5743, 6906)(7102, 7404)(7475, 7906)
Human papillomavirus type 16 isolate Qv02234, complete genome	HQ644259	337041	Alphapapillomavirus 9	333750	Alphapapillomavirus	151340	Papillomaviridae	NA	NA	NA	NA	NA	NA	NA	NA	10239	Viruses	5617	(1, 917)(952, 1115)(1362, 2627)(2683, 3818)(4267, 4327)(4653, 4826)(5744, 6907)(7103, 7405)(7476, 7907)
Human papillomavirus type 16 DNA, complete genome, isolate: JPD085	AB889491	337041	Alphapapillomavirus 9	333750	Alphapapillomavirus	151340	Papillomaviridae	NA	NA	NA	NA	NA	NA	NA	NA	10239	Viruses	5617	(1, 917)(952, 1115)(1362, 2627)(2683, 3818)(4265, 4325)(4651, 4824)(5742, 6905)(7101, 7403)(7474, 7905)
Human papillomavirus type 16 DNA, complete genome, isolate: JPD062	AB889490	337041	Alphapapillomavirus 9	333750	Alphapapillomavirus	151340	Papillomaviridae	NA	NA	NA	NA	NA	NA	NA	NA	10239	Viruses	5617	(1, 917)(952, 1115)(1362, 2627)(2683, 3818)(4265, 4325)(4651, 4824)(5742, 6905)(7101, 7403)(7474, 7905)
Human papillomavirus type 16 DNA, complete genome, isolate: JPD071	AB889493	337041	Alphapapillomavirus 9	333750	Alphapapillomavirus	151340	Papillomaviridae	NA	NA	NA	NA	NA	NA	NA	NA	10239	Viruses	5617	(1, 917)(952, 1115)(1362, 2627)(2683, 3818)(4269, 4329)(4655, 4828)(5746, 6909)(7105, 7407)(7478, 7909)
Human papillomavirus type 16 genomic DNA, complete genome, isolate: JP1556	AB818691	337041	Alphapapillomavirus 9	333750	Alphapapillomavirus	151340	Papillomaviridae	NA	NA	NA	NA	NA	NA	NA	NA	10239	Viruses	5617	(1, 917)(952, 1115)(1362, 2627)(2683, 3818)(4266, 4326)(4652, 4825)(5743, 6906)(7102, 7404)(7475, 7906)
Human papillomavirus type 16 genomic DNA, complete genome, isolate: JP1773	AB818690	337041	Alphapapillomavirus 9	333750	Alphapapillomavirus	151340	Papillomaviridae	NA	NA	NA	NA	NA	NA	NA	NA	10239	Viruses	5617	(1, 917)(952, 1115)(1362, 2627)(2683, 3818)(4263, 4323)(4649, 4822)(5740, 6903)(7099, 7401)(7472, 7903)
Human papillomavirus type 16 isolate BF236, complete genome	HQ644239	337041	Alphapapillomavirus 9	333750	Alphapapillomavirus	151340	Papillomaviridae	NA	NA	NA	NA	NA	NA	NA	NA	10239	Viruses	5617	(1, 917)(952, 1115)(1362, 2627)(2683, 3818)(4265, 4325)(4651, 4824)(5742, 6905)(7101, 7403)(7474, 7905)
Human papillomavirus type 16 variant, complete sequence	U89348	337041	Alphapapillomavirus 9	333750	Alphapapillomavirus	151340	Papillomaviridae	NA	NA	NA	NA	NA	NA	NA	NA	10239	Viruses	5617	(1, 917)(952, 1115)(1362, 2627)(2683, 3818)(4265, 4325)(4651, 4824)(5742, 6905)(7101, 7403)(7474, 7905)
Human papillomavirus type 16 isolate AS411, complete genome	HQ644236	337041	Alphapapillomavirus 9	333750	Alphapapillomavirus	151340	Papillomaviridae	NA	NA	NA	NA	NA	NA	NA	NA	10239	Viruses	5617	(1, 917)(952, 1115)(1362, 2627)(2683, 3818)(4265, 4325)(4651, 4824)(5742, 6905)(7101, 7403)(7474, 7905)
Human papillomavirus type 16 genomic DNA, complete genome, isolate: JP0127	AB818693	337041	Alphapapillomavirus 9	333750	Alphapapillomavirus	151340	Papillomaviridae	NA	NA	NA	NA	NA	NA	NA	NA	10239	Viruses	5617	(1, 917)(952, 1115)(1362, 2627)(2683, 3818)(4265, 4325)(4651, 4824)(5742, 6905)(7101, 7403)(7474, 7905)
Human papillomavirus type 16 genomic DNA, complete genome, isolate: JP0074	AB818692	337041	Alphapapillomavirus 9	333750	Alphapapillomavirus	151340	Papillomaviridae	NA	NA	NA	NA	NA	NA	NA	NA	10239	Viruses	5617	(1, 917)(952, 1115)(1362, 2627)(2683, 3818)(4265, 4325)(4651, 4824)(5742, 6905)(7101, 7403)(7474, 7905)
Human papillomavirus type 16 isolate Qv15321AA, complete genome	AY686579	337041	Alphapapillomavirus 9	333750	Alphapapillomavirus	151340	Papillomaviridae	NA	NA	NA	NA	NA	NA	NA	NA	10239	Viruses	5616	(1, 917)(952, 1115)(1362, 2627)(2683, 3818)(4267, 4327)(4653, 4826)(5744, 6907)(7103, 7405)(7476, 7906)
Human papillomavirus type 16 isolate Qv20322, complete genome	HQ644275	337041	Alphapapillomavirus 9	333750	Alphapapillomavirus	151340	Papillomaviridae	NA	NA	NA	NA	NA	NA	NA	NA	10239	Viruses	5616	(1, 917)(952, 1115)(1362, 2627)(2683, 3818)(4266, 4326)(4652, 4825)(5743, 6906)(7102, 7404)(7475, 7905)
Human papillomavirus type 16 (HPV16), complete genome	K02718	337041	Alphapapillomavirus 9	333750	Alphapapillomavirus	151340	Papillomaviridae	NA	NA	NA	NA	NA	NA	NA	NA	10239	Viruses	5615	(1, 917)(952, 1115)(1361, 2626)(2682, 3817)(4264, 4324)(4650, 4823)(5741, 6901)(7100, 7402)(7472, 7904)
Alphapapillomavirus 9 isolate PAP0534, complete genome	KU053899	337041	Alphapapillomavirus 9	333750	Alphapapillomavirus	151340	Papillomaviridae	NA	NA	NA	NA	NA	NA	NA	NA	10239	Viruses	5614	(1, 917)(952, 1115)(1362, 2627)(2683, 3818)(4265, 4325)(4651, 4824)(5742, 6905)(7101, 7400)(7471, 7902)
Human papillomavirus type 16 isolate Qv24898, complete genome	HQ644281	337041	Alphapapillomavirus 9	333750	Alphapapillomavirus	151340	Papillomaviridae	NA	NA	NA	NA	NA	NA	NA	NA	10239	Viruses	5614	(1, 917)(952, 1115)(1362, 2627)(2683, 3818)(4268, 4328)(4654, 4827)(5745, 6908)(7104, 7403)(7474, 7905)
Human papillomavirus type 16 isolate Qv23890, complete genome	HQ644279	337041	Alphapapillomavirus 9	333750	Alphapapillomavirus	151340	Papillomaviridae	NA	NA	NA	NA	NA	NA	NA	NA	10239	Viruses	5614	(1, 917)(952, 1115)(1362, 2627)(2683, 3818)(4269, 4329)(4655, 4828)(5746, 6909)(7105, 7404)(7475, 7906)
Human papillomavirus type 16 isolate Qv35943, complete genome	HQ644287	337041	Alphapapillomavirus 9	333750	Alphapapillomavirus	151340	Papillomaviridae	NA	NA	NA	NA	NA	NA	NA	NA	10239	Viruses	5613	(1, 917)(952, 1115)(1362, 2627)(2683, 3818)(4265, 4325)(4651, 4824)(5742, 6905)(7101, 7399)(7470, 7901)
Human papillomavirus type 16 isolate Qv19067, complete genome	HQ644273	337041	Alphapapillomavirus 9	333750	Alphapapillomavirus	151340	Papillomaviridae	NA	NA	NA	NA	NA	NA	NA	NA	10239	Viruses	5609	(1, 917)(952, 1115)(1367, 2627)(2683, 3818)(4266, 4326)(4652, 4825)(5743, 6906)(7102, 7404)(7475, 7903)
Human papillomavirus type 16 strain CU15, complete genome	JQ004099	337041	Alphapapillomavirus 9	333750	Alphapapillomavirus	151340	Papillomaviridae	NA	NA	NA	NA	NA	NA	NA	NA	10239	Viruses	5593	(1, 917)(952, 1115)(1362, 2627)(2683, 3794)(4241, 4301)(4627, 4800)(5718, 6881)(7077, 7379)(7450, 7881)
Human papillomavirus type 16 isolate Amazonian, complete genome	HM057182	337041	Alphapapillomavirus 9	333750	Alphapapillomavirus	151340	Papillomaviridae	NA	NA	NA	NA	NA	NA	NA	NA	10239	Viruses	5579	(1, 916)(951, 1114)(1361, 2626)(2682, 3817)(4637, 4810)(5728, 6891)(7087, 7413)(7484, 7915)
Human papillomavirus type 16, complete genome	NC_001526	337041	Alphapapillomavirus 9	333750	Alphapapillomavirus	151340	Papillomaviridae	NA	NA	NA	NA	NA	NA	NA	NA	10239	Viruses	5564	(88, 251)(498, 1763)(1819, 2954)(3402, 3462)(3788, 3961)(4879, 6042)(6238, 6540)(6611, 7906)
Human papillomavirus type 16 isolate BF325, complete genome	HQ644240	337041	Alphapapillomavirus 9	333750	Alphapapillomavirus	151340	Papillomaviridae	NA	NA	NA	NA	NA	NA	NA	NA	10239	Viruses	5556	(1, 917)(952, 1115)(1362, 2627)(2683, 3818)(4654, 4827)(5745, 6908)(7104, 7406)(7477, 7908)
Human papillomavirus type 16 isolate African-1 type, complete genome	AF536180	337041	Alphapapillomavirus 9	333750	Alphapapillomavirus	151340	Papillomaviridae	NA	NA	NA	NA	NA	NA	NA	NA	10239	Viruses	5556	(1, 917)(952, 1115)(1362, 2627)(2683, 3818)(4652, 4825)(5743, 6906)(7102, 7404)(7475, 7906)
Human papillomavirus type 16 variant (African type 1), complete genome	AF472508	337041	Alphapapillomavirus 9	333750	Alphapapillomavirus	151340	Papillomaviridae	NA	NA	NA	NA	NA	NA	NA	NA	10239	Viruses	5556	(1, 917)(952, 1115)(1362, 2627)(2683, 3818)(4654, 4827)(5745, 6908)(7104, 7406)(7477, 7908)
Human papillomavirus type 16 isolate Z109, complete genome	HQ644298	337041	Alphapapillomavirus 9	333750	Alphapapillomavirus	151340	Papillomaviridae	NA	NA	NA	NA	NA	NA	NA	NA	10239	Viruses	5556	(1, 917)(952, 1115)(1362, 2627)(2683, 3818)(4655, 4828)(5746, 6909)(7105, 7407)(7478, 7909)
Human papillomavirus type 16 isolate BF215, complete genome	HQ644238	337041	Alphapapillomavirus 9	333750	Alphapapillomavirus	151340	Papillomaviridae	NA	NA	NA	NA	NA	NA	NA	NA	10239	Viruses	5556	(1, 917)(952, 1115)(1362, 2627)(2683, 3818)(4654, 4827)(5745, 6908)(7104, 7406)(7477, 7908)
Human papillomavirus type 16 isolate Z016, complete genome	HQ644296	337041	Alphapapillomavirus 9	333750	Alphapapillomavirus	151340	Papillomaviridae	NA	NA	NA	NA	NA	NA	NA	NA	10239	Viruses	5554	(1, 917)(952, 1115)(1362, 2627)(2683, 3818)(4651, 4822)(5742, 6905)(7101, 7403)(7474, 7905)
Human papillomavirus type 16 isolate Z122, complete genome	HQ644299	337041	Alphapapillomavirus 9	333750	Alphapapillomavirus	151340	Papillomaviridae	NA	NA	NA	NA	NA	NA	NA	NA	10239	Viruses	5554	(1, 917)(952, 1115)(1362, 2627)(2683, 3818)(4651, 4822)(5742, 6905)(7101, 7403)(7474, 7905)
Human papillomavirus type 16 isolate Rw918, complete genome	HQ644293	337041	Alphapapillomavirus 9	333750	Alphapapillomavirus	151340	Papillomaviridae	NA	NA	NA	NA	NA	NA	NA	NA	10239	Viruses	5554	(1, 917)(952, 1115)(1362, 2627)(2683, 3818)(4654, 4825)(5745, 6908)(7104, 7406)(7477, 7908)
Human papillomavirus type 16 isolate Rw768, complete genome	HQ644290	337041	Alphapapillomavirus 9	333750	Alphapapillomavirus	151340	Papillomaviridae	NA	NA	NA	NA	NA	NA	NA	NA	10239	Viruses	5554	(1, 917)(952, 1115)(1362, 2627)(2683, 3818)(4654, 4825)(5745, 6908)(7104, 7406)(7477, 7908)
Human Herpesvirus 5 Towne-BAC isolate, complete sequence	AC146851	10359	Human betaherpesvirus 5	10358	Cytomegalovirus	10292	Herpesviridae	548681	Herpesvirales	NA	NA	NA	NA	NA	NA	10239	Viruses	5012	(702, 840)(901, 1612)(1633, 2037)(2147, 2495)(71945, 73302)(126034, 127393)(208199, 208814)(229411, 229483)
Beilong virus, complete genome	DQ100461	341053	Beilong virus	NA	NA	11158	Paramyxoviridae	11157	Mononegavirales	NA	NA	NA	NA	NA	NA	10239	Viruses	4798	(1767, 3418)(3448, 6593)
Beilong virus, complete genome	NC_007803	341053	Beilong virus	NA	NA	11158	Paramyxoviridae	11157	Mononegavirales	NA	NA	NA	NA	NA	NA	10239	Viruses	4798	(1767, 3418)(3448, 6593)
HIV-1 isolate SF33 from USA, complete genome	AY352275	11676	Human immunodeficiency virus 1	11646	Lentivirus	11632	Retroviridae	NA	NA	NA	NA	NA	NA	NA	NA	10239	Viruses	4420	(1, 816)(889, 1248)(1296, 1427)(2409, 2555)(3146, 3652)(4175, 4320)(7753, 8852)(9069, 10280)
Human papillomavirus type 45 isolate Qv27648, complete genome	KC470254	337042	Alphapapillomavirus 7	333750	Alphapapillomavirus	151340	Papillomaviridae	NA	NA	NA	NA	NA	NA	NA	NA	10239	Viruses	4108	(1, 1217)(3377, 3535)(5117, 7848)
Human papillomavirus type 45 isolate BF208, complete genome	KC470255	337042	Alphapapillomavirus 7	333750	Alphapapillomavirus	151340	Papillomaviridae	NA	NA	NA	NA	NA	NA	NA	NA	10239	Viruses	4108	(1, 1217)(3377, 3535)(5117, 7848)
Human papillomavirus type 45 isolate Qv30004, complete genome	EF202160	337042	Alphapapillomavirus 7	333750	Alphapapillomavirus	151340	Papillomaviridae	NA	NA	NA	NA	NA	NA	NA	NA	10239	Viruses	4108	(1, 1217)(3377, 3535)(5117, 7848)
Human papillomavirus type 45 isolate Qv2356, complete genome	KC470253	337042	Alphapapillomavirus 7	333750	Alphapapillomavirus	151340	Papillomaviridae	NA	NA	NA	NA	NA	NA	NA	NA	10239	Viruses	4108	(1, 1217)(3377, 3535)(5117, 7848)
Human papillomavirus type 45 isolate Qv34178, complete genome	EF202159	337042	Alphapapillomavirus 7	333750	Alphapapillomavirus	151340	Papillomaviridae	NA	NA	NA	NA	NA	NA	NA	NA	10239	Viruses	4108	(1, 1217)(3377, 3535)(5117, 7848)
Human papillomavirus type 45 isolate Qv33330, complete genome	EF202158	337042	Alphapapillomavirus 7	333750	Alphapapillomavirus	151340	Papillomaviridae	NA	NA	NA	NA	NA	NA	NA	NA	10239	Viruses	4108	(1, 1217)(3377, 3535)(5117, 7848)
Human papillomavirus type 45 isolate Qv27565, complete genome	EF202157	337042	Alphapapillomavirus 7	333750	Alphapapillomavirus	151340	Papillomaviridae	NA	NA	NA	NA	NA	NA	NA	NA	10239	Viruses	4108	(1, 1217)(3377, 3535)(5117, 7848)
HIV-1 isolate 5048-87 clone pbf15 from USA, complete genome	AY835760	11676	Human immunodeficiency virus 1	11646	Lentivirus	11632	Retroviridae	NA	NA	NA	NA	NA	NA	NA	NA	10239	Viruses	4051	(1, 814)(887, 1249)(1297, 1428)(2401, 2547)(3138, 3644)(4167, 4312)(7745, 8847)(8863, 9021)(9070, 9749)
HIV-1 isolate 5048-91 clone pbf16 from USA, complete genome	AY835761	11676	Human immunodeficiency virus 1	11646	Lentivirus	11632	Retroviridae	NA	NA	NA	NA	NA	NA	NA	NA	10239	Viruses	4048	(1, 814)(887, 1246)(1294, 1425)(2398, 2544)(3135, 3641)(4164, 4309)(7817, 8919)(8938, 9096)(9145, 9824)
Human immunodeficiency virus type 1 isolate LW12.3 from infected lab worker, complete genome	U12055	11676	Human immunodeficiency virus 1	11646	Lentivirus	11632	Retroviridae	NA	NA	NA	NA	NA	NA	NA	NA	10239	Viruses	4047	(5, 833)(906, 1265)(1313, 1451)(2417, 2563)(3154, 3660)(4183, 4328)(7637, 8739)(8746, 8904)(8953, 9609)
HIV-1 isolate 5048-82 clone pbf14 from USA, complete genome	AY835759	11676	Human immunodeficiency virus 1	11646	Lentivirus	11632	Retroviridae	NA	NA	NA	NA	NA	NA	NA	NA	10239	Viruses	4047	(1, 814)(887, 1246)(1294, 1425)(2398, 2544)(3135, 3641)(4164, 4309)(7739, 8841)(8862, 9019)(9068, 9747)
Human immunodeficiency virus type 1, isolate PV22, complete genome (H9/HTLV-III proviral DNA)	K02083	11676	Human immunodeficiency virus 1	11646	Lentivirus	11632	Retroviridae	NA	NA	NA	NA	NA	NA	NA	NA	10239	Viruses	4039	(3, 823)(896, 1255)(1301, 1441)(2443, 2589)(3180, 3686)(4209, 4354)(7800, 8902)(8909, 9067)(9116, 9770)
Human immunodeficiency virus type 1 (HXB2), complete genome; HIV1/HTLV-III/LAV reference genome	K03455	11676	Human immunodeficiency virus 1	11646	Lentivirus	11632	Retroviridae	NA	NA	NA	NA	NA	NA	NA	NA	10239	Viruses	4023	(1, 814)(887, 1246)(1292, 1432)(2398, 2544)(3135, 3641)(4164, 4309)(7758, 8860)(8867, 9025)(9074, 9719)
HIV-1 clone NL43I151V from USA, complete genome	KM390026	11676	Human immunodeficiency virus 1	11646	Lentivirus	11632	Retroviridae	NA	NA	NA	NA	NA	NA	NA	NA	10239	Viruses	4021	(1, 814)(887, 1246)(1294, 1425)(2398, 2544)(3135, 3648)(4164, 4309)(7748, 8850)(8857, 9015)(9064, 9709)
HIV-1 isolate IIIB from United Kingdom, complete genome	KJ925006	11676	Human immunodeficiency virus 1	11646	Lentivirus	11632	Retroviridae	NA	NA	NA	NA	NA	NA	NA	NA	10239	Viruses	4021	(1, 814)(887, 1246)(1294, 1432)(2434, 2580)(3171, 3677)(4200, 4345)(7791, 8893)(8900, 9058)(9107, 9752)
HIV-1 isolate 5077-85 clone pbf23 from USA, complete genome	AY835769	11676	Human immunodeficiency virus 1	11646	Lentivirus	11632	Retroviridae	NA	NA	NA	NA	NA	NA	NA	NA	10239	Viruses	4020	(1, 814)(887, 1246)(1294, 1425)(2398, 2544)(3135, 3648)(4164, 4309)(7748, 8850)(8858, 9015)(9064, 9709)
HIV-1 isolate M61 from Spain, complete genome	DQ854714	11676	Human immunodeficiency virus 1	11646	Lentivirus	11632	Retroviridae	NA	NA	NA	NA	NA	NA	NA	NA	10239	Viruses	4019	(1, 816)(892, 1248)(1296, 1427)(2400, 2546)(3137, 3643)(4165, 4311)(7777, 8882)(8889, 9047)(9096, 9743)
HIV-1 isolate U61 from Spain, complete genome	DQ854716	11676	Human immunodeficiency virus 1	11646	Lentivirus	11632	Retroviridae	NA	NA	NA	NA	NA	NA	NA	NA	10239	Viruses	4019	(1, 816)(892, 1248)(1296, 1427)(2400, 2546)(3137, 3643)(4165, 4311)(7777, 8882)(8889, 9047)(9096, 9743)
HIV-1 isolate H61 from Spain, complete genome	DQ854715	11676	Human immunodeficiency virus 1	11646	Lentivirus	11632	Retroviridae	NA	NA	NA	NA	NA	NA	NA	NA	10239	Viruses	4019	(1, 816)(892, 1248)(1296, 1427)(2400, 2546)(3137, 3643)(4165, 4311)(7777, 8882)(8889, 9047)(9096, 9743)
HIV-1 isolate 5113-86 clone pbf12 from USA, complete genome	AY835757	11676	Human immunodeficiency virus 1	11646	Lentivirus	11632	Retroviridae	NA	NA	NA	NA	NA	NA	NA	NA	10239	Viruses	4019	(1, 814)(887, 1246)(1294, 1432)(2398, 2544)(3135, 3641)(4164, 4309)(7763, 8868)(8887, 9045)(9099, 9739)
HIV-1 isolate 5073-93 clone pbf21 from USA, complete genome	AY835767	11676	Human immunodeficiency virus 1	11646	Lentivirus	11632	Retroviridae	NA	NA	NA	NA	NA	NA	NA	NA	10239	Viruses	4017	(1, 814)(889, 1246)(1294, 1432)(2401, 2547)(3138, 3644)(4167, 4312)(7760, 8862)(8871, 9027)(9076, 9721)
HIV-1 isolate 5096-83 clone np1 from USA, complete genome	AY835748	11676	Human immunodeficiency virus 1	11646	Lentivirus	11632	Retroviridae	NA	NA	NA	NA	NA	NA	NA	NA	10239	Viruses	4017	(1, 814)(887, 1246)(1294, 1425)(2398, 2544)(3135, 3648)(4164, 4309)(7667, 8769)(8776, 8934)(8987, 9628)
HIV-1 chimeric molecular clone, complete sequence	AF003887	11676	Human immunodeficiency virus 1	11646	Lentivirus	11632	Retroviridae	NA	NA	NA	NA	NA	NA	NA	NA	10239	Viruses	4017	(1, 814)(887, 1246)(1294, 1425)(2398, 2544)(3135, 3641)(4164, 4309)(7775, 8880)(8887, 9045)(9094, 9739)
HIV-1 isolate 5157-85 clone pbf10 from USA, complete genome	AY835755	11676	Human immunodeficiency virus 1	11646	Lentivirus	11632	Retroviridae	NA	NA	NA	NA	NA	NA	NA	NA	10239	Viruses	4017	(1, 814)(887, 1246)(1294, 1425)(2398, 2544)(3135, 3641)(4164, 4309)(7736, 8841)(8848, 9006)(9055, 9700)
HIV-1 isolate 5096-90 clone np4 from USA, complete genome	AY835751	11676	Human immunodeficiency virus 1	11646	Lentivirus	11632	Retroviridae	NA	NA	NA	NA	NA	NA	NA	NA	10239	Viruses	4017	(1, 814)(887, 1246)(1294, 1425)(2398, 2544)(3135, 3641)(4164, 4309)(7730, 8832)(8839, 8997)(9044, 9692)
HIV-1 isolate 5096-89 clone np3 from USA, complete genome	AY835750	11676	Human immunodeficiency virus 1	11646	Lentivirus	11632	Retroviridae	NA	NA	NA	NA	NA	NA	NA	NA	10239	Viruses	4016	(1, 814)(887, 1246)(1294, 1425)(2398, 2544)(3135, 3641)(4164, 4309)(7751, 8853)(8860, 9018)(9065, 9712)
HIV-1 clone ES1-16 from USA, complete genome	EF363122	11676	Human immunodeficiency virus 1	11646	Lentivirus	11632	Retroviridae	NA	NA	NA	NA	NA	NA	NA	NA	10239	Viruses	4014	(1, 814)(887, 1246)(1294, 1425)(2398, 2544)(3135, 3641)(4164, 4309)(7778, 8880)(8887, 9045)(9094, 9739)
HIV-1 clone ES1-20 from USA, complete genome	EF363123	11676	Human immunodeficiency virus 1	11646	Lentivirus	11632	Retroviridae	NA	NA	NA	NA	NA	NA	NA	NA	10239	Viruses	4014	(1, 814)(887, 1246)(1294, 1425)(2398, 2544)(3135, 3641)(4164, 4309)(7778, 8880)(8887, 9045)(9094, 9739)
HIV-1 strain H434 clone 42-E12 from Netherlands, complete genome	AY970950	11676	Human immunodeficiency virus 1	11646	Lentivirus	11632	Retroviridae	NA	NA	NA	NA	NA	NA	NA	NA	10239	Viruses	4014	(1, 813)(886, 1149)(1152, 1251)(1299, 1430)(2403, 2549)(3140, 3646)(4169, 4314)(7795, 8893)(8931, 9089)(9138, 9784)
HIV-1 isolate 5157-83 clone pbf9 from USA, complete genome	AY835781	11676	Human immunodeficiency virus 1	11646	Lentivirus	11632	Retroviridae	NA	NA	NA	NA	NA	NA	NA	NA	10239	Viruses	4014	(1, 814)(887, 1246)(1294, 1425)(2398, 2544)(3135, 3641)(4164, 4309)(7748, 8850)(8860, 9018)(9067, 9712)
HIV-1 isolate 5019-86 clone pbf8 from USA, complete genome	AY835780	11676	Human immunodeficiency virus 1	11646	Lentivirus	11632	Retroviridae	NA	NA	NA	NA	NA	NA	NA	NA	10239	Viruses	4014	(1, 814)(887, 1246)(1294, 1425)(2398, 2544)(3135, 3641)(4164, 4309)(7703, 8805)(8812, 8970)(9019, 9664)
HIV-1 isolate 5019-84 clone pbf7 from USA, complete genome	AY835779	11676	Human immunodeficiency virus 1	11646	Lentivirus	11632	Retroviridae	NA	NA	NA	NA	NA	NA	NA	NA	10239	Viruses	4014	(1, 814)(887, 1246)(1294, 1425)(2398, 2544)(3135, 3641)(4164, 4309)(7736, 8838)(8845, 9003)(9052, 9697)
HIV-1 isolate 5157-86 clone pbf11 from USA, complete genome	AY835756	11676	Human immunodeficiency virus 1	11646	Lentivirus	11632	Retroviridae	NA	NA	NA	NA	NA	NA	NA	NA	10239	Viruses	4014	(1, 814)(890, 1246)(1294, 1425)(2398, 2544)(3135, 3641)(4164, 4309)(7733, 8838)(8854, 9012)(9061, 9706)
HIV-1 isolate 5084-83 clone pbf1 from USA, complete genome	AY835754	11676	Human immunodeficiency virus 1	11646	Lentivirus	11632	Retroviridae	NA	NA	NA	NA	NA	NA	NA	NA	10239	Viruses	4014	(1, 814)(887, 1246)(1294, 1425)(2398, 2544)(3135, 3641)(4164, 4309)(7727, 8829)(8836, 8994)(9043, 9688)
HIV-1 isolate 5082-97 clone pbf27 from USA, complete genome	AY835772	11676	Human immunodeficiency virus 1	11646	Lentivirus	11632	Retroviridae	NA	NA	NA	NA	NA	NA	NA	NA	10239	Viruses	4013	(1, 814)(887, 1252)(1300, 1431)(2404, 2550)(3141, 3646)(4170, 4315)(7766, 8862)(8872, 9030)(9079, 9724)
HIV-1 clone ES4-24 from USA, complete genome	EF363124	11676	Human immunodeficiency virus 1	11646	Lentivirus	11632	Retroviridae	NA	NA	NA	NA	NA	NA	NA	NA	10239	Viruses	4012	(1, 814)(887, 1246)(1294, 1425)(2398, 2544)(3135, 3641)(4164, 4309)(7754, 8856)(8863, 9021)(9072, 9715)
HIV-1 isolate MBC200 from Australia, complete genome	AF042100	11676	Human immunodeficiency virus 1	11646	Lentivirus	11632	Retroviridae	NA	NA	NA	NA	NA	NA	NA	NA	10239	Viruses	4012	(1, 813)(886, 1245)(1293, 1424)(2397, 2543)(3134, 3640)(4163, 4308)(7780, 8879)(8913, 9074)(9123, 9767)
HIV-1 isolate 5073-89 clone pbf20 from USA, complete genome	AY835766	11676	Human immunodeficiency virus 1	11646	Lentivirus	11632	Retroviridae	NA	NA	NA	NA	NA	NA	NA	NA	10239	Viruses	4011	(1, 814)(889, 1246)(1294, 1425)(2398, 2544)(3135, 3641)(4164, 4309)(7754, 8856)(8864, 9021)(9070, 9715)
HIV-1 strain ADA clone AD8, complete genome	AF004394	11676	Human immunodeficiency virus 1	11646	Lentivirus	11632	Retroviridae	NA	NA	NA	NA	NA	NA	NA	NA	10239	Viruses	4009	(1, 814)(887, 1246)(1294, 1425)(2398, 2544)(3135, 3630)(4164, 4309)(7745, 8847)(8857, 9015)(9064, 9715)
HIV-1 clone C1P from USA, complete genome	GU733713	11676	Human immunodeficiency virus 1	11646	Lentivirus	11632	Retroviridae	NA	NA	NA	NA	NA	NA	NA	NA	10239	Viruses	4009	(1, 814)(887, 1148)(1165, 1258)(1306, 1437)(2416, 2562)(3153, 3659)(4182, 4324)(7784, 8886)(8928, 9087)(9136, 9782)
HIV-1 isolate 5082-86 clone pbf26 from USA, complete genome	AY835771	11676	Human immunodeficiency virus 1	11646	Lentivirus	11632	Retroviridae	NA	NA	NA	NA	NA	NA	NA	NA	10239	Viruses	4007	(1, 814)(887, 1246)(1294, 1425)(2398, 2544)(3135, 3640)(4164, 4309)(7763, 8859)(8881, 9039)(9088, 9733)
Human immunodeficiency virus type 1 clone WEAU 1.60, complete genome	U21135	11676	Human immunodeficiency virus 1	11646	Lentivirus	11632	Retroviridae	NA	NA	NA	NA	NA	NA	NA	NA	10239	Viruses	4006	(1, 813)(886, 1245)(1293, 1424)(2397, 2543)(3134, 3640)(4163, 4308)(7762, 8864)(8874, 9026)(9076, 9720)
HIV-1 isolate 5084-86 clone pbf3 from USA, complete genome	AY835775	11676	Human immunodeficiency virus 1	11646	Lentivirus	11632	Retroviridae	NA	NA	NA	NA	NA	NA	NA	NA	10239	Viruses	4005	(1, 814)(887, 1240)(1288, 1419)(2392, 2538)(3129, 3635)(4158, 4303)(7764, 8863)(8870, 9028)(9077, 9722)
HIV-1 isolate 5084-84 clone pbf2 from USA, complete genome	AY835765	11676	Human immunodeficiency virus 1	11646	Lentivirus	11632	Retroviridae	NA	NA	NA	NA	NA	NA	NA	NA	10239	Viruses	4000	(1, 814)(887, 1246)(1294, 1425)(2398, 2544)(3135, 3641)(4164, 4309)(7741, 8829)(8836, 8994)(9043, 9688)
Human immunodeficiency virus type 1, isolate MN, complete genome	M17449	11676	Human immunodeficiency virus 1	11646	Lentivirus	11632	Retroviridae	NA	NA	NA	NA	NA	NA	NA	NA	10239	Viruses	3999	(1, 811)(887, 1252)(1300, 1431)(2413, 2559)(3150, 3656)(4179, 4324)(7786, 8871)(8887, 9045)(9094, 9738)
HIV-1 chimeric molecular clone, complete sequence	AF003888	11676	Human immunodeficiency virus 1	11646	Lentivirus	11632	Retroviridae	NA	NA	NA	NA	NA	NA	NA	NA	10239	Viruses	3996	(1, 793)(866, 1225)(1273, 1404)(2377, 2523)(3114, 3620)(4143, 4288)(7754, 8859)(8866, 9024)(9073, 9718)
HIV-1 isolate Hennan clone pCNHN24 from China, complete genome	EF057102	11676	Human immunodeficiency virus 1	11646	Lentivirus	11632	Retroviridae	NA	NA	NA	NA	NA	NA	NA	NA	10239	Viruses	3991	(1, 813)(889, 1245)(1293, 1424)(2397, 2543)(3134, 3640)(4163, 4308)(7717, 8808)(8830, 8979)(9028, 9674)
HIV-1 isolate 5113-87 clone pbf13 from USA, complete genome	AY835758	11676	Human immunodeficiency virus 1	11646	Lentivirus	11632	Retroviridae	NA	NA	NA	NA	NA	NA	NA	NA	10239	Viruses	3976	(1, 814)(887, 1240)(1288, 1431)(2392, 2538)(3129, 3576)(4158, 4303)(7769, 8886)(8905, 9063)(9112, 9757)
HIV-1 isolate 5160-92 clone pbf19 from USA, complete genome	AY835764	11676	Human immunodeficiency virus 1	11646	Lentivirus	11632	Retroviridae	NA	NA	NA	NA	NA	NA	NA	NA	10239	Viruses	3975	(1, 814)(890, 1246)(1294, 1425)(2398, 2544)(3135, 3641)(4164, 4309)(7784, 8850)(8923, 9081)(9130, 9775)
HIV-1 isolate DH12 clone 3 from the USA, complete genome	AF069140	11676	Human immunodeficiency virus 1	11646	Lentivirus	11632	Retroviridae	NA	NA	NA	NA	NA	NA	NA	NA	10239	Viruses	3973	(1, 811)(884, 1243)(1291, 1422)(2389, 2535)(3129, 3667)(4155, 4300)(7727, 8764)(8857, 9012)(9061, 9704)
HIV-1 isolate 5155-96 clone np8 from USA, complete genome	AY835753	11676	Human immunodeficiency virus 1	11646	Lentivirus	11632	Retroviridae	NA	NA	NA	NA	NA	NA	NA	NA	10239	Viruses	3970	(1, 814)(887, 1168)(1171, 1258)(1306, 1443)(2413, 2559)(3150, 3597)(4179, 4324)(7826, 8931)(8938, 9096)(9149, 9790)
Human papillomavirus type 45 isolate Z79, complete genome	KC470250	337042	Alphapapillomavirus 7	333750	Alphapapillomavirus	151340	Papillomaviridae	NA	NA	NA	NA	NA	NA	NA	NA	10239	Viruses	3959	(1, 1217)(5117, 7858)
Human papillomavirus type 45 isolate Z5, complete genome	KC470251	337042	Alphapapillomavirus 7	333750	Alphapapillomavirus	151340	Papillomaviridae	NA	NA	NA	NA	NA	NA	NA	NA	10239	Viruses	3959	(1, 1217)(5117, 7858)
Human papillomavirus type 45 isolate Qv20214, complete genome	EF202156	337042	Alphapapillomavirus 7	333750	Alphapapillomavirus	151340	Papillomaviridae	NA	NA	NA	NA	NA	NA	NA	NA	10239	Viruses	3959	(1, 1217)(5117, 7858)
HIV-1 E9 from the USA, complete genome	AF070521	11676	Human immunodeficiency virus 1	11646	Lentivirus	11632	Retroviridae	NA	NA	NA	NA	NA	NA	NA	NA	10239	Viruses	3955	(1, 814)(887, 1246)(1294, 1425)(2398, 2544)(3135, 3582)(4164, 4309)(7738, 8840)(8847, 9005)(9054, 9699)
HIV-1 isolate 5127-93 clone pbf30 from USA, complete genome	AY835776	11676	Human immunodeficiency virus 1	11646	Lentivirus	11632	Retroviridae	NA	NA	NA	NA	NA	NA	NA	NA	10239	Viruses	3954	(1, 814)(887, 1246)(1294, 1425)(2398, 2544)(3135, 3582)(4164, 4309)(7751, 8849)(8860, 9021)(9070, 9715)
Human papillomavirus type 45 isolate BF134, complete genome	KC470256	337042	Alphapapillomavirus 7	333750	Alphapapillomavirus	151340	Papillomaviridae	NA	NA	NA	NA	NA	NA	NA	NA	10239	Viruses	3950	(1, 1217)(5109, 7841)
Human papillomavirus type 45 isolate RW894, complete genome	KC470257	337042	Alphapapillomavirus 7	333750	Alphapapillomavirus	151340	Papillomaviridae	NA	NA	NA	NA	NA	NA	NA	NA	10239	Viruses	3950	(1, 1217)(5117, 7849)
Human papillomavirus type 45 isolate RW632, complete genome	KC470252	337042	Alphapapillomavirus 7	333750	Alphapapillomavirus	151340	Papillomaviridae	NA	NA	NA	NA	NA	NA	NA	NA	10239	Viruses	3950	(1, 1217)(5117, 7849)
Human papillomavirus type 45 isolate RW46, complete genome	KC470258	337042	Alphapapillomavirus 7	333750	Alphapapillomavirus	151340	Papillomaviridae	NA	NA	NA	NA	NA	NA	NA	NA	10239	Viruses	3950	(1, 1217)(5117, 7849)
Human papillomavirus type 45 isolate Qv30712, complete genome	KC470259	337042	Alphapapillomavirus 7	333750	Alphapapillomavirus	151340	Papillomaviridae	NA	NA	NA	NA	NA	NA	NA	NA	10239	Viruses	3950	(1, 1217)(5117, 7849)
Human papillomavirus type 45 isolate Qv35960, complete genome	EF202162	337042	Alphapapillomavirus 7	333750	Alphapapillomavirus	151340	Papillomaviridae	NA	NA	NA	NA	NA	NA	NA	NA	10239	Viruses	3950	(1, 1217)(5117, 7849)
Human papillomavirus type 45 isolate Qv06560, complete genome	EF202163	337042	Alphapapillomavirus 7	333750	Alphapapillomavirus	151340	Papillomaviridae	NA	NA	NA	NA	NA	NA	NA	NA	10239	Viruses	3950	(1, 1217)(5109, 7841)
Human papillomavirus type 45 isolate Qv00550, complete genome	EF202161	337042	Alphapapillomavirus 7	333750	Alphapapillomavirus	151340	Papillomaviridae	NA	NA	NA	NA	NA	NA	NA	NA	10239	Viruses	3950	(1, 1217)(5117, 7849)
Human papillomavirus type 45 isolate Qv31035, complete genome	EF202166	337042	Alphapapillomavirus 7	333750	Alphapapillomavirus	151340	Papillomaviridae	NA	NA	NA	NA	NA	NA	NA	NA	10239	Viruses	3950	(1, 1217)(5117, 7849)
Human papillomavirus type 45 isolate Qv31748, complete genome	EF202167	337042	Alphapapillomavirus 7	333750	Alphapapillomavirus	151340	Papillomaviridae	NA	NA	NA	NA	NA	NA	NA	NA	10239	Viruses	3950	(1, 1217)(5117, 7849)
Human papillomavirus type 45 isolate Qv25000, complete genome	EF202164	337042	Alphapapillomavirus 7	333750	Alphapapillomavirus	151340	Papillomaviridae	NA	NA	NA	NA	NA	NA	NA	NA	10239	Viruses	3950	(1, 1217)(5117, 7849)
Human papillomavirus type 45 isolate Qv26351, complete genome	EF202165	337042	Alphapapillomavirus 7	333750	Alphapapillomavirus	151340	Papillomaviridae	NA	NA	NA	NA	NA	NA	NA	NA	10239	Viruses	3950	(1, 1217)(5117, 7849)
Human papillomavirus type 45 isolate Qv34163, complete genome	KC470260	337042	Alphapapillomavirus 7	333750	Alphapapillomavirus	151340	Papillomaviridae	NA	NA	NA	NA	NA	NA	NA	NA	10239	Viruses	3950	(1, 1217)(5117, 7849)
HIV-1 clone ES8-17 from USA, complete genome	EF363125	11676	Human immunodeficiency virus 1	11646	Lentivirus	11632	Retroviridae	NA	NA	NA	NA	NA	NA	NA	NA	10239	Viruses	3949	(1, 815)(888, 1247)(1295, 1426)(2417, 2563)(3154, 3601)(4182, 4328)(7743, 8844)(8854, 9010)(9063, 9703)
HIV-1 clone ES8-43 from USA, complete genome	EF363126	11676	Human immunodeficiency virus 1	11646	Lentivirus	11632	Retroviridae	NA	NA	NA	NA	NA	NA	NA	NA	10239	Viruses	3949	(1, 815)(888, 1247)(1295, 1426)(2417, 2563)(3154, 3601)(4182, 4328)(7782, 8883)(8893, 9049)(9102, 9742)
HIV-1 isolate 5127-86 clone pbf29 from USA, complete genome	AY835774	11676	Human immunodeficiency virus 1	11646	Lentivirus	11632	Retroviridae	NA	NA	NA	NA	NA	NA	NA	NA	10239	Viruses	3948	(1, 814)(887, 1246)(1294, 1425)(2398, 2544)(3135, 3641)(4164, 4309)(7772, 8812)(8884, 9042)(9095, 9736)
HIV-1 clone N-2 from USA, complete genome	GU733717	11676	Human immunodeficiency virus 1	11646	Lentivirus	11632	Retroviridae	NA	NA	NA	NA	NA	NA	NA	NA	10239	Viruses	3944	(1, 814)(887, 1148)(1165, 1258)(1306, 1437)(2416, 2562)(3153, 3659)(4182, 4324)(7784, 8821)(8928, 9087)(9136, 9782)
HIV-1 clone N-1 from USA, complete genome	GU733716	11676	Human immunodeficiency virus 1	11646	Lentivirus	11632	Retroviridae	NA	NA	NA	NA	NA	NA	NA	NA	10239	Viruses	3944	(1, 814)(887, 1148)(1165, 1258)(1306, 1437)(2416, 2562)(3153, 3659)(4182, 4324)(7784, 8821)(8928, 9087)(9136, 9782)
HIV-1 clone I-2 from USA, complete genome	GU733715	11676	Human immunodeficiency virus 1	11646	Lentivirus	11632	Retroviridae	NA	NA	NA	NA	NA	NA	NA	NA	10239	Viruses	3944	(1, 814)(887, 1148)(1165, 1258)(1306, 1437)(2416, 2562)(3153, 3659)(4182, 4324)(7784, 8821)(8928, 9087)(9136, 9782)
HIV-1 clone I-1 from USA, complete genome	GU733714	11676	Human immunodeficiency virus 1	11646	Lentivirus	11632	Retroviridae	NA	NA	NA	NA	NA	NA	NA	NA	10239	Viruses	3944	(1, 814)(887, 1148)(1165, 1258)(1306, 1437)(2416, 2562)(3153, 3659)(4182, 4324)(7784, 8821)(8928, 9087)(9136, 9782)
Human immunodeficiency virus 1 proviral DNA, complete genome, clone: p04JPDR5913B59	AB480697	11676	Human immunodeficiency virus 1	11646	Lentivirus	11632	Retroviridae	NA	NA	NA	NA	NA	NA	NA	NA	10239	Viruses	3944	(1, 813)(886, 1245)(1293, 1430)(2406, 2552)(3145, 3649)(4172, 4317)(7779, 8875)(8886, 9042)(9091, 9671)
HIV-1 clone S61G1 from Spain, complete genome	AF256206	11676	Human immunodeficiency virus 1	11646	Lentivirus	11632	Retroviridae	NA	NA	NA	NA	NA	NA	NA	NA	10239	Viruses	3935	(1, 814)(890, 1246)(1294, 1425)(2407, 2553)(3146, 3650)(4172, 4318)(7784, 8886)(8893, 9051)(9100, 9670)
HIV-1 clone S61G7 from Spain, complete genome	AF256207	11676	Human immunodeficiency virus 1	11646	Lentivirus	11632	Retroviridae	NA	NA	NA	NA	NA	NA	NA	NA	10239	Viruses	3935	(1, 814)(890, 1246)(1294, 1425)(2407, 2553)(3146, 3650)(4172, 4318)(7784, 8886)(8893, 9051)(9100, 9670)
HIV-1 clone S61D1 from Spain, complete genome	AF256211	11676	Human immunodeficiency virus 1	11646	Lentivirus	11632	Retroviridae	NA	NA	NA	NA	NA	NA	NA	NA	10239	Viruses	3934	(1, 813)(889, 1245)(1293, 1424)(2397, 2543)(3134, 3640)(4162, 4308)(7768, 8873)(8880, 9034)(9068, 9637)
HIV-1 clone S61D15 from Spain, complete genome	AF256205	11676	Human immunodeficiency virus 1	11646	Lentivirus	11632	Retroviridae	NA	NA	NA	NA	NA	NA	NA	NA	10239	Viruses	3934	(1, 813)(889, 1245)(1293, 1424)(2397, 2543)(3134, 3640)(4162, 4308)(7768, 8873)(8880, 9034)(9068, 9637)
Human immunodeficiency virus 1 proviral DNA, complete genome, clone: pJPDR1777B14	AB604948	11676	Human immunodeficiency virus 1	11646	Lentivirus	11632	Retroviridae	NA	NA	NA	NA	NA	NA	NA	NA	10239	Viruses	3932	(1, 812)(885, 1244)(1292, 1423)(2399, 2545)(3136, 3642)(4165, 4310)(7967, 8993)(9065, 9220)(9271, 9915)
HIV-1 strain H434 clone 8-A3 from Netherlands, complete genome	AY970946	11676	Human immunodeficiency virus 1	11646	Lentivirus	11632	Retroviridae	NA	NA	NA	NA	NA	NA	NA	NA	10239	Viruses	3930	(6, 764)(837, 1196)(1244, 1375)(2348, 2494)(3085, 3591)(4114, 4259)(7674, 8773)(8780, 8938)(8987, 9606)
HIV-1 strain H434 clone 8-F4 from Netherlands, complete genome	AY970947	11676	Human immunodeficiency virus 1	11646	Lentivirus	11632	Retroviridae	NA	NA	NA	NA	NA	NA	NA	NA	10239	Viruses	3929	(2, 757)(830, 1189)(1237, 1368)(2341, 2487)(3078, 3584)(4107, 4252)(7682, 8781)(8788, 8946)(8995, 9616)
Human immunodeficiency virus 1 proviral DNA, complete genome, strain:Ba-L	AB221005	11676	Human immunodeficiency virus 1	11646	Lentivirus	11632	Retroviridae	NA	NA	NA	NA	NA	NA	NA	NA	10239	Viruses	3927	(1, 812)(885, 1244)(1292, 1425)(2405, 2551)(3142, 3648)(4170, 4316)(7710, 8812)(8819, 8977)(9027, 9584)
Human immunodeficiency virus 1 proviral DNA, complete genome, clone: pBa-L	AB253432	11676	Human immunodeficiency virus 1	11646	Lentivirus	11632	Retroviridae	NA	NA	NA	NA	NA	NA	NA	NA	10239	Viruses	3927	(1, 812)(885, 1244)(1292, 1425)(2405, 2551)(3142, 3648)(4170, 4316)(7710, 8812)(8819, 8977)(9027, 9584)
HIV-1 strain H434 clone 42-C1 from Netherlands, complete genome	AY970949	11676	Human immunodeficiency virus 1	11646	Lentivirus	11632	Retroviridae	NA	NA	NA	NA	NA	NA	NA	NA	10239	Viruses	3926	(1, 725)(798, 1061)(1064, 1163)(1211, 1342)(2315, 2461)(3052, 3558)(4081, 4226)(7719, 8818)(8825, 8983)(9032, 9677)
Human immunodeficiency virus 1 proviral DNA, complete genome, clone: p04JPDR5913B56H	AB480696	11676	Human immunodeficiency virus 1	11646	Lentivirus	11632	Retroviridae	NA	NA	NA	NA	NA	NA	NA	NA	10239	Viruses	3924	(1, 814)(887, 1246)(1294, 1431)(2407, 2553)(3146, 3650)(4173, 4318)(7780, 8876)(8887, 9043)(9092, 9651)
Human immunodeficiency virus 1 DNA, complete genome, clone:ARES2	AB078005	11676	Human immunodeficiency virus 1	11646	Lentivirus	11632	Retroviridae	NA	NA	NA	NA	NA	NA	NA	NA	10239	Viruses	3922	(1, 769)(842, 1201)(1249, 1380)(2350, 2496)(3087, 3582)(4116, 4261)(7703, 8808)(8820, 8969)(9022, 9637)
Human immunodeficiency virus HIV-1, clone ACH320.2A.1.2, complete genome	U34603	11676	Human immunodeficiency virus 1	11646	Lentivirus	11632	Retroviridae	NA	NA	NA	NA	NA	NA	NA	NA	10239	Viruses	3921	(1, 814)(887, 1246)(1294, 1432)(2398, 2544)(3135, 3641)(4164, 4309)(7772, 8871)(8881, 9039)(9088, 9636)
Human immunodeficiency virus 1 proviral DNA, complete genome, clone: pPRD320-06B02	AB485641	11676	Human immunodeficiency virus 1	11646	Lentivirus	11632	Retroviridae	NA	NA	NA	NA	NA	NA	NA	NA	10239	Viruses	3916	(1, 812)(888, 1247)(1295, 1426)(2402, 2548)(3139, 3645)(4168, 4313)(7761, 8860)(8885, 9037)(9086, 9644)
Human immunodeficiency virus 1 proviral DNA, complete genome, clone: pPRD320-06B11	AB485642	11676	Human immunodeficiency virus 1	11646	Lentivirus	11632	Retroviridae	NA	NA	NA	NA	NA	NA	NA	NA	10239	Viruses	3916	(1, 812)(888, 1247)(1295, 1426)(2402, 2548)(3139, 3645)(4168, 4313)(7779, 8878)(8903, 9055)(9104, 9662)
HIV-1 isolate 02HNsq4 from China, complete genome	DQ007902	11676	Human immunodeficiency virus 1	11646	Lentivirus	11632	Retroviridae	NA	NA	NA	NA	NA	NA	NA	NA	10239	Viruses	3914	(1, 814)(887, 1246)(1294, 1425)(2398, 2544)(3135, 3641)(4164, 4309)(7739, 8844)(8851, 9003)(9052, 9600)
HIV-1 isolate 5082-94 clone pbf28 from USA, complete genome	AY835773	11676	Human immunodeficiency virus 1	11646	Lentivirus	11632	Retroviridae	NA	NA	NA	NA	NA	NA	NA	NA	10239	Viruses	3913	(1, 814)(887, 1141)(1157, 1267)(1315, 1446)(2419, 2565)(3156, 3546)(4185, 4330)(7781, 8877)(8887, 9045)(9094, 9754)
Human immunodeficiency virus 1 proviral DNA, complete genome, clone: pPRD320-05B31	AB485639	11676	Human immunodeficiency virus 1	11646	Lentivirus	11632	Retroviridae	NA	NA	NA	NA	NA	NA	NA	NA	10239	Viruses	3912	(1, 815)(888, 1247)(1295, 1426)(2399, 2545)(3139, 3628)(4165, 4310)(7764, 8866)(8873, 9031)(9079, 9638)
Human immunodeficiency virus 1 proviral DNA, complete genome, clone: pPRD320-05B59	AB485640	11676	Human immunodeficiency virus 1	11646	Lentivirus	11632	Retroviridae	NA	NA	NA	NA	NA	NA	NA	NA	10239	Viruses	3911	(1, 814)(887, 1246)(1294, 1425)(2398, 2544)(3138, 3627)(4164, 4309)(7755, 8857)(8864, 9022)(9070, 9629)
Human immunodeficiency virus HIV-1, clone ACH320.2A.2.1, complete genome	U34604	11676	Human immunodeficiency virus 1	11646	Lentivirus	11632	Retroviridae	NA	NA	NA	NA	NA	NA	NA	NA	10239	Viruses	3910	(1, 816)(889, 1248)(1296, 1427)(2400, 2546)(3137, 3632)(4166, 4311)(7762, 8866)(8876, 9034)(9083, 9631)
HIV-1 isolate plwj from China, complete genome	GU177863	11676	Human immunodeficiency virus 1	11646	Lentivirus	11632	Retroviridae	NA	NA	NA	NA	NA	NA	NA	NA	10239	Viruses	3909	(1, 809)(885, 1154)(1289, 1420)(2393, 2539)(3130, 3636)(4159, 4304)(7728, 8827)(8873, 9025)(9074, 9718)
HIV-1 isolate plwj11+6 from China, complete genome	GU647196	11676	Human immunodeficiency virus 1	11646	Lentivirus	11632	Retroviridae	NA	NA	NA	NA	NA	NA	NA	NA	10239	Viruses	3909	(1, 809)(885, 1154)(1289, 1420)(2393, 2539)(3130, 3636)(4159, 4304)(7728, 8827)(8873, 9025)(9074, 9718)
HIV-1 isolate plwj2+6 from China, complete genome	GU647198	11676	Human immunodeficiency virus 1	11646	Lentivirus	11632	Retroviridae	NA	NA	NA	NA	NA	NA	NA	NA	10239	Viruses	3909	(1, 809)(885, 1154)(1289, 1420)(2393, 2539)(3130, 3636)(4159, 4304)(7728, 8827)(8873, 9025)(9074, 9718)
HIV-1 isolate plwj5+6 from China, complete genome	GU647197	11676	Human immunodeficiency virus 1	11646	Lentivirus	11632	Retroviridae	NA	NA	NA	NA	NA	NA	NA	NA	10239	Viruses	3908	(1, 809)(885, 1154)(1289, 1420)(2393, 2538)(3130, 3636)(4159, 4304)(7728, 8827)(8873, 9025)(9074, 9718)
HIV-1 strain H434 clone 42-A1 from Netherlands, complete genome	AY970948	11676	Human immunodeficiency virus 1	11646	Lentivirus	11632	Retroviridae	NA	NA	NA	NA	NA	NA	NA	NA	10239	Viruses	3908	(1, 735)(808, 1071)(1074, 1173)(1221, 1352)(2325, 2471)(3062, 3568)(4091, 4236)(7708, 8806)(8849, 9005)(9054, 9674)
Human immunodeficiency virus 1 proviral DNA, complete genome, clone: pPRD320-05B08	AB485638	11676	Human immunodeficiency virus 1	11646	Lentivirus	11632	Retroviridae	NA	NA	NA	NA	NA	NA	NA	NA	10239	Viruses	3907	(1, 813)(886, 1245)(1293, 1424)(2397, 2543)(3137, 3626)(4163, 4308)(7761, 8863)(8870, 9028)(9079, 9635)
HIV-1 isolate 5096-86 clone np2 from USA, complete genome	AY835749	11676	Human immunodeficiency virus 1	11646	Lentivirus	11632	Retroviridae	NA	NA	NA	NA	NA	NA	NA	NA	10239	Viruses	3900	(1, 814)(887, 1246)(1294, 1425)(2398, 2544)(3135, 3525)(4164, 4309)(7757, 8859)(8866, 9024)(9071, 9718)
HIV-1 isolate 5018-86 clone pbf6 from USA, complete genome	AY835778	11676	Human immunodeficiency virus 1	11646	Lentivirus	11632	Retroviridae	NA	NA	NA	NA	NA	NA	NA	NA	10239	Viruses	3864	(1, 814)(887, 1246)(1294, 1425)(2398, 2544)(3135, 3641)(4164, 4309)(7733, 8844)(9058, 9703)
HIV-1 strain LM49 isolate TWCYS from Taiwan, complete genome	AF086817	11676	Human immunodeficiency virus 1	11646	Lentivirus	11632	Retroviridae	NA	NA	NA	NA	NA	NA	NA	NA	10239	Viruses	3863	(1, 813)(889, 1158)(1293, 1424)(2397, 2543)(3134, 3581)(4164, 4309)(7729, 8831)(8841, 8999)(9050, 9694)
HIV-1 isolate 5082-83 clone pbf25 from USA, complete genome	AY835770	11676	Human immunodeficiency virus 1	11646	Lentivirus	11632	Retroviridae	NA	NA	NA	NA	NA	NA	NA	NA	10239	Viruses	3858	(1, 814)(887, 1246)(1294, 1432)(2398, 2544)(3135, 3640)(4164, 4309)(7769, 8868)(9085, 9730)
HIV-1 isolate 5018-83 clone pbf4 from USA, complete genome	AY835777	11676	Human immunodeficiency virus 1	11646	Lentivirus	11632	Retroviridae	NA	NA	NA	NA	NA	NA	NA	NA	10239	Viruses	3855	(1, 814)(887, 1246)(1294, 1425)(2398, 2544)(3135, 3641)(4164, 4309)(7739, 8841)(9058, 9703)
HIV-1 isolate 5160-84 clone pbf17 from USA, complete genome	AY835762	11676	Human immunodeficiency virus 1	11646	Lentivirus	11632	Retroviridae	NA	NA	NA	NA	NA	NA	NA	NA	10239	Viruses	3850	(1, 814)(887, 1246)(1294, 1425)(2404, 2550)(3141, 3654)(4170, 4315)(7742, 8844)(8851, 9009)(9058, 9222)(9394, 9703)
HIV-1 clone ES10-53 from USA, complete genome	EF363127	11676	Human immunodeficiency virus 1	11646	Lentivirus	11632	Retroviridae	NA	NA	NA	NA	NA	NA	NA	NA	10239	Viruses	3847	(1, 814)(887, 1156)(1163, 1258)(1306, 1437)(2407, 2553)(3147, 3650)(4173, 4316)(7736, 8831)(9067, 9710)
Human immunodeficiency virus 1 proviral DNA, complete genome, p04JPDR6075B-39	AB221125	11676	Human immunodeficiency virus 1	11646	Lentivirus	11632	Retroviridae	NA	NA	NA	NA	NA	NA	NA	NA	10239	Viruses	3847	(1, 819)(892, 1164)(1302, 1433)(2406, 2552)(3143, 3649)(4172, 4317)(7774, 8873)(8894, 9050)(9099, 9664)
Human immunodeficiency virus 1 proviral DNA, complete genome, p04JPDR6075B-50	AB221126	11676	Human immunodeficiency virus 1	11646	Lentivirus	11632	Retroviridae	NA	NA	NA	NA	NA	NA	NA	NA	10239	Viruses	3847	(1, 819)(892, 1164)(1302, 1433)(2406, 2552)(3143, 3649)(4172, 4317)(7774, 8873)(8894, 9050)(9099, 9664)
HIV-1 isolate 5160-88 clone pbf18 from USA, complete genome	AY835763	11676	Human immunodeficiency virus 1	11646	Lentivirus	11632	Retroviridae	NA	NA	NA	NA	NA	NA	NA	NA	10239	Viruses	3839	(1, 814)(890, 1246)(1294, 1425)(2398, 2544)(3135, 3641)(4164, 4309)(7824, 8925)(8932, 9090)(9139, 9303)(9475, 9784)
Human immunodeficiency virus 1 proviral DNA, complete genome, clone: 11JP_NMC851C_clone_13	AB731669	11676	Human immunodeficiency virus 1	11646	Lentivirus	11632	Retroviridae	NA	NA	NA	NA	NA	NA	NA	NA	10239	Viruses	3832	(1, 828)(901, 1263)(1309, 1449)(2421, 2567)(3160, 3692)(4187, 4326)(7789, 8894)(9153, 9726)
Human immunodeficiency virus 1 proviral DNA, complete genome, clone: 11JP_NMC851C_clone_48	AB731670	11676	Human immunodeficiency virus 1	11646	Lentivirus	11632	Retroviridae	NA	NA	NA	NA	NA	NA	NA	NA	10239	Viruses	3831	(1, 827)(900, 1262)(1308, 1448)(2420, 2566)(3159, 3691)(4186, 4325)(7788, 8893)(9152, 9725)
Human immunodeficiency virus type 1, isolate JRCSF; complete genome	M38429	11676	Human immunodeficiency virus 1	11646	Lentivirus	11632	Retroviridae	NA	NA	NA	NA	NA	NA	NA	NA	10239	Viruses	3818	(1, 814)(887, 1246)(1294, 1425)(2410, 2556)(3147, 3653)(4176, 4321)(7745, 8847)(8884, 9042)(9091, 9540)
Human immunodeficiency virus 1 proviral DNA, complete genome, clone: pJRC53B33	AB565499	11676	Human immunodeficiency virus 1	11646	Lentivirus	11632	Retroviridae	NA	NA	NA	NA	NA	NA	NA	NA	10239	Viruses	3816	(1, 814)(887, 1246)(1294, 1425)(2398, 2544)(3137, 3641)(4164, 4309)(7763, 8865)(9083, 9691)
Human immunodeficiency virus 1 proviral DNA, complete genome, clone: pJRC53B67	AB565500	11676	Human immunodeficiency virus 1	11646	Lentivirus	11632	Retroviridae	NA	NA	NA	NA	NA	NA	NA	NA	10239	Viruses	3816	(1, 814)(887, 1246)(1294, 1425)(2398, 2544)(3137, 3641)(4164, 4309)(7763, 8865)(9083, 9691)
Human immunodeficiency virus 1 proviral DNA, complete genome, clone: p01JPDR3884B50	AB289590	11676	Human immunodeficiency virus 1	11646	Lentivirus	11632	Retroviridae	NA	NA	NA	NA	NA	NA	NA	NA	10239	Viruses	3815	(1, 822)(900, 1153)(1155, 1260)(1306, 1439)(2412, 2558)(3152, 3596)(4178, 4323)(7789, 8826)(8927, 9083)(9132, 9697)
Human immunodeficiency virus 1 proviral DNA, complete genome, clone: p01JPDR3884B08	AB289589	11676	Human immunodeficiency virus 1	11646	Lentivirus	11632	Retroviridae	NA	NA	NA	NA	NA	NA	NA	NA	10239	Viruses	3814	(1, 821)(899, 1152)(1154, 1259)(1305, 1438)(2411, 2557)(3151, 3595)(4177, 4322)(7788, 8825)(8926, 9082)(9131, 9696)
Human immunodeficiency virus 1 proviral DNA, complete genome	D10112	11676	Human immunodeficiency virus 1	11646	Lentivirus	11632	Retroviridae	NA	NA	NA	NA	NA	NA	NA	NA	10239	Viruses	3813	(1, 816)(889, 1248)(1296, 1427)(2400, 2546)(3137, 3643)(4166, 4311)(7756, 8796)(8880, 9038)(9087, 9591)
HIV-1 isolate MBC925 from Australia, complete genome	AF042101	11676	Human immunodeficiency virus 1	11646	Lentivirus	11632	Retroviridae	NA	NA	NA	NA	NA	NA	NA	NA	10239	Viruses	3809	(1, 816)(889, 1251)(1299, 1437)(2403, 2549)(3146, 3593)(4175, 4320)(7777, 8879)(9093, 9739)
HIV-1 isolate 02HNsc11 from China, complete genome	DQ007903	11676	Human immunodeficiency virus 1	11646	Lentivirus	11632	Retroviridae	NA	NA	NA	NA	NA	NA	NA	NA	10239	Viruses	3800	(1, 816)(889, 1248)(1296, 1427)(2400, 2546)(3137, 3527)(4166, 4311)(7732, 8837)(8874, 9026)(9075, 9623)
Human immunodeficiency virus 1 proviral DNA, complete genome, clone: p05JPDR6538B29	AB287363	11676	Human immunodeficiency virus 1	11646	Lentivirus	11632	Retroviridae	NA	NA	NA	NA	NA	NA	NA	NA	10239	Viruses	3798	(1, 818)(891, 1250)(1298, 1429)(2402, 2548)(3139, 3528)(4168, 4313)(7802, 8894)(8903, 9061)(9115, 9667)
HIV-1 isolate 05CNHB_hp3 from China, complete genome	DQ990880	11676	Human immunodeficiency virus 1	11646	Lentivirus	11632	Retroviridae	NA	NA	NA	NA	NA	NA	NA	NA	10239	Viruses	3797	(1, 810)(883, 1245)(1293, 1431)(2397, 2543)(3134, 3581)(4163, 4308)(7771, 8811)(8883, 9035)(9092, 9641)
Human immunodeficiency virus type 1 kidney sample from Manchester, UK, complete genome	U23487	11676	Human immunodeficiency virus 1	11646	Lentivirus	11632	Retroviridae	NA	NA	NA	NA	NA	NA	NA	NA	10239	Viruses	3796	(1, 760)(874, 1192)(1240, 1371)(2344, 2490)(3081, 3587)(4113, 4255)(7715, 8755)(8860, 9018)(9067, 9654)
Human immunodeficiency virus 1 proviral DNA, complete genome, clone: p98JPDR1120B22	AB480698	11676	Human immunodeficiency virus 1	11646	Lentivirus	11632	Retroviridae	NA	NA	NA	NA	NA	NA	NA	NA	10239	Viruses	3788	(1, 815)(888, 1259)(1307, 1438)(3152, 3654)(4177, 4322)(7824, 8920)(8930, 9088)(9139, 9702)
HIV-1 isolate MN clone MNTQ from the USA, complete genome	AF075719	11676	Human immunodeficiency virus 1	11646	Lentivirus	11632	Retroviridae	NA	NA	NA	NA	NA	NA	NA	NA	10239	Viruses	3782	(1, 816)(895, 1257)(1305, 1436)(2421, 2567)(3158, 3664)(4187, 4332)(7793, 8815)(8846, 9493)
Human immunodeficiency virus 1 proviral DNA, complete genome, clone: pJRC65B30	AB565502	11676	Human immunodeficiency virus 1	11646	Lentivirus	11632	Retroviridae	NA	NA	NA	NA	NA	NA	NA	NA	10239	Viruses	3776	(1, 813)(925, 1165)(1293, 1424)(2406, 2552)(3143, 3590)(4172, 4314)(7738, 8830)(8855, 9011)(9069, 9670)
Human immunodeficiency virus 1 proviral DNA, complete genome, clone: pJRC65B09	AB565501	11676	Human immunodeficiency virus 1	11646	Lentivirus	11632	Retroviridae	NA	NA	NA	NA	NA	NA	NA	NA	10239	Viruses	3775	(1, 813)(925, 1165)(1293, 1424)(2406, 2552)(3143, 3590)(4172, 4314)(7738, 8830)(8855, 9011)(9069, 9669)
Human immunodeficiency virus 1 proviral DNA, complete genome, clone: p99JPDR1348B05	AB287369	11676	Human immunodeficiency virus 1	11646	Lentivirus	11632	Retroviridae	NA	NA	NA	NA	NA	NA	NA	NA	10239	Viruses	3771	(1, 837)(910, 1276)(1326, 1457)(3176, 3682)(4205, 4350)(7849, 8889)(8955, 9113)(9162, 9743)
Human immunodeficiency virus 1 proviral DNA, complete genome, clone: p99JPDR1348B72	AB287370	11676	Human immunodeficiency virus 1	11646	Lentivirus	11632	Retroviridae	NA	NA	NA	NA	NA	NA	NA	NA	10239	Viruses	3771	(1, 837)(910, 1276)(1326, 1457)(3176, 3682)(4205, 4350)(7874, 8914)(8980, 9138)(9187, 9768)
HIV-1 isolate LTG0218 clone 30 from China, complete genome	AY531116	11676	Human immunodeficiency virus 1	11646	Lentivirus	11632	Retroviridae	NA	NA	NA	NA	NA	NA	NA	NA	10239	Viruses	3770	(1, 857)(885, 1147)(1292, 1423)(2396, 2542)(3133, 3522)(4162, 4307)(7725, 8765)(8837, 8989)(9042, 9682)
HIV-1 isolate 02HNsmx2 from China, complete genome	DQ007901	11676	Human immunodeficiency virus 1	11646	Lentivirus	11632	Retroviridae	NA	NA	NA	NA	NA	NA	NA	NA	10239	Viruses	3765	(1, 814)(890, 1246)(1294, 1432)(3135, 3638)(4161, 4306)(7701, 8806)(8813, 8965)(9016, 9561)
HIV-1 isolate 04KMH5 from South Korea, complete genome	DQ295193	11676	Human immunodeficiency virus 1	11646	Lentivirus	11632	Retroviridae	NA	NA	NA	NA	NA	NA	NA	NA	10239	Viruses	3750	(1, 792)(868, 1224)(1272, 1403)(2376, 2522)(3113, 3619)(4142, 4287)(7723, 8828)(8858, 9014)(9063, 9468)
Human immunodeficiency virus 1 proviral DNA, complete genome, clone: p00JPDR2510B05	AB287371	11676	Human immunodeficiency virus 1	11646	Lentivirus	11632	Retroviridae	NA	NA	NA	NA	NA	NA	NA	NA	10239	Viruses	3750	(1, 837)(910, 1267)(1317, 1448)(2427, 2573)(3164, 3670)(4193, 4338)(7847, 8887)(9160, 9741)
Human immunodeficiency virus 1 proviral DNA, complete genome, clone: p00JPDR2510B45	AB287372	11676	Human immunodeficiency virus 1	11646	Lentivirus	11632	Retroviridae	NA	NA	NA	NA	NA	NA	NA	NA	10239	Viruses	3750	(1, 837)(910, 1267)(1317, 1448)(2427, 2573)(3164, 3670)(4193, 4338)(7847, 8887)(9160, 9741)
Human immunodeficiency virus 1 proviral DNA, complete genome, clone: p05JPDR7060B68	AB287367	11676	Human immunodeficiency virus 1	11646	Lentivirus	11632	Retroviridae	NA	NA	NA	NA	NA	NA	NA	NA	10239	Viruses	3749	(1, 834)(950, 1271)(1317, 1450)(2423, 2569)(3162, 3655)(4189, 4331)(7761, 8860)(9116, 9690)
Human immunodeficiency virus 1 proviral DNA, complete genome, clone: p05JPDR7060B33	AB287366	11676	Human immunodeficiency virus 1	11646	Lentivirus	11632	Retroviridae	NA	NA	NA	NA	NA	NA	NA	NA	10239	Viruses	3749	(1, 834)(950, 1271)(1317, 1450)(2423, 2569)(3162, 3655)(4189, 4331)(7761, 8860)(9116, 9690)
Human immunodeficiency virus 1 proviral DNA, complete genome, clone: pJRC03B14	AB565495	11676	Human immunodeficiency virus 1	11646	Lentivirus	11632	Retroviridae	NA	NA	NA	NA	NA	NA	NA	NA	10239	Viruses	3748	(1, 812)(885, 1244)(1293, 1423)(2396, 2542)(3135, 3575)(4162, 4307)(7761, 8863)(9082, 9689)
Human immunodeficiency virus 1 proviral DNA, complete genome, clone: pJPDR1673B08	AB564744	11676	Human immunodeficiency virus 1	11646	Lentivirus	11632	Retroviridae	NA	NA	NA	NA	NA	NA	NA	NA	10239	Viruses	3739	(1, 826)(899, 1264)(1312, 1443)(3153, 3595)(4181, 4327)(7796, 8893)(8902, 9060)(9113, 9680)
Human immunodeficiency virus 1 proviral DNA, complete genome, clone: p05JPDR7065B46	AB287368	11676	Human immunodeficiency virus 1	11646	Lentivirus	11632	Retroviridae	NA	NA	NA	NA	NA	NA	NA	NA	10239	Viruses	3737	(1, 835)(911, 1180)(1315, 1446)(2422, 2568)(3159, 3606)(4188, 4333)(7826, 8851)(8920, 9072)(9121, 9700)
HIV-1 isolate WR27 from USA, complete genome	AF286365	11676	Human immunodeficiency virus 1	11646	Lentivirus	11632	Retroviridae	NA	NA	NA	NA	NA	NA	NA	NA	10239	Viruses	3736	(1, 813)(889, 1245)(1293, 1424)(2397, 2543)(3134, 3523)(4163, 4308)(7753, 8855)(9072, 9719)
Human immunodeficiency virus 1 proviral DNA, complete genome, clone: pJPDR0796B04	AB565479	11676	Human immunodeficiency virus 1	11646	Lentivirus	11632	Retroviridae	NA	NA	NA	NA	NA	NA	NA	NA	10239	Viruses	3734	(1, 822)(895, 1257)(1305, 1436)(3155, 3661)(4184, 4329)(7786, 8823)(8907, 9065)(9114, 9680)
Human immunodeficiency virus 1 proviral DNA, complete genome, clone: pJPDR0796B02	AB565478	11676	Human immunodeficiency virus 1	11646	Lentivirus	11632	Retroviridae	NA	NA	NA	NA	NA	NA	NA	NA	10239	Viruses	3733	(1, 821)(894, 1256)(1304, 1435)(3154, 3660)(4183, 4328)(7788, 8825)(8909, 9067)(9116, 9682)
Human immunodeficiency virus 1 proviral DNA, complete genome, clone: 08JP_NMC104_clone_01	AB731663	11676	Human immunodeficiency virus 1	11646	Lentivirus	11632	Retroviridae	NA	NA	NA	NA	NA	NA	NA	NA	10239	Viruses	3722	(1, 820)(893, 1258)(1306, 1437)(3165, 3671)(4194, 4339)(7787, 8824)(8920, 9072)(9121, 9680)
Human immunodeficiency virus 1 proviral DNA, complete genome, clone: 08JP_NMC104_clone_09	AB731664	11676	Human immunodeficiency virus 1	11646	Lentivirus	11632	Retroviridae	NA	NA	NA	NA	NA	NA	NA	NA	10239	Viruses	3720	(1, 818)(891, 1256)(1304, 1435)(3163, 3669)(4192, 4337)(7785, 8822)(8918, 9070)(9119, 9678)
Human immunodeficiency virus 1 proviral DNA, complete genome, clone: pJRC05B15	AB565497	11676	Human immunodeficiency virus 1	11646	Lentivirus	11632	Retroviridae	NA	NA	NA	NA	NA	NA	NA	NA	10239	Viruses	3720	(1, 815)(929, 1247)(1295, 1426)(2402, 2548)(3139, 3586)(4168, 4313)(7833, 8935)(9179, 9788)
Human immunodeficiency virus 1 proviral DNA, complete genome, clone: pJRC05B34	AB565498	11676	Human immunodeficiency virus 1	11646	Lentivirus	11632	Retroviridae	NA	NA	NA	NA	NA	NA	NA	NA	10239	Viruses	3720	(1, 815)(929, 1247)(1295, 1426)(2402, 2548)(3139, 3586)(4168, 4313)(7833, 8935)(9179, 9788)
Human immunodeficiency virus 1 proviral DNA, complete genome, clone: 09JP_NMC851A_clone_14	AB731665	11676	Human immunodeficiency virus 1	11646	Lentivirus	11632	Retroviridae	NA	NA	NA	NA	NA	NA	NA	NA	10239	Viruses	3718	(1, 841)(953, 1276)(1322, 1462)(2434, 2580)(3173, 3613)(4200, 4342)(7802, 8907)(9166, 9740)
Human immunodeficiency virus 1 proviral DNA, complete genome, clone: 09JP_NMC851A_clone_18	AB731666	11676	Human immunodeficiency virus 1	11646	Lentivirus	11632	Retroviridae	NA	NA	NA	NA	NA	NA	NA	NA	10239	Viruses	3718	(1, 841)(953, 1276)(1322, 1462)(2434, 2580)(3173, 3613)(4200, 4342)(7802, 8907)(9166, 9740)
Human T-lymphotropic virus 1 strain 1067/05 from Canada, complete genome	HQ606138	194440	Primate T-lymphotropic virus 1	153136	Deltaretrovirus	11632	Retroviridae	NA	NA	NA	NA	NA	NA	NA	NA	10239	Viruses	3714	(1, 1113)(4829, 4989)(6600, 9039)
Human T-lymphotropic virus 1 strain 1066/05 from Canada, complete genome	HQ606137	194440	Primate T-lymphotropic virus 1	153136	Deltaretrovirus	11632	Retroviridae	NA	NA	NA	NA	NA	NA	NA	NA	10239	Viruses	3714	(1, 1113)(4829, 4989)(6600, 9039)
Human T Cell Lymphotropic Virus I complete genome	L03561	194440	Primate T-lymphotropic virus 1	153136	Deltaretrovirus	11632	Retroviridae	NA	NA	NA	NA	NA	NA	NA	NA	10239	Viruses	3712	(1, 1122)(4844, 5004)(6615, 9043)
Human T-lymphotropic virus 1 DNA, complete sequence, isolate: T0024	LC210042	194440	Primate T-lymphotropic virus 1	153136	Deltaretrovirus	11632	Retroviridae	NA	NA	NA	NA	NA	NA	NA	NA	10239	Viruses	3712	(1, 1122)(4838, 4998)(6609, 9037)
Human T-cell lymphotropic virus type 1 ATL-YS, complete genome	U19949	194440	Primate T-lymphotropic virus 1	153136	Deltaretrovirus	11632	Retroviridae	NA	NA	NA	NA	NA	NA	NA	NA	10239	Viruses	3711	(1, 1122)(4838, 4998)(6609, 9036)
HIV-1 clone MDR-1b from USA, complete genome	KF990606	11676	Human immunodeficiency virus 1	11646	Lentivirus	11632	Retroviridae	NA	NA	NA	NA	NA	NA	NA	NA	10239	Viruses	3711	(1, 816)(889, 1161)(1296, 1427)(3134, 3575)(4157, 4302)(7774, 8868)(8892, 9050)(9099, 9746)
HIV-1 clone MDR-1c from USA, complete genome	KF990605	11676	Human immunodeficiency virus 1	11646	Lentivirus	11632	Retroviridae	NA	NA	NA	NA	NA	NA	NA	NA	10239	Viruses	3711	(1, 816)(889, 1161)(1296, 1427)(3134, 3575)(4157, 4302)(7774, 8868)(8892, 9050)(9099, 9746)
Human T-cell lymphotropic virus type I (proviral), complete genome	J02029	194440	Primate T-lymphotropic virus 1	153136	Deltaretrovirus	11632	Retroviridae	NA	NA	NA	NA	NA	NA	NA	NA	10239	Viruses	3710	(21, 1142)(4858, 5018)(6629, 9055)
Human T-cell lymphotropic virus type 1 isolate WHP from China, complete genome	AF259264	194440	Primate T-lymphotropic virus 1	153136	Deltaretrovirus	11632	Retroviridae	NA	NA	NA	NA	NA	NA	NA	NA	10239	Viruses	3710	(1, 1121)(4836, 4996)(6607, 9034)
Human T-lymphotropic virus 1 strain HN1, complete genome	KC807984	194440	Primate T-lymphotropic virus 1	153136	Deltaretrovirus	11632	Retroviridae	NA	NA	NA	NA	NA	NA	NA	NA	10239	Viruses	3710	(1, 1121)(4836, 4996)(6607, 9034)
Human T-lymphotropic virus 1 DNA, complete sequence, isolate: tlom1_1	AB979451	194440	Primate T-lymphotropic virus 1	153136	Deltaretrovirus	11632	Retroviridae	NA	NA	NA	NA	NA	NA	NA	NA	10239	Viruses	3709	(1, 1121)(4837, 4997)(6515, 8941)
Human T-lymphotropic virus 1 proviral DNA, complete genome, isolate: B1033-2009	AB513134	194440	Primate T-lymphotropic virus 1	153136	Deltaretrovirus	11632	Retroviridae	NA	NA	NA	NA	NA	NA	NA	NA	10239	Viruses	3709	(1, 1122)(4838, 4998)(6609, 9034)
Simian T-cell lymphotropic virus type 1 isolate Tan90 from Central African Republic, complete genome	AF074966	194440	Primate T-lymphotropic virus 1	153136	Deltaretrovirus	11632	Retroviridae	NA	NA	NA	NA	NA	NA	NA	NA	10239	Viruses	3708	(1, 1120)(4833, 4993)(6602, 9028)
HIV-1 isolate I1p21 from Spain, complete genome	HM469980	11676	Human immunodeficiency virus 1	11646	Lentivirus	11632	Retroviridae	NA	NA	NA	NA	NA	NA	NA	NA	10239	Viruses	3708	(1, 814)(890, 1246)(1294, 1425)(2407, 2553)(3144, 3650)(4172, 4318)(7778, 8882)(8890, 9048)(9097, 9436)
Simian T-lymphotropic virus 1, complete genome	NC_000858	194440	Primate T-lymphotropic virus 1	153136	Deltaretrovirus	11632	Retroviridae	NA	NA	NA	NA	NA	NA	NA	NA	10239	Viruses	3708	(1, 1120)(4833, 4993)(6602, 9028)
Human immunodeficiency virus 1 proviral DNA, complete genome, clone: pJRC03B38	AB565496	11676	Human immunodeficiency virus 1	11646	Lentivirus	11632	Retroviridae	NA	NA	NA	NA	NA	NA	NA	NA	10239	Viruses	3706	(1, 813)(930, 1245)(1294, 1424)(2397, 2543)(3136, 3576)(4163, 4308)(7762, 8864)(9082, 9690)
HIV-1 isolate I5p21 from Spain, complete genome	HM469981	11676	Human immunodeficiency virus 1	11646	Lentivirus	11632	Retroviridae	NA	NA	NA	NA	NA	NA	NA	NA	10239	Viruses	3705	(1, 814)(893, 1246)(1294, 1425)(2407, 2553)(3144, 3650)(4172, 4318)(7778, 8882)(8890, 9048)(9097, 9436)
HIV-1 isolate D1p21 from Spain, complete genome	HM469972	11676	Human immunodeficiency virus 1	11646	Lentivirus	11632	Retroviridae	NA	NA	NA	NA	NA	NA	NA	NA	10239	Viruses	3704	(1, 813)(889, 1245)(1293, 1424)(2397, 2543)(3134, 3640)(4162, 4308)(7735, 8840)(8847, 9001)(9035, 9374)
HIV-1 isolate D2p21 from Spain, complete genome	HM469973	11676	Human immunodeficiency virus 1	11646	Lentivirus	11632	Retroviridae	NA	NA	NA	NA	NA	NA	NA	NA	10239	Viruses	3704	(1, 813)(889, 1245)(1293, 1424)(2397, 2543)(3134, 3640)(4162, 4308)(7735, 8840)(8847, 9001)(9035, 9374)
HIV-1 isolate ARMA159 from Argentina, complete genome	AF385936	11676	Human immunodeficiency virus 1	11646	Lentivirus	11632	Retroviridae	NA	NA	NA	NA	NA	NA	NA	NA	10239	Viruses	3702	(1, 834)(946, 1171)(1302, 1439)(2403, 2549)(3140, 3646)(4169, 4314)(7723, 8760)(9039, 9704)
HIV-1 isolate 03LSH1, complete genome	JQ316127	11676	Human immunodeficiency virus 1	11646	Lentivirus	11632	Retroviridae	NA	NA	NA	NA	NA	NA	NA	NA	10239	Viruses	3695	(1, 771)(847, 1209)(1257, 1388)(2364, 2510)(3101, 3607)(4130, 4275)(7768, 8873)(9096, 9618)
HIV-1 isolate H1.5p21 from Spain, complete genome	HM469979	11676	Human immunodeficiency virus 1	11646	Lentivirus	11632	Retroviridae	NA	NA	NA	NA	NA	NA	NA	NA	10239	Viruses	3693	(1, 814)(890, 1246)(1294, 1425)(2407, 2553)(3144, 3636)(4172, 4318)(7766, 8870)(8878, 9035)(9084, 9423)
HIV-1 isolate D1.5p21 from Spain, complete genome	HM469974	11676	Human immunodeficiency virus 1	11646	Lentivirus	11632	Retroviridae	NA	NA	NA	NA	NA	NA	NA	NA	10239	Viruses	3693	(1, 813)(889, 1245)(1293, 1424)(2397, 2543)(3134, 3629)(4162, 4308)(7735, 8840)(8847, 9001)(9035, 9374)
Simian T-lymphotropic virus 1 isolate baboon F88395, complete genome	JX987040	194440	Primate T-lymphotropic virus 1	153136	Deltaretrovirus	11632	Retroviridae	NA	NA	NA	NA	NA	NA	NA	NA	10239	Viruses	3691	(1, 1104)(4847, 5007)(6618, 9043)
Human T-cell lymphotropic virus type 1, complete genome	AF139170	194440	Primate T-lymphotropic virus 1	153136	Deltaretrovirus	11632	Retroviridae	NA	NA	NA	NA	NA	NA	NA	NA	10239	Viruses	3682	(24, 1146)(4849, 5009)(6621, 9018)
HIV-1 isolate 04KJin8-1955 from South Korea, complete genome	DQ295195	11676	Human immunodeficiency virus 1	11646	Lentivirus	11632	Retroviridae	NA	NA	NA	NA	NA	NA	NA	NA	10239	Viruses	3667	(3, 773)(849, 1205)(1253, 1384)(2357, 2503)(3094, 3600)(4123, 4268)(7737, 8844)(8852, 9010)(9059, 9398)
HIV-1 isolate 02BR006 from Brazil, complete genome	DQ358807	11676	Human immunodeficiency virus 1	11646	Lentivirus	11632	Retroviridae	NA	NA	NA	NA	NA	NA	NA	NA	10239	Viruses	3664	(1, 719)(792, 1151)(1199, 1336)(2300, 2446)(3037, 3543)(4069, 4211)(7656, 8681)(8765, 8923)(8972, 9436)
Human immunodeficiency virus 1 proviral DNA, complete genome, clone: pJPDR0769BF6	AB253431	11676	Human immunodeficiency virus 1	11646	Lentivirus	11632	Retroviridae	NA	NA	NA	NA	NA	NA	NA	NA	10239	Viruses	3653	(1, 812)(885, 1166)(1292, 1429)(2396, 2542)(3133, 3596)(4162, 4307)(7767, 8871)(9098, 9656)
HIV-1 isolate E1.5p21 from Spain, complete genome	HM469975	11676	Human immunodeficiency virus 1	11646	Lentivirus	11632	Retroviridae	NA	NA	NA	NA	NA	NA	NA	NA	10239	Viruses	3650	(1, 814)(890, 1246)(1294, 1425)(2407, 2553)(3144, 3591)(4172, 4318)(7760, 8865)(8872, 9030)(9079, 9418)
Human immunodeficiency virus 1 proviral DNA, complete genome, clone: pJPDR1712B80	AB604947	11676	Human immunodeficiency virus 1	11646	Lentivirus	11632	Retroviridae	NA	NA	NA	NA	NA	NA	NA	NA	10239	Viruses	3649	(1, 816)(889, 1248)(1296, 1427)(3154, 3599)(4181, 4326)(7788, 8814)(8898, 9059)(9108, 9667)
HIV-1 isolate 05CSR3 from South Korea, complete genome	DQ837381	11676	Human immunodeficiency virus 1	11646	Lentivirus	11632	Retroviridae	NA	NA	NA	NA	NA	NA	NA	NA	10239	Viruses	3649	(1, 839)(915, 1271)(1319, 1450)(2423, 2569)(3160, 3549)(4189, 4334)(7833, 8910)(8921, 9079)(9137, 9537)
Human immunodeficiency virus 1 proviral DNA, complete genome, clone: p04JPDR6175B54	AB480695	11676	Human immunodeficiency virus 1	11646	Lentivirus	11632	Retroviridae	NA	NA	NA	NA	NA	NA	NA	NA	10239	Viruses	3645	(1, 811)(884, 1243)(1291, 1422)(3126, 3573)(4155, 4300)(7748, 8785)(8866, 9024)(9082, 9632)
Human immunodeficiency virus 1 proviral DNA, complete genome, clone: pPRD320-09D25	AB485648	11676	Human immunodeficiency virus 1	11646	Lentivirus	11632	Retroviridae	NA	NA	NA	NA	NA	NA	NA	NA	10239	Viruses	3632	(1, 813)(886, 1243)(1291, 1424)(3155, 3599)(4181, 4326)(7767, 8793)(8865, 9026)(9087, 9633)
Human immunodeficiency virus 1 proviral DNA, complete genome, clone: pJPDR0769BF3	AB253430	11676	Human immunodeficiency virus 1	11646	Lentivirus	11632	Retroviridae	NA	NA	NA	NA	NA	NA	NA	NA	10239	Viruses	3629	(1, 812)(885, 1166)(1292, 1429)(2396, 2542)(3133, 3572)(4162, 4307)(7788, 8892)(9119, 9677)
HIV-1 isolate WCD32P0793 from USA, complete genome	DQ487188	11676	Human immunodeficiency virus 1	11646	Lentivirus	11632	Retroviridae	NA	NA	NA	NA	NA	NA	NA	NA	10239	Viruses	3624	(1, 401)(431, 790)(838, 976)(1957, 2103)(2694, 3200)(3722, 3868)(7364, 8487)(8494, 8652)(8705, 9344)
HIV-1 clone MDR-5a from USA, complete genome	KF990608	11676	Human immunodeficiency virus 1	11646	Lentivirus	11632	Retroviridae	NA	NA	NA	NA	NA	NA	NA	NA	10239	Viruses	3624	(1, 858)(886, 1245)(1293, 1424)(3157, 3602)(4184, 4329)(7765, 8802)(9080, 9723)
Human immunodeficiency virus 1 proviral DNA, complete genome, clone: p05JPDR6737B55	AB287365	11676	Human immunodeficiency virus 1	11646	Lentivirus	11632	Retroviridae	NA	NA	NA	NA	NA	NA	NA	NA	10239	Viruses	3621	(1, 821)(894, 1156)(1322, 1458)(2432, 2578)(3169, 3616)(4201, 4343)(7806, 8901)(9134, 9699)
Human immunodeficiency virus 1 proviral DNA, complete genome, clone: p05JPDR6737B13	AB287364	11676	Human immunodeficiency virus 1	11646	Lentivirus	11632	Retroviridae	NA	NA	NA	NA	NA	NA	NA	NA	10239	Viruses	3621	(1, 821)(894, 1156)(1322, 1458)(2432, 2578)(3169, 3616)(4201, 4343)(7806, 8901)(9140, 9705)
Human immunodeficiency virus 1 proviral DNA, complete genome, clone: pHIV-1 Y271B01AE64	AB646691	11676	Human immunodeficiency virus 1	11646	Lentivirus	11632	Retroviridae	NA	NA	NA	NA	NA	NA	NA	NA	10239	Viruses	3615	(1, 875)(903, 1165)(1316, 1454)(2420, 2566)(3157, 3604)(4186, 4331)(7785, 8806)(9100, 9674)
Human immunodeficiency virus 1 proviral DNA, complete genome, clone: pHIV-1 Y271B01AE54	AB646289	11676	Human immunodeficiency virus 1	11646	Lentivirus	11632	Retroviridae	NA	NA	NA	NA	NA	NA	NA	NA	10239	Viruses	3615	(1, 875)(903, 1165)(1316, 1454)(2420, 2566)(3157, 3604)(4186, 4331)(7785, 8806)(9099, 9673)
Human immunodeficiency virus 1 proviral DNA, complete genome, clone: p04JPDR6089B56	AB286956	11676	Human immunodeficiency virus 1	11646	Lentivirus	11632	Retroviridae	NA	NA	NA	NA	NA	NA	NA	NA	10239	Viruses	3610	(1, 816)(892, 1151)(1305, 1436)(2409, 2555)(3149, 3593)(4175, 4320)(7780, 8884)(9111, 9669)
Human immunodeficiency virus 1 proviral DNA, complete genome, clone: p04JPDR6089B17	AB286955	11676	Human immunodeficiency virus 1	11646	Lentivirus	11632	Retroviridae	NA	NA	NA	NA	NA	NA	NA	NA	10239	Viruses	3610	(1, 816)(892, 1151)(1305, 1436)(2409, 2555)(3149, 3593)(4175, 4320)(7780, 8884)(9111, 9669)
Human immunodeficiency virus 1 proviral DNA, complete genome, clone: 09JP_NMC127_clone_27	AB731668	11676	Human immunodeficiency virus 1	11646	Lentivirus	11632	Retroviridae	NA	NA	NA	NA	NA	NA	NA	NA	10239	Viruses	3579	(1, 819)(897, 1150)(1305, 1436)(3152, 3599)(4181, 4326)(7777, 8814)(8901, 9077)(9126, 9690)
Human immunodeficiency virus 1 proviral DNA, complete genome, clone: 09JP_NMC127_clone_07	AB731667	11676	Human immunodeficiency virus 1	11646	Lentivirus	11632	Retroviridae	NA	NA	NA	NA	NA	NA	NA	NA	10239	Viruses	3579	(1, 819)(897, 1150)(1305, 1436)(3152, 3599)(4181, 4326)(7780, 8817)(8904, 9080)(9129, 9693)
HIV-1 clone pIIIB from USA, complete genome	EU541617	11676	Human immunodeficiency virus 1	11646	Lentivirus	11632	Retroviridae	NA	NA	NA	NA	NA	NA	NA	NA	10239	Viruses	3578	(1, 360)(433, 792)(838, 978)(1944, 2090)(2681, 3194)(3710, 3855)(7300, 8402)(8409, 8567)(8616, 9263)
Human immunodeficiency virus 1 proviral DNA, complete genome, clone: pJPDR1673B41	AB564745	11676	Human immunodeficiency virus 1	11646	Lentivirus	11632	Retroviridae	NA	NA	NA	NA	NA	NA	NA	NA	10239	Viruses	3559	(1, 836)(948, 1164)(1185, 1295)(1343, 1474)(3184, 3626)(4213, 4358)(7818, 8915)(9136, 9711)
Human T-lymphotropic virus 1 strain BRRP438, complete genome	AY563954	194440	Primate T-lymphotropic virus 1	153136	Deltaretrovirus	11632	Retroviridae	NA	NA	NA	NA	NA	NA	NA	NA	10239	Viruses	3558	(1, 1004)(4720, 4880)(6490, 8882)
Human T-lymphotropic virus 1 isolate Aus-NR, complete genome	JX891479	194440	Primate T-lymphotropic virus 1	153136	Deltaretrovirus	11632	Retroviridae	NA	NA	NA	NA	NA	NA	NA	NA	10239	Viruses	3556	(7, 1125)(6612, 9048)
Human T-lymphotropic virus 1 strain Aus isolate Aus-CS, complete genome	KF242506	194440	Primate T-lymphotropic virus 1	153136	Deltaretrovirus	11632	Retroviridae	NA	NA	NA	NA	NA	NA	NA	NA	10239	Viruses	3554	(7, 1124)(6611, 9046)
Human T-lymphotropic virus 1 isolate Aus-GM, complete genome	JX891478	194440	Primate T-lymphotropic virus 1	153136	Deltaretrovirus	11632	Retroviridae	NA	NA	NA	NA	NA	NA	NA	NA	10239	Viruses	3554	(7, 1124)(6611, 9046)
Human T-lymphotropic virus 1 strain Aus isolate Aus-DF, complete genome	KF242505	194440	Primate T-lymphotropic virus 1	153136	Deltaretrovirus	11632	Retroviridae	NA	NA	NA	NA	NA	NA	NA	NA	10239	Viruses	3554	(7, 1124)(6611, 9046)
HIV-1 clone MDR-1a from USA, complete genome	KF990607	11676	Human immunodeficiency virus 1	11646	Lentivirus	11632	Retroviridae	NA	NA	NA	NA	NA	NA	NA	NA	10239	Viruses	3552	(1, 816)(889, 1161)(1296, 1427)(3134, 3575)(4157, 4302)(7774, 8868)(9099, 9746)
HIV-1 isolate K1p21 from Spain, complete genome	HM469982	11676	Human immunodeficiency virus 1	11646	Lentivirus	11632	Retroviridae	NA	NA	NA	NA	NA	NA	NA	NA	10239	Viruses	3548	(1, 813)(889, 1245)(1293, 1424)(2406, 2552)(3143, 3649)(4171, 4317)(7759, 8863)(9004, 9343)
HIV-1 isolate 03YGS3, complete genome	JQ316135	11676	Human immunodeficiency virus 1	11646	Lentivirus	11632	Retroviridae	NA	NA	NA	NA	NA	NA	NA	NA	10239	Viruses	3544	(1, 768)(844, 1200)(1248, 1379)(2352, 2498)(3089, 3479)(4118, 4263)(7756, 8860)(8868, 9026)(9076, 9414)
HIV-1 isolate WCM32P0793 from USA, complete genome	DQ487190	11676	Human immunodeficiency virus 1	11646	Lentivirus	11632	Retroviridae	NA	NA	NA	NA	NA	NA	NA	NA	10239	Viruses	3543	(1, 356)(429, 788)(836, 967)(1940, 2086)(2677, 3183)(3706, 3851)(7343, 8434)(8441, 8599)(8648, 9291)
Human T-cell lymphotropic virus type 1 strain RKI3-Ger from Germany, complete genome	AF042071	194440	Primate T-lymphotropic virus 1	153136	Deltaretrovirus	11632	Retroviridae	NA	NA	NA	NA	NA	NA	NA	NA	10239	Viruses	3543	(1, 1004)(4720, 4880)(6491, 8868)
Human immunodeficiency virus 1 proviral DNA, complete genome, clone: pJPDR5929B05	AB604950	11676	Human immunodeficiency virus 1	11646	Lentivirus	11632	Retroviridae	NA	NA	NA	NA	NA	NA	NA	NA	10239	Viruses	3530	(1, 820)(893, 1255)(1303, 1434)(3153, 3616)(4182, 4327)(7790, 8827)(9118, 9684)
HIV-1 isolate K2p21 from Spain, complete genome	HM469983	11676	Human immunodeficiency virus 1	11646	Lentivirus	11632	Retroviridae	NA	NA	NA	NA	NA	NA	NA	NA	10239	Viruses	3528	(1, 813)(892, 1245)(1293, 1424)(2406, 2552)(3146, 3649)(4171, 4317)(7797, 8887)(9028, 9367)
HIV-1 isolate G1.5p21 from Spain, complete genome	HM469978	11676	Human immunodeficiency virus 1	11646	Lentivirus	11632	Retroviridae	NA	NA	NA	NA	NA	NA	NA	NA	10239	Viruses	3526	(1, 814)(893, 1246)(1294, 1425)(2407, 2553)(3146, 3650)(4172, 4318)(7775, 8877)(8884, 9042)(9091, 9255)
HIV-1 isolate G1p21 from Spain, complete genome	HM469976	11676	Human immunodeficiency virus 1	11646	Lentivirus	11632	Retroviridae	NA	NA	NA	NA	NA	NA	NA	NA	10239	Viruses	3526	(1, 814)(893, 1246)(1294, 1425)(2407, 2553)(3146, 3650)(4172, 4318)(7775, 8877)(8884, 9042)(9091, 9255)
HIV-1 isolate G2p21 from Spain, complete genome	HM469977	11676	Human immunodeficiency virus 1	11646	Lentivirus	11632	Retroviridae	NA	NA	NA	NA	NA	NA	NA	NA	10239	Viruses	3522	(1, 814)(893, 1246)(1294, 1425)(2407, 2553)(3150, 3650)(4172, 4318)(7784, 8886)(8893, 9051)(9100, 9264)
HIV-1 isolate HP-9:03KDE11, complete genome	JQ316128	11676	Human immunodeficiency virus 1	11646	Lentivirus	11632	Retroviridae	NA	NA	NA	NA	NA	NA	NA	NA	10239	Viruses	3517	(4, 492)(565, 924)(972, 1103)(2076, 2222)(2813, 3319)(3842, 3987)(7465, 8569)(8577, 8735)(8786, 9257)
Human immunodeficiency virus 1 proviral DNA, complete genome, clone: pJPDR1712B75	AB604946	11676	Human immunodeficiency virus 1	11646	Lentivirus	11632	Retroviridae	NA	NA	NA	NA	NA	NA	NA	NA	10239	Viruses	3487	(1, 816)(889, 1248)(1296, 1427)(3154, 3599)(4181, 4326)(7788, 8814)(9108, 9667)
Human immunodeficiency virus type 1, isolate BRU, complete genome (LAV-1)	K02013	11676	Human immunodeficiency virus 1	11646	Lentivirus	11632	Retroviridae	NA	NA	NA	NA	NA	NA	NA	NA	10239	Viruses	3486	(1, 360)(433, 792)(838, 978)(1980, 2126)(2717, 3223)(3746, 3891)(7351, 8453)(8460, 8618)(8667, 9229)
HIV-1 isolate WCM32P0896 from USA, complete genome	DQ487191	11676	Human immunodeficiency virus 1	11646	Lentivirus	11632	Retroviridae	NA	NA	NA	NA	NA	NA	NA	NA	10239	Viruses	3485	(1, 356)(429, 788)(836, 967)(1940, 2086)(2677, 3124)(3706, 3851)(7322, 8413)(8420, 8578)(8627, 9271)
Human immunodeficiency virus 1, complete genome	NC_001802	11676	Human immunodeficiency virus 1	11646	Lentivirus	11632	Retroviridae	NA	NA	NA	NA	NA	NA	NA	NA	10239	Viruses	3485	(1, 360)(433, 792)(838, 978)(1944, 2090)(2681, 3187)(3710, 3855)(7304, 8406)(8413, 8571)(8620, 9181)
HIV-1, complete genome	AF033819	11676	Human immunodeficiency virus 1	11646	Lentivirus	11632	Retroviridae	NA	NA	NA	NA	NA	NA	NA	NA	10239	Viruses	3485	(1, 360)(433, 792)(838, 978)(1944, 2090)(2681, 3187)(3710, 3855)(7304, 8406)(8413, 8571)(8620, 9181)
HIV-1 patient WCIPR sample 1985 clone 46, complete genome	U69586	11676	Human immunodeficiency virus 1	11646	Lentivirus	11632	Retroviridae	NA	NA	NA	NA	NA	NA	NA	NA	10239	Viruses	3485	(1, 360)(433, 792)(840, 971)(1944, 2090)(2681, 3194)(3710, 3855)(7324, 8429)(8436, 8594)(8645, 9205)
Human immunodeficiency virus 1 proviral DNA, complete genome, clone: pJPDR2735B05	AB604949	11676	Human immunodeficiency virus 1	11646	Lentivirus	11632	Retroviridae	NA	NA	NA	NA	NA	NA	NA	NA	10239	Viruses	3484	(1, 822)(1171, 1281)(1329, 1460)(3170, 3617)(4199, 4344)(7810, 8906)(8916, 9074)(9127, 9695)
Human immunodeficiency virus 1 proviral DNA, complete genome, clone: pJPDR2735B02	AB564746	11676	Human immunodeficiency virus 1	11646	Lentivirus	11632	Retroviridae	NA	NA	NA	NA	NA	NA	NA	NA	10239	Viruses	3483	(1, 822)(1171, 1281)(1329, 1460)(3170, 3617)(4199, 4344)(7813, 8909)(8919, 9077)(9130, 9697)
HIV-1 chimpanzee C499, isolate HIV-1JC, clone HIV-1JC16, from the USA, complete genome	AF049494	11676	Human immunodeficiency virus 1	11646	Lentivirus	11632	Retroviridae	NA	NA	NA	NA	NA	NA	NA	NA	10239	Viruses	3480	(1, 361)(434, 793)(839, 979)(1947, 2091)(2684, 3188)(3711, 3856)(7313, 8415)(8427, 8583)(8632, 9193)
HIV-1 patient WCIPR sample 1985 clone 54, complete genome	U69584	11676	Human immunodeficiency virus 1	11646	Lentivirus	11632	Retroviridae	NA	NA	NA	NA	NA	NA	NA	NA	10239	Viruses	3480	(1, 360)(433, 792)(840, 971)(1944, 2090)(2681, 3187)(3710, 3855)(7336, 8441)(8448, 8606)(8655, 9217)
HIV-1 patient WCIPR sample 1990 clone 31, complete genome	U69592	11676	Human immunodeficiency virus 1	11646	Lentivirus	11632	Retroviridae	NA	NA	NA	NA	NA	NA	NA	NA	10239	Viruses	3478	(1, 360)(433, 792)(840, 971)(1944, 2090)(2681, 3187)(3710, 3855)(7321, 8426)(8433, 8591)(8642, 9202)
HIV-1 patient WCIPR sample 1990 clone 32, complete genome	U69593	11676	Human immunodeficiency virus 1	11646	Lentivirus	11632	Retroviridae	NA	NA	NA	NA	NA	NA	NA	NA	10239	Viruses	3478	(1, 360)(433, 792)(840, 971)(1944, 2090)(2681, 3187)(3710, 3855)(7324, 8429)(8436, 8594)(8645, 9205)
HIV-1 patient WCIPR sample 1990 clone 12, complete genome	U69590	11676	Human immunodeficiency virus 1	11646	Lentivirus	11632	Retroviridae	NA	NA	NA	NA	NA	NA	NA	NA	10239	Viruses	3478	(1, 360)(433, 792)(840, 971)(1944, 2090)(2681, 3187)(3710, 3855)(7321, 8426)(8433, 8591)(8642, 9202)
HIV-1 isolate URTR35 from Uruguay, complete genome	AF385935	11676	Human immunodeficiency virus 1	11646	Lentivirus	11632	Retroviridae	NA	NA	NA	NA	NA	NA	NA	NA	10239	Viruses	3476	(1, 834)(1302, 1439)(2421, 2567)(3158, 3664)(4187, 4332)(7781, 8818)(9097, 9762)
HIV-1 patient WCIPR sample 1990 clone 11, complete genome	U69589	11676	Human immunodeficiency virus 1	11646	Lentivirus	11632	Retroviridae	NA	NA	NA	NA	NA	NA	NA	NA	10239	Viruses	3475	(1, 360)(433, 792)(840, 971)(1944, 2090)(2684, 3187)(3710, 3855)(7324, 8429)(8436, 8594)(8645, 9205)
HIV-1 isolate 05YJN2, complete genome	JQ316134	11676	Human immunodeficiency virus 1	11646	Lentivirus	11632	Retroviridae	NA	NA	NA	NA	NA	NA	NA	NA	10239	Viruses	3474	(1, 772)(848, 1202)(1252, 1383)(2356, 2502)(3093, 3599)(4122, 4267)(7741, 8832)(8845, 9003)(9052, 9215)
HIV-1 patient WCIPR sample 1990 clone 18, complete genome	U69591	11676	Human immunodeficiency virus 1	11646	Lentivirus	11632	Retroviridae	NA	NA	NA	NA	NA	NA	NA	NA	10239	Viruses	3473	(1, 359)(433, 792)(840, 971)(1944, 2090)(2684, 3187)(3710, 3855)(7324, 8429)(8437, 8594)(8645, 9205)
Human immunodeficiency virus 1 proviral DNA, complete genome, isolate:mIDU106	AB097869	11676	Human immunodeficiency virus 1	11646	Lentivirus	11632	Retroviridae	NA	NA	NA	NA	NA	NA	NA	NA	10239	Viruses	3451	(1, 817)(890, 1162)(1294, 1425)(2398, 2544)(3410, 3525)(4164, 4309)(7724, 8826)(8836, 8994)(9043, 9600)
HIV-1 chimpanzee C455, isolate HIV-1NC, clone HIV-1NC7, from the USA, complete genome	AF049495	11676	Human immunodeficiency virus 1	11646	Lentivirus	11632	Retroviridae	NA	NA	NA	NA	NA	NA	NA	NA	10239	Viruses	3449	(1, 361)(473, 799)(845, 985)(1951, 2097)(2690, 3194)(3717, 3862)(7316, 8418)(8430, 8586)(8635, 9196)
HIV-1 isolate HP-8:04CWS5, complete genome	JQ316133	11676	Human immunodeficiency virus 1	11646	Lentivirus	11632	Retroviridae	NA	NA	NA	NA	NA	NA	NA	NA	10239	Viruses	3441	(1, 771)(847, 1203)(1251, 1382)(2355, 2501)(3092, 3598)(4121, 4266)(7618, 8303)(8527, 8722)(8739, 8897)(8946, 9285)
Human immunodeficiency virus 1 proviral DNA, complete genome, clone: pJPDR5929B14	AB604951	11676	Human immunodeficiency virus 1	11646	Lentivirus	11632	Retroviridae	NA	NA	NA	NA	NA	NA	NA	NA	10239	Viruses	3440	(1, 820)(893, 1165)(1303, 1434)(3153, 3616)(4182, 4327)(7790, 8827)(9118, 9684)
HIV-1 isolate 02BR011 from Brazil, complete genome	DQ358809	11676	Human immunodeficiency virus 1	11646	Lentivirus	11632	Retroviridae	NA	NA	NA	NA	NA	NA	NA	NA	10239	Viruses	3416	(1, 719)(831, 1151)(1199, 1330)(3043, 3546)(4069, 4214)(7665, 8764)(8792, 8950)(9004, 9338)
Human immunodeficiency virus 1 proviral DNA, nearly complete genome, isolate:mIDU103	AB097873	11676	Human immunodeficiency virus 1	11646	Lentivirus	11632	Retroviridae	NA	NA	NA	NA	NA	NA	NA	NA	10239	Viruses	3401	(3, 183)(256, 624)(672, 803)(1776, 1922)(2513, 2960)(3542, 3687)(7153, 8254)(8265, 8423)(8472, 9188)
HIV-1 isolate 04RU128005 from Russia, complete genome	AY682547	11676	Human immunodeficiency virus 1	11646	Lentivirus	11632	Retroviridae	NA	NA	NA	NA	NA	NA	NA	NA	10239	Viruses	3399	(1, 305)(378, 737)(785, 922)(1889, 2035)(2626, 3132)(3655, 3800)(7230, 8325)(8336, 8497)(8546, 9083)
Human immunodeficiency virus 1 proviral DNA, complete genome, clone: p04JPDR6175B30	AB480694	11676	Human immunodeficiency virus 1	11646	Lentivirus	11632	Retroviridae	NA	NA	NA	NA	NA	NA	NA	NA	10239	Viruses	3399	(1, 811)(1130, 1243)(1291, 1422)(3126, 3573)(4155, 4300)(7709, 8746)(8827, 8985)(9043, 9593)
HIV-1 isolate R8 from Spain, complete genome	KT200357	11676	Human immunodeficiency virus 1	11646	Lentivirus	11632	Retroviridae	NA	NA	NA	NA	NA	NA	NA	NA	10239	Viruses	3394	(1, 256)(329, 694)(742, 873)(1846, 1992)(2585, 3089)(3612, 3755)(7181, 8280)(8298, 8454)(8503, 9089)
Human immunodeficiency virus type 1, isolate RF (HAT-3), complete genome	M17451	11676	Human immunodeficiency virus 1	11646	Lentivirus	11632	Retroviridae	NA	NA	NA	NA	NA	NA	NA	NA	10239	Viruses	3391	(1, 328)(401, 760)(808, 939)(1915, 2061)(2652, 3158)(3681, 3826)(7300, 8401)(8412, 8576)(8625, 9128)
HIV-1 isolate 03HJY8, complete genome	JQ316131	11676	Human immunodeficiency virus 1	11646	Lentivirus	11632	Retroviridae	NA	NA	NA	NA	NA	NA	NA	NA	10239	Viruses	3389	(3, 497)(573, 929)(977, 1108)(2081, 2227)(2818, 3324)(3847, 3992)(7461, 8566)(8573, 8731)(8780, 9119)
Human immunodeficiency virus 1 proviral DNA, complete genome, clone: p92RW008A04	AB253421	11676	Human immunodeficiency virus 1	11646	Lentivirus	11632	Retroviridae	NA	NA	NA	NA	NA	NA	NA	NA	10239	Viruses	3385	(1, 831)(948, 1176)(1311, 1447)(2409, 2555)(3146, 3427)(4175, 4320)(7748, 8806)(9090, 9643)
Human immunodeficiency virus 1 proviral DNA, complete genome, clone: p92RW008A16	AB253422	11676	Human immunodeficiency virus 1	11646	Lentivirus	11632	Retroviridae	NA	NA	NA	NA	NA	NA	NA	NA	10239	Viruses	3385	(1, 831)(948, 1176)(1311, 1447)(2409, 2555)(3146, 3427)(4175, 4320)(7741, 8799)(9083, 9636)
HIV-1 isolate CM237 from Thailand, complete genome	AY167123	11676	Human immunodeficiency virus 1	11646	Lentivirus	11632	Retroviridae	NA	NA	NA	NA	NA	NA	NA	NA	10239	Viruses	3382	(1, 332)(405, 764)(812, 943)(1916, 2062)(2653, 3159)(3678, 3827)(7239, 8344)(8351, 8509)(8558, 9046)
HIV-1 patient WCIPR sample 1985 clone 4, complete genome	U69585	11676	Human immunodeficiency virus 1	11646	Lentivirus	11632	Retroviridae	NA	NA	NA	NA	NA	NA	NA	NA	10239	Viruses	3382	(1, 360)(433, 792)(840, 971)(1944, 2090)(2681, 3194)(3710, 3855)(7312, 8417)(8424, 8582)(8633, 8958)(9040, 9171)
HIV-1 patient WCIPR sample 1985 clone 52, complete genome	U69587	11676	Human immunodeficiency virus 1	11646	Lentivirus	11632	Retroviridae	NA	NA	NA	NA	NA	NA	NA	NA	10239	Viruses	3375	(1, 360)(433, 792)(840, 971)(1944, 2090)(2681, 3187)(3710, 3855)(7315, 8420)(8427, 8585)(8636, 8961)(9044, 9175)
HIV-1 patient WCIPR sample 1985 clone 5, complete genome	U69588	11676	Human immunodeficiency virus 1	11646	Lentivirus	11632	Retroviridae	NA	NA	NA	NA	NA	NA	NA	NA	10239	Viruses	3375	(1, 360)(433, 792)(840, 971)(1944, 2090)(2681, 3187)(3710, 3855)(7312, 8417)(8424, 8582)(8633, 8958)(9040, 9171)
Human immunodeficiency virus type 1, isolate NY5, complete genome. Infectious single LTR molecular proviral genome	M38431	11676	Human immunodeficiency virus 1	11646	Lentivirus	11632	Retroviridae	NA	NA	NA	NA	NA	NA	NA	NA	10239	Viruses	3370	(1, 814)(887, 1246)(1294, 1425)(2398, 2544)(3135, 3648)(4167, 4309)(7692, 8794)(8806, 8962)
HIV-1 isolate 03KGS5, complete genome	JQ316132	11676	Human immunodeficiency virus 1	11646	Lentivirus	11632	Retroviridae	NA	NA	NA	NA	NA	NA	NA	NA	10239	Viruses	3369	(1, 733)(845, 1165)(1213, 1344)(2317, 2463)(3054, 3501)(4083, 4228)(7700, 8740)(9046, 9446)
HIV-1 isolate 02OSG1 from South Korea, complete genome	JQ429433	11676	Human immunodeficiency virus 1	11646	Lentivirus	11632	Retroviridae	NA	NA	NA	NA	NA	NA	NA	NA	10239	Viruses	3364	(1, 474)(547, 906)(954, 1085)(2058, 2204)(2795, 3301)(3824, 3969)(7408, 8512)(8523, 8675)(8724, 9063)
Human immunodeficiency virus 1 proviral DNA, complete genome, clone: p00JPDR2508B39	AB289587	11676	Human immunodeficiency virus 1	11646	Lentivirus	11632	Retroviridae	NA	NA	NA	NA	NA	NA	NA	NA	10239	Viruses	3362	(1, 811)(923, 1148)(1297, 1428)(3153, 3600)(4182, 4327)(7751, 8791)(9085, 9642)
Human immunodeficiency virus 1 proviral DNA, complete genome, clone: p00JPDR2508B60	AB289588	11676	Human immunodeficiency virus 1	11646	Lentivirus	11632	Retroviridae	NA	NA	NA	NA	NA	NA	NA	NA	10239	Viruses	3362	(1, 811)(923, 1148)(1297, 1428)(3153, 3600)(4182, 4327)(7754, 8794)(9088, 9645)
HIV-1 isolate WCD32P1195 from USA, complete genome	DQ487189	11676	Human immunodeficiency virus 1	11646	Lentivirus	11632	Retroviridae	NA	NA	NA	NA	NA	NA	NA	NA	10239	Viruses	3354	(1, 359)(435, 791)(839, 977)(1958, 2104)(2695, 3142)(3723, 3869)(7356, 8470)(8699, 9340)
HIV-1 strain HIV-1wk from South Korea, complete genome	AF224507	11676	Human immunodeficiency virus 1	11646	Lentivirus	11632	Retroviridae	NA	NA	NA	NA	NA	NA	NA	NA	10239	Viruses	3353	(1, 361)(437, 793)(841, 972)(1945, 2091)(2685, 3216)(3711, 3856)(7346, 8436)(8652, 9238)
HIV-1 isolate WC3-0498-2 from USA, complete genome	EF175210	11676	Human immunodeficiency virus 1	11646	Lentivirus	11632	Retroviridae	NA	NA	NA	NA	NA	NA	NA	NA	10239	Viruses	3350	(1, 267)(340, 699)(747, 885)(1851, 1997)(2588, 3080)(3617, 3762)(7261, 8342)(8354, 8504)(8553, 9117)
HIV-1 isolate BK132 from Thailand, complete genome	AY173951	11676	Human immunodeficiency virus 1	11646	Lentivirus	11632	Retroviridae	NA	NA	NA	NA	NA	NA	NA	NA	10239	Viruses	3346	(1, 208)(238, 597)(645, 776)(1749, 1895)(2486, 2992)(3515, 3660)(7087, 8182)(8199, 8360)(8409, 8996)
HIV-1 isolate R14 from Spain, complete genome	KT200350	11676	Human immunodeficiency virus 1	11646	Lentivirus	11632	Retroviridae	NA	NA	NA	NA	NA	NA	NA	NA	10239	Viruses	3339	(1, 257)(333, 620)(740, 871)(1862, 2008)(2599, 3105)(3628, 3773)(7275, 8362)(8369, 8527)(8581, 9195)
HIV-1 isolate 04KYR8 from South Korea, complete genome	DQ295196	11676	Human immunodeficiency virus 1	11646	Lentivirus	11632	Retroviridae	NA	NA	NA	NA	NA	NA	NA	NA	10239	Viruses	3338	(30, 516)(592, 948)(996, 1127)(2100, 2246)(2837, 3343)(3866, 4011)(7456, 8517)(8568, 8729)(8780, 9117)
HIV-1 isolate US2 from USA, complete genome	AY173953	11676	Human immunodeficiency virus 1	11646	Lentivirus	11632	Retroviridae	NA	NA	NA	NA	NA	NA	NA	NA	10239	Viruses	3337	(1, 211)(239, 598)(646, 777)(1750, 1896)(2490, 2979)(3516, 3661)(7115, 8217)(8224, 8382)(8430, 9018)
HIV-1 isolate R3 from Spain, complete genome	KT200352	11676	Human immunodeficiency virus 1	11646	Lentivirus	11632	Retroviridae	NA	NA	NA	NA	NA	NA	NA	NA	10239	Viruses	3329	(1, 267)(340, 708)(756, 887)(1854, 2000)(2591, 3097)(3620, 3765)(7227, 8253)(8336, 8492)(8541, 9117)
HIV-1 isolate MB2059 from Kenya, complete genome	AF133821	11676	Human immunodeficiency virus 1	11646	Lentivirus	11632	Retroviridae	NA	NA	NA	NA	NA	NA	NA	NA	10239	Viruses	3322	(1, 479)(652, 1142)(1215, 1496)(1622, 1753)(2726, 2872)(4494, 4639)(8066, 9091)(9415, 10033)
HIV-1 isolate US1 from USA, complete genome	AY173952	11676	Human immunodeficiency virus 1	11646	Lentivirus	11632	Retroviridae	NA	NA	NA	NA	NA	NA	NA	NA	10239	Viruses	3321	(1, 208)(236, 592)(640, 771)(1744, 1890)(2481, 2987)(3510, 3655)(7105, 8190)(8212, 8364)(8413, 8997)
HIV-1 isolate 04KJS8, complete genome	JQ316130	11676	Human immunodeficiency virus 1	11646	Lentivirus	11632	Retroviridae	NA	NA	NA	NA	NA	NA	NA	NA	10239	Viruses	3320	(2, 491)(564, 824)(980, 1111)(2108, 2254)(2845, 3351)(3877, 4019)(7475, 8566)(8600, 8761)(8810, 9195)
HIV-1 isolate TRJO_flA1 from USA, complete genome	FJ496151	11676	Human immunodeficiency virus 1	11646	Lentivirus	11632	Retroviridae	NA	NA	NA	NA	NA	NA	NA	NA	10239	Viruses	3319	(1, 280)(311, 667)(715, 846)(1819, 1965)(2556, 3003)(3585, 3730)(7187, 8282)(8290, 8448)(8498, 9051)
HIV-1 isolate TRJO_flA9 from USA, complete genome	FJ496153	11676	Human immunodeficiency virus 1	11646	Lentivirus	11632	Retroviridae	NA	NA	NA	NA	NA	NA	NA	NA	10239	Viruses	3319	(1, 280)(311, 667)(715, 846)(1819, 1965)(2556, 3003)(3585, 3730)(7187, 8282)(8290, 8448)(8498, 9051)
HIV-1 isolate TRJO_flA2 from USA, complete genome	FJ496152	11676	Human immunodeficiency virus 1	11646	Lentivirus	11632	Retroviridae	NA	NA	NA	NA	NA	NA	NA	NA	10239	Viruses	3319	(1, 280)(311, 667)(715, 846)(1819, 1965)(2556, 3003)(3585, 3730)(7187, 8282)(8290, 8448)(8498, 9051)
HIV-1 isolate TRJO_flC6 from USA, complete genome	FJ496155	11676	Human immunodeficiency virus 1	11646	Lentivirus	11632	Retroviridae	NA	NA	NA	NA	NA	NA	NA	NA	10239	Viruses	3319	(1, 280)(311, 667)(715, 846)(1819, 1965)(2556, 3003)(3585, 3730)(7187, 8282)(8290, 8448)(8498, 9051)
HIV-1 isolate TRJO_flB1 from USA, complete genome	FJ496154	11676	Human immunodeficiency virus 1	11646	Lentivirus	11632	Retroviridae	NA	NA	NA	NA	NA	NA	NA	NA	10239	Viruses	3319	(1, 280)(311, 667)(715, 846)(1819, 1965)(2556, 3003)(3585, 3730)(7187, 8282)(8290, 8448)(8498, 9051)
HIV-1 isolate TRJO_flD3 from USA, complete genome	FJ496157	11676	Human immunodeficiency virus 1	11646	Lentivirus	11632	Retroviridae	NA	NA	NA	NA	NA	NA	NA	NA	10239	Viruses	3319	(1, 280)(311, 667)(715, 846)(1819, 1965)(2556, 3003)(3585, 3730)(7187, 8282)(8290, 8448)(8498, 9051)
HIV-1 isolate TRJO_flC9 from USA, complete genome	FJ496156	11676	Human immunodeficiency virus 1	11646	Lentivirus	11632	Retroviridae	NA	NA	NA	NA	NA	NA	NA	NA	10239	Viruses	3315	(1, 280)(311, 667)(715, 846)(1819, 1965)(2555, 3002)(3584, 3729)(7186, 8281)(8289, 8447)(8497, 9046)
Human immunodeficiency virus 1 proviral DNA, complete genome, clone: pJRC57B09	AB641836	11676	Human immunodeficiency virus 1	11646	Lentivirus	11632	Retroviridae	NA	NA	NA	NA	NA	NA	NA	NA	10239	Viruses	3314	(1, 815)(888, 1247)(1293, 1433)(2399, 2545)(3411, 3526)(4165, 4307)(7773, 8791)(9105, 9677)
Human immunodeficiency virus 1 proviral DNA, complete genome, clone: pJRC57B05	AB641837	11676	Human immunodeficiency virus 1	11646	Lentivirus	11632	Retroviridae	NA	NA	NA	NA	NA	NA	NA	NA	10239	Viruses	3313	(1, 815)(888, 1247)(1293, 1433)(2399, 2545)(3411, 3526)(4165, 4307)(7773, 8791)(9104, 9675)
HIV-1 isolate WEAU_flE3 from USA, complete genome	FJ496160	11676	Human immunodeficiency virus 1	11646	Lentivirus	11632	Retroviridae	NA	NA	NA	NA	NA	NA	NA	NA	10239	Viruses	3312	(1, 232)(304, 663)(711, 842)(1815, 1961)(2552, 3058)(3581, 3726)(7180, 8282)(8292, 8444)(8495, 9026)
HIV-1 isolate WEAU_flF7 from USA, complete genome	FJ496165	11676	Human immunodeficiency virus 1	11646	Lentivirus	11632	Retroviridae	NA	NA	NA	NA	NA	NA	NA	NA	10239	Viruses	3312	(1, 232)(306, 665)(713, 844)(1817, 1963)(2554, 3060)(3583, 3728)(7182, 8284)(8294, 8446)(8497, 9028)
HIV-1 isolate US3 from USA, complete genome	AY173954	11676	Human immunodeficiency virus 1	11646	Lentivirus	11632	Retroviridae	NA	NA	NA	NA	NA	NA	NA	NA	10239	Viruses	3311	(1, 164)(237, 596)(644, 775)(1748, 1894)(2485, 2991)(3514, 3659)(7113, 8218)(8246, 8407)(8456, 9042)
HIV-1 isolate 98BY10443 from Belarus, complete genome	AF414006	11676	Human immunodeficiency virus 1	11646	Lentivirus	11632	Retroviridae	NA	NA	NA	NA	NA	NA	NA	NA	10239	Viruses	3311	(1, 868)(935, 1116)(3138, 3580)(4167, 4312)(7712, 8728)(9033, 9687)
HIV-1 isolate WEAU_flE1 from USA, complete genome	FJ496159	11676	Human immunodeficiency virus 1	11646	Lentivirus	11632	Retroviridae	NA	NA	NA	NA	NA	NA	NA	NA	10239	Viruses	3311	(1, 232)(305, 664)(712, 843)(1816, 1962)(2553, 3059)(3582, 3727)(7181, 8283)(8293, 8445)(8496, 9026)
HIV-1 isolate WEAU_flA11 from USA, complete genome	FJ496158	11676	Human immunodeficiency virus 1	11646	Lentivirus	11632	Retroviridae	NA	NA	NA	NA	NA	NA	NA	NA	10239	Viruses	3311	(1, 232)(305, 664)(712, 843)(1816, 1962)(2553, 3059)(3582, 3727)(7181, 8283)(8293, 8445)(8496, 9026)
Human immunodeficiency virus type 1 complete genome	U43141	11676	Human immunodeficiency virus 1	11646	Lentivirus	11632	Retroviridae	NA	NA	NA	NA	NA	NA	NA	NA	10239	Viruses	3311	(1, 283)(356, 715)(763, 894)(1864, 2010)(2603, 3107)(3630, 3775)(7220, 8257)(8329, 8487)(8536, 9076)
Human immunodeficiency virus 1 proviral DNA, complete genome, clone: p04JPDR6174B57	AB480692	11676	Human immunodeficiency virus 1	11646	Lentivirus	11632	Retroviridae	NA	NA	NA	NA	NA	NA	NA	NA	10239	Viruses	3311	(1, 153)(325, 814)(887, 1255)(1303, 1434)(2407, 2553)(3146, 3586)(4173, 4318)(7791, 8834)(9095, 9259)(9431, 9654)
HIV-1 isolate WEAU_flE8 from USA, complete genome	FJ496161	11676	Human immunodeficiency virus 1	11646	Lentivirus	11632	Retroviridae	NA	NA	NA	NA	NA	NA	NA	NA	10239	Viruses	3311	(1, 232)(305, 664)(712, 843)(1816, 1962)(2553, 3059)(3582, 3727)(7181, 8283)(8293, 8445)(8496, 9026)
HIV-1 isolate WEAU_flF6 from USA, complete genome	FJ496164	11676	Human immunodeficiency virus 1	11646	Lentivirus	11632	Retroviridae	NA	NA	NA	NA	NA	NA	NA	NA	10239	Viruses	3311	(1, 232)(305, 664)(712, 843)(1816, 1962)(2553, 3059)(3582, 3727)(7181, 8283)(8293, 8445)(8496, 9026)
HIV-1 isolate WEAU_flF9 from USA, complete genome	FJ496166	11676	Human immunodeficiency virus 1	11646	Lentivirus	11632	Retroviridae	NA	NA	NA	NA	NA	NA	NA	NA	10239	Viruses	3311	(1, 232)(305, 664)(712, 843)(1816, 1962)(2553, 3059)(3582, 3727)(7181, 8283)(8293, 8445)(8496, 9026)
Human immunodeficiency virus 1 proviral DNA, complete genome, clone: p04JPDR6174B82	AB480693	11676	Human immunodeficiency virus 1	11646	Lentivirus	11632	Retroviridae	NA	NA	NA	NA	NA	NA	NA	NA	10239	Viruses	3310	(1, 153)(325, 813)(886, 1254)(1302, 1433)(2406, 2552)(3145, 3585)(4172, 4317)(7790, 8833)(9094, 9258)(9430, 9653)
HIV-1 isolate WEAU_flF5 from USA, complete genome	FJ496163	11676	Human immunodeficiency virus 1	11646	Lentivirus	11632	Retroviridae	NA	NA	NA	NA	NA	NA	NA	NA	10239	Viruses	3308	(1, 232)(305, 664)(712, 843)(1816, 1962)(2553, 3059)(3582, 3727)(7180, 8278)(8288, 8440)(8491, 9022)
HIV-1 isolate 99HYH2, complete genome	JQ316129	11676	Human immunodeficiency virus 1	11646	Lentivirus	11632	Retroviridae	NA	NA	NA	NA	NA	NA	NA	NA	10239	Viruses	3305	(5, 493)(569, 847)(973, 1104)(2077, 2223)(2814, 3320)(3843, 3988)(7442, 8547)(8554, 8712)(8761, 9100)
Human immunodeficiency virus 1 proviral DNA, complete genome, clone: pPRD320-09D61	AB485649	11676	Human immunodeficiency virus 1	11646	Lentivirus	11632	Retroviridae	NA	NA	NA	NA	NA	NA	NA	NA	10239	Viruses	3304	(1, 814)(887, 1244)(1292, 1425)(3410, 3525)(4164, 4309)(7750, 8776)(8848, 9009)(9070, 9616)
HIV-1 isolate 89072 from Italy, complete genome	GU595153	11676	Human immunodeficiency virus 1	11646	Lentivirus	11632	Retroviridae	NA	NA	NA	NA	NA	NA	NA	NA	10239	Viruses	3302	(1, 437)(510, 866)(914, 1045)(2039, 2185)(2776, 3282)(3805, 3950)(7497, 8587)(8813, 9297)
HIV-1 isolate 07KYY4 from South Korea, complete genome	JQ341411	11676	Human immunodeficiency virus 1	11646	Lentivirus	11632	Retroviridae	NA	NA	NA	NA	NA	NA	NA	NA	10239	Viruses	3290	(1, 480)(556, 912)(960, 1091)(2064, 2210)(2801, 3293)(3830, 3975)(7417, 8457)(8538, 8696)(8745, 9079)
Adeno-associated virus - 2, complete genome	NC_001401	1511891	Adeno-associated dependoparvovirus A	10803	Dependoparvovirus	10780	Parvoviridae	NA	NA	NA	NA	NA	NA	NA	NA	10239	Viruses	3289	(44, 145)(1493, 4679)
Adeno-associated virus 2, complete genome	AF043303	1511891	Adeno-associated dependoparvovirus A	10803	Dependoparvovirus	10780	Parvoviridae	NA	NA	NA	NA	NA	NA	NA	NA	10239	Viruses	3289	(44, 145)(1493, 4679)
Adeno-associated virus 2, complete genome	J01901	1511891	Adeno-associated dependoparvovirus A	10803	Dependoparvovirus	10780	Parvoviridae	NA	NA	NA	NA	NA	NA	NA	NA	10239	Viruses	3285	(44, 145)(1493, 4675)
Human immunodeficiency virus 1 proviral DNA, nearly complete genome, isolate:mIDU502	AB097865	11676	Human immunodeficiency virus 1	11646	Lentivirus	11632	Retroviridae	NA	NA	NA	NA	NA	NA	NA	NA	10239	Viruses	3285	(1, 238)(266, 625)(673, 804)(1774, 1920)(2511, 2958)(3540, 3684)(7114, 8154)(8220, 8381)(8435, 9046)
HIV-1 isolate CNHN24 subtype B-Thai from China, complete genome	AY180905	11676	Human immunodeficiency virus 1	11646	Lentivirus	11632	Retroviridae	NA	NA	NA	NA	NA	NA	NA	NA	10239	Viruses	3284	(5, 194)(270, 626)(674, 805)(1778, 1924)(2515, 3021)(3544, 3689)(7137, 8228)(8250, 8399)(8448, 9010)
HIV-1 isolate SAMI_WGA1 from USA, complete genome	EU547186	11676	Human immunodeficiency virus 1	11646	Lentivirus	11632	Retroviridae	NA	NA	NA	NA	NA	NA	NA	NA	10239	Viruses	3283	(1, 274)(304, 576)(711, 842)(1812, 1958)(2549, 3055)(3578, 3723)(7159, 8267)(8274, 8435)(8484, 9016)
HIV-1 isolate R9 from Spain, complete genome	KT200358	11676	Human immunodeficiency virus 1	11646	Lentivirus	11632	Retroviridae	NA	NA	NA	NA	NA	NA	NA	NA	10239	Viruses	3282	(1, 261)(375, 693)(741, 879)(1848, 1994)(2587, 3091)(3614, 3759)(7217, 8243)(8324, 8485)(8538, 9113)
HIV-1 clone pWCML249 from Kenya, complete genome	AY445524	11676	Human immunodeficiency virus 1	11646	Lentivirus	11632	Retroviridae	NA	NA	NA	NA	NA	NA	NA	NA	10239	Viruses	3277	(1, 817)(929, 1247)(1297, 1428)(2401, 2547)(4167, 4312)(7777, 8867)(9094, 9718)
HIV-1 isolate CH58E_flC5 from USA, complete genome	FJ495943	11676	Human immunodeficiency virus 1	11646	Lentivirus	11632	Retroviridae	NA	NA	NA	NA	NA	NA	NA	NA	10239	Viruses	3273	(1, 233)(306, 674)(720, 853)(1835, 1981)(2572, 3019)(3601, 3746)(7166, 8266)(8285, 8446)(8495, 9027)
HIV-1 isolate CH58E_flC4 from USA, complete genome	FJ495942	11676	Human immunodeficiency virus 1	11646	Lentivirus	11632	Retroviridae	NA	NA	NA	NA	NA	NA	NA	NA	10239	Viruses	3273	(1, 233)(306, 674)(720, 853)(1835, 1981)(2572, 3019)(3601, 3746)(7166, 8266)(8285, 8446)(8495, 9027)
HIV-1 isolate CH58E_flA9 from USA, complete genome	FJ495941	11676	Human immunodeficiency virus 1	11646	Lentivirus	11632	Retroviridae	NA	NA	NA	NA	NA	NA	NA	NA	10239	Viruses	3273	(1, 233)(306, 674)(720, 853)(1835, 1981)(2573, 3020)(3602, 3747)(7167, 8267)(8286, 8447)(8496, 9028)
HIV-1 isolate CH58E_flA8 from USA, complete genome	FJ495940	11676	Human immunodeficiency virus 1	11646	Lentivirus	11632	Retroviridae	NA	NA	NA	NA	NA	NA	NA	NA	10239	Viruses	3273	(1, 233)(306, 674)(720, 853)(1835, 1981)(2572, 3019)(3601, 3746)(7166, 8266)(8285, 8446)(8495, 9027)
HIV-1 isolate CH58E_flA1 from USA, complete genome	FJ495937	11676	Human immunodeficiency virus 1	11646	Lentivirus	11632	Retroviridae	NA	NA	NA	NA	NA	NA	NA	NA	10239	Viruses	3273	(1, 233)(306, 674)(720, 853)(1835, 1981)(2572, 3019)(3601, 3746)(7166, 8266)(8285, 8446)(8495, 9027)
HIV-1 isolate CH58E_flA6 from USA, complete genome	FJ495938	11676	Human immunodeficiency virus 1	11646	Lentivirus	11632	Retroviridae	NA	NA	NA	NA	NA	NA	NA	NA	10239	Viruses	3273	(1, 233)(306, 674)(720, 853)(1835, 1981)(2572, 3019)(3601, 3746)(6856, 7956)(7975, 8136)(8185, 8717)
HIV-1 isolate CH58E_flA7 from USA, complete genome	FJ495939	11676	Human immunodeficiency virus 1	11646	Lentivirus	11632	Retroviridae	NA	NA	NA	NA	NA	NA	NA	NA	10239	Viruses	3273	(1, 233)(306, 674)(720, 853)(1835, 1981)(2572, 3019)(3601, 3746)(7166, 8266)(8285, 8446)(8495, 9027)
HIV-1 isolate 671-00T93 from Netherlands, complete genome	AY423382	11676	Human immunodeficiency virus 1	11646	Lentivirus	11632	Retroviridae	NA	NA	NA	NA	NA	NA	NA	NA	10239	Viruses	3262	(1, 443)(516, 884)(932, 1063)(2066, 2212)(2803, 3250)(3832, 3977)(7430, 8517)(8528, 8680)(8733, 9068)
HIV-1 isolate ES X2210-3 (B) from Spain, complete genome	EU786679	11676	Human immunodeficiency virus 1	11646	Lentivirus	11632	Retroviridae	NA	NA	NA	NA	NA	NA	NA	NA	10239	Viruses	3259	(1, 300)(330, 695)(743, 874)(1849, 1984)(2586, 3081)(3615, 3760)(7172, 8274)(8281, 8439)(8488, 8908)
Human immunodeficiency virus 1 proviral DNA, nearly complete genome, isolate:mSTD101	AB097870	11676	Human immunodeficiency virus 1	11646	Lentivirus	11632	Retroviridae	NA	NA	NA	NA	NA	NA	NA	NA	10239	Viruses	3254	(1, 237)(265, 537)(679, 812)(1785, 1934)(2525, 2967)(3554, 3699)(7174, 8270)(8277, 8435)(8484, 9098)
HIV-1 isolate CH77E_flB3 from USA, complete genome	FJ496002	11676	Human immunodeficiency virus 1	11646	Lentivirus	11632	Retroviridae	NA	NA	NA	NA	NA	NA	NA	NA	10239	Viruses	3253	(1, 232)(305, 664)(712, 843)(1822, 1968)(2559, 3001)(3588, 3733)(7163, 8252)(8287, 8448)(8508, 9048)
HIV-1 isolate CH77E_flA2 from USA, complete genome	FJ496001	11676	Human immunodeficiency virus 1	11646	Lentivirus	11632	Retroviridae	NA	NA	NA	NA	NA	NA	NA	NA	10239	Viruses	3253	(1, 232)(305, 664)(712, 843)(1822, 1968)(2559, 3001)(3588, 3733)(7163, 8252)(8287, 8448)(8508, 9048)
HIV-1 isolate CH77E_flA1 from USA, complete genome	FJ496000	11676	Human immunodeficiency virus 1	11646	Lentivirus	11632	Retroviridae	NA	NA	NA	NA	NA	NA	NA	NA	10239	Viruses	3253	(1, 232)(305, 664)(712, 843)(1822, 1968)(2559, 3001)(3588, 3733)(7163, 8252)(8287, 8448)(8508, 9048)
HIV-1 isolate CH77E_flD5 from USA, complete genome	FJ496007	11676	Human immunodeficiency virus 1	11646	Lentivirus	11632	Retroviridae	NA	NA	NA	NA	NA	NA	NA	NA	10239	Viruses	3253	(1, 232)(305, 664)(712, 843)(1822, 1968)(2559, 3001)(3588, 3733)(7163, 8252)(8287, 8448)(8508, 9048)
HIV-1 isolate CH77E_flC9 from USA, complete genome	FJ496006	11676	Human immunodeficiency virus 1	11646	Lentivirus	11632	Retroviridae	NA	NA	NA	NA	NA	NA	NA	NA	10239	Viruses	3253	(1, 232)(305, 664)(712, 843)(1822, 1968)(2559, 3001)(3588, 3733)(7163, 8252)(8287, 8448)(8508, 9048)
HIV-1 isolate CH77E_flC7 from USA, complete genome	FJ496005	11676	Human immunodeficiency virus 1	11646	Lentivirus	11632	Retroviridae	NA	NA	NA	NA	NA	NA	NA	NA	10239	Viruses	3253	(1, 232)(305, 664)(712, 843)(1822, 1968)(2559, 3001)(3588, 3733)(7163, 8252)(8287, 8448)(8508, 9048)
HIV-1 isolate CH77E_flC4 from USA, complete genome	FJ496004	11676	Human immunodeficiency virus 1	11646	Lentivirus	11632	Retroviridae	NA	NA	NA	NA	NA	NA	NA	NA	10239	Viruses	3253	(1, 232)(305, 664)(712, 843)(1822, 1968)(2559, 3001)(3588, 3733)(7163, 8252)(8287, 8448)(8508, 9048)
HIV-1 isolate R11 from Spain, complete genome	KT200349	11676	Human immunodeficiency virus 1	11646	Lentivirus	11632	Retroviridae	NA	NA	NA	NA	NA	NA	NA	NA	10239	Viruses	3253	(1, 242)(315, 596)(617, 698)(746, 877)(1850, 1996)(2587, 2976)(3616, 3761)(7182, 8278)(8319, 8476)(8525, 9101)
HIV-1 isolate WEAU_flF2 from USA, complete genome	FJ496162	11676	Human immunodeficiency virus 1	11646	Lentivirus	11632	Retroviridae	NA	NA	NA	NA	NA	NA	NA	NA	10239	Viruses	3251	(1, 232)(305, 664)(712, 843)(1816, 1962)(2553, 3000)(3582, 3727)(7181, 8283)(8293, 8445)(8496, 9025)
HIV-1 isolate CH40E_flA3 from USA, complete genome	FJ495820	11676	Human immunodeficiency virus 1	11646	Lentivirus	11632	Retroviridae	NA	NA	NA	NA	NA	NA	NA	NA	10239	Viruses	3249	(1, 232)(305, 664)(712, 843)(1813, 1959)(2550, 2997)(3579, 3724)(7153, 8244)(8251, 8409)(8458, 8990)
HIV-1 isolate CH40E_flF10 from USA, complete genome	FJ495822	11676	Human immunodeficiency virus 1	11646	Lentivirus	11632	Retroviridae	NA	NA	NA	NA	NA	NA	NA	NA	10239	Viruses	3249	(1, 232)(305, 664)(712, 843)(1813, 1959)(2550, 2997)(3579, 3724)(7153, 8244)(8251, 8409)(8458, 8990)
HIV-1 isolate CH40E_flF7 from USA, complete genome	FJ495823	11676	Human immunodeficiency virus 1	11646	Lentivirus	11632	Retroviridae	NA	NA	NA	NA	NA	NA	NA	NA	10239	Viruses	3249	(1, 232)(305, 664)(712, 843)(1813, 1959)(2550, 2997)(3579, 3724)(7153, 8244)(8251, 8409)(8458, 8990)
HIV-1 isolate CH40E_flF9 from USA, complete genome	FJ495824	11676	Human immunodeficiency virus 1	11646	Lentivirus	11632	Retroviridae	NA	NA	NA	NA	NA	NA	NA	NA	10239	Viruses	3249	(1, 232)(305, 664)(712, 843)(1813, 1959)(2550, 2997)(3579, 3724)(7153, 8244)(8251, 8409)(8458, 8990)
HIV-1 isolate CH40E_flG3 from USA, complete genome	FJ495825	11676	Human immunodeficiency virus 1	11646	Lentivirus	11632	Retroviridae	NA	NA	NA	NA	NA	NA	NA	NA	10239	Viruses	3249	(1, 232)(305, 664)(712, 843)(1813, 1959)(2550, 2997)(3579, 3724)(7153, 8244)(8251, 8409)(8458, 8990)
HIV-1 isolate CH40E_flG6 from USA, complete genome	FJ495826	11676	Human immunodeficiency virus 1	11646	Lentivirus	11632	Retroviridae	NA	NA	NA	NA	NA	NA	NA	NA	10239	Viruses	3249	(1, 232)(305, 664)(712, 843)(1813, 1959)(2550, 2997)(3579, 3724)(7153, 8244)(8251, 8409)(8458, 8990)
HIV-1 isolate CH40E_flA1 from USA, complete genome	FJ495818	11676	Human immunodeficiency virus 1	11646	Lentivirus	11632	Retroviridae	NA	NA	NA	NA	NA	NA	NA	NA	10239	Viruses	3249	(1, 232)(305, 664)(712, 843)(1813, 1959)(2550, 2997)(3579, 3724)(7153, 8244)(8251, 8409)(8458, 8990)
HIV-1 isolate CH40E_flA2 from USA, complete genome	FJ495819	11676	Human immunodeficiency virus 1	11646	Lentivirus	11632	Retroviridae	NA	NA	NA	NA	NA	NA	NA	NA	10239	Viruses	3248	(1, 232)(305, 664)(712, 843)(1813, 1959)(2550, 2997)(3579, 3724)(7153, 8243)(8250, 8408)(8457, 8989)
HIV-1 clone 90cf402 from the Central African Republic, complete genome	U51188	11676	Human immunodeficiency virus 1	11646	Lentivirus	11632	Retroviridae	NA	NA	NA	NA	NA	NA	NA	NA	10239	Viruses	3246	(1, 856)(973, 1208)(1336, 1467)(2434, 2580)(4196, 4345)(7821, 8879)(9178, 9843)
HIV-1 isolate CH40E_flC7 from USA, complete genome	FJ495821	11676	Human immunodeficiency virus 1	11646	Lentivirus	11632	Retroviridae	NA	NA	NA	NA	NA	NA	NA	NA	10239	Viruses	3244	(1, 232)(305, 664)(712, 843)(1813, 1959)(2550, 2997)(3579, 3724)(7153, 8244)(8251, 8409)(8463, 8990)
HIV-1 isolate 876-14 from Cameroon, complete genome	KP718916	11676	Human immunodeficiency virus 1	11646	Lentivirus	11632	Retroviridae	NA	NA	NA	NA	NA	NA	NA	NA	10239	Viruses	3240	(4, 350)(423, 704)(830, 966)(1940, 2081)(2677, 3119)(3706, 3851)(7286, 8312)(8386, 8542)(8591, 9149)
Human immunodeficiency virus type 1 (HIV-1) proviral DNA, complete genome	M26727	11676	Human immunodeficiency virus 1	11646	Lentivirus	11632	Retroviridae	NA	NA	NA	NA	NA	NA	NA	NA	10239	Viruses	3238	(1, 360)(433, 714)(840, 971)(1941, 2087)(2678, 3184)(3707, 3852)(7294, 8396)(8630, 9190)
HIV-1 isolate 03ZAPS045MB2 from South Africa, complete genome	DQ396398	11676	Human immunodeficiency virus 1	11646	Lentivirus	11632	Retroviridae	NA	NA	NA	NA	NA	NA	NA	NA	10239	Viruses	3237	(1, 246)(319, 678)(726, 863)(1830, 1976)(2570, 3014)(3596, 3741)(7177, 8242)(8291, 8441)(8494, 9031)
HIV-1 isolate CH77E_flC3 from USA, complete genome	FJ496003	11676	Human immunodeficiency virus 1	11646	Lentivirus	11632	Retroviridae	NA	NA	NA	NA	NA	NA	NA	NA	10239	Viruses	3236	(1, 232)(305, 664)(712, 843)(1822, 1951)(2548, 2990)(3577, 3722)(7152, 8241)(8276, 8437)(8497, 9037)
HIV-1 isolate 671-00T36 from Netherlands, complete genome	AY423387	11676	Human immunodeficiency virus 1	11646	Lentivirus	11632	Retroviridae	NA	NA	NA	NA	NA	NA	NA	NA	10239	Viruses	3236	(1, 340)(413, 781)(829, 960)(1963, 2109)(2700, 3147)(3729, 3874)(7330, 8417)(8629, 9194)
HIV-1 isolate 98USHVTN3605c9 from USA, complete genome	AY560108	11676	Human immunodeficiency virus 1	11646	Lentivirus	11632	Retroviridae	NA	NA	NA	NA	NA	NA	NA	NA	10239	Viruses	3235	(1, 275)(307, 664)(712, 843)(1813, 1959)(2550, 3056)(3579, 3724)(7147, 8252)(8275, 8432)(8481, 8886)
HIV-1 isolate 04LSK7 from South Korea, complete genome	DQ295192	11676	Human immunodeficiency virus 1	11646	Lentivirus	11632	Retroviridae	NA	NA	NA	NA	NA	NA	NA	NA	10239	Viruses	3231	(5, 495)(571, 936)(984, 1112)(2089, 2235)(2826, 3332)(3855, 4000)(7472, 8576)(8794, 9133)
HIV-1 isolate 15384.1 from USA, complete genome	DQ853463	11676	Human immunodeficiency virus 1	11646	Lentivirus	11632	Retroviridae	NA	NA	NA	NA	NA	NA	NA	NA	10239	Viruses	3222	(14, 275)(351, 707)(755, 894)(1881, 2027)(2618, 3124)(3647, 3792)(7279, 8381)(8631, 9190)
HIV-1 isolate 15385.1 from USA, complete genome	DQ853464	11676	Human immunodeficiency virus 1	11646	Lentivirus	11632	Retroviridae	NA	NA	NA	NA	NA	NA	NA	NA	10239	Viruses	3221	(14, 275)(351, 707)(755, 893)(1856, 2002)(2593, 3099)(3622, 3767)(7254, 8356)(8606, 9165)
HIV-1 isolate 04WK7-HIV-1 wk from South Korea, complete genome	DQ295194	11676	Human immunodeficiency virus 1	11646	Lentivirus	11632	Retroviridae	NA	NA	NA	NA	NA	NA	NA	NA	10239	Viruses	3217	(1, 793)(869, 1225)(1273, 1404)(2380, 2526)(3117, 3507)(4146, 4291)(7732, 8823)(9042, 9200)
HIV-1 isolate 60000 from Italy, complete genome	EU861977	11676	Human immunodeficiency virus 1	11646	Lentivirus	11632	Retroviridae	NA	NA	NA	NA	NA	NA	NA	NA	10239	Viruses	3217	(1, 825)(901, 1179)(2403, 2549)(3415, 3529)(4168, 4314)(7789, 8836)(9126, 9781)
HIV-1 isolate 02BR008 from Brazil, complete genome	DQ358808	11676	Human immunodeficiency virus 1	11646	Lentivirus	11632	Retroviridae	NA	NA	NA	NA	NA	NA	NA	NA	10239	Viruses	3216	(1, 243)(271, 630)(678, 808)(1779, 1925)(2516, 3022)(3545, 3690)(7183, 8250)(8295, 8453)(8502, 8956)
HIV-1 isolate 15388.1 from USA, complete genome	DQ853456	11676	Human immunodeficiency virus 1	11646	Lentivirus	11632	Retroviridae	NA	NA	NA	NA	NA	NA	NA	NA	10239	Viruses	3214	(14, 275)(351, 707)(755, 893)(1856, 2002)(2593, 3099)(3622, 3767)(7212, 8303)(8519, 9082)
HIV-1 isolate 15390.1 from USA, complete genome	DQ853458	11676	Human immunodeficiency virus 1	11646	Lentivirus	11632	Retroviridae	NA	NA	NA	NA	NA	NA	NA	NA	10239	Viruses	3214	(14, 275)(351, 707)(755, 893)(1856, 2002)(2593, 3099)(3622, 3767)(7212, 8303)(8519, 9082)
HIV-1 isolate BREPM2012 from Brazil, complete genome	EF637046	11676	Human immunodeficiency virus 1	11646	Lentivirus	11632	Retroviridae	NA	NA	NA	NA	NA	NA	NA	NA	10239	Viruses	3212	(1, 254)(282, 543)(702, 835)(1823, 1969)(2560, 3101)(3589, 3734)(7200, 8312)(8342, 8500)(8549, 9003)
HIV-1 isolate 15389.1 from USA, complete genome	DQ853457	11676	Human immunodeficiency virus 1	11646	Lentivirus	11632	Retroviridae	NA	NA	NA	NA	NA	NA	NA	NA	10239	Viruses	3211	(14, 275)(351, 707)(755, 893)(1856, 2002)(2593, 3099)(3622, 3767)(7212, 8303)(8522, 9082)
HIV-1 isolate 15387.1 from USA, complete genome	DQ853455	11676	Human immunodeficiency virus 1	11646	Lentivirus	11632	Retroviridae	NA	NA	NA	NA	NA	NA	NA	NA	10239	Viruses	3211	(14, 275)(351, 707)(755, 893)(1856, 2002)(2593, 3099)(3622, 3767)(7212, 8303)(8522, 9082)
HIV-1 isolate ES X2231 (B) from Spain, complete genome	EU786680	11676	Human immunodeficiency virus 1	11646	Lentivirus	11632	Retroviridae	NA	NA	NA	NA	NA	NA	NA	NA	10239	Viruses	3210	(2, 274)(347, 712)(760, 891)(1861, 2007)(2598, 3045)(3627, 3772)(7199, 8301)(8308, 8466)(8515, 8950)
HIV-1 isolate BREPM278 from Brazil, complete genome	AY771593	11676	Human immunodeficiency virus 1	11646	Lentivirus	11632	Retroviridae	NA	NA	NA	NA	NA	NA	NA	NA	10239	Viruses	3210	(1, 219)(300, 659)(707, 838)(1809, 1954)(2545, 3051)(3577, 3719)(7184, 8270)(8285, 8434)(8483, 8948)
HIV-1 isolate RL42 from China, complete genome	U71182	11676	Human immunodeficiency virus 1	11646	Lentivirus	11632	Retroviridae	NA	NA	NA	NA	NA	NA	NA	NA	10239	Viruses	3209	(1, 186)(262, 531)(666, 797)(1785, 1931)(2522, 3028)(3551, 3696)(7108, 8210)(8220, 8378)(8427, 8985)
HIV-1 isolate BREPM1032 from Brazil, complete genome	EF637051	11676	Human immunodeficiency virus 1	11646	Lentivirus	11632	Retroviridae	NA	NA	NA	NA	NA	NA	NA	NA	10239	Viruses	3208	(2, 182)(213, 572)(620, 758)(1724, 1870)(2461, 2967)(3490, 3635)(7071, 8173)(8204, 8365)(8414, 8876)
HIV-1 isolate 14299.1 from USA, complete genome	DQ853449	11676	Human immunodeficiency virus 1	11646	Lentivirus	11632	Retroviridae	NA	NA	NA	NA	NA	NA	NA	NA	10239	Viruses	3208	(14, 275)(351, 716)(764, 902)(1874, 2020)(2610, 3105)(3639, 3784)(7250, 8340)(8559, 9119)
HIV-1 isolate 671-99T12 from Netherlands, complete genome	AY423381	11676	Human immunodeficiency virus 1	11646	Lentivirus	11632	Retroviridae	NA	NA	NA	NA	NA	NA	NA	NA	10239	Viruses	3206	(1, 342)(415, 783)(831, 962)(1962, 2108)(2699, 3146)(3728, 3873)(7323, 8410)(8622, 9155)
HIV-1 isolate 02BR005 from Brazil, complete genome	DQ358806	11676	Human immunodeficiency virus 1	11646	Lentivirus	11632	Retroviridae	NA	NA	NA	NA	NA	NA	NA	NA	10239	Viruses	3202	(2, 271)(344, 703)(751, 882)(1852, 1998)(2589, 3079)(3618, 3763)(7178, 8213)(8302, 8460)(8513, 8973)
HIV-1 isolate 14300.1 from USA, complete genome	DQ853438	11676	Human immunodeficiency virus 1	11646	Lentivirus	11632	Retroviridae	NA	NA	NA	NA	NA	NA	NA	NA	10239	Viruses	3201	(14, 275)(351, 716)(764, 895)(1874, 2020)(2611, 3106)(3639, 3784)(7251, 8341)(8560, 9120)
HIV-1 isolate WC3-0498-4 from USA, complete genome	EF175212	11676	Human immunodeficiency virus 1	11646	Lentivirus	11632	Retroviridae	NA	NA	NA	NA	NA	NA	NA	NA	10239	Viruses	3199	(1, 267)(340, 699)(747, 885)(1851, 1997)(2588, 3080)(3617, 3762)(7261, 8342)(8553, 9117)
HIV-1 isolate WC3-0498-3 from USA, complete genome	EF175211	11676	Human immunodeficiency virus 1	11646	Lentivirus	11632	Retroviridae	NA	NA	NA	NA	NA	NA	NA	NA	10239	Viruses	3199	(1, 267)(340, 699)(747, 885)(1851, 1997)(2588, 3080)(3617, 3762)(7261, 8342)(8553, 9117)
HIV-1 isolate WC3-0498-1 from USA, complete genome	EF175209	11676	Human immunodeficiency virus 1	11646	Lentivirus	11632	Retroviridae	NA	NA	NA	NA	NA	NA	NA	NA	10239	Viruses	3199	(1, 267)(340, 699)(747, 885)(1851, 1997)(2588, 3080)(3617, 3762)(7261, 8342)(8553, 9117)
HIV-1 isolate A32989 from Argentina, complete genome	AF408630	11676	Human immunodeficiency virus 1	11646	Lentivirus	11632	Retroviridae	NA	NA	NA	NA	NA	NA	NA	NA	10239	Viruses	3198	(1, 381)(493, 718)(849, 986)(1950, 2096)(2687, 3193)(3716, 3861)(7309, 8411)(8625, 9174)
HIV-1 isolate 14302.1 from USA, complete genome	DQ853450	11676	Human immunodeficiency virus 1	11646	Lentivirus	11632	Retroviridae	NA	NA	NA	NA	NA	NA	NA	NA	10239	Viruses	3197	(14, 275)(351, 716)(764, 895)(1865, 2011)(2605, 3097)(3631, 3776)(7242, 8332)(8551, 9110)
HIV-1 isolate TV749 from Canada, complete genome	HM215251	11676	Human immunodeficiency virus 1	11646	Lentivirus	11632	Retroviridae	NA	NA	NA	NA	NA	NA	NA	NA	10239	Viruses	3196	(1, 834)(910, 1139)(1302, 1438)(2415, 2561)(4181, 4326)(7798, 8856)(9146, 9788)
HIV-1 isolate 14297.1 from USA, complete genome	DQ853437	11676	Human immunodeficiency virus 1	11646	Lentivirus	11632	Retroviridae	NA	NA	NA	NA	NA	NA	NA	NA	10239	Viruses	3193	(14, 275)(351, 716)(764, 895)(1865, 2010)(2601, 3096)(3630, 3775)(7241, 8331)(8557, 9110)
HIV-1 isolate ES P2021-3 (B) from Spain, complete genome	FJ853620	11676	Human immunodeficiency virus 1	11646	Lentivirus	11632	Retroviridae	NA	NA	NA	NA	NA	NA	NA	NA	10239	Viruses	3192	(11, 264)(339, 701)(749, 880)(1850, 1996)(2590, 3039)(3616, 3761)(7182, 8284)(8309, 8464)(8513, 8953)
HIV-1 isolate 14303.1 from USA, complete genome	DQ853451	11676	Human immunodeficiency virus 1	11646	Lentivirus	11632	Retroviridae	NA	NA	NA	NA	NA	NA	NA	NA	10239	Viruses	3192	(14, 275)(351, 707)(755, 886)(1856, 2002)(2593, 3088)(3622, 3767)(7220, 8310)(8529, 9089)
HIV-1 isolate 02BR013 from Brazil, complete genome	DQ358810	11676	Human immunodeficiency virus 1	11646	Lentivirus	11632	Retroviridae	NA	NA	NA	NA	NA	NA	NA	NA	10239	Viruses	3192	(5, 326)(354, 713)(761, 892)(1865, 2011)(2602, 3065)(3631, 3776)(7254, 8358)(8366, 8524)(8573, 8929)
HIV-1 isolate Ph00full from Australia, complete genome	AY818641	11676	Human immunodeficiency virus 1	11646	Lentivirus	11632	Retroviridae	NA	NA	NA	NA	NA	NA	NA	NA	10239	Viruses	3190	(1, 139)(167, 529)(577, 707)(1684, 1830)(2421, 2962)(3450, 3595)(7040, 8142)(8152, 8310)(8361, 8820)
Human T-lymphotropic virus 1, complete genome	NC_001436	194440	Primate T-lymphotropic virus 1	153136	Deltaretrovirus	11632	Retroviridae	NA	NA	NA	NA	NA	NA	NA	NA	10239	Viruses	3182	(1, 768)(4484, 4644)(6255, 8507)
Human T-cell lymphotropic virus 1, complete genome	AF033817	194440	Primate T-lymphotropic virus 1	153136	Deltaretrovirus	11632	Retroviridae	NA	NA	NA	NA	NA	NA	NA	NA	10239	Viruses	3182	(1, 768)(4484, 4644)(6255, 8507)
HIV-1 isolate R6 from Spain, complete genome	KT200355	11676	Human immunodeficiency virus 1	11646	Lentivirus	11632	Retroviridae	NA	NA	NA	NA	NA	NA	NA	NA	10239	Viruses	3180	(1, 256)(329, 609)(736, 873)(1840, 1986)(2583, 3083)(3606, 3751)(7217, 8254)(8329, 8490)(8539, 9049)
HIV-1 isolate 04RU139095 from Russia, complete genome	AY819715	11676	Human immunodeficiency virus 1	11646	Lentivirus	11632	Retroviridae	NA	NA	NA	NA	NA	NA	NA	NA	10239	Viruses	3179	(1, 226)(254, 613)(661, 792)(1762, 1908)(2505, 2889)(3528, 3673)(7120, 8209)(8220, 8372)(8421, 8960)
HIV-1 isolate P6 from Spain, complete genome	KT200348	11676	Human immunodeficiency virus 1	11646	Lentivirus	11632	Retroviridae	NA	NA	NA	NA	NA	NA	NA	NA	10239	Viruses	3177	(1, 257)(333, 695)(743, 874)(2587, 3031)(3613, 3758)(7311, 8399)(8408, 8564)(8613, 9200)
HIV-1 isolate A32878 from Argentina, complete genome	AF408632	11676	Human immunodeficiency virus 1	11646	Lentivirus	11632	Retroviridae	NA	NA	NA	NA	NA	NA	NA	NA	10239	Viruses	3177	(1, 381)(454, 730)(867, 1004)(1968, 2114)(2705, 3211)(3734, 3879)(7285, 8322)(8620, 9162)
HIV-1 isolate R7 from Spain, complete genome	KT200356	11676	Human immunodeficiency virus 1	11646	Lentivirus	11632	Retroviridae	NA	NA	NA	NA	NA	NA	NA	NA	10239	Viruses	3171	(1, 260)(333, 698)(746, 877)(1853, 1999)(2593, 3053)(3619, 3764)(7220, 8317)(8553, 9113)
Human immunodeficiency virus 1 proviral DNA, complete genome, clone: pPRD320-10D02	AB485650	11676	Human immunodeficiency virus 1	11646	Lentivirus	11632	Retroviridae	NA	NA	NA	NA	NA	NA	NA	NA	10239	Viruses	3170	(1, 814)(928, 1166)(1294, 1425)(2398, 2544)(3410, 3525)(4164, 4309)(7807, 8833)(9140, 9688)
HIV-1 isolate A32879 from Argentina, complete genome	AF408629	11676	Human immunodeficiency virus 1	11646	Lentivirus	11632	Retroviridae	NA	NA	NA	NA	NA	NA	NA	NA	10239	Viruses	3167	(1, 381)(493, 689)(861, 998)(1962, 2108)(2699, 3205)(3728, 3873)(7327, 8427)(8643, 9192)
HIV-1 isolate V62 from Venezuela, complete genome	AY536236	11676	Human immunodeficiency virus 1	11646	Lentivirus	11632	Retroviridae	NA	NA	NA	NA	NA	NA	NA	NA	10239	Viruses	3166	(1, 276)(304, 669)(718, 843)(1821, 1967)(2561, 3064)(3586, 3732)(7197, 8288)(8297, 8453)(8502, 8852)
HIV-1 isolate L8157 from USA, complete genome	DQ886035	11676	Human immunodeficiency virus 1	11646	Lentivirus	11632	Retroviridae	NA	NA	NA	NA	NA	NA	NA	NA	10239	Viruses	3166	(20, 84)(112, 471)(519, 650)(1635, 1781)(2372, 2878)(3400, 3546)(6991, 8093)(8112, 8270)(8319, 8864)
Hepatitis B virus isolate 4070v1, complete genome	KF922424	10407	Hepatitis B virus	10405	Orthohepadnavirus	10404	Hepadnaviridae	NA	NA	NA	NA	NA	NA	NA	NA	10239	Viruses	3165	(1, 3165)
Hepatitis B virus isolate 4070v2, complete genome	KF922425	10407	Hepatitis B virus	10405	Orthohepadnavirus	10404	Hepadnaviridae	NA	NA	NA	NA	NA	NA	NA	NA	10239	Viruses	3165	(1, 3165)
Human immunodeficiency virus 1 proviral DNA, complete genome, clone: pPRD320-10D81	AB485651	11676	Human immunodeficiency virus 1	11646	Lentivirus	11632	Retroviridae	NA	NA	NA	NA	NA	NA	NA	NA	10239	Viruses	3164	(2, 809)(923, 1161)(1289, 1420)(2393, 2539)(3405, 3520)(4159, 4304)(7802, 8828)(9135, 9683)
HIV-1 isolate BREPM1024 from Brazil, complete genome	EF637056	11676	Human immunodeficiency virus 1	11646	Lentivirus	11632	Retroviridae	NA	NA	NA	NA	NA	NA	NA	NA	10239	Viruses	3158	(3, 256)(284, 643)(689, 822)(1795, 1941)(2532, 3027)(3561, 3706)(7170, 8188)(8260, 8418)(8467, 8909)
HIV-1 isolate 671-00T169 from Netherlands, complete genome	AY423385	11676	Human immunodeficiency virus 1	11646	Lentivirus	11632	Retroviridae	NA	NA	NA	NA	NA	NA	NA	NA	10239	Viruses	3155	(1, 332)(405, 773)(821, 952)(1955, 2101)(2692, 3139)(3721, 3866)(7316, 8403)(8414, 8566)(8615, 8954)
Hepatitis B virus isolate HBVJSTZ4, complete genome	JN630463	10407	Hepatitis B virus	10405	Orthohepadnavirus	10404	Hepadnaviridae	NA	NA	NA	NA	NA	NA	NA	NA	10239	Viruses	3154	(11, 3164)
HIV-1 isolate TV721 from Canada, complete genome	HM215249	11676	Human immunodeficiency virus 1	11646	Lentivirus	11632	Retroviridae	NA	NA	NA	NA	NA	NA	NA	NA	10239	Viruses	3152	(1, 843)(969, 1148)(1311, 1447)(2421, 2567)(4187, 4332)(7813, 8871)(9155, 9794)
HIV-1 isolate BZ167 from Brazil, complete genome	AY173956	11676	Human immunodeficiency virus 1	11646	Lentivirus	11632	Retroviridae	NA	NA	NA	NA	NA	NA	NA	NA	10239	Viruses	3151	(137, 496)(544, 675)(1651, 1797)(2388, 2894)(3417, 3562)(7010, 8109)(8134, 8286)(8335, 8940)
HIV-1 isolate L8146 from USA, complete genome	DQ886034	11676	Human immunodeficiency virus 1	11646	Lentivirus	11632	Retroviridae	NA	NA	NA	NA	NA	NA	NA	NA	10239	Viruses	3151	(18, 82)(110, 390)(415, 490)(538, 669)(1639, 1785)(2376, 2882)(3405, 3550)(6971, 8073)(8087, 8245)(8296, 8830)
HIV-1 isolate L8185 from USA, complete genome	DQ886036	11676	Human immunodeficiency virus 1	11646	Lentivirus	11632	Retroviridae	NA	NA	NA	NA	NA	NA	NA	NA	10239	Viruses	3145	(17, 81)(109, 468)(516, 647)(1632, 1778)(2369, 2875)(3398, 3540)(6982, 8084)(8109, 8267)(8316, 8844)
HIV-1 isolate 14298.1 from USA, complete genome	DQ853453	11676	Human immunodeficiency virus 1	11646	Lentivirus	11632	Retroviridae	NA	NA	NA	NA	NA	NA	NA	NA	10239	Viruses	3144	(14, 275)(351, 707)(755, 886)(1865, 2011)(2602, 3049)(3631, 3776)(7239, 8329)(8548, 9108)
HIV-1 isolate BREPM1093 from Brazil, complete genome	FJ195089	11676	Human immunodeficiency virus 1	11646	Lentivirus	11632	Retroviridae	NA	NA	NA	NA	NA	NA	NA	NA	10239	Viruses	3141	(1, 270)(343, 623)(750, 884)(1852, 1997)(2588, 3035)(3617, 3759)(7213, 8316)(8325, 8477)(8526, 8986)
Hepatitis B virus isolate I36, complete genome	FJ562229	10407	Hepatitis B virus	10405	Orthohepadnavirus	10404	Hepadnaviridae	NA	NA	NA	NA	NA	NA	NA	NA	10239	Viruses	3138	(11, 3148)
HIV-1 isolate SUMA_flE7 from USA, complete genome	FJ496150	11676	Human immunodeficiency virus 1	11646	Lentivirus	11632	Retroviridae	NA	NA	NA	NA	NA	NA	NA	NA	10239	Viruses	3136	(1, 276)(306, 665)(713, 844)(1817, 1963)(2557, 3060)(3583, 3728)(7173, 8210)(8501, 9033)
HIV-1 isolate SUMA_flD3 from USA, complete genome	FJ496148	11676	Human immunodeficiency virus 1	11646	Lentivirus	11632	Retroviridae	NA	NA	NA	NA	NA	NA	NA	NA	10239	Viruses	3136	(1, 276)(306, 665)(713, 844)(1817, 1963)(2557, 3060)(3583, 3728)(7172, 8209)(8500, 9032)
HIV-1 isolate SUMA_flE5 from USA, complete genome	FJ496149	11676	Human immunodeficiency virus 1	11646	Lentivirus	11632	Retroviridae	NA	NA	NA	NA	NA	NA	NA	NA	10239	Viruses	3136	(1, 276)(306, 665)(713, 844)(1817, 1963)(2557, 3060)(3583, 3728)(7173, 8210)(8501, 9033)
HIV-1 isolate SUMA_flC7 from USA, complete genome	FJ496146	11676	Human immunodeficiency virus 1	11646	Lentivirus	11632	Retroviridae	NA	NA	NA	NA	NA	NA	NA	NA	10239	Viruses	3136	(1, 276)(306, 665)(713, 844)(1817, 1963)(2557, 3060)(3583, 3728)(7160, 8197)(8488, 9020)
HIV-1 isolate SUMA_flD10 from USA, complete genome	FJ496147	11676	Human immunodeficiency virus 1	11646	Lentivirus	11632	Retroviridae	NA	NA	NA	NA	NA	NA	NA	NA	10239	Viruses	3136	(1, 276)(306, 665)(713, 844)(1817, 1963)(2557, 3060)(3583, 3728)(7173, 8210)(8501, 9033)
HIV-1 isolate SUMA_flC5 from USA, complete genome	FJ496145	11676	Human immunodeficiency virus 1	11646	Lentivirus	11632	Retroviridae	NA	NA	NA	NA	NA	NA	NA	NA	10239	Viruses	3136	(1, 276)(306, 665)(713, 844)(1817, 1963)(2557, 3060)(3583, 3728)(7173, 8210)(8501, 9033)
HIV-1 isolate Phcsffull04 from Australia, complete genome	AY818644	11676	Human immunodeficiency virus 1	11646	Lentivirus	11632	Retroviridae	NA	NA	NA	NA	NA	NA	NA	NA	10239	Viruses	3134	(1, 139)(160, 298)(326, 688)(736, 867)(1843, 1989)(2580, 3086)(3609, 3754)(7187, 8289)(8510, 8967)
HIV-1 isolate HK003 from Hong Kong, complete genome	FJ460500	11676	Human immunodeficiency virus 1	11646	Lentivirus	11632	Retroviridae	NA	NA	NA	NA	NA	NA	NA	NA	10239	Viruses	3133	(1, 217)(245, 602)(652, 789)(1768, 1914)(2505, 3011)(3534, 3679)(7118, 8220)(8446, 8962)
HIV-1 isolate PMVL 018 from Denmark, complete genome	EF514697	11676	Human immunodeficiency virus 1	11646	Lentivirus	11632	Retroviridae	NA	NA	NA	NA	NA	NA	NA	NA	10239	Viruses	3132	(2, 224)(252, 626)(674, 805)(1778, 1924)(2515, 3021)(3544, 3689)(7250, 8352)(8371, 8529)(8578, 8917)
HIV-1 isolate U.NL.95.H10986_B6 from Netherlands, complete genome	EF029067	11676	Human immunodeficiency virus 1	11646	Lentivirus	11632	Retroviridae	NA	NA	NA	NA	NA	NA	NA	NA	10239	Viruses	3131	(13, 710)(823, 1023)(1182, 1318)(2283, 2429)(3295, 3410)(4049, 4194)(7658, 8683)(8985, 9644)
Hepatitis B virus, complete genome	AY148342	10407	Hepatitis B virus	10405	Orthohepadnavirus	10404	Hepadnaviridae	NA	NA	NA	NA	NA	NA	NA	NA	10239	Viruses	3128	(1, 1358)(1419, 3188)
HIV-1 isolate 79867 from Italy, complete genome	GU595158	11676	Human immunodeficiency virus 1	11646	Lentivirus	11632	Retroviridae	NA	NA	NA	NA	NA	NA	NA	NA	10239	Viruses	3128	(219, 512)(540, 899)(947, 1085)(2051, 2197)(2788, 3283)(3817, 3962)(6855, 7945)(8169, 8623)
HIV-1 isolate 14295.1 from USA, complete genome	DQ853454	11676	Human immunodeficiency virus 1	11646	Lentivirus	11632	Retroviridae	NA	NA	NA	NA	NA	NA	NA	NA	10239	Viruses	3127	(14, 275)(351, 707)(755, 886)(1865, 2011)(2602, 3097)(3631, 3776)(7239, 8329)(8548, 9043)
Hepatitis B virus isolate 2205, complete genome	FJ386626	10407	Hepatitis B virus	10405	Orthohepadnavirus	10404	Hepadnaviridae	NA	NA	NA	NA	NA	NA	NA	NA	10239	Viruses	3126	(11, 3136)
HIV-1 isolate U.NL.95.H10986_D1 from Netherlands, complete genome	EF029066	11676	Human immunodeficiency virus 1	11646	Lentivirus	11632	Retroviridae	NA	NA	NA	NA	NA	NA	NA	NA	10239	Viruses	3126	(12, 710)(823, 1017)(1182, 1318)(2283, 2429)(3295, 3410)(4049, 4194)(7676, 8701)(9003, 9662)
Hepatitis B virus isolate 1993-N-BRA, complete genome	KJ854698	10407	Hepatitis B virus	10405	Orthohepadnavirus	10404	Hepadnaviridae	NA	NA	NA	NA	NA	NA	NA	NA	10239	Viruses	3126	(1, 1761)(1820, 3184)
HIV-1 isolate U.NL.01.H10986_C11 from Netherlands, complete genome	EF029069	11676	Human immunodeficiency virus 1	11646	Lentivirus	11632	Retroviridae	NA	NA	NA	NA	NA	NA	NA	NA	10239	Viruses	3125	(12, 709)(822, 1022)(1184, 1320)(2285, 2431)(3297, 3412)(4051, 4196)(7679, 8701)(9006, 9662)
HIV-1 isolate HK004 from Hong Kong, complete genome	FJ460501	11676	Human immunodeficiency virus 1	11646	Lentivirus	11632	Retroviridae	NA	NA	NA	NA	NA	NA	NA	NA	10239	Viruses	3124	(1, 218)(246, 605)(653, 784)(1760, 1906)(2497, 3003)(3526, 3671)(7116, 8221)(8453, 8960)
HIV-1 isolate R4 from Spain, complete genome	KT200353	11676	Human immunodeficiency virus 1	11646	Lentivirus	11632	Retroviridae	NA	NA	NA	NA	NA	NA	NA	NA	10239	Viruses	3123	(1, 253)(326, 585)(745, 876)(1858, 2004)(2595, 3101)(3624, 3769)(7226, 8328)(8562, 9136)
Hepatitis B virus donor clone 6, complete genome	JN182326	10407	Hepatitis B virus	10405	Orthohepadnavirus	10404	Hepadnaviridae	NA	NA	NA	NA	NA	NA	NA	NA	10239	Viruses	3122	(1, 1796)(1859, 3184)
Hepatitis B virus isolate BD2, complete genome	EU239218	10407	Hepatitis B virus	10405	Orthohepadnavirus	10404	Hepadnaviridae	NA	NA	NA	NA	NA	NA	NA	NA	10239	Viruses	3120	(1, 1801)(1857, 3175)
HIV-1 isolate 1304_d31 from USA, complete genome	AY308762	11676	Human immunodeficiency virus 1	11646	Lentivirus	11632	Retroviridae	NA	NA	NA	NA	NA	NA	NA	NA	10239	Viruses	3119	(6, 70)(98, 457)(505, 636)(1609, 1755)(2349, 2852)(3375, 3520)(6990, 8092)(8111, 8269)(8324, 8826)
HIV-1 isolate 1299_d22 from USA, complete genome	AY308761	11676	Human immunodeficiency virus 1	11646	Lentivirus	11632	Retroviridae	NA	NA	NA	NA	NA	NA	NA	NA	10239	Viruses	3119	(6, 70)(98, 457)(505, 636)(1609, 1755)(2349, 2852)(3375, 3520)(6990, 8092)(8111, 8269)(8324, 8826)
HIV-1 isolate Cu19 from Cuba, complete genome	AY586542	11676	Human immunodeficiency virus 1	11646	Lentivirus	11632	Retroviridae	NA	NA	NA	NA	NA	NA	NA	NA	10239	Viruses	3118	(1, 355)(428, 708)(835, 966)(1945, 2091)(2682, 3124)(3711, 3856)(7322, 8425)(8434, 8592)(8641, 8991)
HIV-1 strain ES P2008 from Spain, complete genome	FJ670531	11676	Human immunodeficiency virus 1	11646	Lentivirus	11632	Retroviridae	NA	NA	NA	NA	NA	NA	NA	NA	10239	Viruses	3117	(7, 263)(375, 695)(743, 874)(1850, 1996)(2587, 3093)(3616, 3761)(7242, 8350)(8357, 8518)(8571, 8906)
HIV-1 isolate 04013226_2_flH6 from USA, complete genome	FJ496080	11676	Human immunodeficiency virus 1	11646	Lentivirus	11632	Retroviridae	NA	NA	NA	NA	NA	NA	NA	NA	10239	Viruses	3116	(8, 288)(318, 677)(1829, 1975)(2569, 3013)(3595, 3740)(7200, 8237)(8321, 8485)(8534, 9067)
HIV-1 isolate 04013226_2_flA9 from USA, complete genome	FJ496073	11676	Human immunodeficiency virus 1	11646	Lentivirus	11632	Retroviridae	NA	NA	NA	NA	NA	NA	NA	NA	10239	Viruses	3116	(8, 288)(318, 677)(1829, 1975)(2569, 3013)(3595, 3740)(7200, 8237)(8321, 8485)(8534, 9067)
HIV-1 isolate 04013226_2_flD12 from USA, complete genome	FJ496076	11676	Human immunodeficiency virus 1	11646	Lentivirus	11632	Retroviridae	NA	NA	NA	NA	NA	NA	NA	NA	10239	Viruses	3116	(8, 288)(318, 677)(1829, 1975)(2569, 3013)(3595, 3740)(7200, 8237)(8321, 8485)(8534, 9067)
HIV-1 isolate 04013226_2_flD7 from USA, complete genome	FJ496077	11676	Human immunodeficiency virus 1	11646	Lentivirus	11632	Retroviridae	NA	NA	NA	NA	NA	NA	NA	NA	10239	Viruses	3116	(8, 288)(318, 677)(1829, 1975)(2569, 3013)(3595, 3740)(7200, 8237)(8321, 8485)(8534, 9067)
HIV-1 isolate 04013226_2_flB10 from USA, complete genome	FJ496074	11676	Human immunodeficiency virus 1	11646	Lentivirus	11632	Retroviridae	NA	NA	NA	NA	NA	NA	NA	NA	10239	Viruses	3116	(8, 288)(318, 677)(1829, 1975)(2569, 3013)(3595, 3740)(7200, 8237)(8321, 8485)(8534, 9067)
HIV-1 isolate 04013226_2_flC1 from USA, complete genome	FJ496075	11676	Human immunodeficiency virus 1	11646	Lentivirus	11632	Retroviridae	NA	NA	NA	NA	NA	NA	NA	NA	10239	Viruses	3116	(8, 288)(318, 677)(1829, 1975)(2569, 3013)(3595, 3740)(7200, 8237)(8321, 8485)(8534, 9067)
HIV-1 isolate 04013226_2_flH11 from USA, complete genome	FJ496078	11676	Human immunodeficiency virus 1	11646	Lentivirus	11632	Retroviridae	NA	NA	NA	NA	NA	NA	NA	NA	10239	Viruses	3116	(8, 288)(318, 677)(1829, 1975)(2570, 3014)(3596, 3741)(7201, 8238)(8322, 8486)(8535, 9068)
HIV-1 isolate 04013226_2_flH5 from USA, complete genome	FJ496079	11676	Human immunodeficiency virus 1	11646	Lentivirus	11632	Retroviridae	NA	NA	NA	NA	NA	NA	NA	NA	10239	Viruses	3116	(8, 288)(318, 677)(1829, 1975)(2569, 3013)(3595, 3740)(7171, 8208)(8292, 8456)(8505, 9038)
Hepatitis B virus isolate 08.40.117, complete genome	JQ429078	10407	Hepatitis B virus	10405	Orthohepadnavirus	10404	Hepadnaviridae	NA	NA	NA	NA	NA	NA	NA	NA	10239	Viruses	3115	(11, 3125)
HIV-1 isolate 1333_d2 from USA, complete genome	AY308760	11676	Human immunodeficiency virus 1	11646	Lentivirus	11632	Retroviridae	NA	NA	NA	NA	NA	NA	NA	NA	10239	Viruses	3114	(6, 70)(98, 457)(505, 636)(1609, 1755)(2346, 2852)(3375, 3520)(6963, 8065)(8072, 8230)(8279, 8773)
Hepatitis B virus isolate HBV52 genotype D, complete genome	KC875327	10407	Hepatitis B virus	10405	Orthohepadnavirus	10404	Hepadnaviridae	NA	NA	NA	NA	NA	NA	NA	NA	10239	Viruses	3114	(2, 3115)
HIV-1 isolate 04013226_2_flA8 from USA, complete genome	FJ496072	11676	Human immunodeficiency virus 1	11646	Lentivirus	11632	Retroviridae	NA	NA	NA	NA	NA	NA	NA	NA	10239	Viruses	3113	(8, 288)(318, 677)(1829, 1975)(2569, 3013)(3595, 3740)(7200, 8237)(8324, 8485)(8534, 9067)
HIV-1 isolate A025 from Argentina, complete genome	AF408626	11676	Human immunodeficiency virus 1	11646	Lentivirus	11632	Retroviridae	NA	NA	NA	NA	NA	NA	NA	NA	10239	Viruses	3112	(1, 236)(311, 670)(718, 855)(1819, 1965)(2556, 3061)(3585, 3730)(7142, 8244)(8462, 8937)
Human immunodeficiency virus 1 proviral DNA, complete genome, isolate:93TH054	AB220945	11676	Human immunodeficiency virus 1	11646	Lentivirus	11632	Retroviridae	NA	NA	NA	NA	NA	NA	NA	NA	10239	Viruses	3108	(1, 831)(948, 1183)(1311, 1442)(2409, 2555)(4175, 4320)(7751, 8809)(9084, 9640)
HIV-1 NDK complete sequence	A34828	11676	Human immunodeficiency virus 1	11646	Lentivirus	11632	Retroviridae	NA	NA	NA	NA	NA	NA	NA	NA	10239	Viruses	3107	(1, 358)(437, 696)(699, 779)(829, 966)(1933, 2079)(2670, 3060)(3699, 3844)(7273, 8299)(8585, 9143)
Enterobacteria phage phi80, complete genome	NC_021190	10713	Enterobacteria phage phi80	186765	Lambdavirus	10699	Siphoviridae	28883	Caudovirales	NA	NA	NA	NA	NA	NA	10239	Viruses	3107	(26379, 27243)(40763, 41106)(41284, 41571)(41849, 42699)(45392, 46150)
HIV-1 isolate BREPM1070 from Brazil, complete genome	FJ195086	11676	Human immunodeficiency virus 1	11646	Lentivirus	11632	Retroviridae	NA	NA	NA	NA	NA	NA	NA	NA	10239	Viruses	3107	(131, 297)(325, 684)(732, 863)(1836, 1982)(2576, 3079)(3602, 3747)(7203, 8229)(8295, 8453)(8502, 8966)
Human immunodeficiency virus type 1 (HIV-1) proviral complete genome	M27323	11676	Human immunodeficiency virus 1	11646	Lentivirus	11632	Retroviridae	NA	NA	NA	NA	NA	NA	NA	NA	10239	Viruses	3107	(1, 358)(437, 696)(699, 779)(829, 966)(1933, 2079)(2670, 3060)(3699, 3844)(7273, 8299)(8585, 9143)
Enterobacteria phage phi80, complete genome	JX871397	10713	Enterobacteria phage phi80	186765	Lambdavirus	10699	Siphoviridae	28883	Caudovirales	NA	NA	NA	NA	NA	NA	10239	Viruses	3107	(26379, 27243)(40763, 41106)(41284, 41571)(41849, 42699)(45392, 46150)
Human immunodeficiency virus 1 proviral DNA, complete genome, clone: pPRD320-11AE80	AB485653	11676	Human immunodeficiency virus 1	11646	Lentivirus	11632	Retroviridae	NA	NA	NA	NA	NA	NA	NA	NA	10239	Viruses	3107	(1, 830)(947, 1182)(1310, 1441)(2405, 2551)(4171, 4316)(7750, 8808)(9092, 9648)
Human immunodeficiency virus 1 proviral DNA, complete genome, clone: pPRD320-11AE61	AB485652	11676	Human immunodeficiency virus 1	11646	Lentivirus	11632	Retroviridae	NA	NA	NA	NA	NA	NA	NA	NA	10239	Viruses	3107	(1, 830)(947, 1182)(1310, 1441)(2405, 2551)(4171, 4316)(7750, 8808)(9092, 9648)
Hepatitis B virus isolate H20, complete genome	FJ349222	10407	Hepatitis B virus	10405	Orthohepadnavirus	10404	Hepadnaviridae	NA	NA	NA	NA	NA	NA	NA	NA	10239	Viruses	3102	(63, 3164)
Hepatitis B virus isolate 213, complete genome	JQ040135	10407	Hepatitis B virus	10405	Orthohepadnavirus	10404	Hepadnaviridae	NA	NA	NA	NA	NA	NA	NA	NA	10239	Viruses	3102	(2, 675)(751, 3178)
HIV-1 isolate BREPM12817 from Brazil, complete genome	DQ085874	11676	Human immunodeficiency virus 1	11646	Lentivirus	11632	Retroviridae	NA	NA	NA	NA	NA	NA	NA	NA	10239	Viruses	3101	(1, 270)(301, 657)(705, 842)(1806, 1952)(2545, 3038)(3572, 3717)(7168, 8208)(8292, 8450)(8501, 8849)
Hepatitis B virus isolate HBV-9T, complete genome	EU564820	10407	Hepatitis B virus	10405	Orthohepadnavirus	10404	Hepadnaviridae	NA	NA	NA	NA	NA	NA	NA	NA	10239	Viruses	3098	(11, 1748)(1804, 3163)
HIV-1 isolate A027 from Argentina, complete genome	AF332867	11676	Human immunodeficiency virus 1	11646	Lentivirus	11632	Retroviridae	NA	NA	NA	NA	NA	NA	NA	NA	10239	Viruses	3097	(1, 348)(463, 685)(816, 953)(1917, 2063)(2654, 3160)(3683, 3828)(7240, 8277)(8559, 9108)
HIV-1 isolate Ph01full from Australia, complete genome	AY818643	11676	Human immunodeficiency virus 1	11646	Lentivirus	11632	Retroviridae	NA	NA	NA	NA	NA	NA	NA	NA	10239	Viruses	3096	(1, 139)(167, 529)(577, 707)(1684, 1830)(2421, 2868)(3450, 3595)(7040, 8142)(8152, 8310)(8361, 8820)
HIV-1 isolate Ph99full from Australia, complete genome	AY818642	11676	Human immunodeficiency virus 1	11646	Lentivirus	11632	Retroviridae	NA	NA	NA	NA	NA	NA	NA	NA	10239	Viruses	3096	(1, 139)(167, 529)(577, 707)(1684, 1830)(2421, 2868)(3450, 3595)(7040, 8142)(8152, 8310)(8361, 8820)
HIV-1 isolate CU-98-26 from Thailand, complete genome	EF192591	11676	Human immunodeficiency virus 1	11646	Lentivirus	11632	Retroviridae	NA	NA	NA	NA	NA	NA	NA	NA	10239	Viruses	3096	(5, 501)(507, 571)(1006, 1137)(2046, 2192)(2783, 3230)(3812, 3957)(7409, 8507)(8518, 8676)(8725, 9127)
HIV-1 isolate TH 13-26 from Thailand, complete genome	AY082968	11676	Human immunodeficiency virus 1	11646	Lentivirus	11632	Retroviridae	NA	NA	NA	NA	NA	NA	NA	NA	10239	Viruses	3092	(6, 65)(98, 457)(504, 635)(1608, 1754)(2345, 2804)(3374, 3519)(6953, 8051)(8062, 8220)(8269, 8797)
HIV-1 isolate 0736SV from Brazil, complete genome	JF804813	11676	Human immunodeficiency virus 1	11646	Lentivirus	11632	Retroviridae	NA	NA	NA	NA	NA	NA	NA	NA	10239	Viruses	3092	(14, 76)(106, 465)(513, 650)(1614, 1760)(2351, 2798)(3380, 3525)(6988, 8093)(8112, 8270)(8319, 8843)
HIV-1 strain ES X2400-3 from Spain, complete genome	FJ670524	11676	Human immunodeficiency virus 1	11646	Lentivirus	11632	Retroviridae	NA	NA	NA	NA	NA	NA	NA	NA	10239	Viruses	3091	(2, 322)(352, 717)(765, 896)(1865, 2009)(2602, 3049)(3631, 3776)(7197, 8234)(8323, 8476)(8525, 8865)
HIV-1 isolate 1001-09 from USA, complete genome	AY331283	11676	Human immunodeficiency virus 1	11646	Lentivirus	11632	Retroviridae	NA	NA	NA	NA	NA	NA	NA	NA	10239	Viruses	3090	(6, 70)(100, 460)(508, 639)(1612, 1758)(2349, 2855)(3381, 3523)(6980, 8064)(8104, 8262)(8306, 8796)
HIV-1 isolate 1001-07 from USA, complete genome	AY331282	11676	Human immunodeficiency virus 1	11646	Lentivirus	11632	Retroviridae	NA	NA	NA	NA	NA	NA	NA	NA	10239	Viruses	3090	(6, 70)(100, 460)(508, 639)(1612, 1758)(2349, 2855)(3381, 3523)(6980, 8064)(8104, 8262)(8306, 8796)
HIV-1 isolate CTL 018 from Denmark, complete genome	EF514706	11676	Human immunodeficiency virus 1	11646	Lentivirus	11632	Retroviridae	NA	NA	NA	NA	NA	NA	NA	NA	10239	Viruses	3090	(1, 224)(293, 626)(674, 805)(1778, 1924)(2515, 3021)(3544, 3689)(7119, 8221)(8239, 8395)(8444, 8783)
HIV-1 isolate HP-13:04KMK5, complete genome	JQ316126	11676	Human immunodeficiency virus 1	11646	Lentivirus	11632	Retroviridae	NA	NA	NA	NA	NA	NA	NA	NA	10239	Viruses	3089	(5, 491)(567, 932)(980, 1111)(2084, 2230)(2821, 3268)(3850, 3995)(7463, 8134)(8358, 8554)(8561, 8722)(8773, 9104)
HIV-1 isolate 84zr085 from Zaire complete genome	U88822	11676	Human immunodeficiency virus 1	11646	Lentivirus	11632	Retroviridae	NA	NA	NA	NA	NA	NA	NA	NA	10239	Viruses	3089	(1, 331)(404, 685)(811, 947)(1920, 2066)(2660, 3163)(3686, 3831)(7290, 8316)(8412, 8573)(8622, 8974)
Hepatitis B virus complete genome, genotype G, clone BR9.2	HE981173	10407	Hepatitis B virus	10405	Orthohepadnavirus	10404	Hepadnaviridae	NA	NA	NA	NA	NA	NA	NA	NA	10239	Viruses	3089	(43, 1843)(1910, 3197)
HIV-1 isolate BREPM1081 from Brazil, complete genome	FJ195091	11676	Human immunodeficiency virus 1	11646	Lentivirus	11632	Retroviridae	NA	NA	NA	NA	NA	NA	NA	NA	10239	Viruses	3088	(25, 303)(376, 750)(798, 929)(1902, 2048)(2642, 3145)(3671, 3813)(7198, 8233)(8517, 8988)
HIV-1 isolate ES X2515-3 from Spain, complete genome	GQ372988	11676	Human immunodeficiency virus 1	11646	Lentivirus	11632	Retroviridae	NA	NA	NA	NA	NA	NA	NA	NA	10239	Viruses	3087	(2, 273)(346, 705)(753, 890)(1869, 2015)(2608, 3112)(3635, 3780)(7267, 8368)(8616, 9032)
HIV-1 isolate 01UYTRA1179 from Uruguay, complete genome	AY781127	11676	Human immunodeficiency virus 1	11646	Lentivirus	11632	Retroviridae	NA	NA	NA	NA	NA	NA	NA	NA	10239	Viruses	3087	(92, 451)(499, 630)(1603, 1749)(2340, 2846)(3369, 3514)(7001, 8106)(8125, 8283)(8332, 8861)
HIV-1 isolate CU-98-26 clone 8 from Thailand, complete genome	EF192592	11676	Human immunodeficiency virus 1	11646	Lentivirus	11632	Retroviridae	NA	NA	NA	NA	NA	NA	NA	NA	10239	Viruses	3084	(5, 495)(501, 565)(1000, 1131)(2040, 2186)(2777, 3224)(3806, 3951)(7403, 8501)(8512, 8670)(8719, 9115)
HIV-1 isolate 09YNRL215042sg from China, complete genome	KC899011	11676	Human immunodeficiency virus 1	11646	Lentivirus	11632	Retroviridae	NA	NA	NA	NA	NA	NA	NA	NA	10239	Viruses	3083	(6, 70)(98, 457)(505, 643)(1609, 1755)(2346, 2852)(3375, 3520)(6944, 7984)(8056, 8214)(8263, 8781)
HIV-1 isolate 99ZACM4 from South Africa, complete genome	AF411964	11676	Human immunodeficiency virus 1	11646	Lentivirus	11632	Retroviridae	NA	NA	NA	NA	NA	NA	NA	NA	10239	Viruses	3082	(1, 813)(889, 1167)(1293, 1424)(2400, 2546)(4165, 4311)(7778, 8454)(8590, 8673)(8905, 9069)(9127, 9764)
HIV-1 isolate HK002 from Hong Kong, complete genome	FJ460499	11676	Human immunodeficiency virus 1	11646	Lentivirus	11632	Retroviridae	NA	NA	NA	NA	NA	NA	NA	NA	10239	Viruses	3081	(1, 185)(213, 567)(620, 757)(1736, 1882)(2473, 2979)(3502, 3647)(7119, 8221)(8468, 8967)
Hepatitis B virus isolate H34, complete genome	FJ349211	10407	Hepatitis B virus	10405	Orthohepadnavirus	10404	Hepadnaviridae	NA	NA	NA	NA	NA	NA	NA	NA	10239	Viruses	3078	(64, 3141)
Human T-lymphotropic virus 1 proviral DNA, complete genome	D13784	194440	Primate T-lymphotropic virus 1	153136	Deltaretrovirus	11632	Retroviridae	NA	NA	NA	NA	NA	NA	NA	NA	10239	Viruses	3075	(1, 1121)(4837, 4997)(6608, 8400)
Hepatitis B virus isolate 1814-N-BRA, complete genome	KJ854695	10407	Hepatitis B virus	10405	Orthohepadnavirus	10404	Hepadnaviridae	NA	NA	NA	NA	NA	NA	NA	NA	10239	Viruses	3071	(1, 1825)(1939, 3184)
HIV-1 isolate R5 from Spain, complete genome	KT200354	11676	Human immunodeficiency virus 1	11646	Lentivirus	11632	Retroviridae	NA	NA	NA	NA	NA	NA	NA	NA	10239	Viruses	3069	(1, 255)(367, 687)(735, 866)(1851, 1997)(2588, 3035)(3617, 3762)(7266, 8304)(8616, 9196)
HIV-1 isolate BREPM1035 from Brazil, complete genome	EF637049	11676	Human immunodeficiency virus 1	11646	Lentivirus	11632	Retroviridae	NA	NA	NA	NA	NA	NA	NA	NA	10239	Viruses	3069	(1, 180)(208, 567)(615, 746)(1716, 1862)(2453, 2843)(3482, 3627)(7144, 8247)(8274, 8426)(8474, 8929)
HIV-1 isolate BREPM1066 from Brazil, complete genome	FJ195090	11676	Human immunodeficiency virus 1	11646	Lentivirus	11632	Retroviridae	NA	NA	NA	NA	NA	NA	NA	NA	10239	Viruses	3068	(2, 269)(342, 704)(752, 883)(1856, 2002)(2593, 3040)(3622, 3767)(7233, 8332)(8558, 9021)
HIV-1 isolate CTL 043 from Denmark, complete genome	EF514712	11676	Human immunodeficiency virus 1	11646	Lentivirus	11632	Retroviridae	NA	NA	NA	NA	NA	NA	NA	NA	10239	Viruses	3065	(1, 178)(206, 565)(611, 744)(1741, 1887)(2478, 2984)(3510, 3652)(7175, 8266)(8274, 8431)(8485, 8830)
Hepatitis B virus isolate B8, complete genome	FJ904429	10407	Hepatitis B virus	10405	Orthohepadnavirus	10404	Hepadnaviridae	NA	NA	NA	NA	NA	NA	NA	NA	10239	Viruses	3065	(2, 3066)
Human immunodeficiency virus 1 genomic RNA, complete genome, clone: 93JP-NH2.5T	AB070352	11676	Human immunodeficiency virus 1	11646	Lentivirus	11632	Retroviridae	NA	NA	NA	NA	NA	NA	NA	NA	10239	Viruses	3064	(1, 831)(948, 1183)(2409, 2555)(4175, 4320)(7754, 8812)(9087, 9731)
HIV-1 isolate 04RU129005 from Russia, complete genome	AY751406	11676	Human immunodeficiency virus 1	11646	Lentivirus	11632	Retroviridae	NA	NA	NA	NA	NA	NA	NA	NA	10239	Viruses	3062	(1, 300)(378, 732)(780, 917)(1902, 2048)(2642, 3029)(3668, 3807)(7278, 8304)(8594, 9160)
HIV-1 isolate 90CF11697 from Central African Republic, complete genome	AF197340	11676	Human immunodeficiency virus 1	11646	Lentivirus	11632	Retroviridae	NA	NA	NA	NA	NA	NA	NA	NA	10239	Viruses	3061	(1, 769)(1249, 1380)(2347, 2493)(3084, 3310)(4113, 4258)(7710, 8768)(9043, 9623)
HIV-1 isolate 15381.1 from USA, complete genome	DQ853462	11676	Human immunodeficiency virus 1	11646	Lentivirus	11632	Retroviridae	NA	NA	NA	NA	NA	NA	NA	NA	10239	Viruses	3061	(14, 275)(351, 707)(755, 893)(1856, 2002)(2593, 3099)(7232, 8320)(8570, 9129)
HIV-1 isolate 14294.1 from USA, complete genome	DQ853436	11676	Human immunodeficiency virus 1	11646	Lentivirus	11632	Retroviridae	NA	NA	NA	NA	NA	NA	NA	NA	10239	Viruses	3059	(14, 275)(351, 716)(764, 895)(2602, 3097)(3631, 3776)(7244, 8337)(8556, 9118)
Human T-lymphotropic virus 1, complete genome	AY563953	194440	Primate T-lymphotropic virus 1	153136	Deltaretrovirus	11632	Retroviridae	NA	NA	NA	NA	NA	NA	NA	NA	10239	Viruses	3058	(1, 1107)(4823, 4983)(6593, 8382)
HIV-1 clone 93th253 from Thailand, complete genome	U51189	11676	Human immunodeficiency virus 1	11646	Lentivirus	11632	Retroviridae	NA	NA	NA	NA	NA	NA	NA	NA	10239	Viruses	3058	(1, 831)(948, 1183)(2385, 2531)(4151, 4296)(7742, 8803)(9085, 9720)
Hepatitis B virus isolate 2064, complete genome	FJ386616	10407	Hepatitis B virus	10405	Orthohepadnavirus	10404	Hepadnaviridae	NA	NA	NA	NA	NA	NA	NA	NA	10239	Viruses	3057	(56, 3112)
HIV-1 isolate BREPM1028 from Brazil, complete genome	EF637053	11676	Human immunodeficiency virus 1	11646	Lentivirus	11632	Retroviridae	NA	NA	NA	NA	NA	NA	NA	NA	10239	Viruses	3055	(1, 205)(236, 589)(637, 768)(1741, 1887)(2478, 2984)(3506, 3652)(7130, 8236)(8450, 8905)
Human immunodeficiency virus 1 genomic RNA, complete genome, clone: 93JP-NH2env	AB070353	11676	Human immunodeficiency virus 1	11646	Lentivirus	11632	Retroviridae	NA	NA	NA	NA	NA	NA	NA	NA	10239	Viruses	3054	(1, 831)(948, 1183)(2400, 2546)(4166, 4311)(7745, 8803)(9086, 9720)
Human immunodeficiency virus 1 subtype E DNA, complete genome, isolate:93JP-NH1	AB052995	11676	Human immunodeficiency virus 1	11646	Lentivirus	11632	Retroviridae	NA	NA	NA	NA	NA	NA	NA	NA	10239	Viruses	3054	(1, 831)(948, 1183)(2400, 2546)(4166, 4311)(7745, 8803)(9086, 9720)
HIV-1 isolate 93TH902.1 from Thailand, complete genome	AF164485	11676	Human immunodeficiency virus 1	11646	Lentivirus	11632	Retroviridae	NA	NA	NA	NA	NA	NA	NA	NA	10239	Viruses	3052	(1, 834)(951, 1180)(2412, 2558)(4178, 4323)(7754, 8812)(9103, 9738)
HIV-1 isolate PMVL 013 from Denmark, complete genome	EF514700	11676	Human immunodeficiency virus 1	11646	Lentivirus	11632	Retroviridae	NA	NA	NA	NA	NA	NA	NA	NA	10239	Viruses	3052	(4, 224)(255, 611)(659, 790)(1778, 1924)(2515, 2962)(3544, 3689)(7208, 8310)(8331, 8487)(8536, 8876)
Hepatitis B virus serotype adr, complete genome	AY123041	10407	Hepatitis B virus	10405	Orthohepadnavirus	10404	Hepadnaviridae	NA	NA	NA	NA	NA	NA	NA	NA	10239	Viruses	3052	(1, 3052)
Hepatitis B virus subtype adr genomic DNA, complete sequence	D00630	10407	Hepatitis B virus	10405	Orthohepadnavirus	10404	Hepadnaviridae	NA	NA	NA	NA	NA	NA	NA	NA	10239	Viruses	3052	(1, 3052)
Hepatitis B virus subtype adr(SRADR) DNA, complete genome	D12980	10407	Hepatitis B virus	10405	Orthohepadnavirus	10404	Hepadnaviridae	NA	NA	NA	NA	NA	NA	NA	NA	10239	Viruses	3052	(1, 3052)
HIV-1 isolate R15 from Spain, complete genome	KT200351	11676	Human immunodeficiency virus 1	11646	Lentivirus	11632	Retroviridae	NA	NA	NA	NA	NA	NA	NA	NA	10239	Viruses	3050	(1, 299)(332, 598)(739, 870)(1846, 1992)(2586, 3030)(3612, 3757)(7214, 8251)(8530, 9105)
HIV-1 isolate 04013396_0_flE6 from USA, complete genome	FJ496081	11676	Human immunodeficiency virus 1	11646	Lentivirus	11632	Retroviridae	NA	NA	NA	NA	NA	NA	NA	NA	10239	Viruses	3047	(1, 234)(307, 672)(720, 857)(1839, 1985)(2576, 2965)(3605, 3750)(7207, 8301)(8519, 9049)
HIV-1 isolate 04013396_0_flG8 from USA, complete genome	FJ496085	11676	Human immunodeficiency virus 1	11646	Lentivirus	11632	Retroviridae	NA	NA	NA	NA	NA	NA	NA	NA	10239	Viruses	3047	(1, 234)(307, 672)(720, 857)(1839, 1985)(2576, 2965)(3605, 3750)(7207, 8301)(8519, 9049)
HIV-1 isolate 04013396_0_flG7 from USA, complete genome	FJ496084	11676	Human immunodeficiency virus 1	11646	Lentivirus	11632	Retroviridae	NA	NA	NA	NA	NA	NA	NA	NA	10239	Viruses	3047	(1, 234)(307, 672)(720, 857)(1839, 1985)(2576, 2965)(3605, 3750)(7207, 8301)(8519, 9049)
HIV-1 isolate 04013396_0_flF3 from USA, complete genome	FJ496082	11676	Human immunodeficiency virus 1	11646	Lentivirus	11632	Retroviridae	NA	NA	NA	NA	NA	NA	NA	NA	10239	Viruses	3047	(1, 234)(307, 672)(720, 857)(1839, 1985)(2576, 2965)(3605, 3750)(7207, 8301)(8519, 9049)
HIV-1 isolate 04013396_0_flF4 from USA, complete genome	FJ496083	11676	Human immunodeficiency virus 1	11646	Lentivirus	11632	Retroviridae	NA	NA	NA	NA	NA	NA	NA	NA	10239	Viruses	3046	(1, 234)(307, 672)(720, 857)(1839, 1985)(2576, 2965)(3605, 3750)(7207, 8301)(8519, 9048)
HIV-1 isolate 14296.1 from USA, complete genome	DQ853452	11676	Human immunodeficiency virus 1	11646	Lentivirus	11632	Retroviridae	NA	NA	NA	NA	NA	NA	NA	NA	10239	Viruses	3046	(14, 275)(351, 707)(755, 886)(2593, 3088)(3622, 3767)(7235, 8325)(8544, 9105)
Hepatitis B virus isolate CONTROL25, complete genome	JQ801517	10407	Hepatitis B virus	10405	Orthohepadnavirus	10404	Hepadnaviridae	NA	NA	NA	NA	NA	NA	NA	NA	10239	Viruses	3045	(11, 3055)
HIV-1 isolate Cu43 from Cuba, complete genome	AY586543	11676	Human immunodeficiency virus 1	11646	Lentivirus	11632	Retroviridae	NA	NA	NA	NA	NA	NA	NA	NA	10239	Viruses	3044	(1, 381)(454, 734)(861, 992)(1962, 2108)(2699, 3205)(3728, 3873)(7312, 8412)(8630, 8978)
HIV-1 isolate BREPM11931 from Brazil, complete genome	DQ085869	11676	Human immunodeficiency virus 1	11646	Lentivirus	11632	Retroviridae	NA	NA	NA	NA	NA	NA	NA	NA	10239	Viruses	3043	(1, 273)(303, 662)(710, 841)(1814, 1960)(2548, 2995)(3577, 3722)(7170, 8207)(8291, 8449)(8498, 8837)
HIV-1 isolate 0632SV from Brazil, complete genome	JF804810	11676	Human immunodeficiency virus 1	11646	Lentivirus	11632	Retroviridae	NA	NA	NA	NA	NA	NA	NA	NA	10239	Viruses	3042	(1, 152)(180, 539)(587, 718)(1696, 1840)(2431, 2926)(3460, 3605)(7008, 8110)(8129, 8287)(8336, 8684)
Hepatitis B virus isolate I2_M04-3223, complete genome	FJ023668	10407	Hepatitis B virus	10405	Orthohepadnavirus	10404	Hepadnaviridae	NA	NA	NA	NA	NA	NA	NA	NA	10239	Viruses	3039	(2, 2088)(2227, 3178)
HIV-1 isolate 04RU139089 from Russia, complete genome	AY751407	11676	Human immunodeficiency virus 1	11646	Lentivirus	11632	Retroviridae	NA	NA	NA	NA	NA	NA	NA	NA	10239	Viruses	3038	(1, 187)(260, 619)(667, 798)(1774, 1920)(2511, 3017)(3540, 3685)(7132, 8158)(8429, 8960)
HIV-1 isolate US4 from USA, complete genome	AY173955	11676	Human immunodeficiency virus 1	11646	Lentivirus	11632	Retroviridae	NA	NA	NA	NA	NA	NA	NA	NA	10239	Viruses	3037	(7, 210)(238, 519)(645, 783)(1746, 1892)(2485, 2978)(3512, 3657)(7129, 8166)(8441, 9027)
HIV-1 isolate 0008SP from Brazil, complete genome	JF804805	11676	Human immunodeficiency virus 1	11646	Lentivirus	11632	Retroviridae	NA	NA	NA	NA	NA	NA	NA	NA	10239	Viruses	3033	(1, 223)(251, 610)(658, 794)(1759, 1905)(2496, 2988)(3525, 3670)(7133, 8173)(8458, 8943)
Hepatitis B virus DNA, complete genome, clone: HS-0	AB111112	10407	Hepatitis B virus	10405	Orthohepadnavirus	10404	Hepadnaviridae	NA	NA	NA	NA	NA	NA	NA	NA	10239	Viruses	3032	(2, 3033)
Hepatitis B virus DNA, complete genome, clone: HS-6	AB111113	10407	Hepatitis B virus	10405	Orthohepadnavirus	10404	Hepadnaviridae	NA	NA	NA	NA	NA	NA	NA	NA	10239	Viruses	3032	(2, 3033)
Hepatitis B virus strain 1385.3, complete genome	KR014056	10407	Hepatitis B virus	10405	Orthohepadnavirus	10404	Hepadnaviridae	NA	NA	NA	NA	NA	NA	NA	NA	10239	Viruses	3030	(11, 3040)
Hepatitis B virus strain MH534978, complete genome	AY220700	10407	Hepatitis B virus	10405	Orthohepadnavirus	10404	Hepadnaviridae	NA	NA	NA	NA	NA	NA	NA	NA	10239	Viruses	3029	(4, 3032)
Hepatitis B virus isolate D32, complete genome	EU939643	10407	Hepatitis B virus	10405	Orthohepadnavirus	10404	Hepadnaviridae	NA	NA	NA	NA	NA	NA	NA	NA	10239	Viruses	3028	(11, 3038)
Hepatitis B virus DNA, complete genome, isolate:NSS-4	AB042285	10407	Hepatitis B virus	10405	Orthohepadnavirus	10404	Hepadnaviridae	NA	NA	NA	NA	NA	NA	NA	NA	10239	Viruses	3028	(11, 3038)
Hepatitis B virus isolate M74, complete genome	GQ924660	10407	Hepatitis B virus	10405	Orthohepadnavirus	10404	Hepadnaviridae	NA	NA	NA	NA	NA	NA	NA	NA	10239	Viruses	3026	(11, 2656)(2823, 3202)
HIV-1 isolate CTL 023 from Denmark, complete genome	EF514707	11676	Human immunodeficiency virus 1	11646	Lentivirus	11632	Retroviridae	NA	NA	NA	NA	NA	NA	NA	NA	10239	Viruses	3023	(1, 133)(209, 571)(619, 750)(1723, 1869)(2460, 2966)(3489, 3634)(7091, 8187)(8211, 8367)(8416, 8756)
HIV-1 isolate 1006-08 from USA, complete genome	AY331284	11676	Human immunodeficiency virus 1	11646	Lentivirus	11632	Retroviridae	NA	NA	NA	NA	NA	NA	NA	NA	10239	Viruses	3022	(101, 460)(508, 639)(1612, 1758)(2352, 2855)(3378, 3523)(6962, 8049)(8059, 8217)(8266, 8751)
HIV-1 isolate 1006-10 from USA, complete genome	AY332236	11676	Human immunodeficiency virus 1	11646	Lentivirus	11632	Retroviridae	NA	NA	NA	NA	NA	NA	NA	NA	10239	Viruses	3022	(101, 460)(508, 639)(1612, 1758)(2352, 2855)(3378, 3523)(6962, 8049)(8059, 8217)(8266, 8751)
Hepatitis B virus complete genome, clone LB1Clone10	AM295796	10407	Hepatitis B virus	10405	Orthohepadnavirus	10404	Hepadnaviridae	NA	NA	NA	NA	NA	NA	NA	NA	10239	Viruses	3020	(1, 3020)
HIV-1 isolate CANA3FULL from Canada, complete genome	AY779550	11676	Human immunodeficiency virus 1	11646	Lentivirus	11632	Retroviridae	NA	NA	NA	NA	NA	NA	NA	NA	10239	Viruses	3020	(1, 137)(167, 526)(574, 705)(1678, 1824)(2415, 2921)(3444, 3589)(7070, 8169)(8212, 8373)(8424, 8752)
HIV-1 isolate BREPM269 from Brazil, complete genome	AY771591	11676	Human immunodeficiency virus 1	11646	Lentivirus	11632	Retroviridae	NA	NA	NA	NA	NA	NA	NA	NA	10239	Viruses	3020	(1, 240)(270, 629)(677, 808)(1781, 1927)(2518, 3024)(3550, 3692)(7149, 8189)(8459, 8908)
HIV-1 isolate CANB4FULL from Canada, complete genome	AY779554	11676	Human immunodeficiency virus 1	11646	Lentivirus	11632	Retroviridae	NA	NA	NA	NA	NA	NA	NA	NA	10239	Viruses	3018	(1, 139)(167, 526)(574, 705)(1687, 1833)(2424, 2930)(3453, 3598)(7037, 8132)(8145, 8301)(8350, 8683)
HIV-1 isolate ES X1890 (B) from Spain, complete genome	EU786672	11676	Human immunodeficiency virus 1	11646	Lentivirus	11632	Retroviridae	NA	NA	NA	NA	NA	NA	NA	NA	10239	Viruses	3018	(3, 257)(330, 689)(737, 868)(1841, 1987)(2578, 3025)(3607, 3752)(7173, 8210)(8285, 8431)(8480, 8824)
Hepatitis B virus strain 1130.18a, complete genome	KR014000	10407	Hepatitis B virus	10405	Orthohepadnavirus	10404	Hepadnaviridae	NA	NA	NA	NA	NA	NA	NA	NA	10239	Viruses	3017	(2, 3018)
Hepatitis B virus strain 1130.13a, complete genome	KR013998	10407	Hepatitis B virus	10405	Orthohepadnavirus	10404	Hepadnaviridae	NA	NA	NA	NA	NA	NA	NA	NA	10239	Viruses	3017	(2, 3018)
Hepatitis B virus isolate S3.2, complete genome	EU916212	10407	Hepatitis B virus	10405	Orthohepadnavirus	10404	Hepadnaviridae	NA	NA	NA	NA	NA	NA	NA	NA	10239	Viruses	3017	(2, 3018)
HIV-1 isolate F7204 from USA, complete genome	DQ886033	11676	Human immunodeficiency virus 1	11646	Lentivirus	11632	Retroviridae	NA	NA	NA	NA	NA	NA	NA	NA	10239	Viruses	3016	(28, 92)(120, 479)(525, 658)(1628, 1774)(2365, 2871)(3394, 3539)(7005, 8107)(8336, 8889)
Hepatitis B virus strain 1385.4, complete genome	KR014057	10407	Hepatitis B virus	10405	Orthohepadnavirus	10404	Hepadnaviridae	NA	NA	NA	NA	NA	NA	NA	NA	10239	Viruses	3016	(11, 3026)
HIV-1 isolate CANC2FULL from Canada, complete genome	AY779559	11676	Human immunodeficiency virus 1	11646	Lentivirus	11632	Retroviridae	NA	NA	NA	NA	NA	NA	NA	NA	10239	Viruses	3013	(1, 139)(167, 526)(574, 705)(1678, 1824)(2418, 2921)(3444, 3589)(7057, 8150)(8163, 8319)(8368, 8701)
Human immunodeficiency virus 1 proviral DNA, complete genome, clone: pJPDR2192AEE30	AB253716	11676	Human immunodeficiency virus 1	11646	Lentivirus	11632	Retroviridae	NA	NA	NA	NA	NA	NA	NA	NA	10239	Viruses	3013	(1, 876)(950, 1185)(2411, 2557)(4177, 4322)(7782, 8840)(9126, 9674)
HIV-1 isolate 671-00T162 from Netherlands, complete genome	AY423383	11676	Human immunodeficiency virus 1	11646	Lentivirus	11632	Retroviridae	NA	NA	NA	NA	NA	NA	NA	NA	10239	Viruses	3011	(4, 345)(418, 786)(834, 965)(1968, 2114)(2705, 3152)(3734, 3879)(7330, 8416)(8628, 8967)
HIV-1 isolate PMVL 039 from Denmark, complete genome	EF514703	11676	Human immunodeficiency virus 1	11646	Lentivirus	11632	Retroviridae	NA	NA	NA	NA	NA	NA	NA	NA	10239	Viruses	3010	(60, 222)(250, 508)(511, 627)(673, 806)(1779, 1925)(2519, 3022)(3545, 3690)(7120, 8160)(8241, 8399)(8448, 8787)
Hepatitis B virus isolate patient_27, complete genome	KF767451	10407	Hepatitis B virus	10405	Orthohepadnavirus	10404	Hepadnaviridae	NA	NA	NA	NA	NA	NA	NA	NA	10239	Viruses	3009	(1, 85)(104, 1391)(1403, 3038)
HIV-1 isolate WC10C-4 from USA, complete genome	AY314056	11676	Human immunodeficiency virus 1	11646	Lentivirus	11632	Retroviridae	NA	NA	NA	NA	NA	NA	NA	NA	10239	Viruses	3008	(1, 259)(332, 703)(751, 882)(1855, 2001)(2595, 3082)(3620, 3766)(7244, 8283)(8310, 8378)(8613, 8966)
HIV-1 isolate WC10C-9 from USA, complete genome	AY314060	11676	Human immunodeficiency virus 1	11646	Lentivirus	11632	Retroviridae	NA	NA	NA	NA	NA	NA	NA	NA	10239	Viruses	3005	(1, 259)(332, 703)(751, 882)(1855, 2001)(2595, 3082)(3620, 3766)(7214, 8250)(8277, 8345)(8574, 8927)
HIV-1 isolate WC10C-10 from USA, complete genome	AY314061	11676	Human immunodeficiency virus 1	11646	Lentivirus	11632	Retroviridae	NA	NA	NA	NA	NA	NA	NA	NA	10239	Viruses	3005	(1, 259)(332, 703)(751, 882)(1855, 2001)(2595, 3082)(3620, 3766)(7214, 8250)(8277, 8345)(8574, 8927)
HIV-1 isolate 93br029 from Brazil complete genome	AF005495	11676	Human immunodeficiency virus 1	11646	Lentivirus	11632	Retroviridae	NA	NA	NA	NA	NA	NA	NA	NA	10239	Viruses	3004	(2, 166)(239, 598)(646, 784)(1750, 1896)(2487, 2934)(3516, 3661)(7077, 8114)(8393, 8953)
Human immunodeficiency virus type 1 C18MBC, complete sequence	U37270	11676	Human immunodeficiency virus 1	11646	Lentivirus	11632	Retroviridae	NA	NA	NA	NA	NA	NA	NA	NA	10239	Viruses	3003	(182, 618)(691, 1065)(1113, 1244)(2253, 2399)(2993, 3432)(4019, 4164)(7630, 8698)(8951, 9207)
HIV-1 isolate 15383.1 from USA, complete genome	DQ853461	11676	Human immunodeficiency virus 1	11646	Lentivirus	11632	Retroviridae	NA	NA	NA	NA	NA	NA	NA	NA	10239	Viruses	3002	(1, 261)(337, 693)(741, 880)(1866, 2012)(2603, 3050)(7242, 8330)(8550, 9109)
HIV-1 isolate 15382.1 from USA, complete genome	DQ853459	11676	Human immunodeficiency virus 1	11646	Lentivirus	11632	Retroviridae	NA	NA	NA	NA	NA	NA	NA	NA	10239	Viruses	3002	(14, 275)(351, 707)(755, 893)(1880, 2026)(2617, 3064)(7256, 8344)(8564, 9123)
HIV-1 isolate 15386.1 from USA, complete genome	DQ853460	11676	Human immunodeficiency virus 1	11646	Lentivirus	11632	Retroviridae	NA	NA	NA	NA	NA	NA	NA	NA	10239	Viruses	3002	(14, 275)(351, 707)(755, 893)(1880, 2026)(2617, 3064)(7256, 8344)(8564, 9123)
HIV-1 isolate 671-00T167 from Netherlands, complete genome	AY423384	11676	Human immunodeficiency virus 1	11646	Lentivirus	11632	Retroviridae	NA	NA	NA	NA	NA	NA	NA	NA	10239	Viruses	3001	(1, 349)(422, 790)(838, 969)(1972, 2118)(2709, 2990)(3738, 3883)(7333, 8420)(8431, 8583)(8637, 8971)
HIV-1 isolate 85037 from Italy, complete genome	GU595155	11676	Human immunodeficiency virus 1	11646	Lentivirus	11632	Retroviridae	NA	NA	NA	NA	NA	NA	NA	NA	10239	Viruses	2997	(27, 465)(546, 783)(1018, 1085)(2051, 2195)(2788, 3294)(3820, 3962)(7431, 8533)(8756, 9109)
Hepatitis B virus isolate 919043, complete genome	JN040776	10407	Hepatitis B virus	10405	Orthohepadnavirus	10404	Hepadnaviridae	NA	NA	NA	NA	NA	NA	NA	NA	10239	Viruses	2996	(2, 2997)
HIV-1 M_97CD.KFE267 proviral complete genome, isolate 97CD.KFE267	FM877778	11676	Human immunodeficiency virus 1	11646	Lentivirus	11632	Retroviridae	NA	NA	NA	NA	NA	NA	NA	NA	10239	Viruses	2995	(1, 833)(951, 1140)(1305, 1441)(4169, 4311)(7765, 8823)(9144, 9776)
HIV-1 isolate WC10C-11 from USA, complete genome	AY314062	11676	Human immunodeficiency virus 1	11646	Lentivirus	11632	Retroviridae	NA	NA	NA	NA	NA	NA	NA	NA	10239	Viruses	2994	(1, 259)(332, 703)(751, 882)(1855, 2001)(2595, 3082)(3620, 3766)(7244, 8283)(8310, 8378)(8607, 8946)
HIV-1 isolate 07YNLC22sg from China, complete genome	KC899007	11676	Human immunodeficiency virus 1	11646	Lentivirus	11632	Retroviridae	NA	NA	NA	NA	NA	NA	NA	NA	10239	Viruses	2993	(6, 70)(101, 359)(505, 636)(1612, 1758)(2349, 2796)(3378, 3520)(6944, 8048)(8068, 8229)(8288, 8819)
Hepatitis B virus strain 28119, complete genome	EU414134	10407	Hepatitis B virus	10405	Orthohepadnavirus	10404	Hepadnaviridae	NA	NA	NA	NA	NA	NA	NA	NA	10239	Viruses	2992	(1, 1629)(1796, 3158)
Hepatitis B virus DNA, complete genome, isolate: Os/JP/2008	AB933279	10407	Hepatitis B virus	10405	Orthohepadnavirus	10404	Hepadnaviridae	NA	NA	NA	NA	NA	NA	NA	NA	10239	Viruses	2988	(1, 1613)(1819, 1905)(1924, 3211)
Hepatitis B virus isolate 05hgg, complete genome	EF464099	10407	Hepatitis B virus	10405	Orthohepadnavirus	10404	Hepadnaviridae	NA	NA	NA	NA	NA	NA	NA	NA	10239	Viruses	2988	(1, 1613)(1819, 1905)(1924, 3211)
Hepatitis B virus isolate 6, complete genome	EU833890	10407	Hepatitis B virus	10405	Orthohepadnavirus	10404	Hepadnaviridae	NA	NA	NA	NA	NA	NA	NA	NA	10239	Viruses	2988	(1, 1613)(1819, 1905)(1924, 3211)
Hepatitis B virus DNA, complete genome, isolate: Tk/JP/2009	AB933280	10407	Hepatitis B virus	10405	Orthohepadnavirus	10404	Hepadnaviridae	NA	NA	NA	NA	NA	NA	NA	NA	10239	Viruses	2988	(1, 1613)(1819, 1905)(1924, 3211)
Hepatitis B virus DNA, complete genome, isolate: Os/JP/2010	AB933281	10407	Hepatitis B virus	10405	Orthohepadnavirus	10404	Hepadnaviridae	NA	NA	NA	NA	NA	NA	NA	NA	10239	Viruses	2988	(1, 1613)(1819, 1905)(1924, 3211)
Hepatitis B virus clone BW1903, complete genome	AF143301	10407	Hepatitis B virus	10405	Orthohepadnavirus	10404	Hepadnaviridae	NA	NA	NA	NA	NA	NA	NA	NA	10239	Viruses	2985	(6, 1131)(1188, 3046)
Hepatitis B virus clone WB1254, complete genome	AF143308	10407	Hepatitis B virus	10405	Orthohepadnavirus	10404	Hepadnaviridae	NA	NA	NA	NA	NA	NA	NA	NA	10239	Viruses	2985	(6, 1131)(1188, 3046)
Hepatitis B virus DNA, complete genome, strain: MEXICO32-G	AB375167	10407	Hepatitis B virus	10405	Orthohepadnavirus	10404	Hepadnaviridae	NA	NA	NA	NA	NA	NA	NA	NA	10239	Viruses	2984	(5, 1613)(1819, 1905)(1924, 3211)
Hepatitis B virus DNA, complete genome, strain: MEXICO30-G	AB375166	10407	Hepatitis B virus	10405	Orthohepadnavirus	10404	Hepadnaviridae	NA	NA	NA	NA	NA	NA	NA	NA	10239	Viruses	2984	(5, 1613)(1819, 1905)(1924, 3211)
Hepatitis B virus DNA, complete genome, strain: MEXICO8-G	AB375165	10407	Hepatitis B virus	10405	Orthohepadnavirus	10404	Hepadnaviridae	NA	NA	NA	NA	NA	NA	NA	NA	10239	Viruses	2984	(5, 1613)(1819, 1905)(1924, 3211)
Hepatitis B virus DNA, complete genome, strain: MEXICO34-G	AB375169	10407	Hepatitis B virus	10405	Orthohepadnavirus	10404	Hepadnaviridae	NA	NA	NA	NA	NA	NA	NA	NA	10239	Viruses	2984	(5, 1613)(1819, 1905)(1924, 3211)
Hepatitis B virus DNA, complete genome, strain: MEXICO33-G	AB375168	10407	Hepatitis B virus	10405	Orthohepadnavirus	10404	Hepadnaviridae	NA	NA	NA	NA	NA	NA	NA	NA	10239	Viruses	2984	(5, 1613)(1819, 1905)(1924, 3211)
UNVERIFIED: Hepatitis B virus isolate HBV_Amsterdam_2_1994, complete genome	KJ194508	10407	Hepatitis B virus	10405	Orthohepadnavirus	10404	Hepadnaviridae	NA	NA	NA	NA	NA	NA	NA	NA	10239	Viruses	2984	(5, 1613)(1819, 1905)(1924, 3211)
Hepatitis B virus DNA, complete genome, strain: MEXICO35-G	AB375170	10407	Hepatitis B virus	10405	Orthohepadnavirus	10404	Hepadnaviridae	NA	NA	NA	NA	NA	NA	NA	NA	10239	Viruses	2984	(5, 1613)(1819, 1905)(1924, 3211)
Hepatitis B virus complete genome, genotype G, clone ARG56.1.5	HE981174	10407	Hepatitis B virus	10405	Orthohepadnavirus	10404	Hepadnaviridae	NA	NA	NA	NA	NA	NA	NA	NA	10239	Viruses	2984	(5, 1613)(1819, 1905)(1924, 3211)
Hepatitis B virus strain IG29227, complete genome	AF160501	10407	Hepatitis B virus	10405	Orthohepadnavirus	10404	Hepadnaviridae	NA	NA	NA	NA	NA	NA	NA	NA	10239	Viruses	2984	(5, 1613)(1819, 1905)(1924, 3211)
Hepatitis B virus strain CLB-DonX, complete genome	GU565217	10407	Hepatitis B virus	10405	Orthohepadnavirus	10404	Hepadnaviridae	NA	NA	NA	NA	NA	NA	NA	NA	10239	Viruses	2984	(5, 1613)(1819, 1905)(1924, 3211)
Hepatitis B virus DNA, complete genome, clone:USG916	AB064312	10407	Hepatitis B virus	10405	Orthohepadnavirus	10404	Hepadnaviridae	NA	NA	NA	NA	NA	NA	NA	NA	10239	Viruses	2984	(5, 1613)(1819, 1905)(1924, 3211)
Hepatitis B virus DNA, complete genome, clone:USG825	AB064311	10407	Hepatitis B virus	10405	Orthohepadnavirus	10404	Hepadnaviridae	NA	NA	NA	NA	NA	NA	NA	NA	10239	Viruses	2984	(5, 1613)(1819, 1905)(1924, 3211)
Hepatitis B virus DNA, complete genome, clone:USG769	AB064310	10407	Hepatitis B virus	10405	Orthohepadnavirus	10404	Hepadnaviridae	NA	NA	NA	NA	NA	NA	NA	NA	10239	Viruses	2984	(5, 1613)(1819, 1905)(1924, 3211)
Hepatitis B virus isolate B213, complete genome	KF414679	10407	Hepatitis B virus	10405	Orthohepadnavirus	10404	Hepadnaviridae	NA	NA	NA	NA	NA	NA	NA	NA	10239	Viruses	2984	(5, 1613)(1819, 1905)(1924, 3211)
Hepatitis B virus clone G6, complete genome	EF634480	10407	Hepatitis B virus	10405	Orthohepadnavirus	10404	Hepadnaviridae	NA	NA	NA	NA	NA	NA	NA	NA	10239	Viruses	2984	(5, 1613)(1819, 1905)(1924, 3211)
HBV genotype G DNA, complete genome, isolate: MEX918M	AB625342	10407	Hepatitis B virus	10405	Orthohepadnavirus	10404	Hepadnaviridae	NA	NA	NA	NA	NA	NA	NA	NA	10239	Viruses	2984	(5, 1613)(1819, 1905)(1924, 3211)
HIV-1 isolate 01UYTRA1092 from Uruguay, complete genome	AY781126	11676	Human immunodeficiency virus 1	11646	Lentivirus	11632	Retroviridae	NA	NA	NA	NA	NA	NA	NA	NA	10239	Viruses	2983	(1, 64)(92, 454)(502, 633)(1606, 1752)(2346, 2849)(3372, 3517)(6947, 8043)(8269, 8798)
HIV-1 isolate 98USHVTN941c1 from USA, complete genome	AY560110	11676	Human immunodeficiency virus 1	11646	Lentivirus	11632	Retroviridae	NA	NA	NA	NA	NA	NA	NA	NA	10239	Viruses	2980	(1, 278)(306, 578)(582, 677)(725, 856)(1829, 1975)(2568, 3055)(3595, 3740)(7205, 8273)(8524, 8874)
HIV-1 isolate C18 clone PC18RO1 from Australia, complete genome	AF042106	11676	Human immunodeficiency virus 1	11646	Lentivirus	11632	Retroviridae	NA	NA	NA	NA	NA	NA	NA	NA	10239	Viruses	2978	(181, 616)(689, 1063)(1111, 1242)(2245, 2391)(2982, 3488)(4011, 4156)(7610, 8678)(8931, 9096)
HIV-1 isolate 98USHVTN1925c1 from USA, complete genome	AY560107	11676	Human immunodeficiency virus 1	11646	Lentivirus	11632	Retroviridae	NA	NA	NA	NA	NA	NA	NA	NA	10239	Viruses	2978	(1, 276)(306, 567)(719, 850)(1823, 1969)(2562, 3066)(3589, 3734)(7182, 8284)(8528, 8934)
Hepatitis B virus DNA, complete genome, clone:USG15	AB056514	10407	Hepatitis B virus	10405	Orthohepadnavirus	10404	Hepadnaviridae	NA	NA	NA	NA	NA	NA	NA	NA	10239	Viruses	2975	(5, 1604)(1810, 1896)(1915, 3202)
Human immunodeficiency virus 1 proviral DNA, complete genome, clone: p93TH057AE22	AB253425	11676	Human immunodeficiency virus 1	11646	Lentivirus	11632	Retroviridae	NA	NA	NA	NA	NA	NA	NA	NA	10239	Viruses	2975	(1, 830)(947, 1182)(2408, 2554)(4174, 4319)(7753, 8811)(9086, 9642)
Human immunodeficiency virus 1 proviral DNA, complete genome, clone: p93TH057AE18	AB253424	11676	Human immunodeficiency virus 1	11646	Lentivirus	11632	Retroviridae	NA	NA	NA	NA	NA	NA	NA	NA	10239	Viruses	2975	(1, 830)(947, 1182)(2408, 2554)(4174, 4319)(7753, 8811)(9086, 9642)
Human immunodeficiency virus 1 proviral DNA, complete genome, isolate:93TH065	AB220948	11676	Human immunodeficiency virus 1	11646	Lentivirus	11632	Retroviridae	NA	NA	NA	NA	NA	NA	NA	NA	10239	Viruses	2975	(1, 830)(947, 1182)(2402, 2548)(4168, 4313)(7741, 8799)(9074, 9630)
HIV-1 isolate F703 from USA, complete genome	DQ886031	11676	Human immunodeficiency virus 1	11646	Lentivirus	11632	Retroviridae	NA	NA	NA	NA	NA	NA	NA	NA	10239	Viruses	2975	(21, 85)(116, 394)(399, 481)(529, 660)(1648, 1794)(2388, 2891)(3414, 3556)(6995, 8032)(8332, 8915)
Human immunodeficiency virus 1 proviral DNA, complete genome, isolate:93TH060	AB220946	11676	Human immunodeficiency virus 1	11646	Lentivirus	11632	Retroviridae	NA	NA	NA	NA	NA	NA	NA	NA	10239	Viruses	2974	(1, 829)(946, 1181)(2407, 2553)(4173, 4318)(7743, 8801)(9061, 9617)
HIV-1 isolate ES X2510-2 (B) from Spain, complete genome	FJ853622	11676	Human immunodeficiency virus 1	11646	Lentivirus	11632	Retroviridae	NA	NA	NA	NA	NA	NA	NA	NA	10239	Viruses	2973	(1, 256)(329, 688)(736, 867)(1837, 1983)(2577, 3069)(3603, 3748)(7175, 8280)(8488, 8820)
HIV-1 isolate X2457-2 from Spain, complete genome	FJ670529	11676	Human immunodeficiency virus 1	11646	Lentivirus	11632	Retroviridae	NA	NA	NA	NA	NA	NA	NA	NA	10239	Viruses	2972	(8, 261)(334, 699)(747, 884)(1863, 2009)(2600, 3047)(3629, 3773)(7234, 8271)(8562, 8997)
HIV-1 isolate 0063SP from Brazil, complete genome	JF804806	11676	Human immunodeficiency virus 1	11646	Lentivirus	11632	Retroviridae	NA	NA	NA	NA	NA	NA	NA	NA	10239	Viruses	2971	(36, 100)(128, 487)(535, 672)(1657, 1803)(2394, 2900)(3423, 3568)(7025, 8129)(8356, 8858)
Human immunodeficiency virus 1 proviral DNA, complete genome, isolate:mCSW105	AB097872	11676	Human immunodeficiency virus 1	11646	Lentivirus	11632	Retroviridae	NA	NA	NA	NA	NA	NA	NA	NA	10239	Viruses	2971	(1, 831)(948, 1178)(2400, 2546)(4166, 4311)(7750, 8808)(9089, 9645)
HIV-1 isolate 92BR023 from Brazil, complete genome	HM100716	11676	Human immunodeficiency virus 1	11646	Lentivirus	11632	Retroviridae	NA	NA	NA	NA	NA	NA	NA	NA	10239	Viruses	2969	(1, 838)(1312, 1443)(2401, 2542)(4170, 4312)(7777, 8820)(9117, 9786)
HIV-1 isolate BREPM107 from Brazil, complete genome	AY771588	11676	Human immunodeficiency virus 1	11646	Lentivirus	11632	Retroviridae	NA	NA	NA	NA	NA	NA	NA	NA	10239	Viruses	2967	(4, 137)(210, 569)(617, 748)(1715, 1861)(2455, 2899)(3481, 3626)(7064, 8155)(8176, 8332)(8381, 8734)
HIV-1 isolate CANA1FULL from Canada, complete genome	AY779564	11676	Human immunodeficiency virus 1	11646	Lentivirus	11632	Retroviridae	NA	NA	NA	NA	NA	NA	NA	NA	10239	Viruses	2966	(1, 137)(167, 526)(574, 705)(1678, 1824)(2415, 2928)(3444, 3589)(7061, 8098)(8169, 8328)(8379, 8710)
HIV-1 isolate WC10P-3 from USA, complete genome	AY314046	11676	Human immunodeficiency virus 1	11646	Lentivirus	11632	Retroviridae	NA	NA	NA	NA	NA	NA	NA	NA	10239	Viruses	2965	(1, 259)(332, 703)(751, 882)(1855, 2001)(2595, 3039)(3620, 3766)(7244, 8283)(8310, 8378)(8598, 8951)
HIV-1 isolate WC10P-2 from USA, complete genome	AY314045	11676	Human immunodeficiency virus 1	11646	Lentivirus	11632	Retroviridae	NA	NA	NA	NA	NA	NA	NA	NA	10239	Viruses	2965	(1, 259)(332, 703)(751, 882)(1852, 1998)(2592, 3036)(3617, 3763)(7241, 8280)(8307, 8375)(8595, 8948)
HIV-1 isolate 59211 from Italy, complete genome	GU595151	11676	Human immunodeficiency virus 1	11646	Lentivirus	11632	Retroviridae	NA	NA	NA	NA	NA	NA	NA	NA	10239	Viruses	2965	(40, 479)(591, 911)(959, 1096)(2794, 3184)(3823, 3968)(7442, 8468)(8768, 9269)
HIV-1 isolate WC10P-10 from USA, complete genome	AY314052	11676	Human immunodeficiency virus 1	11646	Lentivirus	11632	Retroviridae	NA	NA	NA	NA	NA	NA	NA	NA	10239	Viruses	2965	(1, 259)(332, 703)(751, 882)(1855, 2001)(2595, 3039)(3620, 3766)(7244, 8283)(8310, 8378)(8598, 8951)
HIV-1 isolate WC10C-1 from USA, complete genome	AY314054	11676	Human immunodeficiency virus 1	11646	Lentivirus	11632	Retroviridae	NA	NA	NA	NA	NA	NA	NA	NA	10239	Viruses	2965	(1, 259)(332, 703)(751, 882)(1855, 2001)(2595, 3039)(3620, 3766)(7214, 8253)(8280, 8348)(8577, 8930)
HIV-1 isolate WC10P-6 from USA, complete genome	AY314048	11676	Human immunodeficiency virus 1	11646	Lentivirus	11632	Retroviridae	NA	NA	NA	NA	NA	NA	NA	NA	10239	Viruses	2964	(1, 259)(333, 703)(751, 882)(1855, 2001)(2595, 3039)(3620, 3766)(7244, 8283)(8310, 8378)(8598, 8951)
Hepatitis B virus isolate cww1014, complete genome	KC774246	10407	Hepatitis B virus	10405	Orthohepadnavirus	10404	Hepadnaviridae	NA	NA	NA	NA	NA	NA	NA	NA	10239	Viruses	2963	(11, 1613)(1819, 3178)
HIV-1 isolate 98USHVTN8229c6 from USA, complete genome	AY560109	11676	Human immunodeficiency virus 1	11646	Lentivirus	11632	Retroviridae	NA	NA	NA	NA	NA	NA	NA	NA	10239	Viruses	2963	(1, 280)(315, 672)(720, 851)(1827, 1973)(2567, 3011)(3593, 3738)(7176, 8278)(8507, 8858)
Hepatitis B virus complete genome, recombinant genotypes F4/G, clone BR2.8	HE981179	10407	Hepatitis B virus	10405	Orthohepadnavirus	10404	Hepadnaviridae	NA	NA	NA	NA	NA	NA	NA	NA	10239	Viruses	2963	(11, 1613)(1819, 3178)
HIV-1 isolate WC10C-12 from USA, complete genome	AY314063	11676	Human immunodeficiency virus 1	11646	Lentivirus	11632	Retroviridae	NA	NA	NA	NA	NA	NA	NA	NA	10239	Viruses	2962	(1, 259)(332, 703)(751, 882)(1855, 2001)(2595, 3039)(3620, 3766)(7217, 8253)(8280, 8348)(8583, 8936)
HIV-1 isolate WC10P-7 from USA, complete genome	AY314049	11676	Human immunodeficiency virus 1	11646	Lentivirus	11632	Retroviridae	NA	NA	NA	NA	NA	NA	NA	NA	10239	Viruses	2962	(1, 259)(332, 703)(751, 882)(1852, 1998)(2592, 3036)(3617, 3763)(7241, 8277)(8304, 8372)(8592, 8945)
HIV-1 isolate WC10P-1 from USA, complete genome	AY314044	11676	Human immunodeficiency virus 1	11646	Lentivirus	11632	Retroviridae	NA	NA	NA	NA	NA	NA	NA	NA	10239	Viruses	2962	(1, 259)(332, 700)(748, 879)(1849, 1995)(2589, 3033)(3614, 3760)(7238, 8277)(8304, 8372)(8592, 8945)
HIV-1 isolate 02BR002 from Brazil, complete genome	DQ358805	11676	Human immunodeficiency virus 1	11646	Lentivirus	11632	Retroviridae	NA	NA	NA	NA	NA	NA	NA	NA	10239	Viruses	2962	(161, 478)(524, 657)(1636, 1782)(2373, 2879)(3405, 3547)(6988, 8079)(8089, 8247)(8298, 8759)
HIV-1 isolate R140 from Argentina, complete genome	AY536237	11676	Human immunodeficiency virus 1	11646	Lentivirus	11632	Retroviridae	NA	NA	NA	NA	NA	NA	NA	NA	10239	Viruses	2962	(1, 105)(135, 494)(542, 679)(1643, 1789)(2380, 2886)(3409, 3554)(6996, 8098)(8312, 8767)
HIV-1 isolate CANC3FULL from Canada, complete genome	AY779560	11676	Human immunodeficiency virus 1	11646	Lentivirus	11632	Retroviridae	NA	NA	NA	NA	NA	NA	NA	NA	10239	Viruses	2962	(1, 139)(167, 532)(580, 711)(1684, 1830)(2424, 2868)(3453, 3595)(7058, 8156)(8169, 8325)(8374, 8707)
HIV-1 isolate WC10P-9 from USA, complete genome	AY314051	11676	Human immunodeficiency virus 1	11646	Lentivirus	11632	Retroviridae	NA	NA	NA	NA	NA	NA	NA	NA	10239	Viruses	2962	(1, 259)(332, 700)(748, 879)(1849, 1995)(2589, 3033)(3614, 3760)(7238, 8277)(8304, 8372)(8592, 8945)
HIV-1 isolate WC10P-8 from USA, complete genome	AY314050	11676	Human immunodeficiency virus 1	11646	Lentivirus	11632	Retroviridae	NA	NA	NA	NA	NA	NA	NA	NA	10239	Viruses	2962	(1, 259)(332, 703)(751, 882)(1852, 1998)(2592, 3036)(3617, 3763)(7241, 8277)(8304, 8372)(8592, 8945)
HIV-1 isolate WC10C-8 from USA, complete genome	AY314059	11676	Human immunodeficiency virus 1	11646	Lentivirus	11632	Retroviridae	NA	NA	NA	NA	NA	NA	NA	NA	10239	Viruses	2962	(1, 259)(332, 703)(751, 882)(1855, 2001)(2595, 3039)(3620, 3766)(7214, 8250)(8277, 8345)(8580, 8933)
Human immunodeficiency virus 1 proviral DNA, complete genome, clone: pPRD320-08C15	AB485646	11676	Human immunodeficiency virus 1	11646	Lentivirus	11632	Retroviridae	NA	NA	NA	NA	NA	NA	NA	NA	10239	Viruses	2961	(1, 838)(1315, 1446)(2425, 2566)(4194, 4336)(7778, 8901)(9118, 9699)
HIV-1 isolate 93TH065 from Thailand, complete genome	AF197339	11676	Human immunodeficiency virus 1	11646	Lentivirus	11632	Retroviridae	NA	NA	NA	NA	NA	NA	NA	NA	10239	Viruses	2961	(1, 773)(889, 1124)(2344, 2490)(4109, 4254)(7680, 8738)(9013, 9612)
Hepatitis B virus isolate 919065, complete genome	JN040772	10407	Hepatitis B virus	10405	Orthohepadnavirus	10404	Hepadnaviridae	NA	NA	NA	NA	NA	NA	NA	NA	10239	Viruses	2960	(2, 2852)(2962, 3070)
HIV-1 isolate BREPM108 from Brazil, complete genome	AY771589	11676	Human immunodeficiency virus 1	11646	Lentivirus	11632	Retroviridae	NA	NA	NA	NA	NA	NA	NA	NA	10239	Viruses	2957	(1, 340)(413, 770)(820, 957)(2661, 3167)(3690, 3835)(7298, 8335)(8629, 9058)
HIV-1 isolate R1 from South Africa, complete genome	EF633445	11676	Human immunodeficiency virus 1	11646	Lentivirus	11632	Retroviridae	NA	NA	NA	NA	NA	NA	NA	NA	10239	Viruses	2956	(21, 160)(233, 514)(640, 771)(1744, 1890)(2481, 2923)(3510, 3655)(7126, 8149)(8223, 8382)(8435, 8916)
Hepatitis B virus from Thailand, complete genome	DQ078791	10407	Hepatitis B virus	10405	Orthohepadnavirus	10404	Hepadnaviridae	NA	NA	NA	NA	NA	NA	NA	NA	10239	Viruses	2955	(5, 1602)(1820, 3176)
Hepatitis B virus isolate GU1520, complete genome	GQ161818	10407	Hepatitis B virus	10405	Orthohepadnavirus	10404	Hepadnaviridae	NA	NA	NA	NA	NA	NA	NA	NA	10239	Viruses	2954	(1, 2009)(2116, 3060)
Hepatitis B virus DNA, complete genome, clone: KM-0	AB111118	10407	Hepatitis B virus	10405	Orthohepadnavirus	10404	Hepadnaviridae	NA	NA	NA	NA	NA	NA	NA	NA	10239	Viruses	2954	(52, 3005)
Hepatitis B virus isolate cyc1031, complete genome	KC774351	10407	Hepatitis B virus	10405	Orthohepadnavirus	10404	Hepadnaviridae	NA	NA	NA	NA	NA	NA	NA	NA	10239	Viruses	2954	(2, 1595)(1819, 3178)
HIV-1 strain 06FR-CRN from France, complete genome	EU448296	11676	Human immunodeficiency virus 1	11646	Lentivirus	11632	Retroviridae	NA	NA	NA	NA	NA	NA	NA	NA	10239	Viruses	2954	(1, 801)(1269, 1400)(2355, 2496)(4124, 4266)(7729, 8841)(9062, 9684)
Hepatitis B virus isolate GU732, complete genome	GQ161799	10407	Hepatitis B virus	10405	Orthohepadnavirus	10404	Hepadnaviridae	NA	NA	NA	NA	NA	NA	NA	NA	10239	Viruses	2953	(1, 2009)(2118, 3061)
Hepatitis B virus isolate EICI-41, complete genome	KF679988	10407	Hepatitis B virus	10405	Orthohepadnavirus	10404	Hepadnaviridae	NA	NA	NA	NA	NA	NA	NA	NA	10239	Viruses	2953	(1, 2844)(2993, 3101)
Hepatitis B virus isolate GU1405, complete genome	GQ161821	10407	Hepatitis B virus	10405	Orthohepadnavirus	10404	Hepadnaviridae	NA	NA	NA	NA	NA	NA	NA	NA	10239	Viruses	2952	(1, 2009)(2118, 3060)
Hepatitis B virus isolate GU1410, complete genome	GQ161805	10407	Hepatitis B virus	10405	Orthohepadnavirus	10404	Hepadnaviridae	NA	NA	NA	NA	NA	NA	NA	NA	10239	Viruses	2952	(1, 2009)(2118, 3060)
Hepatitis B virus isolate G237, complete genome	JQ040169	10407	Hepatitis B virus	10405	Orthohepadnavirus	10404	Hepadnaviridae	NA	NA	NA	NA	NA	NA	NA	NA	10239	Viruses	2951	(11, 2961)
Hepatitis B virus isolate HBV-16T-del1, complete genome	EU660230	10407	Hepatitis B virus	10405	Orthohepadnavirus	10404	Hepadnaviridae	NA	NA	NA	NA	NA	NA	NA	NA	10239	Viruses	2948	(11, 2958)
HIV-1 isolate 99ZALT4 from South Africa, complete genome	EU293444	11676	Human immunodeficiency virus 1	11646	Lentivirus	11632	Retroviridae	NA	NA	NA	NA	NA	NA	NA	NA	10239	Viruses	2947	(1, 815)(927, 1120)(1286, 1417)(2372, 2507)(7704, 8726)(9020, 9666)
Hepatitis B virus strain 28028, complete genome	EU414132	10407	Hepatitis B virus	10405	Orthohepadnavirus	10404	Hepadnaviridae	NA	NA	NA	NA	NA	NA	NA	NA	10239	Viruses	2946	(1, 1600)(1839, 3184)
Human immunodeficiency virus 1 proviral DNA, complete genome, clone: p03GH197AG85	AB286864	11676	Human immunodeficiency virus 1	11646	Lentivirus	11632	Retroviridae	NA	NA	NA	NA	NA	NA	NA	NA	10239	Viruses	2944	(1, 824)(942, 1160)(2393, 2539)(3133, 3519)(4159, 4304)(7735, 8408)(9074, 9620)
HIV-1 isolate CTL 016 from Denmark, complete genome	EF514704	11676	Human immunodeficiency virus 1	11646	Lentivirus	11632	Retroviridae	NA	NA	NA	NA	NA	NA	NA	NA	10239	Viruses	2943	(1, 213)(241, 612)(660, 791)(1764, 1910)(2501, 3007)(3530, 3675)(7150, 8234)(8475, 8815)
HIV-1 isolate 99ZALT39 from South Africa, complete genome	EU293447	11676	Human immunodeficiency virus 1	11646	Lentivirus	11632	Retroviridae	NA	NA	NA	NA	NA	NA	NA	NA	10239	Viruses	2942	(1, 817)(1288, 1426)(2389, 2530)(4155, 4300)(7742, 8800)(9106, 9744)
HIV-1 isolate URTR23 from Uruguay, complete genome	AF385934	11676	Human immunodeficiency virus 1	11646	Lentivirus	11632	Retroviridae	NA	NA	NA	NA	NA	NA	NA	NA	10239	Viruses	2942	(1, 152)(578, 855)(967, 1192)(1323, 1460)(2424, 2570)(3165, 3667)(4190, 4335)(7756, 8855)(9094, 9247)(9673, 9770)
HIV-1 isolate CANC5FULL from Canada, complete genome	AY779561	11676	Human immunodeficiency virus 1	11646	Lentivirus	11632	Retroviridae	NA	NA	NA	NA	NA	NA	NA	NA	10239	Viruses	2942	(1, 139)(167, 526)(574, 705)(1678, 1824)(2418, 2862)(3447, 3589)(7063, 8147)(8160, 8316)(8365, 8698)
Hepatitis B virus isolate WHBRH2, complete genome	JN257212	10407	Hepatitis B virus	10405	Orthohepadnavirus	10404	Hepadnaviridae	NA	NA	NA	NA	NA	NA	NA	NA	10239	Viruses	2941	(2, 2023)(2164, 3082)
Human immunodeficiency virus 1 proviral DNA, complete genome, clone:pUG029-A3	AB098332	11676	Human immunodeficiency virus 1	11646	Lentivirus	11632	Retroviridae	NA	NA	NA	NA	NA	NA	NA	NA	10239	Viruses	2940	(1, 812)(929, 1164)(1293, 1418)(2390, 2536)(7737, 8798)(9073, 9629)
Human immunodeficiency virus 1 proviral DNA, complete genome, clone:pUG029-A4	AB098333	11676	Human immunodeficiency virus 1	11646	Lentivirus	11632	Retroviridae	NA	NA	NA	NA	NA	NA	NA	NA	10239	Viruses	2940	(1, 812)(929, 1164)(1293, 1418)(2390, 2536)(7743, 8804)(9079, 9635)
HIV-1 isolate CANB5FULL from Canada, complete genome	AY779555	11676	Human immunodeficiency virus 1	11646	Lentivirus	11632	Retroviridae	NA	NA	NA	NA	NA	NA	NA	NA	10239	Viruses	2940	(1, 139)(167, 448)(574, 705)(1687, 1833)(2424, 2930)(3453, 3598)(7037, 8132)(8145, 8301)(8350, 8683)
Hepatitis B virus isolate HBV-16N-del1, complete genome	EU660232	10407	Hepatitis B virus	10405	Orthohepadnavirus	10404	Hepadnaviridae	NA	NA	NA	NA	NA	NA	NA	NA	10239	Viruses	2939	(11, 2949)
HIV-1 isolate UY04_4022 from Uruguay, complete genome	FJ213782	11676	Human immunodeficiency virus 1	11646	Lentivirus	11632	Retroviridae	NA	NA	NA	NA	NA	NA	NA	NA	10239	Viruses	2938	(1, 284)(315, 582)(707, 844)(1808, 1954)(2545, 2987)(3574, 3719)(7162, 8261)(8505, 8916)
Human immunodeficiency virus 1 proviral DNA, complete genome, clone: pPRD320-08C05	AB485645	11676	Human immunodeficiency virus 1	11646	Lentivirus	11632	Retroviridae	NA	NA	NA	NA	NA	NA	NA	NA	10239	Viruses	2938	(1, 815)(1292, 1423)(2402, 2543)(4171, 4313)(7755, 8878)(9095, 9676)
HIV-1 isolate Fj057 from China, complete genome	EF036530	11676	Human immunodeficiency virus 1	11646	Lentivirus	11632	Retroviridae	NA	NA	NA	NA	NA	NA	NA	NA	10239	Viruses	2937	(1, 831)(1311, 1442)(2409, 2555)(4175, 4320)(7755, 8792)(9072, 9714)
HIV-1 isolate BREPM1038 from Brazil, complete genome	EF637048	11676	Human immunodeficiency virus 1	11646	Lentivirus	11632	Retroviridae	NA	NA	NA	NA	NA	NA	NA	NA	10239	Viruses	2937	(2, 276)(306, 668)(716, 847)(1817, 1963)(2554, 3060)(3583, 3728)(7196, 8222)(8501, 8840)
HIV-1 isolate WC10C-3 from USA, complete genome	AY314055	11676	Human immunodeficiency virus 1	11646	Lentivirus	11632	Retroviridae	NA	NA	NA	NA	NA	NA	NA	NA	10239	Viruses	2937	(1, 259)(332, 703)(751, 882)(1855, 2001)(2595, 3082)(3620, 3766)(7244, 8281)(8607, 8960)
Hepatitis B virus complete genome, genotype G, clone BR21	HE981171	10407	Hepatitis B virus	10405	Orthohepadnavirus	10404	Hepadnaviridae	NA	NA	NA	NA	NA	NA	NA	NA	10239	Viruses	2934	(43, 1601)(1807, 1893)(1912, 3199)
Hepatitis B virus complete genome, genotype G, clone BR22	HE981172	10407	Hepatitis B virus	10405	Orthohepadnavirus	10404	Hepadnaviridae	NA	NA	NA	NA	NA	NA	NA	NA	10239	Viruses	2934	(43, 1601)(1807, 1893)(1912, 3199)
HBV genotype G DNA, complete genome, isolate: MEX921M	AB625343	10407	Hepatitis B virus	10405	Orthohepadnavirus	10404	Hepadnaviridae	NA	NA	NA	NA	NA	NA	NA	NA	10239	Viruses	2933	(1, 1558)(1764, 1850)(1869, 3156)
HIV-1 isolate 09YNYJ217010sg from China, complete genome	KC899013	11676	Human immunodeficiency virus 1	11646	Lentivirus	11632	Retroviridae	NA	NA	NA	NA	NA	NA	NA	NA	10239	Viruses	2933	(98, 370)(505, 636)(1609, 1755)(2346, 2793)(3375, 3520)(6935, 8034)(8044, 8202)(8251, 8778)
Hepatitis B virus isolate HBV-16T-del2, complete genome	EU660231	10407	Hepatitis B virus	10405	Orthohepadnavirus	10404	Hepadnaviridae	NA	NA	NA	NA	NA	NA	NA	NA	10239	Viruses	2930	(11, 2940)
HIV-1 isolate 671-00T103 from Netherlands, complete genome	AY423386	11676	Human immunodeficiency virus 1	11646	Lentivirus	11632	Retroviridae	NA	NA	NA	NA	NA	NA	NA	NA	10239	Viruses	2928	(1, 434)(507, 875)(923, 1054)(2057, 2203)(2794, 3241)(3823, 3968)(7424, 8511)(8723, 8886)
HIV-1 isolate BREPM13853 from Brazil, complete genome	DQ085875	11676	Human immunodeficiency virus 1	11646	Lentivirus	11632	Retroviridae	NA	NA	NA	NA	NA	NA	NA	NA	10239	Viruses	2926	(2, 280)(311, 580)(718, 849)(1822, 1968)(2561, 3065)(3588, 3733)(7214, 8319)(8539, 8879)
Hepatitis B virus isolate patient20, complete genome	EU882001	10407	Hepatitis B virus	10405	Orthohepadnavirus	10404	Hepadnaviridae	NA	NA	NA	NA	NA	NA	NA	NA	10239	Viruses	2925	(9, 2837)(2977, 3072)
HIV-1 isolate 1012-08 from USA, complete genome	AY331285	11676	Human immunodeficiency virus 1	11646	Lentivirus	11632	Retroviridae	NA	NA	NA	NA	NA	NA	NA	NA	10239	Viruses	2924	(99, 458)(506, 644)(1592, 1738)(2329, 2870)(3358, 3503)(6978, 8083)(8297, 8780)
HIV-1 isolate 1012-11 from USA, complete genome	AY331286	11676	Human immunodeficiency virus 1	11646	Lentivirus	11632	Retroviridae	NA	NA	NA	NA	NA	NA	NA	NA	10239	Viruses	2924	(99, 458)(506, 644)(1592, 1738)(2329, 2870)(3358, 3503)(6978, 8083)(8297, 8780)
HIV-1 isolate PMVL 025 from Denmark, complete genome	EF514702	11676	Human immunodeficiency virus 1	11646	Lentivirus	11632	Retroviridae	NA	NA	NA	NA	NA	NA	NA	NA	10239	Viruses	2922	(4, 179)(257, 526)(533, 628)(676, 807)(1807, 1953)(2544, 2934)(3573, 3718)(7168, 8220)(8284, 8440)(8489, 8842)
HIV-1 isolate BREPM1033 from Brazil, complete genome	EF637050	11676	Human immunodeficiency virus 1	11646	Lentivirus	11632	Retroviridae	NA	NA	NA	NA	NA	NA	NA	NA	10239	Viruses	2921	(4, 209)(282, 641)(689, 820)(1793, 1939)(2530, 3036)(3559, 3704)(7191, 8292)(8312, 8470)(8521, 8682)
Hepatitis B virus isolate HBV-16N-del2, complete genome	EU660233	10407	Hepatitis B virus	10405	Orthohepadnavirus	10404	Hepadnaviridae	NA	NA	NA	NA	NA	NA	NA	NA	10239	Viruses	2921	(11, 2931)
HIV-1 isolate 1018-10 from USA, complete genome	AY331290	11676	Human immunodeficiency virus 1	11646	Lentivirus	11632	Retroviridae	NA	NA	NA	NA	NA	NA	NA	NA	10239	Viruses	2917	(105, 458)(506, 637)(1610, 1756)(2350, 2737)(3376, 3521)(6966, 8071)(8084, 8242)(8291, 8775)
HIV-1 isolate 1018-06 from USA, complete genome	AY331289	11676	Human immunodeficiency virus 1	11646	Lentivirus	11632	Retroviridae	NA	NA	NA	NA	NA	NA	NA	NA	10239	Viruses	2917	(105, 458)(506, 637)(1610, 1756)(2350, 2737)(3376, 3521)(6966, 8071)(8084, 8242)(8291, 8775)
Hepatitis B virus complete genome, recombinant genotypes F4/G, clone BR4.13	HE981180	10407	Hepatitis B virus	10405	Orthohepadnavirus	10404	Hepadnaviridae	NA	NA	NA	NA	NA	NA	NA	NA	10239	Viruses	2916	(43, 1601)(1807, 3163)
HIV-1 clone pCM235-4 from USA, complete genome	AF259955	11676	Human immunodeficiency virus 1	11646	Lentivirus	11632	Retroviridae	NA	NA	NA	NA	NA	NA	NA	NA	10239	Viruses	2915	(1, 830)(947, 1182)(2408, 2554)(7759, 8817)(9092, 9734)
HIV-1 clone pCM235-2 from Thailand, complete genome	AF259954	11676	Human immunodeficiency virus 1	11646	Lentivirus	11632	Retroviridae	NA	NA	NA	NA	NA	NA	NA	NA	10239	Viruses	2915	(1, 830)(947, 1182)(2408, 2554)(7759, 8817)(9092, 9734)
Hepatitis B virus isolate WHBRH3, complete genome	JN257213	10407	Hepatitis B virus	10405	Orthohepadnavirus	10404	Hepadnaviridae	NA	NA	NA	NA	NA	NA	NA	NA	10239	Viruses	2913	(1, 2020)(2160, 3052)
HIV-1 isolate PRB959-05 from USA, complete genome	AY331297	11676	Human immunodeficiency virus 1	11646	Lentivirus	11632	Retroviridae	NA	NA	NA	NA	NA	NA	NA	NA	10239	Viruses	2913	(98, 466)(512, 645)(1618, 1764)(2355, 2861)(3384, 3529)(6956, 8057)(8278, 8785)
HIV-1 isolate PRB959-03 from USA, complete genome	AY331296	11676	Human immunodeficiency virus 1	11646	Lentivirus	11632	Retroviridae	NA	NA	NA	NA	NA	NA	NA	NA	10239	Viruses	2912	(98, 466)(512, 645)(1618, 1764)(2355, 2861)(3384, 3529)(6956, 8057)(8278, 8784)
Hepatitis B virus isolate 29, complete genome	AY236163	10407	Hepatitis B virus	10405	Orthohepadnavirus	10404	Hepadnaviridae	NA	NA	NA	NA	NA	NA	NA	NA	10239	Viruses	2911	(1, 1032)(1291, 3169)
HIV-1 strain TH 2-83 from Thailand, complete genome	AF468970	11676	Human immunodeficiency virus 1	11646	Lentivirus	11632	Retroviridae	NA	NA	NA	NA	NA	NA	NA	NA	10239	Viruses	2910	(6, 70)(101, 457)(505, 636)(1609, 1755)(2346, 2793)(3375, 3520)(6951, 8015)(8271, 8820)
UNVERIFIED: Hepatitis B virus isolate JFA3956, complete genome	KF779267	10407	Hepatitis B virus	10405	Orthohepadnavirus	10404	Hepadnaviridae	NA	NA	NA	NA	NA	NA	NA	NA	10239	Viruses	2909	(43, 1330)(1342, 2962)
HIV-1 isolate 99ZALT42 from South Africa, complete genome	EU293448	11676	Human immunodeficiency virus 1	11646	Lentivirus	11632	Retroviridae	NA	NA	NA	NA	NA	NA	NA	NA	10239	Viruses	2908	(1, 813)(1284, 1415)(2400, 2541)(4166, 4311)(7768, 8805)(9093, 9729)
Hepatitis B virus DNA, complete genome, isolate:UK4	AB219532	10407	Hepatitis B virus	10405	Orthohepadnavirus	10404	Hepadnaviridae	NA	NA	NA	NA	NA	NA	NA	NA	10239	Viruses	2908	(11, 1969)(2053, 3001)
HIV-1 isolate CANB3FULL from Canada, complete genome	AY779553	11676	Human immunodeficiency virus 1	11646	Lentivirus	11632	Retroviridae	NA	NA	NA	NA	NA	NA	NA	NA	10239	Viruses	2900	(1, 137)(167, 526)(574, 705)(1687, 1833)(2424, 2814)(3453, 3598)(7031, 8126)(8139, 8295)(8344, 8677)
HIV-1 isolate 0647SV from Brazil, complete genome	JF804811	11676	Human immunodeficiency virus 1	11646	Lentivirus	11632	Retroviridae	NA	NA	NA	NA	NA	NA	NA	NA	10239	Viruses	2895	(38, 102)(130, 489)(537, 674)(1638, 1784)(2375, 2867)(3404, 3549)(7023, 8060)(8351, 8858)
Cyprinid herpesvirus 1 strain NG-J1, complete genome	NC_019491	317858	Cyprinid herpesvirus 1	692606	Cyprinivirus	548682	Alloherpesviridae	548681	Herpesvirales	NA	NA	NA	NA	NA	NA	10239	Viruses	2894	(31040, 31140)(31186, 31285)(31332, 31589)(31636, 32100)(32365, 32887)(289004, 289104)(289150, 289249)(289296, 289553)(289600, 290064)(290329, 290851)
Cyprinid herpesvirus 1 strain NG-J1, complete genome	JQ815363	317858	Cyprinid herpesvirus 1	692606	Cyprinivirus	548682	Alloherpesviridae	548681	Herpesvirales	NA	NA	NA	NA	NA	NA	10239	Viruses	2894	(31040, 31140)(31186, 31285)(31332, 31589)(31636, 32100)(32365, 32887)(289004, 289104)(289150, 289249)(289296, 289553)(289600, 290064)(290329, 290851)
HIV-1 isolate CTL 017 from Denmark, complete genome	EF514705	11676	Human immunodeficiency virus 1	11646	Lentivirus	11632	Retroviridae	NA	NA	NA	NA	NA	NA	NA	NA	10239	Viruses	2893	(2, 227)(294, 620)(668, 799)(1772, 1918)(2509, 3015)(3541, 3683)(7218, 8316)(8330, 8482)(8536, 8694)
HIV-1 isolate WC10C-5 from USA, complete genome	AY314057	11676	Human immunodeficiency virus 1	11646	Lentivirus	11632	Retroviridae	NA	NA	NA	NA	NA	NA	NA	NA	10239	Viruses	2893	(1, 259)(332, 703)(751, 882)(1855, 2001)(2595, 3039)(3620, 3766)(7214, 8250)(8574, 8927)
HIV-1 isolate WC10C-6 from USA, complete genome	AY314058	11676	Human immunodeficiency virus 1	11646	Lentivirus	11632	Retroviridae	NA	NA	NA	NA	NA	NA	NA	NA	10239	Viruses	2891	(1, 259)(332, 703)(751, 882)(1855, 2001)(2595, 3039)(3620, 3766)(7214, 8248)(8580, 8933)
Human immunodeficiency virus 1 proviral DNA, complete genome, isolate: GHNJ176	AB231894	11676	Human immunodeficiency virus 1	11646	Lentivirus	11632	Retroviridae	NA	NA	NA	NA	NA	NA	NA	NA	10239	Viruses	2890	(1, 835)(1306, 1442)(2404, 2550)(4170, 4315)(7764, 8822)(9112, 9677)
HIV-1 isolate 1013-07 from USA, complete genome	AY331288	11676	Human immunodeficiency virus 1	11646	Lentivirus	11632	Retroviridae	NA	NA	NA	NA	NA	NA	NA	NA	10239	Viruses	2889	(6, 68)(98, 457)(505, 636)(1609, 1755)(2346, 2852)(6969, 8006)(8078, 8233)(8282, 8767)
HIV-1 isolate 1013-03 from USA, complete genome	AY331287	11676	Human immunodeficiency virus 1	11646	Lentivirus	11632	Retroviridae	NA	NA	NA	NA	NA	NA	NA	NA	10239	Viruses	2889	(6, 68)(98, 457)(505, 636)(1609, 1755)(2346, 2852)(6969, 8006)(8078, 8233)(8282, 8767)
HIV-1 strain 04FR-AUK from France, complete genome	EU448295	11676	Human immunodeficiency virus 1	11646	Lentivirus	11632	Retroviridae	NA	NA	NA	NA	NA	NA	NA	NA	10239	Viruses	2888	(1, 806)(1123, 1236)(2384, 2530)(4146, 4295)(7729, 8754)(9036, 9680)
HIV-1 isolate 98UA0116 from Ukraine, complete genome	AF413987	11676	Human immunodeficiency virus 1	11646	Lentivirus	11632	Retroviridae	NA	NA	NA	NA	NA	NA	NA	NA	10239	Viruses	2887	(1, 867)(934, 1114)(4162, 4308)(7766, 8803)(9087, 9740)
HIV-1 isolate CTL 030 from Denmark, complete genome	EF514708	11676	Human immunodeficiency virus 1	11646	Lentivirus	11632	Retroviridae	NA	NA	NA	NA	NA	NA	NA	NA	10239	Viruses	2887	(3, 227)(258, 517)(522, 623)(671, 802)(1775, 1921)(2512, 2959)(3541, 3686)(7098, 8197)(8216, 8377)(8426, 8590)
Hepatitis B virus isolate IND-1963-2, complete genome	KF214679	10407	Hepatitis B virus	10405	Orthohepadnavirus	10404	Hepadnaviridae	NA	NA	NA	NA	NA	NA	NA	NA	10239	Viruses	2885	(2, 2886)
Human immunodeficiency virus 1 proviral DNA, complete genome, clone: pPRD320-08C21	AB485647	11676	Human immunodeficiency virus 1	11646	Lentivirus	11632	Retroviridae	NA	NA	NA	NA	NA	NA	NA	NA	10239	Viruses	2882	(1, 839)(1316, 1447)(2426, 2567)(4195, 4337)(7778, 8821)(9118, 9699)
Hepatitis B virus isolate FEN77, complete genome	JF440010	10407	Hepatitis B virus	10405	Orthohepadnavirus	10404	Hepadnaviridae	NA	NA	NA	NA	NA	NA	NA	NA	10239	Viruses	2882	(1, 1033)(1340, 3188)
Hepatitis B virus isolate 30, complete genome	AY236164	10407	Hepatitis B virus	10405	Orthohepadnavirus	10404	Hepadnaviridae	NA	NA	NA	NA	NA	NA	NA	NA	10239	Viruses	2881	(1, 1032)(1339, 3187)
HIV-1 isolate HIV1084i from Zambia, complete genome	AY805330	11676	Human immunodeficiency virus 1	11646	Lentivirus	11632	Retroviridae	NA	NA	NA	NA	NA	NA	NA	NA	10239	Viruses	2881	(1, 816)(1290, 1421)(2379, 2514)(4148, 4290)(7688, 8731)(9037, 9646)
HIV-1 isolate CTL 041 from Denmark, complete genome	EF514711	11676	Human immunodeficiency virus 1	11646	Lentivirus	11632	Retroviridae	NA	NA	NA	NA	NA	NA	NA	NA	10239	Viruses	2880	(1, 119)(150, 428)(554, 685)(1658, 1804)(2395, 2901)(3423, 3569)(7008, 8045)(8128, 8284)(8333, 8686)
HIV-1 isolate BREPM12313 from Brazil, complete genome	DQ085872	11676	Human immunodeficiency virus 1	11646	Lentivirus	11632	Retroviridae	NA	NA	NA	NA	NA	NA	NA	NA	10239	Viruses	2879	(5, 262)(290, 568)(706, 843)(1819, 1965)(2556, 3003)(3585, 3730)(7175, 8279)(8503, 8860)
Human immunodeficiency virus 1 proviral DNA, complete genome, clone: p03GH194AG29	AB480045	11676	Human immunodeficiency virus 1	11646	Lentivirus	11632	Retroviridae	NA	NA	NA	NA	NA	NA	NA	NA	10239	Viruses	2878	(1, 837)(1311, 1442)(2409, 2555)(4175, 4320)(7796, 8842)(9135, 9703)
Human immunodeficiency virus 1 proviral DNA, complete genome, clone: p03GH194AG09	AB480044	11676	Human immunodeficiency virus 1	11646	Lentivirus	11632	Retroviridae	NA	NA	NA	NA	NA	NA	NA	NA	10239	Viruses	2878	(1, 837)(1311, 1442)(2409, 2555)(4175, 4320)(7796, 8842)(9135, 9703)
Human immunodeficiency virus 1 proviral DNA, complete genome, clone: p03GH194AG48	AB480046	11676	Human immunodeficiency virus 1	11646	Lentivirus	11632	Retroviridae	NA	NA	NA	NA	NA	NA	NA	NA	10239	Viruses	2877	(1, 836)(1310, 1441)(2408, 2554)(4174, 4319)(7795, 8841)(9134, 9702)
Hepatitis B virus isolate LT1 clone 2, complete genome	DQ329357	10407	Hepatitis B virus	10405	Orthohepadnavirus	10404	Hepadnaviridae	NA	NA	NA	NA	NA	NA	NA	NA	10239	Viruses	2876	(1, 1027)(1334, 3182)
Hepatitis B virus isolate LT1 clone 1, complete genome	DQ329356	10407	Hepatitis B virus	10405	Orthohepadnavirus	10404	Hepadnaviridae	NA	NA	NA	NA	NA	NA	NA	NA	10239	Viruses	2876	(1, 1027)(1334, 3182)
Hepatitis B virus isolate LT9, complete genome	DQ486024	10407	Hepatitis B virus	10405	Orthohepadnavirus	10404	Hepadnaviridae	NA	NA	NA	NA	NA	NA	NA	NA	10239	Viruses	2875	(1, 1032)(1339, 3181)
Hepatitis B virus isolate LT11, complete genome	DQ486022	10407	Hepatitis B virus	10405	Orthohepadnavirus	10404	Hepadnaviridae	NA	NA	NA	NA	NA	NA	NA	NA	10239	Viruses	2875	(1, 1032)(1339, 3181)
HIV-1 isolate L8249 from USA, complete genome	DQ886037	11676	Human immunodeficiency virus 1	11646	Lentivirus	11632	Retroviridae	NA	NA	NA	NA	NA	NA	NA	NA	10239	Viruses	2872	(112, 471)(519, 650)(1623, 1769)(2360, 2807)(3389, 3534)(7012, 8117)(8332, 8864)
HIV-1 isolate BREPM1084 from Brazil, complete genome	FJ195088	11676	Human immunodeficiency virus 1	11646	Lentivirus	11632	Retroviridae	NA	NA	NA	NA	NA	NA	NA	NA	10239	Viruses	2869	(1, 226)(299, 658)(706, 837)(1810, 1956)(2547, 3053)(3576, 3721)(7148, 8188)(8260, 8415)(8474, 8627)
Human immunodeficiency virus 1 complete genome, isolate 01IC-PCI123	AJ866557	11676	Human immunodeficiency virus 1	11646	Lentivirus	11632	Retroviridae	NA	NA	NA	NA	NA	NA	NA	NA	10239	Viruses	2868	(1, 831)(948, 1184)(1314, 1450)(2412, 2558)(3149, 3430)(4178, 4323)(8399, 8818)(9134, 9801)
HIV-1 isolate WC10P-4 from USA, complete genome	AY314047	11676	Human immunodeficiency virus 1	11646	Lentivirus	11632	Retroviridae	NA	NA	NA	NA	NA	NA	NA	NA	10239	Viruses	2866	(1, 259)(332, 604)(751, 882)(1852, 1998)(2592, 3036)(3617, 3763)(7241, 8280)(8307, 8375)(8595, 8948)
HIV-1 isolate WC10P-11 from USA, complete genome	AY314053	11676	Human immunodeficiency virus 1	11646	Lentivirus	11632	Retroviridae	NA	NA	NA	NA	NA	NA	NA	NA	10239	Viruses	2866	(1, 259)(332, 604)(751, 882)(1852, 1998)(2592, 3036)(3617, 3763)(7241, 8280)(8307, 8375)(8595, 8948)
Human immunodeficiency virus 1 proviral DNA, complete genome, isolate:mIDU107	AB097868	11676	Human immunodeficiency virus 1	11646	Lentivirus	11632	Retroviridae	NA	NA	NA	NA	NA	NA	NA	NA	10239	Viruses	2865	(1, 153)(334, 831)(1302, 1433)(2388, 2532)(3130, 3409)(7721, 8818)(9031, 9589)
Human immunodeficiency virus 1 proviral DNA, complete genome, clone: p04JPDR5782C12	AB286849	11676	Human immunodeficiency virus 1	11646	Lentivirus	11632	Retroviridae	NA	NA	NA	NA	NA	NA	NA	NA	10239	Viruses	2864	(1, 834)(1305, 1436)(2409, 2555)(4178, 4320)(7799, 8836)(9128, 9697)
Human immunodeficiency virus 1 proviral DNA, complete genome, clone: p04JPDR5782C39	AB286850	11676	Human immunodeficiency virus 1	11646	Lentivirus	11632	Retroviridae	NA	NA	NA	NA	NA	NA	NA	NA	10239	Viruses	2863	(1, 834)(1305, 1436)(2409, 2555)(4178, 4320)(7799, 8836)(9128, 9696)
HIV-1 isolate A063 from Argentina, complete genome	AF408628	11676	Human immunodeficiency virus 1	11646	Lentivirus	11632	Retroviridae	NA	NA	NA	NA	NA	NA	NA	NA	10239	Viruses	2863	(1, 263)(731, 869)(1832, 1978)(2569, 3075)(3598, 3743)(7214, 8302)(8312, 8470)(8519, 8931)
HIV-1 isolate CANB6FULL from Canada, complete genome	AY779556	11676	Human immunodeficiency virus 1	11646	Lentivirus	11632	Retroviridae	NA	NA	NA	NA	NA	NA	NA	NA	10239	Viruses	2861	(1, 139)(167, 526)(574, 705)(1678, 1824)(2415, 2921)(3444, 3589)(7022, 8117)(8335, 8668)
Hepatitis B virus isolate WHDHM, complete genome	JN257186	10407	Hepatitis B virus	10405	Orthohepadnavirus	10404	Hepadnaviridae	NA	NA	NA	NA	NA	NA	NA	NA	10239	Viruses	2860	(2, 2861)
Hepatitis B virus DNA, complete genome, isolate: IstambulB24	AB674435	10407	Hepatitis B virus	10405	Orthohepadnavirus	10404	Hepadnaviridae	NA	NA	NA	NA	NA	NA	NA	NA	10239	Viruses	2859	(15, 1674)(1676, 2874)
Hepatitis B virus isolate EN58_CHB, complete genome	JN664933	10407	Hepatitis B virus	10405	Orthohepadnavirus	10404	Hepadnaviridae	NA	NA	NA	NA	NA	NA	NA	NA	10239	Viruses	2857	(2, 2858)
HIV-1 isolate 01AETH04BKM from Thailand, complete genome	DQ314732	11676	Human immunodeficiency virus 1	11646	Lentivirus	11632	Retroviridae	NA	NA	NA	NA	NA	NA	NA	NA	10239	Viruses	2857	(1, 98)(268, 775)(892, 1127)(2350, 2496)(4116, 4261)(7746, 8804)(9086, 9240)(9411, 9918)
Human immunodeficiency virus 1 proviral DNA, complete genome, clone: pPRD320-14F47	AB485659	11676	Human immunodeficiency virus 1	11646	Lentivirus	11632	Retroviridae	NA	NA	NA	NA	NA	NA	NA	NA	10239	Viruses	2857	(1, 853)(965, 1190)(1321, 1458)(7812, 8849)(9146, 9747)
Human immunodeficiency virus 1 proviral DNA, complete genome, clone: pPRD320-14F45	AB485658	11676	Human immunodeficiency virus 1	11646	Lentivirus	11632	Retroviridae	NA	NA	NA	NA	NA	NA	NA	NA	10239	Viruses	2857	(1, 853)(965, 1190)(1321, 1458)(7812, 8849)(9146, 9747)
Hepatitis B virus clone S5.1 complete genome	AY161147	10407	Hepatitis B virus	10405	Orthohepadnavirus	10404	Hepadnaviridae	NA	NA	NA	NA	NA	NA	NA	NA	10239	Viruses	2856	(2, 2857)
Hepatitis B virus patient 313 clone 9, complete genome	AF418692	10407	Hepatitis B virus	10405	Orthohepadnavirus	10404	Hepadnaviridae	NA	NA	NA	NA	NA	NA	NA	NA	10239	Viruses	2856	(4, 2859)
Human immunodeficiency virus 1 proviral DNA, complete genome, clone:pJPDR1741AE49	AB253645	11676	Human immunodeficiency virus 1	11646	Lentivirus	11632	Retroviridae	NA	NA	NA	NA	NA	NA	NA	NA	10239	Viruses	2855	(1, 831)(1311, 1434)(2406, 2552)(4178, 4323)(7781, 8839)(9123, 9670)
Hepatitis B virus patient 313 clone 7, complete genome	AF418690	10407	Hepatitis B virus	10405	Orthohepadnavirus	10404	Hepadnaviridae	NA	NA	NA	NA	NA	NA	NA	NA	10239	Viruses	2855	(4, 2858)
Hepatitis B virus strain 14-94, complete genome	AY090453	10407	Hepatitis B virus	10405	Orthohepadnavirus	10404	Hepadnaviridae	NA	NA	NA	NA	NA	NA	NA	NA	10239	Viruses	2855	(1, 2855)
Hepatitis B virus DNA, complete genome, isolate: GaziantepLCC27	AB674431	10407	Hepatitis B virus	10405	Orthohepadnavirus	10404	Hepadnaviridae	NA	NA	NA	NA	NA	NA	NA	NA	10239	Viruses	2854	(2, 2855)
Hepatitis B virus patient 313 clone 8, complete genome	AF418691	10407	Hepatitis B virus	10405	Orthohepadnavirus	10404	Hepadnaviridae	NA	NA	NA	NA	NA	NA	NA	NA	10239	Viruses	2854	(4, 2857)
Human immunodeficiency virus 1 proviral DNA, complete genome, clone:pJPDR1741AE02	AB253635	11676	Human immunodeficiency virus 1	11646	Lentivirus	11632	Retroviridae	NA	NA	NA	NA	NA	NA	NA	NA	10239	Viruses	2854	(1, 830)(1310, 1433)(2405, 2551)(4177, 4322)(7780, 8838)(9122, 9669)
Hepatitis B virus isolate HBV173, complete genome	JN688713	10407	Hepatitis B virus	10405	Orthohepadnavirus	10404	Hepadnaviridae	NA	NA	NA	NA	NA	NA	NA	NA	10239	Viruses	2854	(2, 2855)
Hepatitis B virus isolate TK55, complete genome	JF754586	10407	Hepatitis B virus	10405	Orthohepadnavirus	10404	Hepadnaviridae	NA	NA	NA	NA	NA	NA	NA	NA	10239	Viruses	2854	(1, 2854)
Human immunodeficiency virus 1 proviral DNA, complete genome, clone:pJPDR1741AE22	AB253639	11676	Human immunodeficiency virus 1	11646	Lentivirus	11632	Retroviridae	NA	NA	NA	NA	NA	NA	NA	NA	10239	Viruses	2854	(1, 830)(1310, 1433)(2405, 2551)(4177, 4322)(7780, 8838)(9122, 9669)
Hepatitis B virus isolate T1434b, complete genome	GQ205383	10407	Hepatitis B virus	10405	Orthohepadnavirus	10404	Hepadnaviridae	NA	NA	NA	NA	NA	NA	NA	NA	10239	Viruses	2853	(2, 2854)
HIV-1 isolate CANA6FULL from Canada, complete genome	AY779552	11676	Human immunodeficiency virus 1	11646	Lentivirus	11632	Retroviridae	NA	NA	NA	NA	NA	NA	NA	NA	10239	Viruses	2853	(1, 139)(167, 526)(574, 705)(1678, 1824)(2415, 2921)(3444, 3589)(7070, 8169)(8212, 8373)(8426, 8585)
HIV-1 isolate CH3 from Chile, complete genome	AY536233	11676	Human immunodeficiency virus 1	11646	Lentivirus	11632	Retroviridae	NA	NA	NA	NA	NA	NA	NA	NA	10239	Viruses	2853	(1, 287)(317, 570)(736, 873)(1839, 1983)(2574, 3021)(3603, 3748)(7198, 8221)(8516, 8926)
Hepatitis B virus DNA, complete genome, isolate:KAMCHATKA25	AB188241	10407	Hepatitis B virus	10405	Orthohepadnavirus	10404	Hepadnaviridae	NA	NA	NA	NA	NA	NA	NA	NA	10239	Viruses	2852	(1, 2852)
Hepatitis B virus DNA, complete genome, isolate:ALTAY136	AB188245	10407	Hepatitis B virus	10405	Orthohepadnavirus	10404	Hepadnaviridae	NA	NA	NA	NA	NA	NA	NA	NA	10239	Viruses	2852	(1, 2852)
Hepatitis B virus isolate H-IDU6, complete genome	JX470760	10407	Hepatitis B virus	10405	Orthohepadnavirus	10404	Hepadnaviridae	NA	NA	NA	NA	NA	NA	NA	NA	10239	Viruses	2852	(1, 2852)
Hepatitis B virus isolate NIR-7, complete genome	KM577669	10407	Hepatitis B virus	10405	Orthohepadnavirus	10404	Hepadnaviridae	NA	NA	NA	NA	NA	NA	NA	NA	10239	Viruses	2852	(1, 2852)
Hepatitis B virus genotype D3, complete genome	KC012652	10407	Hepatitis B virus	10405	Orthohepadnavirus	10404	Hepadnaviridae	NA	NA	NA	NA	NA	NA	NA	NA	10239	Viruses	2852	(1, 2852)
Hepatitis B virus isolate A61, complete genome	FJ904413	10407	Hepatitis B virus	10405	Orthohepadnavirus	10404	Hepadnaviridae	NA	NA	NA	NA	NA	NA	NA	NA	10239	Viruses	2852	(2, 2853)
Hepatitis B virus strain GIII_14, complete genome	AY781179	10407	Hepatitis B virus	10405	Orthohepadnavirus	10404	Hepadnaviridae	NA	NA	NA	NA	NA	NA	NA	NA	10239	Viruses	2852	(1, 2852)
Hepatitis B virus isolate WHFRJ2, complete genome	JN257177	10407	Hepatitis B virus	10405	Orthohepadnavirus	10404	Hepadnaviridae	NA	NA	NA	NA	NA	NA	NA	NA	10239	Viruses	2852	(4, 2855)
Hepatitis B virus isolate WHSOD2, complete genome	JN257199	10407	Hepatitis B virus	10405	Orthohepadnavirus	10404	Hepadnaviridae	NA	NA	NA	NA	NA	NA	NA	NA	10239	Viruses	2852	(1, 2852)
Hepatitis B virus isolate P32, complete genome	GQ477452	10407	Hepatitis B virus	10405	Orthohepadnavirus	10404	Hepadnaviridae	NA	NA	NA	NA	NA	NA	NA	NA	10239	Viruses	2852	(1, 2852)
UNVERIFIED: Hepatitis B virus isolate Leb24, complete genome	JN642135	10407	Hepatitis B virus	10405	Orthohepadnavirus	10404	Hepadnaviridae	NA	NA	NA	NA	NA	NA	NA	NA	10239	Viruses	2852	(1, 2852)
Hepatitis B virus isolate HBV.I-015_HIV-HBV, complete genome	KM524349	10407	Hepatitis B virus	10405	Orthohepadnavirus	10404	Hepadnaviridae	NA	NA	NA	NA	NA	NA	NA	NA	10239	Viruses	2852	(1, 2852)
Human immunodeficiency virus 1 proviral DNA, complete genome, clone:pJPDR1741AE44	AB253642	11676	Human immunodeficiency virus 1	11646	Lentivirus	11632	Retroviridae	NA	NA	NA	NA	NA	NA	NA	NA	10239	Viruses	2852	(1, 830)(1310, 1433)(2405, 2551)(4177, 4322)(7774, 8832)(9118, 9663)
Hepatitis B virus isolate A19, complete genome	FJ904400	10407	Hepatitis B virus	10405	Orthohepadnavirus	10404	Hepadnaviridae	NA	NA	NA	NA	NA	NA	NA	NA	10239	Viruses	2852	(1, 2852)
Hepatitis B virus isolate LDA405, complete genome	KF849727	10407	Hepatitis B virus	10405	Orthohepadnavirus	10404	Hepadnaviridae	NA	NA	NA	NA	NA	NA	NA	NA	10239	Viruses	2852	(1, 2852)
Hepatitis B virus isolate D_K148A_2004, complete genome	HQ700536	10407	Hepatitis B virus	10405	Orthohepadnavirus	10404	Hepadnaviridae	NA	NA	NA	NA	NA	NA	NA	NA	10239	Viruses	2852	(1, 2852)
Hepatitis B virus DNA, complete genome, isolate: MGL231F	AB270538	10407	Hepatitis B virus	10405	Orthohepadnavirus	10404	Hepadnaviridae	NA	NA	NA	NA	NA	NA	NA	NA	10239	Viruses	2852	(1, 2852)
Hepatitis B virus DNA, complete genome, strain:Toshima 1	AB210819	10407	Hepatitis B virus	10405	Orthohepadnavirus	10404	Hepadnaviridae	NA	NA	NA	NA	NA	NA	NA	NA	10239	Viruses	2852	(1, 2852)
Hepatitis B virus isolate H36, complete genome	FJ349212	10407	Hepatitis B virus	10405	Orthohepadnavirus	10404	Hepadnaviridae	NA	NA	NA	NA	NA	NA	NA	NA	10239	Viruses	2852	(1, 2852)
Hepatitis B virus isolate H61, complete genome	FJ349214	10407	Hepatitis B virus	10405	Orthohepadnavirus	10404	Hepadnaviridae	NA	NA	NA	NA	NA	NA	NA	NA	10239	Viruses	2852	(1, 2852)
Hepatitis B virus strain GIII_15, complete genome	AY781180	10407	Hepatitis B virus	10405	Orthohepadnavirus	10404	Hepadnaviridae	NA	NA	NA	NA	NA	NA	NA	NA	10239	Viruses	2852	(1, 2852)
Hepatitis B virus strain SG_III, complete genome	AY781187	10407	Hepatitis B virus	10405	Orthohepadnavirus	10404	Hepadnaviridae	NA	NA	NA	NA	NA	NA	NA	NA	10239	Viruses	2852	(1, 2852)
Hepatitis B virus isolate P29, complete genome	JX898689	10407	Hepatitis B virus	10405	Orthohepadnavirus	10404	Hepadnaviridae	NA	NA	NA	NA	NA	NA	NA	NA	10239	Viruses	2852	(1, 2852)
Hepatitis B virus isolate 919010, complete genome	JN040820	10407	Hepatitis B virus	10405	Orthohepadnavirus	10404	Hepadnaviridae	NA	NA	NA	NA	NA	NA	NA	NA	10239	Viruses	2852	(1, 2852)
Hepatitis B virus isolate 185 complete genome	AY233296	10407	Hepatitis B virus	10405	Orthohepadnavirus	10404	Hepadnaviridae	NA	NA	NA	NA	NA	NA	NA	NA	10239	Viruses	2852	(1, 2852)
Hepatitis B virus isolate EN31_CHB, complete genome	JN664923	10407	Hepatitis B virus	10405	Orthohepadnavirus	10404	Hepadnaviridae	NA	NA	NA	NA	NA	NA	NA	NA	10239	Viruses	2852	(1, 2852)
Hepatitis B virus clone S6.7, complete genome	AY161156	10407	Hepatitis B virus	10405	Orthohepadnavirus	10404	Hepadnaviridae	NA	NA	NA	NA	NA	NA	NA	NA	10239	Viruses	2852	(2, 2853)
HBV genotype D, serotype ayw3, complete genome	HE815465	10407	Hepatitis B virus	10405	Orthohepadnavirus	10404	Hepadnaviridae	NA	NA	NA	NA	NA	NA	NA	NA	10239	Viruses	2852	(1, 2852)
Hepatitis B virus isolate B62, complete genome	FJ904445	10407	Hepatitis B virus	10405	Orthohepadnavirus	10404	Hepadnaviridae	NA	NA	NA	NA	NA	NA	NA	NA	10239	Viruses	2852	(1, 2852)
Hepatitis B virus isolate WHNDA, complete genome	JN257181	10407	Hepatitis B virus	10405	Orthohepadnavirus	10404	Hepadnaviridae	NA	NA	NA	NA	NA	NA	NA	NA	10239	Viruses	2852	(1, 2852)
Hepatitis B virus DNA, complete genome, isolate:JYW796	AB033558	10407	Hepatitis B virus	10405	Orthohepadnavirus	10404	Hepadnaviridae	NA	NA	NA	NA	NA	NA	NA	NA	10239	Viruses	2852	(1, 2852)
Hepatitis B virus isolate THB21_LC, complete genome	JN664941	10407	Hepatitis B virus	10405	Orthohepadnavirus	10404	Hepadnaviridae	NA	NA	NA	NA	NA	NA	NA	NA	10239	Viruses	2852	(1, 2852)
Hepatitis B virus isolate TK105, complete genome	JF754597	10407	Hepatitis B virus	10405	Orthohepadnavirus	10404	Hepadnaviridae	NA	NA	NA	NA	NA	NA	NA	NA	10239	Viruses	2852	(1, 2852)
Hepatitis B virus isolate TK165, complete genome	JF754594	10407	Hepatitis B virus	10405	Orthohepadnavirus	10404	Hepadnaviridae	NA	NA	NA	NA	NA	NA	NA	NA	10239	Viruses	2852	(1, 2852)
Hepatitis B virus isolate TK104, complete genome	JF754598	10407	Hepatitis B virus	10405	Orthohepadnavirus	10404	Hepadnaviridae	NA	NA	NA	NA	NA	NA	NA	NA	10239	Viruses	2852	(1, 2852)
Hepatitis B virus isolate FEN1, complete genome	JF439994	10407	Hepatitis B virus	10405	Orthohepadnavirus	10404	Hepadnaviridae	NA	NA	NA	NA	NA	NA	NA	NA	10239	Viruses	2852	(1, 1003)(1310, 3158)
Hepatitis B virus isolate EHBV.I-057_HIV-HBV, complete genome	KM524358	10407	Hepatitis B virus	10405	Orthohepadnavirus	10404	Hepadnaviridae	NA	NA	NA	NA	NA	NA	NA	NA	10239	Viruses	2852	(1, 2852)
Human immunodeficiency virus 1 proviral DNA, complete genome, clone:pJPDR1741AE12	AB253637	11676	Human immunodeficiency virus 1	11646	Lentivirus	11632	Retroviridae	NA	NA	NA	NA	NA	NA	NA	NA	10239	Viruses	2852	(1, 830)(1310, 1433)(2405, 2551)(4177, 4322)(7774, 8832)(9118, 9663)
Hepatitis B virus isolate HBV161, complete genome	JN688711	10407	Hepatitis B virus	10405	Orthohepadnavirus	10404	Hepadnaviridae	NA	NA	NA	NA	NA	NA	NA	NA	10239	Viruses	2852	(1, 2852)
Hepatitis B virus isolate NIR-6, complete genome	KM577668	10407	Hepatitis B virus	10405	Orthohepadnavirus	10404	Hepadnaviridae	NA	NA	NA	NA	NA	NA	NA	NA	10239	Viruses	2852	(1, 2852)
Hepatitis B virus isolate HBV34 genotype D, complete genome	KC875340	10407	Hepatitis B virus	10405	Orthohepadnavirus	10404	Hepadnaviridae	NA	NA	NA	NA	NA	NA	NA	NA	10239	Viruses	2852	(1, 2852)
Hepatitis B virus isolate TK152, complete genome	JF754611	10407	Hepatitis B virus	10405	Orthohepadnavirus	10404	Hepadnaviridae	NA	NA	NA	NA	NA	NA	NA	NA	10239	Viruses	2852	(1, 2852)
Hepatitis B virus isolate I_T76, complete genome	GU456665	10407	Hepatitis B virus	10405	Orthohepadnavirus	10404	Hepadnaviridae	NA	NA	NA	NA	NA	NA	NA	NA	10239	Viruses	2852	(1, 2852)
Hepatitis B virus isolate I_T70, complete genome	GU456642	10407	Hepatitis B virus	10405	Orthohepadnavirus	10404	Hepadnaviridae	NA	NA	NA	NA	NA	NA	NA	NA	10239	Viruses	2852	(1, 2852)
Hepatitis B virus isolate WHBRH1, complete genome	JN257211	10407	Hepatitis B virus	10405	Orthohepadnavirus	10404	Hepadnaviridae	NA	NA	NA	NA	NA	NA	NA	NA	10239	Viruses	2851	(2, 2852)
Hepatitis B virus isolate WHJDR1, complete genome	JN257214	10407	Hepatitis B virus	10405	Orthohepadnavirus	10404	Hepadnaviridae	NA	NA	NA	NA	NA	NA	NA	NA	10239	Viruses	2851	(2, 2852)
Hepatitis B virus DNA, complete genome, isolate:KAMCHATKA38	AB188242	10407	Hepatitis B virus	10405	Orthohepadnavirus	10404	Hepadnaviridae	NA	NA	NA	NA	NA	NA	NA	NA	10239	Viruses	2851	(2, 2852)
Hepatitis B virus DNA, complete genome, isolate:KAMCHATKA27	AB188243	10407	Hepatitis B virus	10405	Orthohepadnavirus	10404	Hepadnaviridae	NA	NA	NA	NA	NA	NA	NA	NA	10239	Viruses	2851	(2, 2852)
Hepatitis B virus isolate Cuba60, complete genome	KM606750	10407	Hepatitis B virus	10405	Orthohepadnavirus	10404	Hepadnaviridae	NA	NA	NA	NA	NA	NA	NA	NA	10239	Viruses	2851	(2, 2852)
Hepatitis B virus isolate Cuba109, complete genome	KM606753	10407	Hepatitis B virus	10405	Orthohepadnavirus	10404	Hepadnaviridae	NA	NA	NA	NA	NA	NA	NA	NA	10239	Viruses	2851	(2, 2852)
Hepatitis B virus DNA, complete genome, serotype:ayw	AB048703	10407	Hepatitis B virus	10405	Orthohepadnavirus	10404	Hepadnaviridae	NA	NA	NA	NA	NA	NA	NA	NA	10239	Viruses	2851	(2, 2852)
Hepatitis B virus DNA, complete genome, serotype:ayw	AB048701	10407	Hepatitis B virus	10405	Orthohepadnavirus	10404	Hepadnaviridae	NA	NA	NA	NA	NA	NA	NA	NA	10239	Viruses	2851	(2, 2852)
Hepatitis B virus isolate MY62981, complete genome	KJ803771	10407	Hepatitis B virus	10405	Orthohepadnavirus	10404	Hepadnaviridae	NA	NA	NA	NA	NA	NA	NA	NA	10239	Viruses	2851	(2, 2852)
Hepatitis B virus DNA, complete genome, isolate: Pkst8216	AB583681	10407	Hepatitis B virus	10405	Orthohepadnavirus	10404	Hepadnaviridae	NA	NA	NA	NA	NA	NA	NA	NA	10239	Viruses	2851	(2, 2852)
Hepatitis B virus isolate HBV216, complete genome	JN688717	10407	Hepatitis B virus	10405	Orthohepadnavirus	10404	Hepadnaviridae	NA	NA	NA	NA	NA	NA	NA	NA	10239	Viruses	2851	(2, 2852)
Hepatitis B virus isolate 919020, complete genome	JN040817	10407	Hepatitis B virus	10405	Orthohepadnavirus	10404	Hepadnaviridae	NA	NA	NA	NA	NA	NA	NA	NA	10239	Viruses	2851	(2, 2852)
Hepatitis B virus isolate 919016, complete genome	JN040816	10407	Hepatitis B virus	10405	Orthohepadnavirus	10404	Hepadnaviridae	NA	NA	NA	NA	NA	NA	NA	NA	10239	Viruses	2851	(2, 2852)
Hepatitis B virus isolate 919032, complete genome	JN040814	10407	Hepatitis B virus	10405	Orthohepadnavirus	10404	Hepadnaviridae	NA	NA	NA	NA	NA	NA	NA	NA	10239	Viruses	2851	(2, 2852)
HBV genotype D4 complete genome, isolate Mart-B70	HE974382	10407	Hepatitis B virus	10405	Orthohepadnavirus	10404	Hepadnaviridae	NA	NA	NA	NA	NA	NA	NA	NA	10239	Viruses	2851	(2, 2852)
Hepatitis B virus DNA, complete genome, isolate: SamsunD90	AB674432	10407	Hepatitis B virus	10405	Orthohepadnavirus	10404	Hepadnaviridae	NA	NA	NA	NA	NA	NA	NA	NA	10239	Viruses	2851	(2, 2852)
Hepatitis B virus isolate D_Tonga_To29_2004, complete genome	HQ700585	10407	Hepatitis B virus	10405	Orthohepadnavirus	10404	Hepadnaviridae	NA	NA	NA	NA	NA	NA	NA	NA	10239	Viruses	2851	(2, 2852)
Hepatitis B virus isolate H2815, complete genome	KP322603	10407	Hepatitis B virus	10405	Orthohepadnavirus	10404	Hepadnaviridae	NA	NA	NA	NA	NA	NA	NA	NA	10239	Viruses	2851	(2, 2852)
Hepatitis B virus isolate H2813, complete genome	KP322601	10407	Hepatitis B virus	10405	Orthohepadnavirus	10404	Hepadnaviridae	NA	NA	NA	NA	NA	NA	NA	NA	10239	Viruses	2851	(2, 2852)
Hepatitis B virus isolate TK145, complete genome	JF754613	10407	Hepatitis B virus	10405	Orthohepadnavirus	10404	Hepadnaviridae	NA	NA	NA	NA	NA	NA	NA	NA	10239	Viruses	2851	(2, 2852)
Hepatitis B virus DNA, complete genome, isolate: F3O-C1	AB471856	10407	Hepatitis B virus	10405	Orthohepadnavirus	10404	Hepadnaviridae	NA	NA	NA	NA	NA	NA	NA	NA	10239	Viruses	2851	(2, 2852)
Hepatitis B virus DNA, complete genome, isolate: F3O-C2	AB471857	10407	Hepatitis B virus	10405	Orthohepadnavirus	10404	Hepadnaviridae	NA	NA	NA	NA	NA	NA	NA	NA	10239	Viruses	2851	(2, 2852)
Hepatitis B virus isolate HBV84 genotype D, complete genome	KC875297	10407	Hepatitis B virus	10405	Orthohepadnavirus	10404	Hepadnaviridae	NA	NA	NA	NA	NA	NA	NA	NA	10239	Viruses	2851	(2, 2852)
Hepatitis B virus strain 4496-97, complete genome	EU594398	10407	Hepatitis B virus	10405	Orthohepadnavirus	10404	Hepadnaviridae	NA	NA	NA	NA	NA	NA	NA	NA	10239	Viruses	2851	(2, 2852)
Hepatitis B virus strain 4484-97, complete genome	EU594399	10407	Hepatitis B virus	10405	Orthohepadnavirus	10404	Hepadnaviridae	NA	NA	NA	NA	NA	NA	NA	NA	10239	Viruses	2851	(2, 2852)
Hepatitis B virus isolate D_F062PM_2004, complete genome	HQ700494	10407	Hepatitis B virus	10405	Orthohepadnavirus	10404	Hepadnaviridae	NA	NA	NA	NA	NA	NA	NA	NA	10239	Viruses	2851	(2, 2852)
Hepatitis B virus isolate FC1.9, complete genome	AY796030	10407	Hepatitis B virus	10405	Orthohepadnavirus	10404	Hepadnaviridae	NA	NA	NA	NA	NA	NA	NA	NA	10239	Viruses	2851	(4, 2854)
Hepatitis B virus strain BG21, complete genome	AY781177	10407	Hepatitis B virus	10405	Orthohepadnavirus	10404	Hepadnaviridae	NA	NA	NA	NA	NA	NA	NA	NA	10239	Viruses	2851	(2, 2852)
Hepatitis B virus DNA, complete genome, clone: JRB34	AB486012	10407	Hepatitis B virus	10405	Orthohepadnavirus	10404	Hepadnaviridae	NA	NA	NA	NA	NA	NA	NA	NA	10239	Viruses	2851	(2, 2852)
Hepatitis B virus DNA, complete genome, isolate: SamsunD27	AB674410	10407	Hepatitis B virus	10405	Orthohepadnavirus	10404	Hepadnaviridae	NA	NA	NA	NA	NA	NA	NA	NA	10239	Viruses	2851	(2, 2852)
Hepatitis B virus isolate A56, complete genome	FJ904412	10407	Hepatitis B virus	10405	Orthohepadnavirus	10404	Hepadnaviridae	NA	NA	NA	NA	NA	NA	NA	NA	10239	Viruses	2851	(2, 2852)
Hepatitis B virus isolate A69a, complete genome	FJ904418	10407	Hepatitis B virus	10405	Orthohepadnavirus	10404	Hepadnaviridae	NA	NA	NA	NA	NA	NA	NA	NA	10239	Viruses	2851	(2, 2852)
Hepatitis B virus isolate 919051, complete genome	JN040768	10407	Hepatitis B virus	10405	Orthohepadnavirus	10404	Hepadnaviridae	NA	NA	NA	NA	NA	NA	NA	NA	10239	Viruses	2851	(2, 2852)
Hepatitis B virus isolate 919047, complete genome	JN040751	10407	Hepatitis B virus	10405	Orthohepadnavirus	10404	Hepadnaviridae	NA	NA	NA	NA	NA	NA	NA	NA	10239	Viruses	2851	(2, 2852)
Hepatitis B virus isolate 919064, complete genome	JN040753	10407	Hepatitis B virus	10405	Orthohepadnavirus	10404	Hepadnaviridae	NA	NA	NA	NA	NA	NA	NA	NA	10239	Viruses	2851	(2, 2852)
Hepatitis B virus isolate HBV7 genotype D, complete genome	KC875277	10407	Hepatitis B virus	10405	Orthohepadnavirus	10404	Hepadnaviridae	NA	NA	NA	NA	NA	NA	NA	NA	10239	Viruses	2851	(2, 2852)
Hepatitis B virus isolate T1360d, complete genome	GQ205382	10407	Hepatitis B virus	10405	Orthohepadnavirus	10404	Hepadnaviridae	NA	NA	NA	NA	NA	NA	NA	NA	10239	Viruses	2851	(2, 2852)
Hepatitis B virus isolate T1245, complete genome	GQ205380	10407	Hepatitis B virus	10405	Orthohepadnavirus	10404	Hepadnaviridae	NA	NA	NA	NA	NA	NA	NA	NA	10239	Viruses	2851	(2, 2852)
Hepatitis B virus isolate T1434d, complete genome	GQ205384	10407	Hepatitis B virus	10405	Orthohepadnavirus	10404	Hepadnaviridae	NA	NA	NA	NA	NA	NA	NA	NA	10239	Viruses	2851	(2, 2852)
Hepatitis B virus isolate T1562, complete genome	GQ205388	10407	Hepatitis B virus	10405	Orthohepadnavirus	10404	Hepadnaviridae	NA	NA	NA	NA	NA	NA	NA	NA	10239	Viruses	2851	(2, 2852)
Hepatitis B virus isolate T1667, complete genome	GQ205389	10407	Hepatitis B virus	10405	Orthohepadnavirus	10404	Hepadnaviridae	NA	NA	NA	NA	NA	NA	NA	NA	10239	Viruses	2851	(2, 2852)
Hepatitis B virus isolate HEN9_CHB, complete genome	JN664930	10407	Hepatitis B virus	10405	Orthohepadnavirus	10404	Hepadnaviridae	NA	NA	NA	NA	NA	NA	NA	NA	10239	Viruses	2851	(2, 2852)
Hepatitis B virus isolate T2235_CHB, complete genome	JN664932	10407	Hepatitis B virus	10405	Orthohepadnavirus	10404	Hepadnaviridae	NA	NA	NA	NA	NA	NA	NA	NA	10239	Viruses	2851	(2, 2852)
Hepatitis B virus isolate E3529_LC, complete genome	JN664936	10407	Hepatitis B virus	10405	Orthohepadnavirus	10404	Hepadnaviridae	NA	NA	NA	NA	NA	NA	NA	NA	10239	Viruses	2851	(2, 2852)
Hepatitis B virus isolate B28, complete genome	FJ904436	10407	Hepatitis B virus	10405	Orthohepadnavirus	10404	Hepadnaviridae	NA	NA	NA	NA	NA	NA	NA	NA	10239	Viruses	2851	(2, 2852)
Hepatitis B virus isolate WHJHM1, complete genome	JN257155	10407	Hepatitis B virus	10405	Orthohepadnavirus	10404	Hepadnaviridae	NA	NA	NA	NA	NA	NA	NA	NA	10239	Viruses	2851	(2, 2852)
Hepatitis B virus isolate 919013, complete genome	JN040771	10407	Hepatitis B virus	10405	Orthohepadnavirus	10404	Hepadnaviridae	NA	NA	NA	NA	NA	NA	NA	NA	10239	Viruses	2851	(2, 2852)
Hepatitis B virus isolate 919038, complete genome	JN040778	10407	Hepatitis B virus	10405	Orthohepadnavirus	10404	Hepadnaviridae	NA	NA	NA	NA	NA	NA	NA	NA	10239	Viruses	2851	(2, 2852)
Hepatitis B virus isolate 919034, complete genome	JN040807	10407	Hepatitis B virus	10405	Orthohepadnavirus	10404	Hepadnaviridae	NA	NA	NA	NA	NA	NA	NA	NA	10239	Viruses	2851	(2, 2852)
Hepatitis B virus isolate 919031, complete genome	JN040803	10407	Hepatitis B virus	10405	Orthohepadnavirus	10404	Hepadnaviridae	NA	NA	NA	NA	NA	NA	NA	NA	10239	Viruses	2851	(2, 2852)
Hepatitis B virus clone S8.2 complete genome	AY161160	10407	Hepatitis B virus	10405	Orthohepadnavirus	10404	Hepadnaviridae	NA	NA	NA	NA	NA	NA	NA	NA	10239	Viruses	2851	(2, 2852)
Hepatitis B virus strain G12, complete genome	AY781178	10407	Hepatitis B virus	10405	Orthohepadnavirus	10404	Hepadnaviridae	NA	NA	NA	NA	NA	NA	NA	NA	10239	Viruses	2851	(2, 2852)
Hepatitis B virus strain 28027, complete genome	EU414139	10407	Hepatitis B virus	10405	Orthohepadnavirus	10404	Hepadnaviridae	NA	NA	NA	NA	NA	NA	NA	NA	10239	Viruses	2851	(2, 2852)
Hepatitis B virus strain 28129, complete genome	EU414138	10407	Hepatitis B virus	10405	Orthohepadnavirus	10404	Hepadnaviridae	NA	NA	NA	NA	NA	NA	NA	NA	10239	Viruses	2851	(2, 2852)
Hepatitis B virus strain 28025, complete genome	EU414135	10407	Hepatitis B virus	10405	Orthohepadnavirus	10404	Hepadnaviridae	NA	NA	NA	NA	NA	NA	NA	NA	10239	Viruses	2851	(2, 2852)
Hepatitis B virus isolate HBV11 genotype D, complete genome	KC875279	10407	Hepatitis B virus	10405	Orthohepadnavirus	10404	Hepadnaviridae	NA	NA	NA	NA	NA	NA	NA	NA	10239	Viruses	2851	(2, 2852)
Hepatitis B virus isolate HBV38 genotype D, complete genome	KC875278	10407	Hepatitis B virus	10405	Orthohepadnavirus	10404	Hepadnaviridae	NA	NA	NA	NA	NA	NA	NA	NA	10239	Viruses	2851	(2, 2852)
Hepatitis B virus isolate HBV39 genotype D, complete genome	KC875275	10407	Hepatitis B virus	10405	Orthohepadnavirus	10404	Hepadnaviridae	NA	NA	NA	NA	NA	NA	NA	NA	10239	Viruses	2851	(2, 2852)
Hepatitis B virus isolate HBV6 genotype D, complete genome	KC875276	10407	Hepatitis B virus	10405	Orthohepadnavirus	10404	Hepadnaviridae	NA	NA	NA	NA	NA	NA	NA	NA	10239	Viruses	2851	(2, 2852)
Hepatitis B virus isolate T2198_IC, complete genome	JN664918	10407	Hepatitis B virus	10405	Orthohepadnavirus	10404	Hepadnaviridae	NA	NA	NA	NA	NA	NA	NA	NA	10239	Viruses	2851	(2, 2852)
Hepatitis B virus isolate T2320_IC, complete genome	JN664919	10407	Hepatitis B virus	10405	Orthohepadnavirus	10404	Hepadnaviridae	NA	NA	NA	NA	NA	NA	NA	NA	10239	Viruses	2851	(2, 2852)
Hepatitis B virus isolate EN56_IC, complete genome	JN664915	10407	Hepatitis B virus	10405	Orthohepadnavirus	10404	Hepadnaviridae	NA	NA	NA	NA	NA	NA	NA	NA	10239	Viruses	2851	(2, 2852)
Hepatitis B virus isolate WHMYD1, complete genome	JN257172	10407	Hepatitis B virus	10405	Orthohepadnavirus	10404	Hepadnaviridae	NA	NA	NA	NA	NA	NA	NA	NA	10239	Viruses	2851	(2, 2852)
Hepatitis B virus isolate WHJWB, complete genome	JN257170	10407	Hepatitis B virus	10405	Orthohepadnavirus	10404	Hepadnaviridae	NA	NA	NA	NA	NA	NA	NA	NA	10239	Viruses	2851	(2, 2852)
Hepatitis B virus isolate WHOTH1, complete genome	JN257174	10407	Hepatitis B virus	10405	Orthohepadnavirus	10404	Hepadnaviridae	NA	NA	NA	NA	NA	NA	NA	NA	10239	Viruses	2851	(2, 2852)
Hepatitis B virus isolate I_T49, complete genome	GU456637	10407	Hepatitis B virus	10405	Orthohepadnavirus	10404	Hepadnaviridae	NA	NA	NA	NA	NA	NA	NA	NA	10239	Viruses	2851	(2, 2852)
Hepatitis B virus isolate WHYHY, complete genome	JN257190	10407	Hepatitis B virus	10405	Orthohepadnavirus	10404	Hepadnaviridae	NA	NA	NA	NA	NA	NA	NA	NA	10239	Viruses	2851	(2, 2852)
Hepatitis B virus isolate WHWHD1, complete genome	JN257191	10407	Hepatitis B virus	10405	Orthohepadnavirus	10404	Hepadnaviridae	NA	NA	NA	NA	NA	NA	NA	NA	10239	Viruses	2851	(2, 2852)
Hepatitis B virus isolate WHRKN2, complete genome	JN257194	10407	Hepatitis B virus	10405	Orthohepadnavirus	10404	Hepadnaviridae	NA	NA	NA	NA	NA	NA	NA	NA	10239	Viruses	2851	(2, 2852)
Hepatitis B virus isolate 2B3225, complete genome	GQ922003	10407	Hepatitis B virus	10405	Orthohepadnavirus	10404	Hepadnaviridae	NA	NA	NA	NA	NA	NA	NA	NA	10239	Viruses	2851	(2, 2852)
Hepatitis B virus isolate A12, complete genome	FJ904396	10407	Hepatitis B virus	10405	Orthohepadnavirus	10404	Hepadnaviridae	NA	NA	NA	NA	NA	NA	NA	NA	10239	Viruses	2851	(2, 2852)
Hepatitis B virus isolate HBV156, complete genome	KJ647349	10407	Hepatitis B virus	10405	Orthohepadnavirus	10404	Hepadnaviridae	NA	NA	NA	NA	NA	NA	NA	NA	10239	Viruses	2851	(2, 2852)
Hepatitis B virus complete genome, isolate:AH1-SY	AB078032	10407	Hepatitis B virus	10405	Orthohepadnavirus	10404	Hepadnaviridae	NA	NA	NA	NA	NA	NA	NA	NA	10239	Viruses	2851	(2, 2852)
Hepatitis B virus isolate P127, complete genome	GQ477459	10407	Hepatitis B virus	10405	Orthohepadnavirus	10404	Hepadnaviridae	NA	NA	NA	NA	NA	NA	NA	NA	10239	Viruses	2851	(2, 2852)
Hepatitis B virus isolate P39, complete genome	GQ477453	10407	Hepatitis B virus	10405	Orthohepadnavirus	10404	Hepadnaviridae	NA	NA	NA	NA	NA	NA	NA	NA	10239	Viruses	2851	(2, 2852)
Hepatitis B virus isolate P68, complete genome	GQ477454	10407	Hepatitis B virus	10405	Orthohepadnavirus	10404	Hepadnaviridae	NA	NA	NA	NA	NA	NA	NA	NA	10239	Viruses	2851	(2, 2852)
Hepatitis B virus isolate P118, complete genome	GQ477457	10407	Hepatitis B virus	10405	Orthohepadnavirus	10404	Hepadnaviridae	NA	NA	NA	NA	NA	NA	NA	NA	10239	Viruses	2851	(2, 2852)
UNVERIFIED: Hepatitis B virus isolate Leb26, complete genome	JN642137	10407	Hepatitis B virus	10405	Orthohepadnavirus	10404	Hepadnaviridae	NA	NA	NA	NA	NA	NA	NA	NA	10239	Viruses	2851	(2, 2852)
Hepatitis B virus isolate EHBV128_EP-CHB, complete genome	KM524341	10407	Hepatitis B virus	10405	Orthohepadnavirus	10404	Hepadnaviridae	NA	NA	NA	NA	NA	NA	NA	NA	10239	Viruses	2851	(2, 2852)
Hepatitis B virus isolate MK096_EP-CHB, complete genome	KM524346	10407	Hepatitis B virus	10405	Orthohepadnavirus	10404	Hepadnaviridae	NA	NA	NA	NA	NA	NA	NA	NA	10239	Viruses	2851	(2, 2852)
Hepatitis B virus isolate MK102_EP-CHB, complete genome	KM524347	10407	Hepatitis B virus	10405	Orthohepadnavirus	10404	Hepadnaviridae	NA	NA	NA	NA	NA	NA	NA	NA	10239	Viruses	2851	(2, 2852)
Hepatitis B virus isolate MK070_EP-CHB, complete genome	KM524344	10407	Hepatitis B virus	10405	Orthohepadnavirus	10404	Hepadnaviridae	NA	NA	NA	NA	NA	NA	NA	NA	10239	Viruses	2851	(2, 2852)
Hepatitis B virus isolate MK082_EP-CHB, complete genome	KM524345	10407	Hepatitis B virus	10405	Orthohepadnavirus	10404	Hepadnaviridae	NA	NA	NA	NA	NA	NA	NA	NA	10239	Viruses	2851	(2, 2852)
Hepatitis B virus isolate IR-IPI-50, complete genome	AY741794	10407	Hepatitis B virus	10405	Orthohepadnavirus	10404	Hepadnaviridae	NA	NA	NA	NA	NA	NA	NA	NA	10239	Viruses	2851	(4, 2854)
Hepatitis B virus isolate IR-IPI-Hi, complete genome	AY741795	10407	Hepatitis B virus	10405	Orthohepadnavirus	10404	Hepadnaviridae	NA	NA	NA	NA	NA	NA	NA	NA	10239	Viruses	2851	(4, 2854)
Hepatitis B virus isolate IR-IPI-P3, complete genome	AY741796	10407	Hepatitis B virus	10405	Orthohepadnavirus	10404	Hepadnaviridae	NA	NA	NA	NA	NA	NA	NA	NA	10239	Viruses	2851	(4, 2854)
Hepatitis B virus isolate IR-IPI-21, complete genome	AY741797	10407	Hepatitis B virus	10405	Orthohepadnavirus	10404	Hepadnaviridae	NA	NA	NA	NA	NA	NA	NA	NA	10239	Viruses	2851	(4, 2854)
Hepatitis B virus isolate HBV35 genotype D, complete genome	KC875339	10407	Hepatitis B virus	10405	Orthohepadnavirus	10404	Hepadnaviridae	NA	NA	NA	NA	NA	NA	NA	NA	10239	Viruses	2851	(2, 2852)
Hepatitis B virus isolate HBV228, complete genome	JN688722	10407	Hepatitis B virus	10405	Orthohepadnavirus	10404	Hepadnaviridae	NA	NA	NA	NA	NA	NA	NA	NA	10239	Viruses	2851	(2, 2852)
Hepatitis B virus complete genome, isolate G15	FM209512	10407	Hepatitis B virus	10405	Orthohepadnavirus	10404	Hepadnaviridae	NA	NA	NA	NA	NA	NA	NA	NA	10239	Viruses	2851	(2, 2852)
Hepatitis B virus complete genome, isolate G18	FM209513	10407	Hepatitis B virus	10405	Orthohepadnavirus	10404	Hepadnaviridae	NA	NA	NA	NA	NA	NA	NA	NA	10239	Viruses	2851	(2, 2852)
Hepatitis B virus DNA, complete genome, strain: Ehime TY:871225	AB116266	10407	Hepatitis B virus	10405	Orthohepadnavirus	10404	Hepadnaviridae	NA	NA	NA	NA	NA	NA	NA	NA	10239	Viruses	2851	(2, 2852)
Hepatitis B virus isolate NIR-9, complete genome	KM577671	10407	Hepatitis B virus	10405	Orthohepadnavirus	10404	Hepadnaviridae	NA	NA	NA	NA	NA	NA	NA	NA	10239	Viruses	2851	(2, 2852)
Hepatitis B virus isolate H135, complete genome	FJ349218	10407	Hepatitis B virus	10405	Orthohepadnavirus	10404	Hepadnaviridae	NA	NA	NA	NA	NA	NA	NA	NA	10239	Viruses	2851	(2, 2852)
Hepatitis B virus isolate Srb 200, complete genome	JQ687530	10407	Hepatitis B virus	10405	Orthohepadnavirus	10404	Hepadnaviridae	NA	NA	NA	NA	NA	NA	NA	NA	10239	Viruses	2851	(2, 2852)
Hepatitis B virus isolate D_F049PF_2004, complete genome	HQ700493	10407	Hepatitis B virus	10405	Orthohepadnavirus	10404	Hepadnaviridae	NA	NA	NA	NA	NA	NA	NA	NA	10239	Viruses	2851	(2, 2852)
Hepatitis B virus DNA, complete genome, isolate: MGL79F	AB270549	10407	Hepatitis B virus	10405	Orthohepadnavirus	10404	Hepadnaviridae	NA	NA	NA	NA	NA	NA	NA	NA	10239	Viruses	2851	(2, 2852)
Hepatitis B virus isolate TP49, complete genome	KF192841	10407	Hepatitis B virus	10405	Orthohepadnavirus	10404	Hepadnaviridae	NA	NA	NA	NA	NA	NA	NA	NA	10239	Viruses	2851	(2, 2852)
Hepatitis B virus isolate TK37, complete genome	JF754627	10407	Hepatitis B virus	10405	Orthohepadnavirus	10404	Hepadnaviridae	NA	NA	NA	NA	NA	NA	NA	NA	10239	Viruses	2851	(2, 2852)
Hepatitis B virus isolate TK161, complete genome	JF754621	10407	Hepatitis B virus	10405	Orthohepadnavirus	10404	Hepadnaviridae	NA	NA	NA	NA	NA	NA	NA	NA	10239	Viruses	2851	(2, 2852)
Hepatitis B virus isolate I_T35, complete genome	GU456638	10407	Hepatitis B virus	10405	Orthohepadnavirus	10404	Hepadnaviridae	NA	NA	NA	NA	NA	NA	NA	NA	10239	Viruses	2851	(2, 2852)
Hepatitis B virus isolate I_T26, complete genome	GU456635	10407	Hepatitis B virus	10405	Orthohepadnavirus	10404	Hepadnaviridae	NA	NA	NA	NA	NA	NA	NA	NA	10239	Viruses	2851	(2, 2852)
UNVERIFIED: Hepatitis B virus isolate Leb52, complete genome	JN642159	10407	Hepatitis B virus	10405	Orthohepadnavirus	10404	Hepadnaviridae	NA	NA	NA	NA	NA	NA	NA	NA	10239	Viruses	2851	(2, 2852)
UNVERIFIED: Hepatitis B virus isolate Leb44, complete genome	JN642151	10407	Hepatitis B virus	10405	Orthohepadnavirus	10404	Hepadnaviridae	NA	NA	NA	NA	NA	NA	NA	NA	10239	Viruses	2851	(2, 2852)
Hepatitis B virus isolate TK63, complete genome	JF754608	10407	Hepatitis B virus	10405	Orthohepadnavirus	10404	Hepadnaviridae	NA	NA	NA	NA	NA	NA	NA	NA	10239	Viruses	2851	(2, 2852)
Hepatitis B virus isolate TK83, complete genome	JF754602	10407	Hepatitis B virus	10405	Orthohepadnavirus	10404	Hepadnaviridae	NA	NA	NA	NA	NA	NA	NA	NA	10239	Viruses	2851	(2, 2852)
Hepatitis B virus isolate TK8, complete genome	JF754603	10407	Hepatitis B virus	10405	Orthohepadnavirus	10404	Hepadnaviridae	NA	NA	NA	NA	NA	NA	NA	NA	10239	Viruses	2851	(2, 2852)
Hepatitis B virus isolate TK88, complete genome	JF754601	10407	Hepatitis B virus	10405	Orthohepadnavirus	10404	Hepadnaviridae	NA	NA	NA	NA	NA	NA	NA	NA	10239	Viruses	2851	(2, 2852)
Hepatitis B virus isolate D_NC_16600_2001, complete genome	HQ700513	10407	Hepatitis B virus	10405	Orthohepadnavirus	10404	Hepadnaviridae	NA	NA	NA	NA	NA	NA	NA	NA	10239	Viruses	2851	(2, 2852)
Hepatitis B virus DNA, complete genome, strain: Ehime12:IM 011025	AB110075	10407	Hepatitis B virus	10405	Orthohepadnavirus	10404	Hepadnaviridae	NA	NA	NA	NA	NA	NA	NA	NA	10239	Viruses	2851	(2, 2852)
Hepatitis B virus isolate MTB160, complete genome	AY902774	10407	Hepatitis B virus	10405	Orthohepadnavirus	10404	Hepadnaviridae	NA	NA	NA	NA	NA	NA	NA	NA	10239	Viruses	2851	(1, 2851)
Hepatitis B virus isolate MTB004, complete genome	AY902777	10407	Hepatitis B virus	10405	Orthohepadnavirus	10404	Hepadnaviridae	NA	NA	NA	NA	NA	NA	NA	NA	10239	Viruses	2851	(1, 2851)
Hepatitis B virus isolate MTB163, complete genome	AY902776	10407	Hepatitis B virus	10405	Orthohepadnavirus	10404	Hepadnaviridae	NA	NA	NA	NA	NA	NA	NA	NA	10239	Viruses	2851	(1, 2851)
Hepatitis B virus isolate MTB012, complete genome	AY902770	10407	Hepatitis B virus	10405	Orthohepadnavirus	10404	Hepadnaviridae	NA	NA	NA	NA	NA	NA	NA	NA	10239	Viruses	2851	(1, 2851)
Hepatitis B virus isolate MTB159, complete genome	AY902773	10407	Hepatitis B virus	10405	Orthohepadnavirus	10404	Hepadnaviridae	NA	NA	NA	NA	NA	NA	NA	NA	10239	Viruses	2851	(1, 2851)
Hepatitis B virus isolate MTB158, complete genome	AY902772	10407	Hepatitis B virus	10405	Orthohepadnavirus	10404	Hepadnaviridae	NA	NA	NA	NA	NA	NA	NA	NA	10239	Viruses	2851	(1, 2851)
Hepatitis B virus isolate T1234, complete genome	GQ205379	10407	Hepatitis B virus	10405	Orthohepadnavirus	10404	Hepadnaviridae	NA	NA	NA	NA	NA	NA	NA	NA	10239	Viruses	2851	(2, 2852)
Hepatitis B virus isolate T1181, complete genome	GQ205378	10407	Hepatitis B virus	10405	Orthohepadnavirus	10404	Hepadnaviridae	NA	NA	NA	NA	NA	NA	NA	NA	10239	Viruses	2851	(2, 2852)
Hepatitis B virus isolate T1178, complete genome	GQ205377	10407	Hepatitis B virus	10405	Orthohepadnavirus	10404	Hepadnaviridae	NA	NA	NA	NA	NA	NA	NA	NA	10239	Viruses	2851	(2, 2852)
Hepatitis B virus strain 321-96, complete genome	EU594406	10407	Hepatitis B virus	10405	Orthohepadnavirus	10404	Hepadnaviridae	NA	NA	NA	NA	NA	NA	NA	NA	10239	Viruses	2851	(2, 2852)
Hepatitis B virus isolate HBV22 genotype D, complete genome	KC875312	10407	Hepatitis B virus	10405	Orthohepadnavirus	10404	Hepadnaviridae	NA	NA	NA	NA	NA	NA	NA	NA	10239	Viruses	2851	(2, 2852)
Hepatitis B virus isolate HBV25 genotype D, complete genome	KC875313	10407	Hepatitis B virus	10405	Orthohepadnavirus	10404	Hepadnaviridae	NA	NA	NA	NA	NA	NA	NA	NA	10239	Viruses	2851	(2, 2852)
Hepatitis B virus isolate HBV9 genotype D, complete genome	KC875310	10407	Hepatitis B virus	10405	Orthohepadnavirus	10404	Hepadnaviridae	NA	NA	NA	NA	NA	NA	NA	NA	10239	Viruses	2851	(2, 2852)
Hepatitis B virus isolate HBV10 genotype D, complete genome	KC875311	10407	Hepatitis B virus	10405	Orthohepadnavirus	10404	Hepadnaviridae	NA	NA	NA	NA	NA	NA	NA	NA	10239	Viruses	2851	(2, 2852)
Hepatitis B virus isolate HBV8 genotype D, complete genome	KC875315	10407	Hepatitis B virus	10405	Orthohepadnavirus	10404	Hepadnaviridae	NA	NA	NA	NA	NA	NA	NA	NA	10239	Viruses	2851	(2, 2852)
Hepatitis B virus (patient 6) complete genome	X80925	10407	Hepatitis B virus	10405	Orthohepadnavirus	10404	Hepadnaviridae	NA	NA	NA	NA	NA	NA	NA	NA	10239	Viruses	2851	(4, 2854)
Hepatitis B virus isolate SK1.7, complete genome	AY721611	10407	Hepatitis B virus	10405	Orthohepadnavirus	10404	Hepadnaviridae	NA	NA	NA	NA	NA	NA	NA	NA	10239	Viruses	2851	(4, 2854)
Hepatitis B virus isolate FK1.6, complete genome	AY721610	10407	Hepatitis B virus	10405	Orthohepadnavirus	10404	Hepadnaviridae	NA	NA	NA	NA	NA	NA	NA	NA	10239	Viruses	2851	(4, 2854)
Hepatitis B virus isolate 919072, complete genome	JN040780	10407	Hepatitis B virus	10405	Orthohepadnavirus	10404	Hepadnaviridae	NA	NA	NA	NA	NA	NA	NA	NA	10239	Viruses	2851	(2, 2852)
Hepatitis B virus isolate 919030, complete genome	JN040784	10407	Hepatitis B virus	10405	Orthohepadnavirus	10404	Hepadnaviridae	NA	NA	NA	NA	NA	NA	NA	NA	10239	Viruses	2851	(2, 2852)
Hepatitis B virus isolate I_T13, complete genome	GU456675	10407	Hepatitis B virus	10405	Orthohepadnavirus	10404	Hepadnaviridae	NA	NA	NA	NA	NA	NA	NA	NA	10239	Viruses	2851	(2, 2852)
Hepatitis B virus isolate I_T27, complete genome	GU456670	10407	Hepatitis B virus	10405	Orthohepadnavirus	10404	Hepadnaviridae	NA	NA	NA	NA	NA	NA	NA	NA	10239	Viruses	2851	(2, 2852)
Hepatitis B virus isolate I_T73, complete genome	GU456672	10407	Hepatitis B virus	10405	Orthohepadnavirus	10404	Hepadnaviridae	NA	NA	NA	NA	NA	NA	NA	NA	10239	Viruses	2851	(2, 2852)
Hepatitis B virus isolate MOD_4691, complete genome	GQ183472	10407	Hepatitis B virus	10405	Orthohepadnavirus	10404	Hepadnaviridae	NA	NA	NA	NA	NA	NA	NA	NA	10239	Viruses	2851	(2, 2852)
Hepatitis B virus strain 4630-97, complete genome	EU594426	10407	Hepatitis B virus	10405	Orthohepadnavirus	10404	Hepadnaviridae	NA	NA	NA	NA	NA	NA	NA	NA	10239	Viruses	2851	(2, 2852)
Hepatitis B virus strain 4635-97, complete genome	EU594425	10407	Hepatitis B virus	10405	Orthohepadnavirus	10404	Hepadnaviridae	NA	NA	NA	NA	NA	NA	NA	NA	10239	Viruses	2851	(2, 2852)
Hepatitis B virus isolate T1469, complete genome	GQ205385	10407	Hepatitis B virus	10405	Orthohepadnavirus	10404	Hepadnaviridae	NA	NA	NA	NA	NA	NA	NA	NA	10239	Viruses	2851	(2, 2852)
Hepatitis B virus DNA, complete genome, strain:b-dono12	AB090270	10407	Hepatitis B virus	10405	Orthohepadnavirus	10404	Hepadnaviridae	NA	NA	NA	NA	NA	NA	NA	NA	10239	Viruses	2851	(2, 2852)
Hepatitis B virus isolate KM2109, complete genome	JQ927384	10407	Hepatitis B virus	10405	Orthohepadnavirus	10404	Hepadnaviridae	NA	NA	NA	NA	NA	NA	NA	NA	10239	Viruses	2851	(2, 2852)
Hepatitis B virus DNA, complete genome, strain:Ehime9: Iyo 529380	AB109477	10407	Hepatitis B virus	10405	Orthohepadnavirus	10404	Hepadnaviridae	NA	NA	NA	NA	NA	NA	NA	NA	10239	Viruses	2851	(2, 2852)
Hepatitis B virus isolate WHFAD, complete genome	JN257201	10407	Hepatitis B virus	10405	Orthohepadnavirus	10404	Hepadnaviridae	NA	NA	NA	NA	NA	NA	NA	NA	10239	Viruses	2851	(2, 2852)
Hepatitis B virus isolate WHYMN, complete genome	JN257204	10407	Hepatitis B virus	10405	Orthohepadnavirus	10404	Hepadnaviridae	NA	NA	NA	NA	NA	NA	NA	NA	10239	Viruses	2851	(2, 2852)
Hepatitis B virus isolate WHAKF1, complete genome	JN257206	10407	Hepatitis B virus	10405	Orthohepadnavirus	10404	Hepadnaviridae	NA	NA	NA	NA	NA	NA	NA	NA	10239	Viruses	2851	(2, 2852)
Hepatitis B virus isolate H59, complete genome	FJ349213	10407	Hepatitis B virus	10405	Orthohepadnavirus	10404	Hepadnaviridae	NA	NA	NA	NA	NA	NA	NA	NA	10239	Viruses	2851	(2, 2852)
Hepatitis B virus isolate H129, complete genome	FJ349217	10407	Hepatitis B virus	10405	Orthohepadnavirus	10404	Hepadnaviridae	NA	NA	NA	NA	NA	NA	NA	NA	10239	Viruses	2851	(2, 2852)
Hepatitis B virus isolate H82, complete genome	FJ349215	10407	Hepatitis B virus	10405	Orthohepadnavirus	10404	Hepadnaviridae	NA	NA	NA	NA	NA	NA	NA	NA	10239	Viruses	2851	(2, 2852)
Hepatitis B virus isolate WHKSH, complete genome	JN257183	10407	Hepatitis B virus	10405	Orthohepadnavirus	10404	Hepadnaviridae	NA	NA	NA	NA	NA	NA	NA	NA	10239	Viruses	2851	(2, 2852)
Hepatitis B virus isolate WHMLL2, complete genome	JN257188	10407	Hepatitis B virus	10405	Orthohepadnavirus	10404	Hepadnaviridae	NA	NA	NA	NA	NA	NA	NA	NA	10239	Viruses	2851	(2, 2852)
Hepatitis B virus strain GIII_16, complete genome	AY781181	10407	Hepatitis B virus	10405	Orthohepadnavirus	10404	Hepadnaviridae	NA	NA	NA	NA	NA	NA	NA	NA	10239	Viruses	2851	(2, 2852)
Hepatitis B virus strain GII_11, complete genome	AY781183	10407	Hepatitis B virus	10405	Orthohepadnavirus	10404	Hepadnaviridae	NA	NA	NA	NA	NA	NA	NA	NA	10239	Viruses	2851	(2, 2852)
Hepatitis B virus strain GIII_17, complete genome	AY781182	10407	Hepatitis B virus	10405	Orthohepadnavirus	10404	Hepadnaviridae	NA	NA	NA	NA	NA	NA	NA	NA	10239	Viruses	2851	(2, 2852)
Hepatitis B virus isolate 919074, complete genome	JN040802	10407	Hepatitis B virus	10405	Orthohepadnavirus	10404	Hepadnaviridae	NA	NA	NA	NA	NA	NA	NA	NA	10239	Viruses	2851	(2, 2852)
Hepatitis B virus isolate 919011, complete genome	JN040808	10407	Hepatitis B virus	10405	Orthohepadnavirus	10404	Hepadnaviridae	NA	NA	NA	NA	NA	NA	NA	NA	10239	Viruses	2851	(2, 2852)
Hepatitis B virus isolate 919014, complete genome	JN040809	10407	Hepatitis B virus	10405	Orthohepadnavirus	10404	Hepadnaviridae	NA	NA	NA	NA	NA	NA	NA	NA	10239	Viruses	2851	(2, 2852)
Hepatitis B virus isolate D3_50157, complete genome	FJ692506	10407	Hepatitis B virus	10405	Orthohepadnavirus	10404	Hepadnaviridae	NA	NA	NA	NA	NA	NA	NA	NA	10239	Viruses	2851	(2, 2852)
Hepatitis B virus isolate D3_50158, complete genome	FJ692507	10407	Hepatitis B virus	10405	Orthohepadnavirus	10404	Hepadnaviridae	NA	NA	NA	NA	NA	NA	NA	NA	10239	Viruses	2851	(2, 2852)
Hepatitis B virus DNA, complete genome, strain:Ehime-full 20:IM 820821	AB120308	10407	Hepatitis B virus	10405	Orthohepadnavirus	10404	Hepadnaviridae	NA	NA	NA	NA	NA	NA	NA	NA	10239	Viruses	2851	(2, 2852)
Hepatitis B virus isolate 919080, complete genome	JN040799	10407	Hepatitis B virus	10405	Orthohepadnavirus	10404	Hepadnaviridae	NA	NA	NA	NA	NA	NA	NA	NA	10239	Viruses	2851	(2, 2852)
Hepatitis B virus isolate S2a, complete genome	KF584163	10407	Hepatitis B virus	10405	Orthohepadnavirus	10404	Hepadnaviridae	NA	NA	NA	NA	NA	NA	NA	NA	10239	Viruses	2851	(2, 2852)
Hepatitis B virus isolate S1b, complete genome	KF584162	10407	Hepatitis B virus	10405	Orthohepadnavirus	10404	Hepadnaviridae	NA	NA	NA	NA	NA	NA	NA	NA	10239	Viruses	2851	(2, 2852)
Hepatitis B virus isolate S1a, complete genome	KF584161	10407	Hepatitis B virus	10405	Orthohepadnavirus	10404	Hepadnaviridae	NA	NA	NA	NA	NA	NA	NA	NA	10239	Viruses	2851	(2, 2852)
Hepatitis B virus isolate M3, complete genome	KF584160	10407	Hepatitis B virus	10405	Orthohepadnavirus	10404	Hepadnaviridae	NA	NA	NA	NA	NA	NA	NA	NA	10239	Viruses	2851	(2, 2852)
Hepatitis B virus isolate Db, complete genome	KF584166	10407	Hepatitis B virus	10405	Orthohepadnavirus	10404	Hepadnaviridae	NA	NA	NA	NA	NA	NA	NA	NA	10239	Viruses	2851	(2, 2852)
Hepatitis B virus isolate Da, complete genome	KF584165	10407	Hepatitis B virus	10405	Orthohepadnavirus	10404	Hepadnaviridae	NA	NA	NA	NA	NA	NA	NA	NA	10239	Viruses	2851	(2, 2852)
Hepatitis B virus isolate S2b, complete genome	KF584164	10407	Hepatitis B virus	10405	Orthohepadnavirus	10404	Hepadnaviridae	NA	NA	NA	NA	NA	NA	NA	NA	10239	Viruses	2851	(2, 2852)
Hepatitis B virus isolate C22, complete genome	FJ349231	10407	Hepatitis B virus	10405	Orthohepadnavirus	10404	Hepadnaviridae	NA	NA	NA	NA	NA	NA	NA	NA	10239	Viruses	2851	(2, 2852)
Hepatitis B virus isolate C54, complete genome	FJ349233	10407	Hepatitis B virus	10405	Orthohepadnavirus	10404	Hepadnaviridae	NA	NA	NA	NA	NA	NA	NA	NA	10239	Viruses	2851	(2, 2852)
Hepatitis B virus isolate C90, complete genome	FJ349235	10407	Hepatitis B virus	10405	Orthohepadnavirus	10404	Hepadnaviridae	NA	NA	NA	NA	NA	NA	NA	NA	10239	Viruses	2851	(2, 2852)
Hepatitis B virus isolate SDAC_031, complete genome	KF170740	10407	Hepatitis B virus	10405	Orthohepadnavirus	10404	Hepadnaviridae	NA	NA	NA	NA	NA	NA	NA	NA	10239	Viruses	2851	(2, 2852)
Hepatitis B virus isolate 2, complete genome	AY661793	10407	Hepatitis B virus	10405	Orthohepadnavirus	10404	Hepadnaviridae	NA	NA	NA	NA	NA	NA	NA	NA	10239	Viruses	2851	(4, 2854)
Hepatitis B virus isolate ayw, complete genome	AY661792	10407	Hepatitis B virus	10405	Orthohepadnavirus	10404	Hepadnaviridae	NA	NA	NA	NA	NA	NA	NA	NA	10239	Viruses	2851	(4, 2854)
Hepatitis B virus isolate 919071, complete genome	JN040824	10407	Hepatitis B virus	10405	Orthohepadnavirus	10404	Hepadnaviridae	NA	NA	NA	NA	NA	NA	NA	NA	10239	Viruses	2851	(2, 2852)
Hepatitis B virus isolate HBV29 genotype D, complete genome	KC875285	10407	Hepatitis B virus	10405	Orthohepadnavirus	10404	Hepadnaviridae	NA	NA	NA	NA	NA	NA	NA	NA	10239	Viruses	2851	(2, 2852)
Hepatitis B virus isolate HBV15 genotype D, complete genome	KC875283	10407	Hepatitis B virus	10405	Orthohepadnavirus	10404	Hepadnaviridae	NA	NA	NA	NA	NA	NA	NA	NA	10239	Viruses	2851	(2, 2852)
Hepatitis B virus isolate HBV55 genotype D, complete genome	KC875289	10407	Hepatitis B virus	10405	Orthohepadnavirus	10404	Hepadnaviridae	NA	NA	NA	NA	NA	NA	NA	NA	10239	Viruses	2851	(2, 2852)
Hepatitis B virus DNA, complete genome, isolate: AnkaraE39	AB674404	10407	Hepatitis B virus	10405	Orthohepadnavirus	10404	Hepadnaviridae	NA	NA	NA	NA	NA	NA	NA	NA	10239	Viruses	2851	(2, 2852)
Hepatitis B virus DNA, complete genome, isolate: IstambulB23	AB674406	10407	Hepatitis B virus	10405	Orthohepadnavirus	10404	Hepadnaviridae	NA	NA	NA	NA	NA	NA	NA	NA	10239	Viruses	2851	(2, 2852)
HBV genotype D4 complete genome, isolate Mart-B36	HE974372	10407	Hepatitis B virus	10405	Orthohepadnavirus	10404	Hepadnaviridae	NA	NA	NA	NA	NA	NA	NA	NA	10239	Viruses	2851	(2, 2852)
Hepatitis B virus isolate RS1, complete genome	HQ236014	10407	Hepatitis B virus	10405	Orthohepadnavirus	10404	Hepadnaviridae	NA	NA	NA	NA	NA	NA	NA	NA	10239	Viruses	2851	(2, 2852)
Hepatitis B virus isolate RS3, complete genome	HQ236016	10407	Hepatitis B virus	10405	Orthohepadnavirus	10404	Hepadnaviridae	NA	NA	NA	NA	NA	NA	NA	NA	10239	Viruses	2851	(2, 2852)
Hepatitis B virus isolate HBV010, complete genome	JN688679	10407	Hepatitis B virus	10405	Orthohepadnavirus	10404	Hepadnaviridae	NA	NA	NA	NA	NA	NA	NA	NA	10239	Viruses	2851	(2, 2852)
Hepatitis B virus isolate HBV007, complete genome	JN688678	10407	Hepatitis B virus	10405	Orthohepadnavirus	10404	Hepadnaviridae	NA	NA	NA	NA	NA	NA	NA	NA	10239	Viruses	2851	(2, 2852)
Hepatitis B virus isolate 919069, complete genome	JN040828	10407	Hepatitis B virus	10405	Orthohepadnavirus	10404	Hepadnaviridae	NA	NA	NA	NA	NA	NA	NA	NA	10239	Viruses	2851	(2, 2852)
Hepatitis B virus isolate 919055, complete genome	JN040826	10407	Hepatitis B virus	10405	Orthohepadnavirus	10404	Hepadnaviridae	NA	NA	NA	NA	NA	NA	NA	NA	10239	Viruses	2851	(2, 2852)
Hepatitis B virus DNA, complete genome, isolate: SamsunD89	AB674429	10407	Hepatitis B virus	10405	Orthohepadnavirus	10404	Hepadnaviridae	NA	NA	NA	NA	NA	NA	NA	NA	10239	Viruses	2851	(2, 2852)
Hepatitis B virus DNA, complete genome, isolate: AnkaraE24	AB674424	10407	Hepatitis B virus	10405	Orthohepadnavirus	10404	Hepadnaviridae	NA	NA	NA	NA	NA	NA	NA	NA	10239	Viruses	2851	(2, 2852)
Hepatitis B virus DNA, complete genome, isolate: SamsunD18	AB674423	10407	Hepatitis B virus	10405	Orthohepadnavirus	10404	Hepadnaviridae	NA	NA	NA	NA	NA	NA	NA	NA	10239	Viruses	2851	(2, 2852)
Hepatitis B virus DNA, complete genome, isolate: SamsunLCD2	AB674420	10407	Hepatitis B virus	10405	Orthohepadnavirus	10404	Hepadnaviridae	NA	NA	NA	NA	NA	NA	NA	NA	10239	Viruses	2851	(2, 2852)
Hepatitis B virus strain 28042, complete genome	EU414143	10407	Hepatitis B virus	10405	Orthohepadnavirus	10404	Hepadnaviridae	NA	NA	NA	NA	NA	NA	NA	NA	10239	Viruses	2851	(2, 2852)
Hepatitis B virus DNA, complete genome, strain:Ehime17:Iyo 0719039	AB119255	10407	Hepatitis B virus	10405	Orthohepadnavirus	10404	Hepadnaviridae	NA	NA	NA	NA	NA	NA	NA	NA	10239	Viruses	2851	(2, 2852)
Hepatitis B virus DNA, complete genome, strain:Ehime18:Iyo 529246	AB119256	10407	Hepatitis B virus	10405	Orthohepadnavirus	10404	Hepadnaviridae	NA	NA	NA	NA	NA	NA	NA	NA	10239	Viruses	2851	(2, 2852)
Hepatitis B virus DNA, complete genome, strain:Ehime14:BD No7,20020820	AB119252	10407	Hepatitis B virus	10405	Orthohepadnavirus	10404	Hepadnaviridae	NA	NA	NA	NA	NA	NA	NA	NA	10239	Viruses	2851	(2, 2852)
Hepatitis B virus isolate C_Tonga_To29_2004, complete genome	HQ700579	10407	Hepatitis B virus	10405	Orthohepadnavirus	10404	Hepadnaviridae	NA	NA	NA	NA	NA	NA	NA	NA	10239	Viruses	2851	(2, 2852)
Hepatitis B virus isolate A45, complete genome	FJ904406	10407	Hepatitis B virus	10405	Orthohepadnavirus	10404	Hepadnaviridae	NA	NA	NA	NA	NA	NA	NA	NA	10239	Viruses	2851	(2, 2852)
Hepatitis B virus isolate A44, complete genome	FJ904405	10407	Hepatitis B virus	10405	Orthohepadnavirus	10404	Hepadnaviridae	NA	NA	NA	NA	NA	NA	NA	NA	10239	Viruses	2851	(2, 2852)
Hepatitis B virus isolate I_T63, complete genome	GU456679	10407	Hepatitis B virus	10405	Orthohepadnavirus	10404	Hepadnaviridae	NA	NA	NA	NA	NA	NA	NA	NA	10239	Viruses	2851	(2, 2852)
Hepatitis B virus isolate Ran100, complete genome	EF103280	10407	Hepatitis B virus	10405	Orthohepadnavirus	10404	Hepadnaviridae	NA	NA	NA	NA	NA	NA	NA	NA	10239	Viruses	2851	(2, 2852)
Hepatitis B virus isolate Ran103, complete genome	EF103282	10407	Hepatitis B virus	10405	Orthohepadnavirus	10404	Hepadnaviridae	NA	NA	NA	NA	NA	NA	NA	NA	10239	Viruses	2851	(2, 2852)
Hepatitis B virus (patient 2) complete genome	X97848	10407	Hepatitis B virus	10405	Orthohepadnavirus	10404	Hepadnaviridae	NA	NA	NA	NA	NA	NA	NA	NA	10239	Viruses	2851	(4, 2854)
Hepatitis B virus (patient 3) complete genome	X97849	10407	Hepatitis B virus	10405	Orthohepadnavirus	10404	Hepadnaviridae	NA	NA	NA	NA	NA	NA	NA	NA	10239	Viruses	2851	(4, 2854)
Hepatitis B virus isolate N011, complete genome	KF922432	10407	Hepatitis B virus	10405	Orthohepadnavirus	10404	Hepadnaviridae	NA	NA	NA	NA	NA	NA	NA	NA	10239	Viruses	2851	(2, 2852)
Hepatitis B virus isolate HE27_CHB, complete genome	JN664928	10407	Hepatitis B virus	10405	Orthohepadnavirus	10404	Hepadnaviridae	NA	NA	NA	NA	NA	NA	NA	NA	10239	Viruses	2851	(2, 2852)
Hepatitis B virus isolate EN63_CHB, complete genome	JN664926	10407	Hepatitis B virus	10405	Orthohepadnavirus	10404	Hepadnaviridae	NA	NA	NA	NA	NA	NA	NA	NA	10239	Viruses	2851	(2, 2852)
Hepatitis B virus isolate EN57_CHB, complete genome	JN664925	10407	Hepatitis B virus	10405	Orthohepadnavirus	10404	Hepadnaviridae	NA	NA	NA	NA	NA	NA	NA	NA	10239	Viruses	2851	(2, 2852)
Hepatitis B virus isolate EN32_CHB, complete genome	JN664924	10407	Hepatitis B virus	10405	Orthohepadnavirus	10404	Hepadnaviridae	NA	NA	NA	NA	NA	NA	NA	NA	10239	Viruses	2851	(2, 2852)
Hepatitis B virus isolate WHAMF, complete genome	JN257148	10407	Hepatitis B virus	10405	Orthohepadnavirus	10404	Hepadnaviridae	NA	NA	NA	NA	NA	NA	NA	NA	10239	Viruses	2851	(2, 2852)
Hepatitis B virus isolate 6-2646, complete genome	JX096957	10407	Hepatitis B virus	10405	Orthohepadnavirus	10404	Hepadnaviridae	NA	NA	NA	NA	NA	NA	NA	NA	10239	Viruses	2851	(2, 2852)
Hepatitis B virus isolate 1-3242, complete genome	JX096954	10407	Hepatitis B virus	10405	Orthohepadnavirus	10404	Hepadnaviridae	NA	NA	NA	NA	NA	NA	NA	NA	10239	Viruses	2851	(2, 2852)
Hepatitis B virus ayw/Japan/Ehime 22-HS/2005 DNA, complete genome	AB267090	10407	Hepatitis B virus	10405	Orthohepadnavirus	10404	Hepadnaviridae	NA	NA	NA	NA	NA	NA	NA	NA	10239	Viruses	2851	(2, 2852)
Hepatitis B virus isolate 919046, complete genome	JN040766	10407	Hepatitis B virus	10405	Orthohepadnavirus	10404	Hepadnaviridae	NA	NA	NA	NA	NA	NA	NA	NA	10239	Viruses	2851	(2, 2852)
Hepatitis B virus isolate 919015, complete genome	JN040769	10407	Hepatitis B virus	10405	Orthohepadnavirus	10404	Hepadnaviridae	NA	NA	NA	NA	NA	NA	NA	NA	10239	Viruses	2851	(2, 2852)
Hepatitis B virus isolate PG-35, complete genome	KF471647	10407	Hepatitis B virus	10405	Orthohepadnavirus	10404	Hepadnaviridae	NA	NA	NA	NA	NA	NA	NA	NA	10239	Viruses	2851	(2, 2852)
Hepatitis B virus isolate PG-60, complete genome	KF471643	10407	Hepatitis B virus	10405	Orthohepadnavirus	10404	Hepadnaviridae	NA	NA	NA	NA	NA	NA	NA	NA	10239	Viruses	2851	(2, 2852)
Hepatitis B virus isolate RST_PAK_1a, complete genome	KF061167	10407	Hepatitis B virus	10405	Orthohepadnavirus	10404	Hepadnaviridae	NA	NA	NA	NA	NA	NA	NA	NA	10239	Viruses	2851	(2, 2852)
Hepatitis B virus clone S8.1 complete genome	AY161159	10407	Hepatitis B virus	10405	Orthohepadnavirus	10404	Hepadnaviridae	NA	NA	NA	NA	NA	NA	NA	NA	10239	Viruses	2851	(2, 2852)
Hepatitis B virus clone S6.4 complete genome	AY161153	10407	Hepatitis B virus	10405	Orthohepadnavirus	10404	Hepadnaviridae	NA	NA	NA	NA	NA	NA	NA	NA	10239	Viruses	2851	(2, 2852)
Hepatitis B virus clone S6.5, complete genome	AY161154	10407	Hepatitis B virus	10405	Orthohepadnavirus	10404	Hepadnaviridae	NA	NA	NA	NA	NA	NA	NA	NA	10239	Viruses	2851	(2, 2852)
Hepatitis B virus clone S6.6, complete genome	AY161155	10407	Hepatitis B virus	10405	Orthohepadnavirus	10404	Hepadnaviridae	NA	NA	NA	NA	NA	NA	NA	NA	10239	Viruses	2851	(2, 2852)
Hepatitis B virus isolate HBV136_EP-CHB, complete genome	KM524338	10407	Hepatitis B virus	10405	Orthohepadnavirus	10404	Hepadnaviridae	NA	NA	NA	NA	NA	NA	NA	NA	10239	Viruses	2851	(2, 2852)
Hepatitis B virus isolate HBV013_EP-CHB, complete genome	KM524337	10407	Hepatitis B virus	10405	Orthohepadnavirus	10404	Hepadnaviridae	NA	NA	NA	NA	NA	NA	NA	NA	10239	Viruses	2851	(2, 2852)
Hepatitis B virus isolate HBV010_EP-CHB, complete genome	KM524336	10407	Hepatitis B virus	10405	Orthohepadnavirus	10404	Hepadnaviridae	NA	NA	NA	NA	NA	NA	NA	NA	10239	Viruses	2851	(2, 2852)
Hepatitis B virus DNA, complete genome, isolate: HBV-TA65	AB555501	10407	Hepatitis B virus	10405	Orthohepadnavirus	10404	Hepadnaviridae	NA	NA	NA	NA	NA	NA	NA	NA	10239	Viruses	2851	(2, 2852)
Hepatitis B virus isolate B42a, complete genome	FJ904441	10407	Hepatitis B virus	10405	Orthohepadnavirus	10404	Hepadnaviridae	NA	NA	NA	NA	NA	NA	NA	NA	10239	Viruses	2851	(2, 2852)
Hepatitis B virus isolate WHAFF, complete genome	JN257169	10407	Hepatitis B virus	10405	Orthohepadnavirus	10404	Hepadnaviridae	NA	NA	NA	NA	NA	NA	NA	NA	10239	Viruses	2851	(2, 2852)
Hepatitis B virus isolate WHQNT, complete genome	JN257164	10407	Hepatitis B virus	10405	Orthohepadnavirus	10404	Hepadnaviridae	NA	NA	NA	NA	NA	NA	NA	NA	10239	Viruses	2851	(2, 2852)
Hepatitis B virus isolate WHATR1, complete genome	JN257160	10407	Hepatitis B virus	10405	Orthohepadnavirus	10404	Hepadnaviridae	NA	NA	NA	NA	NA	NA	NA	NA	10239	Viruses	2851	(2, 2852)
Hepatitis B virus isolate WHAZI, complete genome	JN257163	10407	Hepatitis B virus	10405	Orthohepadnavirus	10404	Hepadnaviridae	NA	NA	NA	NA	NA	NA	NA	NA	10239	Viruses	2851	(2, 2852)
Hepatitis B virus isolate WHSDQ, complete genome	JN257162	10407	Hepatitis B virus	10405	Orthohepadnavirus	10404	Hepadnaviridae	NA	NA	NA	NA	NA	NA	NA	NA	10239	Viruses	2851	(2, 2852)
Hepatitis B virus DNA, complete genome, isolate: MGL22F	AB270537	10407	Hepatitis B virus	10405	Orthohepadnavirus	10404	Hepadnaviridae	NA	NA	NA	NA	NA	NA	NA	NA	10239	Viruses	2851	(2, 2852)
Hepatitis B virus isolate Happy complete genome	AY330915	10407	Hepatitis B virus	10405	Orthohepadnavirus	10404	Hepadnaviridae	NA	NA	NA	NA	NA	NA	NA	NA	10239	Viruses	2851	(2, 2852)
Hepatitis B virus isolate WHMHD, complete genome	JN257189	10407	Hepatitis B virus	10405	Orthohepadnavirus	10404	Hepadnaviridae	NA	NA	NA	NA	NA	NA	NA	NA	10239	Viruses	2851	(2, 2852)
Hepatitis B virus isolate HBV4 genotype D, complete genome	KC875338	10407	Hepatitis B virus	10405	Orthohepadnavirus	10404	Hepadnaviridae	NA	NA	NA	NA	NA	NA	NA	NA	10239	Viruses	2851	(2, 2852)
Hepatitis B virus DNA, complete genome, strain:Ehime7: Iyo 0218004	AB109475	10407	Hepatitis B virus	10405	Orthohepadnavirus	10404	Hepadnaviridae	NA	NA	NA	NA	NA	NA	NA	NA	10239	Viruses	2851	(2, 2852)
Hepatitis B virus DNA, complete genome, strain:Ehime8: Iyo 8288043	AB109476	10407	Hepatitis B virus	10405	Orthohepadnavirus	10404	Hepadnaviridae	NA	NA	NA	NA	NA	NA	NA	NA	10239	Viruses	2851	(2, 2852)
Hepatitis B virus DNA, complete genome, strain:Ehime10: Iyo 41676	AB109478	10407	Hepatitis B virus	10405	Orthohepadnavirus	10404	Hepadnaviridae	NA	NA	NA	NA	NA	NA	NA	NA	10239	Viruses	2851	(2, 2852)
Hepatitis B virus DNA, complete genome, strain:Ehime11: Iyo 529207	AB109479	10407	Hepatitis B virus	10405	Orthohepadnavirus	10404	Hepadnaviridae	NA	NA	NA	NA	NA	NA	NA	NA	10239	Viruses	2851	(2, 2852)
Hepatitis B virus isolate HBV202, complete genome	KJ647351	10407	Hepatitis B virus	10405	Orthohepadnavirus	10404	Hepadnaviridae	NA	NA	NA	NA	NA	NA	NA	NA	10239	Viruses	2851	(2, 2852)
Hepatitis B virus isolate HBV219, complete genome	KJ647352	10407	Hepatitis B virus	10405	Orthohepadnavirus	10404	Hepadnaviridae	NA	NA	NA	NA	NA	NA	NA	NA	10239	Viruses	2851	(2, 2852)
Hepatitis B virus isolate HBV230, complete genome	KJ647353	10407	Hepatitis B virus	10405	Orthohepadnavirus	10404	Hepadnaviridae	NA	NA	NA	NA	NA	NA	NA	NA	10239	Viruses	2851	(2, 2852)
Hepatitis B virus isolate MOD_4598, complete genome	GQ183484	10407	Hepatitis B virus	10405	Orthohepadnavirus	10404	Hepadnaviridae	NA	NA	NA	NA	NA	NA	NA	NA	10239	Viruses	2851	(2, 2852)
Hepatitis B virus isolate MOD_4599, complete genome	GQ183485	10407	Hepatitis B virus	10405	Orthohepadnavirus	10404	Hepadnaviridae	NA	NA	NA	NA	NA	NA	NA	NA	10239	Viruses	2851	(2, 2852)
Hepatitis B virus isolate 89, complete genome	EU787439	10407	Hepatitis B virus	10405	Orthohepadnavirus	10404	Hepadnaviridae	NA	NA	NA	NA	NA	NA	NA	NA	10239	Viruses	2851	(2, 2852)
Hepatitis B virus isolate PG-31, complete genome	KF471649	10407	Hepatitis B virus	10405	Orthohepadnavirus	10404	Hepadnaviridae	NA	NA	NA	NA	NA	NA	NA	NA	10239	Viruses	2851	(2, 2852)
Hepatitis B virus isolate PG-32, complete genome	KF471648	10407	Hepatitis B virus	10405	Orthohepadnavirus	10404	Hepadnaviridae	NA	NA	NA	NA	NA	NA	NA	NA	10239	Viruses	2851	(2, 2852)
Hepatitis B virus isolate PG-86, complete genome	KF471640	10407	Hepatitis B virus	10405	Orthohepadnavirus	10404	Hepadnaviridae	NA	NA	NA	NA	NA	NA	NA	NA	10239	Viruses	2851	(2, 2852)
Hepatitis B virus DNA, complete genome, isolate: SamsunD54	AB674427	10407	Hepatitis B virus	10405	Orthohepadnavirus	10404	Hepadnaviridae	NA	NA	NA	NA	NA	NA	NA	NA	10239	Viruses	2851	(2, 2852)
Hepatitis B virus isolate EICI-10, complete genome	KF679994	10407	Hepatitis B virus	10405	Orthohepadnavirus	10404	Hepadnaviridae	NA	NA	NA	NA	NA	NA	NA	NA	10239	Viruses	2851	(2, 2852)
Hepatitis B virus isolate EICI-63, complete genome	KF679998	10407	Hepatitis B virus	10405	Orthohepadnavirus	10404	Hepadnaviridae	NA	NA	NA	NA	NA	NA	NA	NA	10239	Viruses	2851	(2, 2852)
Hepatitis B virus isolate HBV.I-092_HIV-HBV, complete genome	KM524355	10407	Hepatitis B virus	10405	Orthohepadnavirus	10404	Hepadnaviridae	NA	NA	NA	NA	NA	NA	NA	NA	10239	Viruses	2851	(2, 2852)
Hepatitis B virus isolate HBV.I-058_HIV-HBV, complete genome	KM524354	10407	Hepatitis B virus	10405	Orthohepadnavirus	10404	Hepadnaviridae	NA	NA	NA	NA	NA	NA	NA	NA	10239	Viruses	2851	(2, 2852)
Hepatitis B virus isolate HBV.I-146_HIV-HBV, complete genome	KM524357	10407	Hepatitis B virus	10405	Orthohepadnavirus	10404	Hepadnaviridae	NA	NA	NA	NA	NA	NA	NA	NA	10239	Viruses	2851	(2, 2852)
Hepatitis B virus isolate HBV.I-025_HIV-HBV, complete genome	KM524352	10407	Hepatitis B virus	10405	Orthohepadnavirus	10404	Hepadnaviridae	NA	NA	NA	NA	NA	NA	NA	NA	10239	Viruses	2851	(2, 2852)
Hepatitis B virus isolate EI03194, complete genome	DQ315777	10407	Hepatitis B virus	10405	Orthohepadnavirus	10404	Hepadnaviridae	NA	NA	NA	NA	NA	NA	NA	NA	10239	Viruses	2851	(2, 2852)
Hepatitis B virus isolate EI0399, complete genome	DQ315779	10407	Hepatitis B virus	10405	Orthohepadnavirus	10404	Hepadnaviridae	NA	NA	NA	NA	NA	NA	NA	NA	10239	Viruses	2851	(2, 2852)
Hepatitis B virus isolate EICI-56, complete genome	KF679997	10407	Hepatitis B virus	10405	Orthohepadnavirus	10404	Hepadnaviridae	NA	NA	NA	NA	NA	NA	NA	NA	10239	Viruses	2851	(2, 2852)
Hepatitis B virus isolate EICI-51, complete genome	KF679996	10407	Hepatitis B virus	10405	Orthohepadnavirus	10404	Hepadnaviridae	NA	NA	NA	NA	NA	NA	NA	NA	10239	Viruses	2851	(2, 2852)
Hepatitis B virus DNA, complete genome, isolate: HBV-RU313-2	AB205127	10407	Hepatitis B virus	10405	Orthohepadnavirus	10404	Hepadnaviridae	NA	NA	NA	NA	NA	NA	NA	NA	10239	Viruses	2851	(2, 2852)
Hepatitis B virus DNA, complete genome, isolate: HBV-IF714-1	AB205126	10407	Hepatitis B virus	10405	Orthohepadnavirus	10404	Hepadnaviridae	NA	NA	NA	NA	NA	NA	NA	NA	10239	Viruses	2851	(2, 2852)
Hepatitis B virus isolate M89, complete genome	GQ924652	10407	Hepatitis B virus	10405	Orthohepadnavirus	10404	Hepadnaviridae	NA	NA	NA	NA	NA	NA	NA	NA	10239	Viruses	2851	(2, 2852)
Hepatitis B virus isolate HBV144, complete genome	JN688710	10407	Hepatitis B virus	10405	Orthohepadnavirus	10404	Hepadnaviridae	NA	NA	NA	NA	NA	NA	NA	NA	10239	Viruses	2851	(2, 2852)
Hepatitis B virus isolate 1/91, complete genome	AF043594	10407	Hepatitis B virus	10405	Orthohepadnavirus	10404	Hepadnaviridae	NA	NA	NA	NA	NA	NA	NA	NA	10239	Viruses	2851	(2, 2852)
Hepatitis B virus isolate I15, complete genome	FJ562223	10407	Hepatitis B virus	10405	Orthohepadnavirus	10404	Hepadnaviridae	NA	NA	NA	NA	NA	NA	NA	NA	10239	Viruses	2851	(2, 2852)
Hepatitis B virus isolate HBV67 genotype D, complete genome	KC875341	10407	Hepatitis B virus	10405	Orthohepadnavirus	10404	Hepadnaviridae	NA	NA	NA	NA	NA	NA	NA	NA	10239	Viruses	2851	(2, 2852)
Hepatitis B virus isolate HBV79 genotype D, complete genome	KC875342	10407	Hepatitis B virus	10405	Orthohepadnavirus	10404	Hepadnaviridae	NA	NA	NA	NA	NA	NA	NA	NA	10239	Viruses	2851	(2, 2852)
Hepatitis B virus DNA, complete genome, strain:Tokyo 1	AB210820	10407	Hepatitis B virus	10405	Orthohepadnavirus	10404	Hepadnaviridae	NA	NA	NA	NA	NA	NA	NA	NA	10239	Viruses	2851	(2, 2852)
Hepatitis B virus DNA, complete genome, strain:Kokusai-Iryo 1-OA	AB210821	10407	Hepatitis B virus	10405	Orthohepadnavirus	10404	Hepadnaviridae	NA	NA	NA	NA	NA	NA	NA	NA	10239	Viruses	2851	(2, 2852)
Hepatitis B virus DNA, complete genome, strain:Kokusai-Iryo 2-OS	AB210822	10407	Hepatitis B virus	10405	Orthohepadnavirus	10404	Hepadnaviridae	NA	NA	NA	NA	NA	NA	NA	NA	10239	Viruses	2851	(2, 2852)
Hepatitis B virus clone SWT.4 complete genome	AY373431	10407	Hepatitis B virus	10405	Orthohepadnavirus	10404	Hepadnaviridae	NA	NA	NA	NA	NA	NA	NA	NA	10239	Viruses	2851	(2, 2852)
Hepatitis B virus complete genome, isolate:IS1-OY	AB078033	10407	Hepatitis B virus	10405	Orthohepadnavirus	10404	Hepadnaviridae	NA	NA	NA	NA	NA	NA	NA	NA	10239	Viruses	2851	(2, 2852)
Hepatitis B virus complete genome, isolate:FH1-YS	AB078031	10407	Hepatitis B virus	10405	Orthohepadnavirus	10404	Hepadnaviridae	NA	NA	NA	NA	NA	NA	NA	NA	10239	Viruses	2851	(2, 2852)
Hepatitis B virus isolate EHBV094_EP-CHB, complete genome	KM524340	10407	Hepatitis B virus	10405	Orthohepadnavirus	10404	Hepadnaviridae	NA	NA	NA	NA	NA	NA	NA	NA	10239	Viruses	2851	(2, 2852)
UNVERIFIED: Hepatitis B virus isolate Leb59, complete genome	JN642163	10407	Hepatitis B virus	10405	Orthohepadnavirus	10404	Hepadnaviridae	NA	NA	NA	NA	NA	NA	NA	NA	10239	Viruses	2851	(2, 2852)
UNVERIFIED: Hepatitis B virus isolate Leb54, complete genome	JN642161	10407	Hepatitis B virus	10405	Orthohepadnavirus	10404	Hepadnaviridae	NA	NA	NA	NA	NA	NA	NA	NA	10239	Viruses	2851	(2, 2852)
UNVERIFIED: Hepatitis B virus isolate Leb53, complete genome	JN642160	10407	Hepatitis B virus	10405	Orthohepadnavirus	10404	Hepadnaviridae	NA	NA	NA	NA	NA	NA	NA	NA	10239	Viruses	2851	(2, 2852)
Hepatitis B virus isolate TK128, complete genome	JF754633	10407	Hepatitis B virus	10405	Orthohepadnavirus	10404	Hepadnaviridae	NA	NA	NA	NA	NA	NA	NA	NA	10239	Viruses	2851	(2, 2852)
Hepatitis B virus isolate HBV.I-020_HIV-HBV, complete genome	KM524351	10407	Hepatitis B virus	10405	Orthohepadnavirus	10404	Hepadnaviridae	NA	NA	NA	NA	NA	NA	NA	NA	10239	Viruses	2851	(2, 2852)
Hepatitis B virus DNA, complete genome, isolate: SamsunD37	AB674433	10407	Hepatitis B virus	10405	Orthohepadnavirus	10404	Hepadnaviridae	NA	NA	NA	NA	NA	NA	NA	NA	10239	Viruses	2851	(2, 2852)
Hepatitis B virus isolate Srb 207, complete genome	JQ687532	10407	Hepatitis B virus	10405	Orthohepadnavirus	10404	Hepadnaviridae	NA	NA	NA	NA	NA	NA	NA	NA	10239	Viruses	2851	(2, 2852)
Hepatitis B virus isolate MTB166, complete genome	AY902768	10407	Hepatitis B virus	10405	Orthohepadnavirus	10404	Hepadnaviridae	NA	NA	NA	NA	NA	NA	NA	NA	10239	Viruses	2851	(1, 2851)
Hepatitis B virus isolate MTB009, complete genome	AY902769	10407	Hepatitis B virus	10405	Orthohepadnavirus	10404	Hepadnaviridae	NA	NA	NA	NA	NA	NA	NA	NA	10239	Viruses	2851	(1, 2851)
Hepatitis B virus isolate T1545, complete genome	GQ205387	10407	Hepatitis B virus	10405	Orthohepadnavirus	10404	Hepadnaviridae	NA	NA	NA	NA	NA	NA	NA	NA	10239	Viruses	2851	(2, 2852)
Hepatitis B virus DNA, complete genome, isolate: HBV PG-Yohko	AB037928	10407	Hepatitis B virus	10405	Orthohepadnavirus	10404	Hepadnaviridae	NA	NA	NA	NA	NA	NA	NA	NA	10239	Viruses	2851	(2, 2852)
Hepatitis B virus isolate HBV37 genotype D, complete genome	KC875326	10407	Hepatitis B virus	10405	Orthohepadnavirus	10404	Hepadnaviridae	NA	NA	NA	NA	NA	NA	NA	NA	10239	Viruses	2851	(2, 2852)
Hepatitis B virus isolate HBV19 genotype D, complete genome	KC875321	10407	Hepatitis B virus	10405	Orthohepadnavirus	10404	Hepadnaviridae	NA	NA	NA	NA	NA	NA	NA	NA	10239	Viruses	2851	(2, 2852)
UNVERIFIED: Hepatitis B virus isolate Leb41, complete genome	JN642149	10407	Hepatitis B virus	10405	Orthohepadnavirus	10404	Hepadnaviridae	NA	NA	NA	NA	NA	NA	NA	NA	10239	Viruses	2851	(2, 2852)
UNVERIFIED: Hepatitis B virus isolate Leb40, complete genome	JN642148	10407	Hepatitis B virus	10405	Orthohepadnavirus	10404	Hepadnaviridae	NA	NA	NA	NA	NA	NA	NA	NA	10239	Viruses	2851	(2, 2852)
UNVERIFIED: Hepatitis B virus isolate Leb36, complete genome	JN642145	10407	Hepatitis B virus	10405	Orthohepadnavirus	10404	Hepadnaviridae	NA	NA	NA	NA	NA	NA	NA	NA	10239	Viruses	2851	(2, 2852)
UNVERIFIED: Hepatitis B virus isolate Leb34, complete genome	JN642144	10407	Hepatitis B virus	10405	Orthohepadnavirus	10404	Hepadnaviridae	NA	NA	NA	NA	NA	NA	NA	NA	10239	Viruses	2851	(2, 2852)
UNVERIFIED: Hepatitis B virus isolate Leb38, complete genome	JN642146	10407	Hepatitis B virus	10405	Orthohepadnavirus	10404	Hepadnaviridae	NA	NA	NA	NA	NA	NA	NA	NA	10239	Viruses	2851	(2, 2852)
UNVERIFIED: Hepatitis B virus isolate Leb30, complete genome	JN642140	10407	Hepatitis B virus	10405	Orthohepadnavirus	10404	Hepadnaviridae	NA	NA	NA	NA	NA	NA	NA	NA	10239	Viruses	2851	(2, 2852)
UNVERIFIED: Hepatitis B virus isolate Leb33, complete genome	JN642143	10407	Hepatitis B virus	10405	Orthohepadnavirus	10404	Hepadnaviridae	NA	NA	NA	NA	NA	NA	NA	NA	10239	Viruses	2851	(2, 2852)
Hepatitis B virus isolate WHSLI, complete genome	JN257202	10407	Hepatitis B virus	10405	Orthohepadnavirus	10404	Hepadnaviridae	NA	NA	NA	NA	NA	NA	NA	NA	10239	Viruses	2851	(2, 2852)
Hepatitis B virus isolate TK141, complete genome	JF754615	10407	Hepatitis B virus	10405	Orthohepadnavirus	10404	Hepadnaviridae	NA	NA	NA	NA	NA	NA	NA	NA	10239	Viruses	2851	(2, 2852)
Hepatitis B virus isolate TK6, complete genome	JF754614	10407	Hepatitis B virus	10405	Orthohepadnavirus	10404	Hepadnaviridae	NA	NA	NA	NA	NA	NA	NA	NA	10239	Viruses	2851	(2, 2852)
Hepatitis B virus isolate TK157, complete genome	JF754610	10407	Hepatitis B virus	10405	Orthohepadnavirus	10404	Hepadnaviridae	NA	NA	NA	NA	NA	NA	NA	NA	10239	Viruses	2851	(2, 2852)
Hepatitis B virus isolate TK148, complete genome	JF754612	10407	Hepatitis B virus	10405	Orthohepadnavirus	10404	Hepadnaviridae	NA	NA	NA	NA	NA	NA	NA	NA	10239	Viruses	2851	(2, 2852)
Hepatitis B virus DNA, complete genome, strain:CH1-OHs	AB090268	10407	Hepatitis B virus	10405	Orthohepadnavirus	10404	Hepadnaviridae	NA	NA	NA	NA	NA	NA	NA	NA	10239	Viruses	2851	(2, 2852)
Hepatitis B virus isolate TP67, complete genome	KF192832	10407	Hepatitis B virus	10405	Orthohepadnavirus	10404	Hepadnaviridae	NA	NA	NA	NA	NA	NA	NA	NA	10239	Viruses	2851	(2, 2852)
Hepatitis B virus isolate TP68, complete genome	KF192833	10407	Hepatitis B virus	10405	Orthohepadnavirus	10404	Hepadnaviridae	NA	NA	NA	NA	NA	NA	NA	NA	10239	Viruses	2851	(2, 2852)
Hepatitis B virus isolate TP71, complete genome	KF192830	10407	Hepatitis B virus	10405	Orthohepadnavirus	10404	Hepadnaviridae	NA	NA	NA	NA	NA	NA	NA	NA	10239	Viruses	2851	(2, 2852)
Hepatitis B virus isolate TP59, complete genome	KF192831	10407	Hepatitis B virus	10405	Orthohepadnavirus	10404	Hepadnaviridae	NA	NA	NA	NA	NA	NA	NA	NA	10239	Viruses	2851	(2, 2852)
Hepatitis B virus isolate TP69, complete genome	KF192836	10407	Hepatitis B virus	10405	Orthohepadnavirus	10404	Hepadnaviridae	NA	NA	NA	NA	NA	NA	NA	NA	10239	Viruses	2851	(2, 2852)
Hepatitis B virus isolate TP55, complete genome	KF192837	10407	Hepatitis B virus	10405	Orthohepadnavirus	10404	Hepadnaviridae	NA	NA	NA	NA	NA	NA	NA	NA	10239	Viruses	2851	(2, 2852)
Hepatitis B virus isolate TP63, complete genome	KF192834	10407	Hepatitis B virus	10405	Orthohepadnavirus	10404	Hepadnaviridae	NA	NA	NA	NA	NA	NA	NA	NA	10239	Viruses	2851	(2, 2852)
Hepatitis B virus isolate TP65, complete genome	KF192835	10407	Hepatitis B virus	10405	Orthohepadnavirus	10404	Hepadnaviridae	NA	NA	NA	NA	NA	NA	NA	NA	10239	Viruses	2851	(2, 2852)
Hepatitis B virus isolate TP43, complete genome	KF192838	10407	Hepatitis B virus	10405	Orthohepadnavirus	10404	Hepadnaviridae	NA	NA	NA	NA	NA	NA	NA	NA	10239	Viruses	2851	(2, 2852)
Hepatitis B virus isolate TP42, complete genome	KF192839	10407	Hepatitis B virus	10405	Orthohepadnavirus	10404	Hepadnaviridae	NA	NA	NA	NA	NA	NA	NA	NA	10239	Viruses	2851	(2, 2852)
Hepatitis B virus isolate I_T94, complete genome	GU456669	10407	Hepatitis B virus	10405	Orthohepadnavirus	10404	Hepadnaviridae	NA	NA	NA	NA	NA	NA	NA	NA	10239	Viruses	2851	(2, 2852)
Hepatitis B virus isolate I_T85, complete genome	GU456648	10407	Hepatitis B virus	10405	Orthohepadnavirus	10404	Hepadnaviridae	NA	NA	NA	NA	NA	NA	NA	NA	10239	Viruses	2851	(2, 2852)
Hepatitis B virus isolate PatC, complete genome	KP288875	10407	Hepatitis B virus	10405	Orthohepadnavirus	10404	Hepadnaviridae	NA	NA	NA	NA	NA	NA	NA	NA	10239	Viruses	2851	(2, 2852)
Hepatitis B virus isolate 8118, complete genome	KJ470893	10407	Hepatitis B virus	10405	Orthohepadnavirus	10404	Hepadnaviridae	NA	NA	NA	NA	NA	NA	NA	NA	10239	Viruses	2851	(2, 2852)
Hepatitis B virus isolate B15, complete genome	FJ904433	10407	Hepatitis B virus	10405	Orthohepadnavirus	10404	Hepadnaviridae	NA	NA	NA	NA	NA	NA	NA	NA	10239	Viruses	2851	(2, 2852)
Hepatitis B virus isolate HBV087, complete genome	JN688683	10407	Hepatitis B virus	10405	Orthohepadnavirus	10404	Hepadnaviridae	NA	NA	NA	NA	NA	NA	NA	NA	10239	Viruses	2851	(2, 2852)
Hepatitis B virus isolate HBV115, complete genome	JN688689	10407	Hepatitis B virus	10405	Orthohepadnavirus	10404	Hepadnaviridae	NA	NA	NA	NA	NA	NA	NA	NA	10239	Viruses	2851	(2, 2852)
Hepatitis B virus isolate H25, complete genome	FJ349208	10407	Hepatitis B virus	10405	Orthohepadnavirus	10404	Hepadnaviridae	NA	NA	NA	NA	NA	NA	NA	NA	10239	Viruses	2851	(2, 2852)
Hepatitis B virus isolate H5, complete genome	FJ349205	10407	Hepatitis B virus	10405	Orthohepadnavirus	10404	Hepadnaviridae	NA	NA	NA	NA	NA	NA	NA	NA	10239	Viruses	2851	(2, 2852)
Hepatitis B virus isolate H1, complete genome	FJ349206	10407	Hepatitis B virus	10405	Orthohepadnavirus	10404	Hepadnaviridae	NA	NA	NA	NA	NA	NA	NA	NA	10239	Viruses	2851	(2, 2852)
Hepatitis B virus isolate I_T57, complete genome	GU456649	10407	Hepatitis B virus	10405	Orthohepadnavirus	10404	Hepadnaviridae	NA	NA	NA	NA	NA	NA	NA	NA	10239	Viruses	2851	(2, 2852)
Hepatitis B virus isolate I_T80, complete genome	GU456645	10407	Hepatitis B virus	10405	Orthohepadnavirus	10404	Hepadnaviridae	NA	NA	NA	NA	NA	NA	NA	NA	10239	Viruses	2851	(2, 2852)
Hepatitis B virus isolate I_T130, complete genome	GU456647	10407	Hepatitis B virus	10405	Orthohepadnavirus	10404	Hepadnaviridae	NA	NA	NA	NA	NA	NA	NA	NA	10239	Viruses	2851	(2, 2852)
Hepatitis B virus isolate I_T77, complete genome	GU456646	10407	Hepatitis B virus	10405	Orthohepadnavirus	10404	Hepadnaviridae	NA	NA	NA	NA	NA	NA	NA	NA	10239	Viruses	2851	(2, 2852)
Hepatitis B virus isolate I_T12, complete genome	GU456640	10407	Hepatitis B virus	10405	Orthohepadnavirus	10404	Hepadnaviridae	NA	NA	NA	NA	NA	NA	NA	NA	10239	Viruses	2851	(2, 2852)
Hepatitis B virus isolation-source agammaglobulinaemic patient pre-core stop-codon variant, complete genome	AY341335	10407	Hepatitis B virus	10405	Orthohepadnavirus	10404	Hepadnaviridae	NA	NA	NA	NA	NA	NA	NA	NA	10239	Viruses	2850	(1, 2850)
Hepatitis B virus isolate RA1.10, complete genome	AY796031	10407	Hepatitis B virus	10405	Orthohepadnavirus	10404	Hepadnaviridae	NA	NA	NA	NA	NA	NA	NA	NA	10239	Viruses	2850	(5, 2854)
Hepatitis B virus isolate TK39, complete genome	JF754620	10407	Hepatitis B virus	10405	Orthohepadnavirus	10404	Hepadnaviridae	NA	NA	NA	NA	NA	NA	NA	NA	10239	Viruses	2850	(2, 2851)
Hepatitis B virus isolate I_T7, complete genome	GU456636	10407	Hepatitis B virus	10405	Orthohepadnavirus	10404	Hepadnaviridae	NA	NA	NA	NA	NA	NA	NA	NA	10239	Viruses	2850	(3, 2852)
Hepatitis B virus isolate 919090, complete genome	JN040783	10407	Hepatitis B virus	10405	Orthohepadnavirus	10404	Hepadnaviridae	NA	NA	NA	NA	NA	NA	NA	NA	10239	Viruses	2850	(3, 2852)
Hepatitis B virus isolate 1157, complete genome	JQ023666	10407	Hepatitis B virus	10405	Orthohepadnavirus	10404	Hepadnaviridae	NA	NA	NA	NA	NA	NA	NA	NA	10239	Viruses	2850	(2, 2851)
Hepatitis B virus isolate 919085, complete genome	JN040821	10407	Hepatitis B virus	10405	Orthohepadnavirus	10404	Hepadnaviridae	NA	NA	NA	NA	NA	NA	NA	NA	10239	Viruses	2850	(3, 2852)
HIV-1 isolate BREPM12609 from Brazil, complete genome	DQ085873	11676	Human immunodeficiency virus 1	11646	Lentivirus	11632	Retroviridae	NA	NA	NA	NA	NA	NA	NA	NA	10239	Viruses	2850	(3, 183)(256, 615)(663, 800)(1764, 1910)(2501, 2948)(3530, 3675)(7156, 8261)(8280, 8438)(8487, 8651)
Hepatitis B virus isolate B7, complete genome	FJ904428	10407	Hepatitis B virus	10405	Orthohepadnavirus	10404	Hepadnaviridae	NA	NA	NA	NA	NA	NA	NA	NA	10239	Viruses	2850	(2, 2851)
Hepatitis B virus isolate WHRNA1, complete genome	JN257157	10407	Hepatitis B virus	10405	Orthohepadnavirus	10404	Hepadnaviridae	NA	NA	NA	NA	NA	NA	NA	NA	10239	Viruses	2850	(2, 2851)
Hepatitis B virus isolate WHFRJ1, complete genome	JN257176	10407	Hepatitis B virus	10405	Orthohepadnavirus	10404	Hepadnaviridae	NA	NA	NA	NA	NA	NA	NA	NA	10239	Viruses	2849	(4, 2852)
Hepatitis B virus isolate TK138, complete genome	JF754616	10407	Hepatitis B virus	10405	Orthohepadnavirus	10404	Hepadnaviridae	NA	NA	NA	NA	NA	NA	NA	NA	10239	Viruses	2849	(4, 2852)
Hepatitis B virus DNA, complete genome, isolate: SamsunD83	AB674408	10407	Hepatitis B virus	10405	Orthohepadnavirus	10404	Hepadnaviridae	NA	NA	NA	NA	NA	NA	NA	NA	10239	Viruses	2849	(4, 2852)
Hepatitis B virus isolate B64a, complete genome	FJ904446	10407	Hepatitis B virus	10405	Orthohepadnavirus	10404	Hepadnaviridae	NA	NA	NA	NA	NA	NA	NA	NA	10239	Viruses	2849	(4, 2852)
HBV genotype D DNA, complete genome, isolate: TRF08226	AB554016	10407	Hepatitis B virus	10405	Orthohepadnavirus	10404	Hepadnaviridae	NA	NA	NA	NA	NA	NA	NA	NA	10239	Viruses	2848	(2, 2849)
Hepatitis B virus isolate EN61_CHB, complete genome	JN664934	10407	Hepatitis B virus	10405	Orthohepadnavirus	10404	Hepadnaviridae	NA	NA	NA	NA	NA	NA	NA	NA	10239	Viruses	2848	(2, 2849)
Hepatitis B virus isolate B30a, complete genome	FJ904437	10407	Hepatitis B virus	10405	Orthohepadnavirus	10404	Hepadnaviridae	NA	NA	NA	NA	NA	NA	NA	NA	10239	Viruses	2848	(5, 2852)
Hepatitis B virus isolate WHTRK, complete genome	JN257178	10407	Hepatitis B virus	10405	Orthohepadnavirus	10404	Hepadnaviridae	NA	NA	NA	NA	NA	NA	NA	NA	10239	Viruses	2848	(1, 2848)
Hepatitis B virus isolate TK176, complete genome	JF754629	10407	Hepatitis B virus	10405	Orthohepadnavirus	10404	Hepadnaviridae	NA	NA	NA	NA	NA	NA	NA	NA	10239	Viruses	2848	(5, 2852)
HBV genotype D DNA, complete genome, isolate: GRS08457	AB554023	10407	Hepatitis B virus	10405	Orthohepadnavirus	10404	Hepadnaviridae	NA	NA	NA	NA	NA	NA	NA	NA	10239	Viruses	2848	(2, 2849)
HBV genotype D DNA, complete genome, isolate: GRS08538	AB554024	10407	Hepatitis B virus	10405	Orthohepadnavirus	10404	Hepadnaviridae	NA	NA	NA	NA	NA	NA	NA	NA	10239	Viruses	2848	(2, 2849)
Hepatitis B virus isolate B35, complete genome	FJ904440	10407	Hepatitis B virus	10405	Orthohepadnavirus	10404	Hepadnaviridae	NA	NA	NA	NA	NA	NA	NA	NA	10239	Viruses	2848	(5, 2852)
Hepatitis B virus isolate I_T86, complete genome	GU456663	10407	Hepatitis B virus	10405	Orthohepadnavirus	10404	Hepadnaviridae	NA	NA	NA	NA	NA	NA	NA	NA	10239	Viruses	2848	(5, 2852)
Hepatitis B virus isolate EN76_LC, complete genome	JN664943	10407	Hepatitis B virus	10405	Orthohepadnavirus	10404	Hepadnaviridae	NA	NA	NA	NA	NA	NA	NA	NA	10239	Viruses	2848	(2, 2849)
Hepatitis B virus DNA, complete genome, isolate: 17UC	AB493846	10407	Hepatitis B virus	10405	Orthohepadnavirus	10404	Hepadnaviridae	NA	NA	NA	NA	NA	NA	NA	NA	10239	Viruses	2848	(2, 2849)
HIV-1 isolate BREPM11871 from Brazil, complete genome	DQ085867	11676	Human immunodeficiency virus 1	11646	Lentivirus	11632	Retroviridae	NA	NA	NA	NA	NA	NA	NA	NA	10239	Viruses	2845	(1, 83)(288, 644)(692, 829)(2530, 3036)(3559, 3704)(7185, 8290)(8309, 8467)(8518, 8866)
Hepatitis B virus isolate TK73, complete genome	JF754606	10407	Hepatitis B virus	10405	Orthohepadnavirus	10404	Hepadnaviridae	NA	NA	NA	NA	NA	NA	NA	NA	10239	Viruses	2845	(2, 2846)
Hepatitis B virus isolate WHSOD1, complete genome	JN257198	10407	Hepatitis B virus	10405	Orthohepadnavirus	10404	Hepadnaviridae	NA	NA	NA	NA	NA	NA	NA	NA	10239	Viruses	2844	(1, 2844)
Hepatitis B virus isolate MK129_EP-CHB, complete genome	KM524348	10407	Hepatitis B virus	10405	Orthohepadnavirus	10404	Hepadnaviridae	NA	NA	NA	NA	NA	NA	NA	NA	10239	Viruses	2844	(9, 2852)
Hepatitis B virus strain P2729, complete genome	KJ586806	10407	Hepatitis B virus	10405	Orthohepadnavirus	10404	Hepadnaviridae	NA	NA	NA	NA	NA	NA	NA	NA	10239	Viruses	2844	(11, 2854)
Hepatitis B virus strain P17, complete genome	KJ586805	10407	Hepatitis B virus	10405	Orthohepadnavirus	10404	Hepadnaviridae	NA	NA	NA	NA	NA	NA	NA	NA	10239	Viruses	2844	(11, 2854)
Hepatitis B virus strain P3283, complete genome	KJ586803	10407	Hepatitis B virus	10405	Orthohepadnavirus	10404	Hepadnaviridae	NA	NA	NA	NA	NA	NA	NA	NA	10239	Viruses	2844	(11, 2854)
Hepatitis B virus isolate M1, complete genome	KF584158	10407	Hepatitis B virus	10405	Orthohepadnavirus	10404	Hepadnaviridae	NA	NA	NA	NA	NA	NA	NA	NA	10239	Viruses	2843	(2, 2844)
Hepatitis B virus isolate WHJHM2, complete genome	JN257156	10407	Hepatitis B virus	10405	Orthohepadnavirus	10404	Hepadnaviridae	NA	NA	NA	NA	NA	NA	NA	NA	10239	Viruses	2843	(2, 2844)
Hepatitis B virus isolate WHOTH2, complete genome	JN257175	10407	Hepatitis B virus	10405	Orthohepadnavirus	10404	Hepadnaviridae	NA	NA	NA	NA	NA	NA	NA	NA	10239	Viruses	2843	(2, 2844)
Hepatitis B virus isolate WHWHD2, complete genome	JN257192	10407	Hepatitis B virus	10405	Orthohepadnavirus	10404	Hepadnaviridae	NA	NA	NA	NA	NA	NA	NA	NA	10239	Viruses	2843	(2, 2844)
Hepatitis B virus DNA, complete genome, isolate: Greenland-5	AB287324	10407	Hepatitis B virus	10405	Orthohepadnavirus	10404	Hepadnaviridae	NA	NA	NA	NA	NA	NA	NA	NA	10239	Viruses	2843	(11, 2853)
Hepatitis B virus isolate M2, complete genome	KF584159	10407	Hepatitis B virus	10405	Orthohepadnavirus	10404	Hepadnaviridae	NA	NA	NA	NA	NA	NA	NA	NA	10239	Viruses	2843	(2, 2844)
Hepatitis B virus isolate Cuba34, complete genome	KM606747	10407	Hepatitis B virus	10405	Orthohepadnavirus	10404	Hepadnaviridae	NA	NA	NA	NA	NA	NA	NA	NA	10239	Viruses	2843	(2, 2844)
Hepatitis B virus isolate 919076, complete genome	JN040825	10407	Hepatitis B virus	10405	Orthohepadnavirus	10404	Hepadnaviridae	NA	NA	NA	NA	NA	NA	NA	NA	10239	Viruses	2843	(2, 2844)
Hepatitis B virus DNA, complete genome, isolate: HBV-TA64	AB555500	10407	Hepatitis B virus	10405	Orthohepadnavirus	10404	Hepadnaviridae	NA	NA	NA	NA	NA	NA	NA	NA	10239	Viruses	2843	(10, 2852)
Hepatitis B virus isolate 919045, complete genome	JN040754	10407	Hepatitis B virus	10405	Orthohepadnavirus	10404	Hepadnaviridae	NA	NA	NA	NA	NA	NA	NA	NA	10239	Viruses	2842	(1, 2842)
Hepatitis B virus isolate Saan-2008, complete genome	HQ603072	10407	Hepatitis B virus	10405	Orthohepadnavirus	10404	Hepadnaviridae	NA	NA	NA	NA	NA	NA	NA	NA	10239	Viruses	2842	(11, 2852)
Hepatitis B virus isolate Saan-2001, complete genome	HQ603071	10407	Hepatitis B virus	10405	Orthohepadnavirus	10404	Hepadnaviridae	NA	NA	NA	NA	NA	NA	NA	NA	10239	Viruses	2842	(11, 2852)
Hepatitis B virus isolate DR074_EP-CHB, complete genome	KM524343	10407	Hepatitis B virus	10405	Orthohepadnavirus	10404	Hepadnaviridae	NA	NA	NA	NA	NA	NA	NA	NA	10239	Viruses	2842	(2, 2843)
Hepatitis B virus isolate WHAKF2, complete genome	JN257207	10407	Hepatitis B virus	10405	Orthohepadnavirus	10404	Hepadnaviridae	NA	NA	NA	NA	NA	NA	NA	NA	10239	Viruses	2842	(2, 2843)
Hepatitis B virus DNA, complete genome, isolate: SamsunD87	AB674403	10407	Hepatitis B virus	10405	Orthohepadnavirus	10404	Hepadnaviridae	NA	NA	NA	NA	NA	NA	NA	NA	10239	Viruses	2842	(2, 2843)
Hepatitis B virus isolate THB41_LC, complete genome	JN664947	10407	Hepatitis B virus	10405	Orthohepadnavirus	10404	Hepadnaviridae	NA	NA	NA	NA	NA	NA	NA	NA	10239	Viruses	2842	(2, 2843)
Hepatitis B virus DNA, complete genome, isolate: GaziantepHCCC4	AB674434	10407	Hepatitis B virus	10405	Orthohepadnavirus	10404	Hepadnaviridae	NA	NA	NA	NA	NA	NA	NA	NA	10239	Viruses	2842	(2, 2843)
Hepatitis B virus isolate XJU, complete genome	EU919197	10407	Hepatitis B virus	10405	Orthohepadnavirus	10404	Hepadnaviridae	NA	NA	NA	NA	NA	NA	NA	NA	10239	Viruses	2842	(2, 2843)
HIV-1 isolate CH440.w4 from Malawi, complete genome	KC156219	11676	Human immunodeficiency virus 1	11646	Lentivirus	11632	Retroviridae	NA	NA	NA	NA	NA	NA	NA	NA	10239	Viruses	2841	(1, 815)(1286, 1417)(2384, 2519)(7730, 8842)(9059, 9703)
HIV-1 isolate CH164.mo6 from South Africa, complete genome	KC156128	11676	Human immunodeficiency virus 1	11646	Lentivirus	11632	Retroviridae	NA	NA	NA	NA	NA	NA	NA	NA	10239	Viruses	2841	(1, 815)(927, 1121)(1292, 1423)(7738, 8799)(9096, 9732)
HIV-1 isolate CH164_TF from South Africa, complete genome	KC156127	11676	Human immunodeficiency virus 1	11646	Lentivirus	11632	Retroviridae	NA	NA	NA	NA	NA	NA	NA	NA	10239	Viruses	2841	(1, 815)(927, 1121)(1292, 1423)(7738, 8799)(9096, 9732)
Hepatitis B virus isolate B1, complete genome	FJ904425	10407	Hepatitis B virus	10405	Orthohepadnavirus	10404	Hepadnaviridae	NA	NA	NA	NA	NA	NA	NA	NA	10239	Viruses	2841	(9, 2849)
Hepatitis B virus isolate WHSLH, complete genome	JN257184	10407	Hepatitis B virus	10405	Orthohepadnavirus	10404	Hepadnaviridae	NA	NA	NA	NA	NA	NA	NA	NA	10239	Viruses	2841	(1, 2841)
Hepatitis B virus isolate PG-11, complete genome	KF471655	10407	Hepatitis B virus	10405	Orthohepadnavirus	10404	Hepadnaviridae	NA	NA	NA	NA	NA	NA	NA	NA	10239	Viruses	2839	(14, 2852)
Hepatitis B virus isolate cpzcam17, complete genome	FJ798098	10407	Hepatitis B virus	10405	Orthohepadnavirus	10404	Hepadnaviridae	NA	NA	NA	NA	NA	NA	NA	NA	10239	Viruses	2839	(14, 2852)
Hepatitis B virus, isolate CHIMP_MAK, complete genome	AM117395	10407	Hepatitis B virus	10405	Orthohepadnavirus	10404	Hepadnaviridae	NA	NA	NA	NA	NA	NA	NA	NA	10239	Viruses	2839	(13, 2851)
Hepatitis B virus, isolate CHIMP_DJA, complete genome	AM117394	10407	Hepatitis B virus	10405	Orthohepadnavirus	10404	Hepadnaviridae	NA	NA	NA	NA	NA	NA	NA	NA	10239	Viruses	2839	(13, 2851)
Hepatitis B virus, isolate CHIMP_BAT, complete genome	AM117396	10407	Hepatitis B virus	10405	Orthohepadnavirus	10404	Hepadnaviridae	NA	NA	NA	NA	NA	NA	NA	NA	10239	Viruses	2839	(13, 2851)
Hepatitis B virus isolate RS2, complete genome	HQ236015	10407	Hepatitis B virus	10405	Orthohepadnavirus	10404	Hepadnaviridae	NA	NA	NA	NA	NA	NA	NA	NA	10239	Viruses	2839	(14, 2852)
Hepatitis B virus isolate CHIMP_2, complete genome	AF242585	10407	Hepatitis B virus	10405	Orthohepadnavirus	10404	Hepadnaviridae	NA	NA	NA	NA	NA	NA	NA	NA	10239	Viruses	2839	(14, 2852)
Hepatitis B virus isolate Louisa complete genome	AY330911	10407	Hepatitis B virus	10405	Orthohepadnavirus	10404	Hepadnaviridae	NA	NA	NA	NA	NA	NA	NA	NA	10239	Viruses	2839	(14, 2852)
Hepatitis B virus strain China/Xinjiang HB26/2009, complete genome	HQ833466	10407	Hepatitis B virus	10405	Orthohepadnavirus	10404	Hepadnaviridae	NA	NA	NA	NA	NA	NA	NA	NA	10239	Viruses	2839	(1, 2839)
Human immunodeficiency virus 1 proviral DNA, complete genome, clone: pJPDR6824AE75	AB253426	11676	Human immunodeficiency virus 1	11646	Lentivirus	11632	Retroviridae	NA	NA	NA	NA	NA	NA	NA	NA	10239	Viruses	2838	(1, 844)(961, 1196)(2422, 2568)(7767, 8813)(9098, 9661)
Hepatitis B virus strain FMU016 complete genome	AY206387	10407	Hepatitis B virus	10405	Orthohepadnavirus	10404	Hepadnaviridae	NA	NA	NA	NA	NA	NA	NA	NA	10239	Viruses	2836	(1, 2836)
Hepatitis B virus isolate FG, complete genome	AF498266	10407	Hepatitis B virus	10405	Orthohepadnavirus	10404	Hepadnaviridae	NA	NA	NA	NA	NA	NA	NA	NA	10239	Viruses	2836	(17, 2852)
HIV-1 isolate 61842 from Italy, complete genome	GU595154	11676	Human immunodeficiency virus 1	11646	Lentivirus	11632	Retroviridae	NA	NA	NA	NA	NA	NA	NA	NA	10239	Viruses	2835	(33, 523)(842, 952)(1000, 1137)(2104, 2250)(3116, 3231)(3870, 4015)(7089, 8126)(8207, 8365)(8419, 8907)
HIV-1 isolate MBCC54 from Australia, complete genome	AF042103	11676	Human immunodeficiency virus 1	11646	Lentivirus	11632	Retroviridae	NA	NA	NA	NA	NA	NA	NA	NA	10239	Viruses	2834	(1, 174)(247, 606)(654, 785)(1758, 1903)(2495, 3001)(3524, 3669)(7117, 8213)(8301, 8465)(8603, 8709)
HIV-1 isolate ES X2149 (B) from Spain, complete genome	EU786678	11676	Human immunodeficiency virus 1	11646	Lentivirus	11632	Retroviridae	NA	NA	NA	NA	NA	NA	NA	NA	10239	Viruses	2834	(4, 258)(331, 612)(738, 869)(1863, 2009)(2600, 3106)(3629, 3774)(7222, 8259)(8331, 8492)(8541, 8705)
HIV-1 isolate A050 from Argentina, complete genome	AF408631	11676	Human immunodeficiency virus 1	11646	Lentivirus	11632	Retroviridae	NA	NA	NA	NA	NA	NA	NA	NA	10239	Viruses	2831	(1, 271)(344, 614)(739, 877)(1840, 1986)(2577, 3083)(3606, 3751)(7193, 8218)(8302, 8460)(8509, 8673)
Human immunodeficiency virus type 1, isolate ELI, complete genome	K03454	11676	Human immunodeficiency virus 1	11646	Lentivirus	11632	Retroviridae	NA	NA	NA	NA	NA	NA	NA	NA	10239	Viruses	2829	(1, 360)(433, 790)(840, 971)(1944, 2090)(2956, 3071)(3710, 3855)(7305, 8319)(8622, 9176)
HIV-1 isolate 04KBH8 from South Korea, complete genome	DQ054367	11676	Human immunodeficiency virus 1	11646	Lentivirus	11632	Retroviridae	NA	NA	NA	NA	NA	NA	NA	NA	10239	Viruses	2829	(1, 773)(887, 1114)(1253, 1384)(2357, 2503)(3094, 3320)(3369, 3484)(7682, 8730)(8982, 9138)
HIV-1 M_97CD.MBFE250 proviral complete genome, isolate 97CD.MBFE250	FM877783	11676	Human immunodeficiency virus 1	11646	Lentivirus	11632	Retroviridae	NA	NA	NA	NA	NA	NA	NA	NA	10239	Viruses	2828	(1, 840)(1309, 1442)(2412, 2558)(7772, 8830)(9116, 9763)
HIV-1 isolate 93TH057 from Thailand, complete genome	AF197338	11676	Human immunodeficiency virus 1	11646	Lentivirus	11632	Retroviridae	NA	NA	NA	NA	NA	NA	NA	NA	10239	Viruses	2826	(1, 773)(890, 1125)(2351, 2497)(7695, 8753)(9028, 9638)
HIV-1 isolate Fj066 from China, complete genome	EF036535	11676	Human immunodeficiency virus 1	11646	Lentivirus	11632	Retroviridae	NA	NA	NA	NA	NA	NA	NA	NA	10239	Viruses	2824	(1, 829)(2410, 2556)(4176, 4321)(7770, 8828)(9102, 9744)
Human immunodeficiency virus 1 proviral DNA, complete genome, clone: p04JPDR6082F18	AB480298	11676	Human immunodeficiency virus 1	11646	Lentivirus	11632	Retroviridae	NA	NA	NA	NA	NA	NA	NA	NA	10239	Viruses	2823	(1, 811)(1285, 1423)(2371, 2506)(4137, 4282)(7742, 8782)(9085, 9634)
Human immunodeficiency virus 1 proviral DNA, complete genome, clone: p04JPDR6082F37	AB480299	11676	Human immunodeficiency virus 1	11646	Lentivirus	11632	Retroviridae	NA	NA	NA	NA	NA	NA	NA	NA	10239	Viruses	2823	(1, 811)(1285, 1423)(2371, 2506)(4137, 4282)(7745, 8785)(9088, 9637)
HIV-1 isolate F7174 from USA, complete genome	DQ886032	11676	Human immunodeficiency virus 1	11646	Lentivirus	11632	Retroviridae	NA	NA	NA	NA	NA	NA	NA	NA	10239	Viruses	2823	(115, 471)(519, 650)(1623, 1769)(2363, 2750)(3389, 3534)(6964, 7924)(8055, 8216)(8265, 8794)
Hepatitis B virus isolate EI02456, complete genome	DQ315780	10407	Hepatitis B virus	10405	Orthohepadnavirus	10404	Hepadnaviridae	NA	NA	NA	NA	NA	NA	NA	NA	10239	Viruses	2822	(1, 2822)
HIV-1 isolate CH228_TFb from Malawi, complete genome	KC156121	11676	Human immunodeficiency virus 1	11646	Lentivirus	11632	Retroviridae	NA	NA	NA	NA	NA	NA	NA	NA	10239	Viruses	2822	(1, 826)(1297, 1434)(4155, 4297)(7703, 8761)(9058, 9713)
HIV-1 isolate CH228_TFa from Malawi, complete genome	KC156120	11676	Human immunodeficiency virus 1	11646	Lentivirus	11632	Retroviridae	NA	NA	NA	NA	NA	NA	NA	NA	10239	Viruses	2822	(1, 826)(1297, 1434)(4155, 4297)(7721, 8779)(9076, 9731)
HIV-1 isolate ES X2102 (B) from Spain, complete genome	EU786677	11676	Human immunodeficiency virus 1	11646	Lentivirus	11632	Retroviridae	NA	NA	NA	NA	NA	NA	NA	NA	10239	Viruses	2821	(1, 253)(365, 587)(729, 860)(1836, 1982)(2576, 3079)(3602, 3747)(7191, 8282)(8316, 8474)(8523, 8687)
UNVERIFIED: Hepatitis B virus isolate DEN6024, complete genome	KF779223	10407	Hepatitis B virus	10405	Orthohepadnavirus	10404	Hepadnaviridae	NA	NA	NA	NA	NA	NA	NA	NA	10239	Viruses	2819	(2, 1007)(1314, 3126)
UNVERIFIED: Hepatitis B virus isolate MLT0730, complete genome	KF779289	10407	Hepatitis B virus	10405	Orthohepadnavirus	10404	Hepadnaviridae	NA	NA	NA	NA	NA	NA	NA	NA	10239	Viruses	2819	(2, 1007)(1314, 3126)
UNVERIFIED: Hepatitis B virus isolate PNF4854, complete genome	KF779340	10407	Hepatitis B virus	10405	Orthohepadnavirus	10404	Hepadnaviridae	NA	NA	NA	NA	NA	NA	NA	NA	10239	Viruses	2819	(2, 1007)(1314, 3126)
UNVERIFIED: Hepatitis B virus isolate MLT1003, complete genome	KF779301	10407	Hepatitis B virus	10405	Orthohepadnavirus	10404	Hepadnaviridae	NA	NA	NA	NA	NA	NA	NA	NA	10239	Viruses	2819	(2, 1007)(1314, 3126)
HIV-1 isolate 0341RI from Brazil, complete genome	JF804808	11676	Human immunodeficiency virus 1	11646	Lentivirus	11632	Retroviridae	NA	NA	NA	NA	NA	NA	NA	NA	10239	Viruses	2819	(23, 87)(118, 396)(522, 653)(1626, 1772)(2363, 2810)(3392, 3537)(7039, 8079)(8163, 8321)(8372, 8773)
UNVERIFIED: Hepatitis B virus isolate PRC6029, complete genome	KF779376	10407	Hepatitis B virus	10405	Orthohepadnavirus	10404	Hepadnaviridae	NA	NA	NA	NA	NA	NA	NA	NA	10239	Viruses	2819	(2, 1007)(1314, 3126)
UNVERIFIED: Hepatitis B virus isolate PRC6034, complete genome	KF779377	10407	Hepatitis B virus	10405	Orthohepadnavirus	10404	Hepadnaviridae	NA	NA	NA	NA	NA	NA	NA	NA	10239	Viruses	2819	(2, 1007)(1314, 3126)
HIV-1 isolate 14301.1 from USA, complete genome	DQ853465	11676	Human immunodeficiency virus 1	11646	Lentivirus	11632	Retroviridae	NA	NA	NA	NA	NA	NA	NA	NA	10239	Viruses	2819	(14, 275)(351, 716)(764, 895)(1865, 2011)(2602, 3049)(3631, 3776)(7245, 8335)(8552, 8778)
HIV-1 isolate PMVL 012 from Denmark, complete genome	EF514699	11676	Human immunodeficiency virus 1	11646	Lentivirus	11632	Retroviridae	NA	NA	NA	NA	NA	NA	NA	NA	10239	Viruses	2818	(4, 181)(254, 613)(661, 792)(1765, 1911)(2502, 2779)(3531, 3676)(7147, 8228)(8254, 8412)(8465, 8800)
HIV-1 isolate ES X2524-2 from Spain, complete genome	GQ372989	11676	Human immunodeficiency virus 1	11646	Lentivirus	11632	Retroviridae	NA	NA	NA	NA	NA	NA	NA	NA	10239	Viruses	2818	(4, 275)(390, 612)(743, 880)(1850, 1996)(2587, 3093)(3616, 3761)(7172, 8207)(8491, 8839)
HIV-1 isolate PMVL 049 from Denmark, complete genome	EF514701	11676	Human immunodeficiency virus 1	11646	Lentivirus	11632	Retroviridae	NA	NA	NA	NA	NA	NA	NA	NA	10239	Viruses	2817	(1, 216)(244, 609)(657, 788)(1774, 1920)(2511, 2958)(3540, 3685)(7157, 8194)(8254, 8412)(8461, 8625)
Hepatitis B virus isolate T1503, complete genome	GQ205386	10407	Hepatitis B virus	10405	Orthohepadnavirus	10404	Hepadnaviridae	NA	NA	NA	NA	NA	NA	NA	NA	10239	Viruses	2815	(2, 2142)(2146, 2819)
HIV-1 isolate BREPM16704 from Brazil, complete genome	DQ085876	11676	Human immunodeficiency virus 1	11646	Lentivirus	11632	Retroviridae	NA	NA	NA	NA	NA	NA	NA	NA	10239	Viruses	2814	(1, 230)(258, 530)(698, 835)(1799, 1945)(2540, 3042)(3565, 3710)(7203, 8305)(8534, 8698)(8870, 8978)
HIV-1 isolate 04BRRJ115 from Brazil, complete genome	EU735538	11676	Human immunodeficiency virus 1	11646	Lentivirus	11632	Retroviridae	NA	NA	NA	NA	NA	NA	NA	NA	10239	Viruses	2811	(5, 354)(427, 792)(840, 977)(1950, 2096)(3716, 3861)(7327, 8364)(8448, 8606)(8657, 9123)
Hepatitis B virus isolate WHRNA2, complete genome	JN257158	10407	Hepatitis B virus	10405	Orthohepadnavirus	10404	Hepadnaviridae	NA	NA	NA	NA	NA	NA	NA	NA	10239	Viruses	2811	(2, 2011)(2013, 2813)
HIV-1 subtype G from Democratic Republic of the Congo, complete genome	AF084936	11676	Human immunodeficiency virus 1	11646	Lentivirus	11632	Retroviridae	NA	NA	NA	NA	NA	NA	NA	NA	10239	Viruses	2808	(2, 799)(1258, 1394)(2362, 2508)(7697, 8755)(9041, 9707)
Hepatitis B virus isolate WHMQR2, complete genome	JN257217	10407	Hepatitis B virus	10405	Orthohepadnavirus	10404	Hepadnaviridae	NA	NA	NA	NA	NA	NA	NA	NA	10239	Viruses	2806	(2, 2807)
Hepatitis B virus isolate T1360a, complete genome	GQ205381	10407	Hepatitis B virus	10405	Orthohepadnavirus	10404	Hepadnaviridae	NA	NA	NA	NA	NA	NA	NA	NA	10239	Viruses	2806	(1, 2806)
Human immunodeficiency virus 1 proviral DNA, complete genome, clone:p02ZM115C16	AB254148	11676	Human immunodeficiency virus 1	11646	Lentivirus	11632	Retroviridae	NA	NA	NA	NA	NA	NA	NA	NA	10239	Viruses	2802	(1, 817)(1288, 1419)(2392, 2527)(4161, 4303)(7749, 8771)(9080, 9630)
HIV-1 isolate R84 from South Africa, complete genome	FJ647145	11676	Human immunodeficiency virus 1	11646	Lentivirus	11632	Retroviridae	NA	NA	NA	NA	NA	NA	NA	NA	10239	Viruses	2800	(36, 100)(128, 487)(533, 666)(1639, 1785)(2376, 2882)(3405, 3550)(6977, 8082)(8314, 8648)
HIV-1 isolate CH293.w8a from Malawi, complete genome	KC156216	11676	Human immunodeficiency virus 1	11646	Lentivirus	11632	Retroviridae	NA	NA	NA	NA	NA	NA	NA	NA	10239	Viruses	2799	(1, 826)(1297, 1428)(2386, 2527)(7791, 8834)(9131, 9785)
Hepatitis B virus isolate A13, complete genome	FJ904397	10407	Hepatitis B virus	10405	Orthohepadnavirus	10404	Hepadnaviridae	NA	NA	NA	NA	NA	NA	NA	NA	10239	Viruses	2798	(43, 2840)
HIV-1 isolate CH293.w8b from Malawi, complete genome	KC156217	11676	Human immunodeficiency virus 1	11646	Lentivirus	11632	Retroviridae	NA	NA	NA	NA	NA	NA	NA	NA	10239	Viruses	2798	(1, 825)(1284, 1415)(2373, 2514)(7781, 8824)(9121, 9775)
Hepatitis B virus isolate WHMLL1, complete genome	JN257187	10407	Hepatitis B virus	10405	Orthohepadnavirus	10404	Hepadnaviridae	NA	NA	NA	NA	NA	NA	NA	NA	10239	Viruses	2798	(31, 2828)
Hepatitis B virus isolate WHJDR2, complete genome	JN257215	10407	Hepatitis B virus	10405	Orthohepadnavirus	10404	Hepadnaviridae	NA	NA	NA	NA	NA	NA	NA	NA	10239	Viruses	2797	(35, 2831)
Hepatitis B virus DNA, complete genome, isolate: GaziantepHCCC6	AB674412	10407	Hepatitis B virus	10405	Orthohepadnavirus	10404	Hepadnaviridae	NA	NA	NA	NA	NA	NA	NA	NA	10239	Viruses	2797	(26, 2822)
Hepatitis B virus DNA, complete genome, isolate: AnkaraLCE1	AB674417	10407	Hepatitis B virus	10405	Orthohepadnavirus	10404	Hepadnaviridae	NA	NA	NA	NA	NA	NA	NA	NA	10239	Viruses	2797	(44, 2840)
Hepatitis B virus isolate TK16, complete genome	JF754622	10407	Hepatitis B virus	10405	Orthohepadnavirus	10404	Hepadnaviridae	NA	NA	NA	NA	NA	NA	NA	NA	10239	Viruses	2797	(41, 2837)
Hepatitis B virus isolate WHMYD2, complete genome	JN257173	10407	Hepatitis B virus	10405	Orthohepadnavirus	10404	Hepadnaviridae	NA	NA	NA	NA	NA	NA	NA	NA	10239	Viruses	2797	(38, 2834)
Hepatitis B virus DNA, complete genome, isolate: GaziantepLCC7	AB674418	10407	Hepatitis B virus	10405	Orthohepadnavirus	10404	Hepadnaviridae	NA	NA	NA	NA	NA	NA	NA	NA	10239	Viruses	2797	(44, 2840)
Hepatitis B virus isolate 919059, complete genome	JN040760	10407	Hepatitis B virus	10405	Orthohepadnavirus	10404	Hepadnaviridae	NA	NA	NA	NA	NA	NA	NA	NA	10239	Viruses	2797	(4, 2800)
Hepatitis B virus isolate WHATR2, complete genome	JN257161	10407	Hepatitis B virus	10405	Orthohepadnavirus	10404	Hepadnaviridae	NA	NA	NA	NA	NA	NA	NA	NA	10239	Viruses	2797	(38, 2834)
HIV-1 isolate 06MMYKLD46 from Malaysia, complete sequence	EF495062	11676	Human immunodeficiency virus 1	11646	Lentivirus	11632	Retroviridae	NA	NA	NA	NA	NA	NA	NA	NA	10239	Viruses	2797	(1, 759)(876, 1111)(2337, 2483)(3074, 3516)(7706, 8755)(9018, 9179)
Hepatitis B virus isolate 6/89, complete genome	AF043593	10407	Hepatitis B virus	10405	Orthohepadnavirus	10404	Hepadnaviridae	NA	NA	NA	NA	NA	NA	NA	NA	10239	Viruses	2797	(44, 2840)
Hepatitis B virus isolate I_T58, complete genome	GU456644	10407	Hepatitis B virus	10405	Orthohepadnavirus	10404	Hepadnaviridae	NA	NA	NA	NA	NA	NA	NA	NA	10239	Viruses	2797	(26, 2822)
Hepatitis B virus isolate LT10, complete genome	DQ486023	10407	Hepatitis B virus	10405	Orthohepadnavirus	10404	Hepadnaviridae	NA	NA	NA	NA	NA	NA	NA	NA	10239	Viruses	2796	(1, 1032)(1397, 3160)
HIV-1 isolate PS2016_Day380 from Australia, complete genome	DQ676879	11676	Human immunodeficiency virus 1	11646	Lentivirus	11632	Retroviridae	NA	NA	NA	NA	NA	NA	NA	NA	10239	Viruses	2795	(119, 391)(535, 672)(1639, 1785)(2379, 2823)(3405, 3550)(7007, 8103)(8326, 8874)
Hepatitis B virus DNA, complete genome, isolate: 07UC	AB493845	10407	Hepatitis B virus	10405	Orthohepadnavirus	10404	Hepadnaviridae	NA	NA	NA	NA	NA	NA	NA	NA	10239	Viruses	2795	(36, 2830)
Hepatitis B virus DNA, complete genome, isolate: P7	AB493848	10407	Hepatitis B virus	10405	Orthohepadnavirus	10404	Hepadnaviridae	NA	NA	NA	NA	NA	NA	NA	NA	10239	Viruses	2794	(35, 2828)
Human immunodeficiency virus 1 proviral DNA, complete genome, clone: pJPDR2192AE31	AB253709	11676	Human immunodeficiency virus 1	11646	Lentivirus	11632	Retroviridae	NA	NA	NA	NA	NA	NA	NA	NA	10239	Viruses	2793	(1, 153)(374, 876)(950, 1185)(2411, 2557)(4177, 4322)(7782, 8840)(9126, 9674)
Human immunodeficiency virus 1 proviral DNA, complete genome, clone: pJPDR2192AE48	AB253713	11676	Human immunodeficiency virus 1	11646	Lentivirus	11632	Retroviridae	NA	NA	NA	NA	NA	NA	NA	NA	10239	Viruses	2793	(1, 153)(375, 877)(951, 1186)(2412, 2558)(4178, 4323)(7783, 8841)(9127, 9675)
HIV-1 isolate BREPM11948 from Brazil, complete genome	DQ085871	11676	Human immunodeficiency virus 1	11646	Lentivirus	11632	Retroviridae	NA	NA	NA	NA	NA	NA	NA	NA	10239	Viruses	2792	(2, 211)(285, 652)(700, 838)(2550, 3056)(3579, 3724)(7169, 8271)(8521, 8839)
HIV-1 isolate CANA5FULL from Canada, complete genome	AY779551	11676	Human immunodeficiency virus 1	11646	Lentivirus	11632	Retroviridae	NA	NA	NA	NA	NA	NA	NA	NA	10239	Viruses	2791	(1, 137)(167, 526)(574, 705)(1678, 1824)(2415, 2921)(3444, 3589)(7070, 8107)(8214, 8373)(8422, 8585)
HIV-1 isolate UY05_4752 from Uruguay, complete genome	FJ213780	11676	Human immunodeficiency virus 1	11646	Lentivirus	11632	Retroviridae	NA	NA	NA	NA	NA	NA	NA	NA	10239	Viruses	2789	(1, 240)(357, 576)(708, 845)(1809, 1955)(2546, 2993)(3575, 3720)(7169, 8206)(8494, 8905)
Hepatitis B virus DNA, complete genome, isolate: SamsunD40	AB674409	10407	Hepatitis B virus	10405	Orthohepadnavirus	10404	Hepadnaviridae	NA	NA	NA	NA	NA	NA	NA	NA	10239	Viruses	2788	(2, 2789)
HIV-1 isolate 83166 from Italy, complete genome	GU595152	11676	Human immunodeficiency virus 1	11646	Lentivirus	11632	Retroviridae	NA	NA	NA	NA	NA	NA	NA	NA	10239	Viruses	2786	(141, 573)(646, 909)(1062, 1193)(2175, 2321)(3188, 3302)(3943, 4086)(7516, 8553)(8637, 8795)(8844, 9197)
HIV-1 isolate 99ZATM10 from South Africa, complete genome	AY228556	11676	Human immunodeficiency virus 1	11646	Lentivirus	11632	Retroviridae	NA	NA	NA	NA	NA	NA	NA	NA	10239	Viruses	2785	(1, 816)(1278, 1409)(2385, 2526)(7767, 8814)(9102, 9748)
HIV-1 isolate 0264RI from Brazil, complete genome	JF804807	11676	Human immunodeficiency virus 1	11646	Lentivirus	11632	Retroviridae	NA	NA	NA	NA	NA	NA	NA	NA	10239	Viruses	2783	(1, 140)(209, 447)(575, 712)(2416, 2922)(3445, 3590)(7008, 8119)(8338, 8838)
HIV-1 isolate MBCC98 from Australia, complete genome	AF042104	11676	Human immunodeficiency virus 1	11646	Lentivirus	11632	Retroviridae	NA	NA	NA	NA	NA	NA	NA	NA	10239	Viruses	2782	(1, 193)(221, 580)(628, 759)(1732, 1878)(2472, 2978)(3501, 3646)(7094, 8131)(8273, 8362)(8520, 8688)
HIV-1 isolate S15-5h4-3h2-FL from China, complete genome	KP170487	11676	Human immunodeficiency virus 1	11646	Lentivirus	11632	Retroviridae	NA	NA	NA	NA	NA	NA	NA	NA	10239	Viruses	2781	(8, 841)(1321, 1453)(2413, 2559)(3150, 3376)(4179, 4324)(7782, 8467)(9113, 9720)
HIV-1 isolate U.NL.01.H10986_D1 from Netherlands, complete genome	EF029068	11676	Human immunodeficiency virus 1	11646	Lentivirus	11632	Retroviridae	NA	NA	NA	NA	NA	NA	NA	NA	10239	Viruses	2780	(12, 709)(822, 1022)(1184, 1321)(2287, 2431)(3297, 3412)(4051, 4196)(7653, 8326)(8984, 9645)
Human immunodeficiency virus 1 proviral DNA, complete genome, clone: pJPDR2192AE09	AB253705	11676	Human immunodeficiency virus 1	11646	Lentivirus	11632	Retroviridae	NA	NA	NA	NA	NA	NA	NA	NA	10239	Viruses	2777	(1, 876)(2411, 2557)(4177, 4322)(7782, 8840)(9126, 9674)
Hepatitis B virus isolate EHBV.I-033_HIV-HBV, complete genome	KM524360	10407	Hepatitis B virus	10405	Orthohepadnavirus	10404	Hepadnaviridae	NA	NA	NA	NA	NA	NA	NA	NA	10239	Viruses	2777	(1, 2777)
HIV-1 isolate BREPM119 from Brazil, complete genome	AY771590	11676	Human immunodeficiency virus 1	11646	Lentivirus	11632	Retroviridae	NA	NA	NA	NA	NA	NA	NA	NA	10239	Viruses	2777	(70, 336)(471, 609)(2309, 2815)(3338, 3483)(6907, 8012)(8021, 8177)(8226, 8680)
Human immunodeficiency virus type 1 complete genome, strain 97NOGIL3	AJ237565	11676	Human immunodeficiency virus 1	11646	Lentivirus	11632	Retroviridae	NA	NA	NA	NA	NA	NA	NA	NA	10239	Viruses	2773	(1, 830)(2408, 2554)(4174, 4319)(7734, 8771)(9055, 9666)
HIV-1 isolate 01UYTRA1020 from Uruguay, complete genome	AY781128	11676	Human immunodeficiency virus 1	11646	Lentivirus	11632	Retroviridae	NA	NA	NA	NA	NA	NA	NA	NA	10239	Viruses	2770	(134, 353)(493, 624)(1606, 1752)(2349, 2856)(3372, 3517)(6941, 8037)(8282, 8801)
HIV-1 M_02CD.LBTB032 proviral complete genome, isolate 02CD.LBTB032	FM877779	11676	Human immunodeficiency virus 1	11646	Lentivirus	11632	Retroviridae	NA	NA	NA	NA	NA	NA	NA	NA	10239	Viruses	2768	(1, 832)(1303, 1439)(2404, 2550)(4173, 4315)(7772, 8445)(8701, 8890)(9100, 9744)
HIV-1 isolate pXJDC6291-2-6 from China, complete genome	KC503852	11676	Human immunodeficiency virus 1	11646	Lentivirus	11632	Retroviridae	NA	NA	NA	NA	NA	NA	NA	NA	10239	Viruses	2766	(1, 737)(1208, 1339)(2306, 2452)(4075, 4217)(7656, 8341)(8786, 8944)(8993, 9611)(9662, 9804)
Human immunodeficiency virus type 1, isolate Z2 (originally CDC isolate Z34), single LTR clone, complete genome	M22639	11676	Human immunodeficiency virus 1	11646	Lentivirus	11632	Retroviridae	NA	NA	NA	NA	NA	NA	NA	NA	10239	Viruses	2765	(1, 814)(926, 1247)(1297, 1428)(2401, 2547)(3413, 3528)(4170, 4312)(7762, 8852)
HIV-1 isolate BREPM1040 from Brazil, complete genome	EF637047	11676	Human immunodeficiency virus 1	11646	Lentivirus	11632	Retroviridae	NA	NA	NA	NA	NA	NA	NA	NA	10239	Viruses	2765	(1, 212)(285, 644)(692, 823)(1802, 1948)(2539, 3045)(7161, 8251)(8259, 8410)(8459, 8622)
HIV-1 isolate 99ZASW7 from South Africa, complete genome	AF411966	11676	Human immunodeficiency virus 1	11646	Lentivirus	11632	Retroviridae	NA	NA	NA	NA	NA	NA	NA	NA	10239	Viruses	2754	(1, 816)(1287, 1418)(2397, 2538)(4166, 4308)(7738, 8429)(8664, 8846)(9096, 9741)
HIV-1 isolate CANC10FULL from Canada, complete genome	AY779557	11676	Human immunodeficiency virus 1	11646	Lentivirus	11632	Retroviridae	NA	NA	NA	NA	NA	NA	NA	NA	10239	Viruses	2751	(1, 139)(167, 532)(580, 711)(1684, 1830)(2424, 2868)(3446, 3595)(7055, 8092)(8368, 8701)
Human immunodeficiency virus 1 complete genome, isolate 97IC-PCI3	AJ866555	11676	Human immunodeficiency virus 1	11646	Lentivirus	11632	Retroviridae	NA	NA	NA	NA	NA	NA	NA	NA	10239	Viruses	2751	(1, 823)(899, 1177)(2392, 2538)(4158, 4303)(7778, 8461)(9135, 9806)
HIV-1 isolate CANC6FULL from Canada, complete genome	AY779562	11676	Human immunodeficiency virus 1	11646	Lentivirus	11632	Retroviridae	NA	NA	NA	NA	NA	NA	NA	NA	10239	Viruses	2751	(1, 139)(167, 532)(580, 711)(1684, 1830)(2424, 2868)(3446, 3595)(7055, 8092)(8368, 8701)
HIV-1 isolate BREPM1023 from Brazil, complete genome	EF637057	11676	Human immunodeficiency virus 1	11646	Lentivirus	11632	Retroviridae	NA	NA	NA	NA	NA	NA	NA	NA	10239	Viruses	2746	(1, 235)(349, 569)(721, 852)(1825, 1971)(2562, 3068)(3591, 3736)(7203, 8236)(8320, 8478)(8527, 8691)
Hepatitis B virus DNA, complete genome, isolate: GaziantepLCC2	AB674430	10407	Hepatitis B virus	10405	Orthohepadnavirus	10404	Hepadnaviridae	NA	NA	NA	NA	NA	NA	NA	NA	10239	Viruses	2743	(2, 2744)
Human immunodeficiency virus 1 proviral DNA, complete genome, clone: pJPDR2192AEE11	AB253715	11676	Human immunodeficiency virus 1	11646	Lentivirus	11632	Retroviridae	NA	NA	NA	NA	NA	NA	NA	NA	10239	Viruses	2740	(1, 876)(1151, 1260)(4177, 4322)(7782, 8840)(9126, 9674)
HIV-1 isolate ES X1998 (B) from Spain, complete genome	EU786676	11676	Human immunodeficiency virus 1	11646	Lentivirus	11632	Retroviridae	NA	NA	NA	NA	NA	NA	NA	NA	10239	Viruses	2740	(3, 254)(327, 686)(734, 865)(1838, 1984)(2577, 3081)(3604, 3749)(7172, 8209)(8495, 8654)
Human immunodeficiency virus 1 proviral DNA, complete genome, clone: pJRC77AE31	AB565504	11676	Human immunodeficiency virus 1	11646	Lentivirus	11632	Retroviridae	NA	NA	NA	NA	NA	NA	NA	NA	10239	Viruses	2740	(1, 832)(2395, 2541)(4161, 4306)(7737, 8795)(9079, 9634)
Human immunodeficiency virus 1 genomic RNA, complete genome, isolate: #426	AB428556	11676	Human immunodeficiency virus 1	11646	Lentivirus	11632	Retroviridae	NA	NA	NA	NA	NA	NA	NA	NA	10239	Viruses	2739	(14, 76)(109, 468)(514, 647)(1620, 1766)(2359, 2747)(3386, 3528)(6982, 8085)(8325, 8723)
Human immunodeficiency virus 1 proviral DNA, complete genome, clone: pJRC77AE08	AB565503	11676	Human immunodeficiency virus 1	11646	Lentivirus	11632	Retroviridae	NA	NA	NA	NA	NA	NA	NA	NA	10239	Viruses	2739	(1, 831)(2394, 2540)(4160, 4305)(7736, 8794)(9078, 9633)
Human immunodeficiency virus 1 genomic RNA, complete genome, isolate: #472	AB428561	11676	Human immunodeficiency virus 1	11646	Lentivirus	11632	Retroviridae	NA	NA	NA	NA	NA	NA	NA	NA	10239	Viruses	2738	(109, 465)(511, 644)(1617, 1763)(2358, 2860)(3383, 3525)(6996, 8096)(8312, 8664)
HIV-1 isolate CH269.w24 from Malawi, complete genome	KC156215	11676	Human immunodeficiency virus 1	11646	Lentivirus	11632	Retroviridae	NA	NA	NA	NA	NA	NA	NA	NA	10239	Viruses	2738	(1, 814)(1288, 1419)(2377, 2518)(4146, 4288)(7751, 8436)(8667, 8852)(9094, 9728)
Human immunodeficiency virus 1 proviral DNA, complete genome, clone: pJPDR0492AE55	AB253690	11676	Human immunodeficiency virus 1	11646	Lentivirus	11632	Retroviridae	NA	NA	NA	NA	NA	NA	NA	NA	10239	Viruses	2734	(1, 832)(949, 1184)(1312, 1443)(4176, 4321)(7778, 8836)(9122, 9276)(9497, 9670)
HIV-1 isolate 886-24 from Cameroon, complete genome	KP718928	11676	Human immunodeficiency virus 1	11646	Lentivirus	11632	Retroviridae	NA	NA	NA	NA	NA	NA	NA	NA	10239	Viruses	2731	(1, 282)(394, 575)(762, 898)(2597, 3039)(7199, 8257)(8535, 9162)
Human immunodeficiency virus 1 proviral DNA, complete genome, clone:pJPDR1741AE31	AB253641	11676	Human immunodeficiency virus 1	11646	Lentivirus	11632	Retroviridae	NA	NA	NA	NA	NA	NA	NA	NA	10239	Viruses	2731	(1, 831)(2406, 2552)(4178, 4323)(7781, 8839)(9123, 9670)
Human immunodeficiency virus 1 proviral DNA, complete genome, clone: pPRD320-13F52	AB485656	11676	Human immunodeficiency virus 1	11646	Lentivirus	11632	Retroviridae	NA	NA	NA	NA	NA	NA	NA	NA	10239	Viruses	2731	(1, 816)(928, 1153)(1284, 1421)(4151, 4296)(7696, 8381)(8834, 8990)(9041, 9602)
Human immunodeficiency virus 1 proviral DNA, complete genome, clone:pJPDR1741AE46	AB253643	11676	Human immunodeficiency virus 1	11646	Lentivirus	11632	Retroviridae	NA	NA	NA	NA	NA	NA	NA	NA	10239	Viruses	2730	(1, 830)(2405, 2551)(4177, 4322)(7780, 8838)(9122, 9669)
HIV-1 strain ES X2425-2 from Spain, complete genome	FJ670525	11676	Human immunodeficiency virus 1	11646	Lentivirus	11632	Retroviridae	NA	NA	NA	NA	NA	NA	NA	NA	10239	Viruses	2729	(1, 251)(363, 596)(734, 871)(1835, 1981)(2572, 3019)(3601, 3746)(7164, 8263)(8471, 8635)(8807, 8906)
Human immunodeficiency virus 1 proviral DNA, complete genome, clone:pJPDR1873AE02	AB253648	11676	Human immunodeficiency virus 1	11646	Lentivirus	11632	Retroviridae	NA	NA	NA	NA	NA	NA	NA	NA	10239	Viruses	2729	(1, 831)(2406, 2552)(4178, 4323)(7776, 8834)(9119, 9664)
Human immunodeficiency virus 1 proviral DNA, complete genome, clone:pJPDR1741AE47	AB253644	11676	Human immunodeficiency virus 1	11646	Lentivirus	11632	Retroviridae	NA	NA	NA	NA	NA	NA	NA	NA	10239	Viruses	2729	(1, 831)(2406, 2552)(4178, 4323)(7815, 8873)(9158, 9703)
Human immunodeficiency virus 1 proviral DNA, complete genome, clone:pJPDR1873AE01	AB253647	11676	Human immunodeficiency virus 1	11646	Lentivirus	11632	Retroviridae	NA	NA	NA	NA	NA	NA	NA	NA	10239	Viruses	2729	(1, 831)(2406, 2552)(4178, 4323)(7776, 8834)(9119, 9664)
Human immunodeficiency virus 1 proviral DNA, complete genome, clone:pJPDR1873AE47	AB253657	11676	Human immunodeficiency virus 1	11646	Lentivirus	11632	Retroviridae	NA	NA	NA	NA	NA	NA	NA	NA	10239	Viruses	2729	(1, 831)(2406, 2552)(4178, 4323)(7776, 8834)(9119, 9664)
Human immunodeficiency virus 1 proviral DNA, complete genome, clone:pJPDR1873AE21	AB253651	11676	Human immunodeficiency virus 1	11646	Lentivirus	11632	Retroviridae	NA	NA	NA	NA	NA	NA	NA	NA	10239	Viruses	2729	(1, 831)(2406, 2552)(4178, 4323)(7776, 8834)(9119, 9664)
Human immunodeficiency virus 1 proviral DNA, complete genome, clone:pJPDR1873AE51	AB253658	11676	Human immunodeficiency virus 1	11646	Lentivirus	11632	Retroviridae	NA	NA	NA	NA	NA	NA	NA	NA	10239	Viruses	2729	(1, 831)(2406, 2552)(4178, 4323)(7776, 8834)(9119, 9664)
Human immunodeficiency virus 1 proviral DNA, complete genome, clone:pJPDR1741AE09	AB253636	11676	Human immunodeficiency virus 1	11646	Lentivirus	11632	Retroviridae	NA	NA	NA	NA	NA	NA	NA	NA	10239	Viruses	2729	(1, 829)(2404, 2550)(4176, 4321)(7779, 8837)(9121, 9668)
HIV-1 isolate WITO_flB3 from USA, complete genome	FJ496169	11676	Human immunodeficiency virus 1	11646	Lentivirus	11632	Retroviridae	NA	NA	NA	NA	NA	NA	NA	NA	10239	Viruses	2729	(1, 275)(305, 664)(712, 843)(1825, 1971)(2839, 2951)(3591, 3736)(7175, 8201)(8279, 8446)(8497, 8659)(8831, 9028)
Human immunodeficiency virus 1 proviral DNA, complete genome, clone: pPRD320-13F58	AB485657	11676	Human immunodeficiency virus 1	11646	Lentivirus	11632	Retroviridae	NA	NA	NA	NA	NA	NA	NA	NA	10239	Viruses	2729	(1, 816)(930, 1153)(1284, 1421)(4151, 4296)(7696, 8381)(8834, 8990)(9041, 9602)
HIV-1 isolate WITO_flH3 from USA, complete genome	FJ496184	11676	Human immunodeficiency virus 1	11646	Lentivirus	11632	Retroviridae	NA	NA	NA	NA	NA	NA	NA	NA	10239	Viruses	2728	(1, 275)(305, 664)(712, 843)(1825, 1971)(2839, 2951)(3591, 3736)(7175, 8200)(8278, 8445)(8496, 8658)(8830, 9027)
HIV-1 strain NLXJDC6441X2 from China, complete genome	EF420987	11676	Human immunodeficiency virus 1	11646	Lentivirus	11632	Retroviridae	NA	NA	NA	NA	NA	NA	NA	NA	10239	Viruses	2728	(1, 814)(1288, 1419)(2386, 2532)(4155, 4297)(7721, 8406)(8850, 9009)(9058, 9703)
HIV-1 isolate WITO_flC3 from USA, complete genome	FJ496172	11676	Human immunodeficiency virus 1	11646	Lentivirus	11632	Retroviridae	NA	NA	NA	NA	NA	NA	NA	NA	10239	Viruses	2728	(1, 275)(305, 664)(712, 843)(1825, 1971)(2839, 2951)(3591, 3736)(7175, 8200)(8278, 8445)(8496, 8658)(8830, 9027)
HIV-1 isolate WITO_flC10 from USA, complete genome	FJ496171	11676	Human immunodeficiency virus 1	11646	Lentivirus	11632	Retroviridae	NA	NA	NA	NA	NA	NA	NA	NA	10239	Viruses	2728	(1, 275)(305, 664)(712, 843)(1825, 1971)(2839, 2951)(3591, 3736)(7175, 8200)(8279, 8446)(8497, 8659)(8831, 9028)
HIV-1 isolate WITO_flE1 from USA, complete genome	FJ496176	11676	Human immunodeficiency virus 1	11646	Lentivirus	11632	Retroviridae	NA	NA	NA	NA	NA	NA	NA	NA	10239	Viruses	2728	(1, 275)(305, 664)(712, 843)(1825, 1971)(2839, 2951)(3591, 3736)(7175, 8200)(8278, 8445)(8496, 8658)(8830, 9027)
HIV-1 isolate WITO_flF4 from USA, complete genome	FJ496182	11676	Human immunodeficiency virus 1	11646	Lentivirus	11632	Retroviridae	NA	NA	NA	NA	NA	NA	NA	NA	10239	Viruses	2728	(1, 275)(305, 664)(712, 843)(1825, 1971)(2839, 2951)(3591, 3736)(7175, 8200)(8278, 8445)(8496, 8658)(8830, 9027)
HIV-1 isolate WITO_flE3 from USA, complete genome	FJ496180	11676	Human immunodeficiency virus 1	11646	Lentivirus	11632	Retroviridae	NA	NA	NA	NA	NA	NA	NA	NA	10239	Viruses	2728	(1, 275)(305, 664)(712, 843)(1825, 1971)(2839, 2951)(3591, 3736)(7175, 8200)(8278, 8445)(8496, 8658)(8830, 9027)
Human immunodeficiency virus 1 proviral DNA, complete genome, clone:pJPDR3730AE31	AB253680	11676	Human immunodeficiency virus 1	11646	Lentivirus	11632	Retroviridae	NA	NA	NA	NA	NA	NA	NA	NA	10239	Viruses	2728	(1, 830)(2393, 2539)(4165, 4310)(7766, 8824)(9109, 9654)
Human immunodeficiency virus 1 proviral DNA, complete genome, clone:pJPDR3730AE02	AB253669	11676	Human immunodeficiency virus 1	11646	Lentivirus	11632	Retroviridae	NA	NA	NA	NA	NA	NA	NA	NA	10239	Viruses	2728	(1, 830)(2393, 2539)(4165, 4310)(7766, 8824)(9109, 9654)
HIV-1 isolate WITO_flE2 from USA, complete genome	FJ496179	11676	Human immunodeficiency virus 1	11646	Lentivirus	11632	Retroviridae	NA	NA	NA	NA	NA	NA	NA	NA	10239	Viruses	2728	(1, 275)(305, 664)(712, 843)(1825, 1971)(2839, 2951)(3591, 3736)(7175, 8200)(8278, 8445)(8496, 8658)(8830, 9027)
HIV-1 isolate WITO_flE10 from USA, complete genome	FJ496177	11676	Human immunodeficiency virus 1	11646	Lentivirus	11632	Retroviridae	NA	NA	NA	NA	NA	NA	NA	NA	10239	Viruses	2728	(1, 275)(305, 664)(712, 843)(1825, 1971)(2839, 2951)(3591, 3736)(7175, 8200)(8278, 8445)(8496, 8658)(8830, 9027)
HIV-1 isolate WITO_flD5 from USA, complete genome	FJ496175	11676	Human immunodeficiency virus 1	11646	Lentivirus	11632	Retroviridae	NA	NA	NA	NA	NA	NA	NA	NA	10239	Viruses	2728	(1, 275)(305, 664)(712, 843)(1825, 1971)(2839, 2951)(3591, 3736)(7175, 8200)(8278, 8445)(8496, 8658)(8830, 9027)
HIV-1 isolate WITO_flC9 from USA, complete genome	FJ496174	11676	Human immunodeficiency virus 1	11646	Lentivirus	11632	Retroviridae	NA	NA	NA	NA	NA	NA	NA	NA	10239	Viruses	2728	(1, 275)(305, 664)(712, 843)(1825, 1971)(2840, 2952)(3592, 3737)(7176, 8201)(8279, 8446)(8497, 8659)(8831, 9028)
HIV-1 isolate WITO_flE11 from USA, complete genome	FJ496178	11676	Human immunodeficiency virus 1	11646	Lentivirus	11632	Retroviridae	NA	NA	NA	NA	NA	NA	NA	NA	10239	Viruses	2728	(1, 275)(305, 664)(712, 843)(1825, 1971)(2838, 2950)(3590, 3735)(7174, 8199)(8277, 8444)(8495, 8657)(8829, 9026)
HIV-1 isolate WITO_flC1 from USA, complete genome	FJ496170	11676	Human immunodeficiency virus 1	11646	Lentivirus	11632	Retroviridae	NA	NA	NA	NA	NA	NA	NA	NA	10239	Viruses	2728	(1, 275)(305, 664)(712, 843)(1825, 1971)(2840, 2952)(3592, 3737)(7176, 8201)(8279, 8446)(8497, 8659)(8831, 9028)
Human immunodeficiency virus 1 proviral DNA, complete genome, clone:pJPDR1873AE37	AB253653	11676	Human immunodeficiency virus 1	11646	Lentivirus	11632	Retroviridae	NA	NA	NA	NA	NA	NA	NA	NA	10239	Viruses	2728	(1, 830)(2405, 2551)(4177, 4322)(7775, 8833)(9118, 9663)
Human immunodeficiency virus 1 proviral DNA, complete genome, clone:pJPDR3730AE04	AB253670	11676	Human immunodeficiency virus 1	11646	Lentivirus	11632	Retroviridae	NA	NA	NA	NA	NA	NA	NA	NA	10239	Viruses	2728	(1, 830)(2393, 2539)(4165, 4310)(7739, 8797)(9082, 9627)
Human immunodeficiency virus 1 proviral DNA, complete genome, clone:pJPDR3730AE08	AB253671	11676	Human immunodeficiency virus 1	11646	Lentivirus	11632	Retroviridae	NA	NA	NA	NA	NA	NA	NA	NA	10239	Viruses	2728	(1, 830)(2393, 2539)(4165, 4310)(7766, 8824)(9109, 9654)
Human immunodeficiency virus 1 proviral DNA, complete genome, clone:pJPDR3730AE11	AB253672	11676	Human immunodeficiency virus 1	11646	Lentivirus	11632	Retroviridae	NA	NA	NA	NA	NA	NA	NA	NA	10239	Viruses	2728	(1, 830)(2393, 2539)(4165, 4310)(7766, 8824)(9109, 9654)
Human immunodeficiency virus 1 proviral DNA, complete genome, clone:pJPDR3730AE18	AB253676	11676	Human immunodeficiency virus 1	11646	Lentivirus	11632	Retroviridae	NA	NA	NA	NA	NA	NA	NA	NA	10239	Viruses	2728	(1, 830)(2393, 2539)(4165, 4310)(7739, 8797)(9082, 9627)
Human immunodeficiency virus 1 proviral DNA, complete genome, clone:pJPDR3730AE30	AB253679	11676	Human immunodeficiency virus 1	11646	Lentivirus	11632	Retroviridae	NA	NA	NA	NA	NA	NA	NA	NA	10239	Viruses	2728	(1, 830)(2393, 2539)(4165, 4310)(7766, 8824)(9109, 9654)
Human immunodeficiency virus 1 proviral DNA, complete genome, clone:pJPDR1873AE46	AB253656	11676	Human immunodeficiency virus 1	11646	Lentivirus	11632	Retroviridae	NA	NA	NA	NA	NA	NA	NA	NA	10239	Viruses	2728	(1, 830)(2405, 2551)(4177, 4322)(7775, 8833)(9118, 9663)
Human immunodeficiency virus 1 proviral DNA, complete genome, clone:pJPDR1873AE39	AB253654	11676	Human immunodeficiency virus 1	11646	Lentivirus	11632	Retroviridae	NA	NA	NA	NA	NA	NA	NA	NA	10239	Viruses	2728	(1, 830)(2405, 2551)(4177, 4322)(7775, 8833)(9118, 9663)
Human immunodeficiency virus 1 proviral DNA, complete genome, clone:pJPDR1873AE45	AB253655	11676	Human immunodeficiency virus 1	11646	Lentivirus	11632	Retroviridae	NA	NA	NA	NA	NA	NA	NA	NA	10239	Viruses	2728	(1, 830)(2405, 2551)(4177, 4322)(7775, 8833)(9118, 9663)
Human immunodeficiency virus 1 proviral DNA, complete genome, clone:pJPDR1873AE34	AB253652	11676	Human immunodeficiency virus 1	11646	Lentivirus	11632	Retroviridae	NA	NA	NA	NA	NA	NA	NA	NA	10239	Viruses	2728	(1, 830)(2405, 2551)(4177, 4322)(7775, 8833)(9118, 9663)
Human immunodeficiency virus 1 proviral DNA, complete genome, clone:pJPDR1873AE16	AB253650	11676	Human immunodeficiency virus 1	11646	Lentivirus	11632	Retroviridae	NA	NA	NA	NA	NA	NA	NA	NA	10239	Viruses	2728	(1, 830)(2405, 2551)(4177, 4322)(7772, 8830)(9115, 9660)
Human immunodeficiency virus 1 proviral DNA, complete genome, clone:pJPDR1741AE18	AB253638	11676	Human immunodeficiency virus 1	11646	Lentivirus	11632	Retroviridae	NA	NA	NA	NA	NA	NA	NA	NA	10239	Viruses	2728	(1, 830)(2405, 2551)(4177, 4322)(7814, 8872)(9157, 9702)
Human immunodeficiency virus 1 proviral DNA, complete genome, clone:pJPDR1873AE12	AB253649	11676	Human immunodeficiency virus 1	11646	Lentivirus	11632	Retroviridae	NA	NA	NA	NA	NA	NA	NA	NA	10239	Viruses	2728	(1, 830)(2405, 2551)(4177, 4322)(7775, 8833)(9118, 9663)
HIV-1 isolate WITO_flA2 from USA, complete genome	FJ496168	11676	Human immunodeficiency virus 1	11646	Lentivirus	11632	Retroviridae	NA	NA	NA	NA	NA	NA	NA	NA	10239	Viruses	2728	(1, 275)(305, 664)(712, 843)(1825, 1971)(2839, 2951)(3591, 3736)(7175, 8200)(8278, 8445)(8496, 8658)(8830, 9027)
Human immunodeficiency virus 1 proviral DNA, complete genome, clone:pJPDR3730AE12	AB253673	11676	Human immunodeficiency virus 1	11646	Lentivirus	11632	Retroviridae	NA	NA	NA	NA	NA	NA	NA	NA	10239	Viruses	2727	(1, 829)(2392, 2538)(4164, 4309)(7765, 8823)(9108, 9653)
Human immunodeficiency virus 1 proviral DNA, complete genome, clone:pJPDR3730AE15	AB253674	11676	Human immunodeficiency virus 1	11646	Lentivirus	11632	Retroviridae	NA	NA	NA	NA	NA	NA	NA	NA	10239	Viruses	2727	(1, 829)(2392, 2538)(4164, 4309)(7765, 8823)(9108, 9653)
Human immunodeficiency virus 1 proviral DNA, complete genome, clone:pJPDR3730AE16	AB253675	11676	Human immunodeficiency virus 1	11646	Lentivirus	11632	Retroviridae	NA	NA	NA	NA	NA	NA	NA	NA	10239	Viruses	2727	(1, 829)(2392, 2538)(4164, 4309)(7765, 8823)(9108, 9653)
Human immunodeficiency virus 1 proviral DNA, complete genome, clone:pJPDR3730AE21	AB253677	11676	Human immunodeficiency virus 1	11646	Lentivirus	11632	Retroviridae	NA	NA	NA	NA	NA	NA	NA	NA	10239	Viruses	2727	(1, 829)(2392, 2538)(4164, 4309)(7765, 8823)(9108, 9653)
Human immunodeficiency virus 1 proviral DNA, complete genome, clone:pJPDR3730AE22	AB253678	11676	Human immunodeficiency virus 1	11646	Lentivirus	11632	Retroviridae	NA	NA	NA	NA	NA	NA	NA	NA	10239	Viruses	2727	(1, 830)(2393, 2539)(4165, 4310)(7766, 8824)(9109, 9653)
HIV-1 isolate WITO_flA1 from USA, complete genome	FJ496167	11676	Human immunodeficiency virus 1	11646	Lentivirus	11632	Retroviridae	NA	NA	NA	NA	NA	NA	NA	NA	10239	Viruses	2727	(1, 275)(305, 664)(713, 843)(1825, 1971)(2839, 2951)(3591, 3736)(7175, 8200)(8278, 8445)(8496, 8658)(8830, 9027)
Human immunodeficiency virus 1 proviral DNA, complete genome, clone: pPRD320-03AG90	AB485635	11676	Human immunodeficiency virus 1	11646	Lentivirus	11632	Retroviridae	NA	NA	NA	NA	NA	NA	NA	NA	10239	Viruses	2725	(1, 827)(2396, 2542)(4162, 4307)(7753, 8799)(9080, 9637)
Human immunodeficiency virus 1 proviral DNA, complete genome, clone: pPRD320-03AG06	AB485634	11676	Human immunodeficiency virus 1	11646	Lentivirus	11632	Retroviridae	NA	NA	NA	NA	NA	NA	NA	NA	10239	Viruses	2725	(1, 827)(2396, 2542)(4162, 4307)(7795, 8841)(9122, 9679)
HIV-1 isolate BREPM11932 from Brazil, complete genome	DQ085870	11676	Human immunodeficiency virus 1	11646	Lentivirus	11632	Retroviridae	NA	NA	NA	NA	NA	NA	NA	NA	10239	Viruses	2724	(1, 276)(306, 665)(713, 844)(2551, 2998)(3580, 3725)(7173, 8210)(8294, 8452)(8501, 8665)
Human immunodeficiency virus 1 proviral DNA, complete genome, isolate: GHNJ193	AB231897	11676	Human immunodeficiency virus 1	11646	Lentivirus	11632	Retroviridae	NA	NA	NA	NA	NA	NA	NA	NA	10239	Viruses	2722	(1, 833)(2405, 2551)(4171, 4316)(7839, 8864)(9143, 9712)
Human immunodeficiency virus type 1 genomic RNA, complete genome, Ghana intersubtype A/G recombinant	AB052867	11676	Human immunodeficiency virus 1	11646	Lentivirus	11632	Retroviridae	NA	NA	NA	NA	NA	NA	NA	NA	10239	Viruses	2721	(1, 824)(1313, 1449)(2426, 2572)(7798, 8856)(9155, 9708)
Human immunodeficiency virus 1 proviral DNA, complete genome, clone: pJPDR2192AE16	AB253706	11676	Human immunodeficiency virus 1	11646	Lentivirus	11632	Retroviridae	NA	NA	NA	NA	NA	NA	NA	NA	10239	Viruses	2720	(1, 876)(950, 1185)(7782, 8840)(9126, 9674)
Human immunodeficiency virus 1 proviral DNA, complete genome, clone: p03GH184AG23	AB286859	11676	Human immunodeficiency virus 1	11646	Lentivirus	11632	Retroviridae	NA	NA	NA	NA	NA	NA	NA	NA	10239	Viruses	2719	(1, 826)(2395, 2541)(4161, 4306)(7776, 8822)(9116, 9668)
Human immunodeficiency virus 1 proviral DNA, complete genome, clone: p03GH184AG25	AB286860	11676	Human immunodeficiency virus 1	11646	Lentivirus	11632	Retroviridae	NA	NA	NA	NA	NA	NA	NA	NA	10239	Viruses	2719	(1, 826)(2395, 2541)(4161, 4306)(7764, 8810)(9104, 9656)
Human immunodeficiency virus 1 proviral DNA, complete genome, clone: p0303GH195AG/06_44	AB286853	11676	Human immunodeficiency virus 1	11646	Lentivirus	11632	Retroviridae	NA	NA	NA	NA	NA	NA	NA	NA	10239	Viruses	2716	(1, 839)(957, 1167)(2423, 2569)(3435, 3549)(4189, 4334)(7801, 8486)(9124, 9695)
HIV-1 isolate 2007CNGX-HK from China, complete genome	JF719819	11676	Human immunodeficiency virus 1	11646	Lentivirus	11632	Retroviridae	NA	NA	NA	NA	NA	NA	NA	NA	10239	Viruses	2716	(1, 812)(1283, 1414)(2369, 2510)(4138, 4280)(7701, 8386)(8831, 8989)(9040, 9681)
HIV-1 isolate 14188.1 from USA, complete genome	DQ853446	11676	Human immunodeficiency virus 1	11646	Lentivirus	11632	Retroviridae	NA	NA	NA	NA	NA	NA	NA	NA	10239	Viruses	2716	(101, 475)(523, 654)(1633, 1779)(2370, 2862)(3399, 3544)(6998, 8088)(8307, 8638)
HIV-1 isolate MERLBDTRC10 from Thailand, complete genome	JN860769	11676	Human immunodeficiency virus 1	11646	Lentivirus	11632	Retroviridae	NA	NA	NA	NA	NA	NA	NA	NA	10239	Viruses	2714	(99, 458)(506, 644)(2370, 2815)(3397, 3542)(7008, 8048)(8160, 8321)(8374, 8793)
Human immunodeficiency virus 1 proviral DNA, complete genome, clone:pUG031-A2	AB098331	11676	Human immunodeficiency virus 1	11646	Lentivirus	11632	Retroviridae	NA	NA	NA	NA	NA	NA	NA	NA	10239	Viruses	2712	(1, 841)(910, 1105)(1278, 1414)(2376, 2522)(4142, 4287)(7727, 8412)(9058, 9616)
Human immunodeficiency virus 1 proviral DNA, complete genome, clone: pPRD320-15G82	AB485661	11676	Human immunodeficiency virus 1	11646	Lentivirus	11632	Retroviridae	NA	NA	NA	NA	NA	NA	NA	NA	10239	Viruses	2711	(1, 829)(941, 1122)(1336, 1467)(2434, 2580)(4200, 4345)(7815, 8488)(9143, 9743)
Human immunodeficiency virus 1 proviral DNA, complete genome, clone: pPRD320-15G15	AB485660	11676	Human immunodeficiency virus 1	11646	Lentivirus	11632	Retroviridae	NA	NA	NA	NA	NA	NA	NA	NA	10239	Viruses	2711	(1, 829)(941, 1122)(1336, 1467)(2434, 2580)(4200, 4345)(7815, 8488)(9143, 9743)
HIV-1 isolate 14183.1 from USA, complete genome	DQ853444	11676	Human immunodeficiency virus 1	11646	Lentivirus	11632	Retroviridae	NA	NA	NA	NA	NA	NA	NA	NA	10239	Viruses	2710	(101, 466)(514, 645)(1624, 1770)(2361, 2856)(3390, 3535)(6995, 8085)(8304, 8635)
HIV-1 isolate 14186.1 from USA, complete genome	DQ853439	11676	Human immunodeficiency virus 1	11646	Lentivirus	11632	Retroviridae	NA	NA	NA	NA	NA	NA	NA	NA	10239	Viruses	2709	(101, 465)(513, 644)(1623, 1769)(2360, 2855)(3389, 3534)(6994, 8084)(8303, 8634)
HIV-1 isolate 14181.1 from USA, complete genome	DQ853443	11676	Human immunodeficiency virus 1	11646	Lentivirus	11632	Retroviridae	NA	NA	NA	NA	NA	NA	NA	NA	10239	Viruses	2709	(100, 465)(513, 644)(1623, 1769)(2360, 2855)(3389, 3533)(6992, 8082)(8301, 8632)
Human immunodeficiency virus 1 proviral DNA, complete genome, clone: pPRD320-02A31	AB485633	11676	Human immunodeficiency virus 1	11646	Lentivirus	11632	Retroviridae	NA	NA	NA	NA	NA	NA	NA	NA	10239	Viruses	2709	(1, 827)(2396, 2542)(4162, 4304)(7756, 8790)(9077, 9633)
HIV-1 isolate 14189.1 from USA, complete genome	DQ853441	11676	Human immunodeficiency virus 1	11646	Lentivirus	11632	Retroviridae	NA	NA	NA	NA	NA	NA	NA	NA	10239	Viruses	2707	(101, 466)(514, 645)(1624, 1770)(2361, 2856)(3390, 3535)(6995, 8082)(8301, 8632)
HIV-1 isolate pXJDC6291-17 from China, complete genome	KC492738	11676	Human immunodeficiency virus 1	11646	Lentivirus	11632	Retroviridae	NA	NA	NA	NA	NA	NA	NA	NA	10239	Viruses	2705	(2, 820)(1291, 1422)(2389, 2535)(4158, 4300)(7751, 8436)(8881, 9039)(9088, 9706)
HIV-1 isolate pXJDC6291-3-7 from China, complete genome	KC503855	11676	Human immunodeficiency virus 1	11646	Lentivirus	11632	Retroviridae	NA	NA	NA	NA	NA	NA	NA	NA	10239	Viruses	2705	(2, 820)(1291, 1422)(2389, 2535)(4158, 4300)(7742, 8427)(8872, 9030)(9079, 9697)
HIV-1 isolate pXJDC6291-3-6 from China, complete genome	KC503854	11676	Human immunodeficiency virus 1	11646	Lentivirus	11632	Retroviridae	NA	NA	NA	NA	NA	NA	NA	NA	10239	Viruses	2705	(2, 820)(1291, 1422)(2389, 2535)(4158, 4300)(7739, 8424)(8869, 9027)(9076, 9694)
Human immunodeficiency virus 1 proviral DNA, complete genome, clone: p0303GH195AG/06_48	AB286854	11676	Human immunodeficiency virus 1	11646	Lentivirus	11632	Retroviridae	NA	NA	NA	NA	NA	NA	NA	NA	10239	Viruses	2703	(1, 826)(944, 1154)(2410, 2556)(3422, 3536)(4176, 4321)(7788, 8473)(9111, 9682)
HIV-1 isolate 90CF4071 from Central African Republic, complete genome	AF197341	11676	Human immunodeficiency virus 1	11646	Lentivirus	11632	Retroviridae	NA	NA	NA	NA	NA	NA	NA	NA	10239	Viruses	2702	(1, 757)(2335, 2481)(4100, 4245)(7684, 8742)(9005, 9597)
Hepatitis B virus DNA, complete genome, isolate: AnkaraE33	AB674414	10407	Hepatitis B virus	10405	Orthohepadnavirus	10404	Hepadnaviridae	NA	NA	NA	NA	NA	NA	NA	NA	10239	Viruses	2701	(35, 2735)
Human immunodeficiency virus 1 complete genome, isolate 01IC-PCI127	AJ866558	11676	Human immunodeficiency virus 1	11646	Lentivirus	11632	Retroviridae	NA	NA	NA	NA	NA	NA	NA	NA	10239	Viruses	2701	(1, 834)(946, 1127)(2403, 2547)(4169, 4314)(7781, 8454)(8620, 8694)(9108, 9752)
HIV-1 isolate 14182.1 from USA, complete genome	DQ853440	11676	Human immunodeficiency virus 1	11646	Lentivirus	11632	Retroviridae	NA	NA	NA	NA	NA	NA	NA	NA	10239	Viruses	2701	(101, 457)(505, 636)(1615, 1761)(2352, 2847)(3381, 3526)(6992, 8082)(8301, 8632)
HIV-1 isolate 14190.1 from USA, complete genome	DQ853448	11676	Human immunodeficiency virus 1	11646	Lentivirus	11632	Retroviridae	NA	NA	NA	NA	NA	NA	NA	NA	10239	Viruses	2699	(101, 457)(505, 636)(1615, 1761)(2352, 2847)(3381, 3526)(7001, 8091)(8312, 8641)
HIV-1 isolate ES X2556-3 from Spain, complete genome	GQ372990	11676	Human immunodeficiency virus 1	11646	Lentivirus	11632	Retroviridae	NA	NA	NA	NA	NA	NA	NA	NA	10239	Viruses	2699	(4, 270)(590, 702)(750, 881)(1851, 1997)(2590, 3094)(3617, 3762)(7208, 8245)(8539, 8889)
Human immunodeficiency virus 1 proviral DNA, complete genome, clone: p04JPDR6190F75	AB480300	11676	Human immunodeficiency virus 1	11646	Lentivirus	11632	Retroviridae	NA	NA	NA	NA	NA	NA	NA	NA	10239	Viruses	2696	(1, 814)(1282, 1419)(4149, 4294)(7721, 8758)(9058, 9617)
Human immunodeficiency virus 1 proviral DNA, complete genome, clone: p04JPDR6190F90	AB480301	11676	Human immunodeficiency virus 1	11646	Lentivirus	11632	Retroviridae	NA	NA	NA	NA	NA	NA	NA	NA	10239	Viruses	2696	(1, 814)(1282, 1419)(4149, 4294)(7715, 8752)(9052, 9611)
Human immunodeficiency virus 1 complete genome, isolate 00IC-10092	AJ866553	11676	Human immunodeficiency virus 1	11646	Lentivirus	11632	Retroviridae	NA	NA	NA	NA	NA	NA	NA	NA	10239	Viruses	2692	(1, 281)(315, 802)(879, 1144)(2378, 2524)(4144, 4289)(7770, 8455)(9094, 9771)
HIV-1 isolate ES X1959 (B) from Spain, complete genome	EU786675	11676	Human immunodeficiency virus 1	11646	Lentivirus	11632	Retroviridae	NA	NA	NA	NA	NA	NA	NA	NA	10239	Viruses	2686	(1, 186)(259, 618)(666, 803)(1770, 1916)(2510, 2954)(3536, 3681)(7102, 8200)(8418, 8582)
HIV-1 isolate WITO_flF2 from USA, complete genome	FJ496181	11676	Human immunodeficiency virus 1	11646	Lentivirus	11632	Retroviridae	NA	NA	NA	NA	NA	NA	NA	NA	10239	Viruses	2685	(1, 232)(303, 662)(710, 841)(1823, 1969)(2837, 2949)(3589, 3734)(7173, 8198)(8276, 8443)(8494, 8656)(8828, 9025)
HIV-1 isolate Fj062 from China, complete genome	EF036531	11676	Human immunodeficiency virus 1	11646	Lentivirus	11632	Retroviridae	NA	NA	NA	NA	NA	NA	NA	NA	10239	Viruses	2683	(1, 833)(4177, 4322)(7762, 8820)(9085, 9729)
Human immunodeficiency virus 1 proviral DNA, complete genome, clone: p03GH197AG66	AB286863	11676	Human immunodeficiency virus 1	11646	Lentivirus	11632	Retroviridae	NA	NA	NA	NA	NA	NA	NA	NA	10239	Viruses	2680	(1, 839)(957, 1167)(2423, 2569)(3435, 3549)(4189, 4334)(7786, 8459)(9124, 9671)
Human immunodeficiency virus 1 proviral DNA, complete genome, clone: pPRD320-01A44	AB485632	11676	Human immunodeficiency virus 1	11646	Lentivirus	11632	Retroviridae	NA	NA	NA	NA	NA	NA	NA	NA	10239	Viruses	2673	(1, 857)(2417, 2563)(3154, 3431)(4183, 4328)(7780, 8465)(9072, 9630)
HIV-1 isolate 03BRRJ327 from Brazil, complete genome	EU735536	11676	Human immunodeficiency virus 1	11646	Lentivirus	11632	Retroviridae	NA	NA	NA	NA	NA	NA	NA	NA	10239	Viruses	2672	(1, 253)(281, 640)(688, 819)(2532, 2919)(3558, 3703)(7118, 7803)(8019, 8220)(8455, 8959)
HIV-1 isolate CH6 from Chile, complete genome	AY536234	11676	Human immunodeficiency virus 1	11646	Lentivirus	11632	Retroviridae	NA	NA	NA	NA	NA	NA	NA	NA	10239	Viruses	2671	(1, 243)(316, 675)(723, 860)(1824, 1970)(2561, 3008)(3590, 3735)(7158, 8181)(8472, 8636)
HIV-1 isolate PS2008_Day377 from Australia, complete genome	DQ676876	11676	Human immunodeficiency virus 1	11646	Lentivirus	11632	Retroviridae	NA	NA	NA	NA	NA	NA	NA	NA	10239	Viruses	2664	(98, 457)(505, 636)(1606, 1752)(2343, 2849)(3372, 3517)(6968, 8011)(8297, 8624)
HIV-1 isolate PS2008_Day182 from Australia, complete genome	DQ676875	11676	Human immunodeficiency virus 1	11646	Lentivirus	11632	Retroviridae	NA	NA	NA	NA	NA	NA	NA	NA	10239	Viruses	2664	(98, 457)(505, 636)(1606, 1752)(2343, 2849)(3372, 3517)(6998, 8041)(8327, 8654)
HIV-1 isolate PS2008_Day0 from Australia, complete genome	DQ676874	11676	Human immunodeficiency virus 1	11646	Lentivirus	11632	Retroviridae	NA	NA	NA	NA	NA	NA	NA	NA	10239	Viruses	2664	(98, 457)(505, 636)(1606, 1752)(2343, 2849)(3372, 3517)(6998, 8041)(8327, 8654)
HIV-1 isolate BREPM1027 from Brazil, complete genome	EF637054	11676	Human immunodeficiency virus 1	11646	Lentivirus	11632	Retroviridae	NA	NA	NA	NA	NA	NA	NA	NA	10239	Viruses	2658	(1, 232)(263, 540)(667, 798)(1771, 1917)(2783, 2897)(3537, 3682)(7139, 8241)(8257, 8415)(8466, 8811)
HIV-1 isolate ES X1958 (B) from Spain, complete genome	EU786674	11676	Human immunodeficiency virus 1	11646	Lentivirus	11632	Retroviridae	NA	NA	NA	NA	NA	NA	NA	NA	10239	Viruses	2654	(137, 496)(542, 675)(1648, 1794)(2385, 2832)(3414, 3559)(7019, 8115)(8122, 8283)(8336, 8495)
HIV-1 isolate 14185.1 from USA, complete genome	DQ853445	11676	Human immunodeficiency virus 1	11646	Lentivirus	11632	Retroviridae	NA	NA	NA	NA	NA	NA	NA	NA	10239	Viruses	2653	(101, 457)(505, 636)(1615, 1761)(2352, 2799)(3381, 3526)(6986, 8076)(8295, 8626)
HIV-1 isolate 0744SV from Brazil, complete genome	JF804814	11676	Human immunodeficiency virus 1	11646	Lentivirus	11632	Retroviridae	NA	NA	NA	NA	NA	NA	NA	NA	10239	Viruses	2649	(29, 388)(436, 573)(2271, 2718)(3300, 3445)(6890, 7994)(8228, 8679)
HIV-1 isolate CH80 subtype BF from Chile, complete genome	FJ358521	11676	Human immunodeficiency virus 1	11646	Lentivirus	11632	Retroviridae	NA	NA	NA	NA	NA	NA	NA	NA	10239	Viruses	2648	(1, 253)(368, 561)(739, 877)(1840, 1986)(2577, 3083)(3606, 3751)(7173, 8275)(8494, 8652)
HIV-1 isolate CTL 033 from Denmark, complete genome	EF514709	11676	Human immunodeficiency virus 1	11646	Lentivirus	11632	Retroviridae	NA	NA	NA	NA	NA	NA	NA	NA	10239	Viruses	2648	(1, 227)(258, 535)(662, 793)(1775, 1921)(2512, 3018)(3541, 3686)(7166, 8214)(8261, 8422)
Human immunodeficiency virus 1 proviral DNA, complete genome, clone: pJPDR2192AE42	AB253711	11676	Human immunodeficiency virus 1	11646	Lentivirus	11632	Retroviridae	NA	NA	NA	NA	NA	NA	NA	NA	10239	Viruses	2646	(1, 153)(374, 876)(950, 1185)(4177, 4322)(7782, 8840)(9126, 9674)
HIV-1 isolate A047 from Argentina, complete genome	AF408627	11676	Human immunodeficiency virus 1	11646	Lentivirus	11632	Retroviridae	NA	NA	NA	NA	NA	NA	NA	NA	10239	Viruses	2643	(1, 262)(731, 868)(1832, 1978)(2569, 3075)(3598, 3743)(7173, 8207)(8491, 8898)
HIV-1 clone pBD6.15 from Cameroon, complete genome	AY271690	11676	Human immunodeficiency virus 1	11646	Lentivirus	11632	Retroviridae	NA	NA	NA	NA	NA	NA	NA	NA	10239	Viruses	2636	(2, 822)(939, 1181)(2409, 2555)(4175, 4320)(7814, 8486)(9169, 9774)
HIV-1 isolate 05BRRJ200 from Brazil, complete genome	EU735539	11676	Human immunodeficiency virus 1	11646	Lentivirus	11632	Retroviridae	NA	NA	NA	NA	NA	NA	NA	NA	10239	Viruses	2634	(1, 358)(431, 793)(841, 977)(1945, 2091)(3711, 3856)(7331, 8356)(8649, 9105)
Human immunodeficiency virus 1 proviral DNA, complete genome, clone:97GH-AG1	AB049811	11676	Human immunodeficiency virus 1	11646	Lentivirus	11632	Retroviridae	NA	NA	NA	NA	NA	NA	NA	NA	10239	Viruses	2633	(1, 825)(2394, 2540)(7778, 8824)(9135, 9748)
Human immunodeficiency virus 1 proviral DNA, complete genome, clone:p02ZMBCC09	AB254149	11676	Human immunodeficiency virus 1	11646	Lentivirus	11632	Retroviridae	NA	NA	NA	NA	NA	NA	NA	NA	10239	Viruses	2633	(1, 814)(1164, 1239)(2396, 2537)(7827, 8877)(9181, 9730)
Human immunodeficiency virus 1 proviral DNA, nearly complete genome, clone: p00CH-WS035_08_BC51	AB746344	11676	Human immunodeficiency virus 1	11646	Lentivirus	11632	Retroviridae	NA	NA	NA	NA	NA	NA	NA	NA	10239	Viruses	2633	(1, 812)(1283, 1414)(2369, 2510)(4138, 4280)(7746, 8431)(8879, 9040)(9091, 9646)
Human immunodeficiency virus 1 proviral DNA, complete genome, clone: pPRD320-12AE10	AB485655	11676	Human immunodeficiency virus 1	11646	Lentivirus	11632	Retroviridae	NA	NA	NA	NA	NA	NA	NA	NA	10239	Viruses	2633	(1, 832)(949, 1184)(1312, 1443)(2410, 2556)(7746, 8431)(9072, 9671)
Human immunodeficiency virus 1 proviral DNA, complete genome, clone: pJPDR2192AE08	AB253704	11676	Human immunodeficiency virus 1	11646	Lentivirus	11632	Retroviridae	NA	NA	NA	NA	NA	NA	NA	NA	10239	Viruses	2630	(1, 876)(4177, 4322)(8448, 9506)(9792, 10340)
Human immunodeficiency virus 1 proviral DNA, complete genome, clone: pJPDR2192AE05	AB253703	11676	Human immunodeficiency virus 1	11646	Lentivirus	11632	Retroviridae	NA	NA	NA	NA	NA	NA	NA	NA	10239	Viruses	2630	(1, 876)(4177, 4322)(7782, 8840)(9126, 9674)
Human immunodeficiency virus 1 proviral DNA, complete genome, clone: pJPDR2192AE41	AB253710	11676	Human immunodeficiency virus 1	11646	Lentivirus	11632	Retroviridae	NA	NA	NA	NA	NA	NA	NA	NA	10239	Viruses	2630	(1, 876)(4177, 4322)(7782, 8840)(9126, 9674)
HIV-1 isolate 53143 from Italy, complete genome	GU595149	11676	Human immunodeficiency virus 1	11646	Lentivirus	11632	Retroviridae	NA	NA	NA	NA	NA	NA	NA	NA	10239	Viruses	2630	(4, 104)(177, 540)(588, 727)(1703, 1849)(2440, 2828)(7073, 8099)(8414, 8875)
HIV-1 clone D24 from India, complete genome	EF469243	11676	Human immunodeficiency virus 1	11646	Lentivirus	11632	Retroviridae	NA	NA	NA	NA	NA	NA	NA	NA	10239	Viruses	2628	(1, 835)(1324, 1461)(4203, 4343)(7835, 8514)(8770, 8945)(9173, 9830)
HIV-1 isolate 57954 from Italy, complete genome	GU595150	11676	Human immunodeficiency virus 1	11646	Lentivirus	11632	Retroviridae	NA	NA	NA	NA	NA	NA	NA	NA	10239	Viruses	2623	(1, 694)(1174, 1311)(2275, 2421)(3288, 3402)(7622, 8659)(8758, 8908)(8965, 9304)
HIV-1 isolate pXJDC6291-2-7 from China, complete genome	KC503853	11676	Human immunodeficiency virus 1	11646	Lentivirus	11632	Retroviridae	NA	NA	NA	NA	NA	NA	NA	NA	10239	Viruses	2623	(1, 737)(1208, 1339)(2306, 2452)(4075, 4217)(7659, 8344)(8789, 8947)(8996, 9614)
Human immunodeficiency virus 1 genomic RNA, complete genome, isolate: #329	AB428559	11676	Human immunodeficiency virus 1	11646	Lentivirus	11632	Retroviridae	NA	NA	NA	NA	NA	NA	NA	NA	10239	Viruses	2623	(109, 465)(513, 644)(1629, 1775)(2370, 2642)(2645, 2755)(3395, 3540)(7017, 8117)(8330, 8685)
Human immunodeficiency virus 1 genomic RNA, complete genome, isolate: #285	AB428558	11676	Human immunodeficiency virus 1	11646	Lentivirus	11632	Retroviridae	NA	NA	NA	NA	NA	NA	NA	NA	10239	Viruses	2623	(109, 465)(513, 644)(1629, 1775)(2370, 2642)(2645, 2755)(3395, 3540)(7017, 8117)(8330, 8685)
HIV-1 isolate CAN11FULL from Canada, complete genome	AY779558	11676	Human immunodeficiency virus 1	11646	Lentivirus	11632	Retroviridae	NA	NA	NA	NA	NA	NA	NA	NA	10239	Viruses	2622	(1, 139)(167, 532)(580, 711)(1684, 1830)(2424, 2868)(7055, 8113)(8368, 8701)
HIV-1 isolate 14187.1 from USA, complete genome	DQ853447	11676	Human immunodeficiency virus 1	11646	Lentivirus	11632	Retroviridae	NA	NA	NA	NA	NA	NA	NA	NA	10239	Viruses	2622	(101, 378)(523, 654)(1633, 1779)(2370, 2865)(3399, 3544)(7016, 8106)(8325, 8656)
HIV-1 isolate FJ051 from China, complete genome	DQ859178	11676	Human immunodeficiency virus 1	11646	Lentivirus	11632	Retroviridae	NA	NA	NA	NA	NA	NA	NA	NA	10239	Viruses	2621	(1, 153)(374, 830)(947, 1182)(2408, 2554)(4173, 4319)(7740, 8798)(9092, 9254)(9475, 9733)
HIV-1 isolate C18 clone MBCC18B from Australia, complete genome	AF042102	11676	Human immunodeficiency virus 1	11646	Lentivirus	11632	Retroviridae	NA	NA	NA	NA	NA	NA	NA	NA	10239	Viruses	2620	(1, 157)(230, 604)(652, 783)(1792, 1938)(2529, 3035)(3558, 3703)(7175, 8220)(8431, 8540)
HIV-1 isolate 14184.1 from USA, complete genome	DQ853442	11676	Human immunodeficiency virus 1	11646	Lentivirus	11632	Retroviridae	NA	NA	NA	NA	NA	NA	NA	NA	10239	Viruses	2617	(101, 378)(514, 645)(1627, 1773)(2367, 2859)(3393, 3538)(6998, 8086)(8307, 8638)
HIV-1 isolate CH167.w8 from Malawi, complete genome	KC156213	11676	Human immunodeficiency virus 1	11646	Lentivirus	11632	Retroviridae	NA	NA	NA	NA	NA	NA	NA	NA	10239	Viruses	2612	(1, 817)(929, 1125)(1288, 1419)(4200, 4342)(7785, 8470)(9134, 9770)
HIV-1 isolate UY04_3987 from Uruguay, complete genome	FJ213781	11676	Human immunodeficiency virus 1	11646	Lentivirus	11632	Retroviridae	NA	NA	NA	NA	NA	NA	NA	NA	10239	Viruses	2609	(1, 241)(353, 578)(709, 847)(1828, 1974)(2565, 3071)(3594, 3739)(7191, 8228)(8519, 8683)
HIV-1 isolate 0614SV from Brazil, complete genome	JF804809	11676	Human immunodeficiency virus 1	11646	Lentivirus	11632	Retroviridae	NA	NA	NA	NA	NA	NA	NA	NA	10239	Viruses	2609	(106, 380)(513, 650)(2359, 2804)(3386, 3531)(6994, 8093)(8333, 8836)
HIV-1 strain TV001 clone 8_5 subtype C from South Africa, complete genome	AY162223	11676	Human immunodeficiency virus 1	11646	Lentivirus	11632	Retroviridae	NA	NA	NA	NA	NA	NA	NA	NA	10239	Viruses	2607	(1, 816)(928, 1121)(1287, 1418)(2391, 2532)(7795, 8480)(9145, 9781)
HIV-1 isolate MBCD36 from Australia, complete genome	AF042105	11676	Human immunodeficiency virus 1	11646	Lentivirus	11632	Retroviridae	NA	NA	NA	NA	NA	NA	NA	NA	10239	Viruses	2606	(1, 169)(242, 601)(649, 786)(1753, 1899)(2490, 2937)(3519, 3664)(7159, 8241)(8555, 8669)
HIV-1 isolate 01UYTRA1101 from Uruguay, complete genome	AY781125	11676	Human immunodeficiency virus 1	11646	Lentivirus	11632	Retroviridae	NA	NA	NA	NA	NA	NA	NA	NA	10239	Viruses	2604	(92, 451)(499, 628)(1603, 1749)(2342, 2730)(6939, 7965)(8253, 8803)
Human immunodeficiency virus 1 proviral DNA, complete genome, clone: pJPDR0492AE07	AB253681	11676	Human immunodeficiency virus 1	11646	Lentivirus	11632	Retroviridae	NA	NA	NA	NA	NA	NA	NA	NA	10239	Viruses	2602	(1, 832)(949, 1184)(4176, 4321)(7775, 8833)(9118, 9272)(9494, 9667)
Human immunodeficiency virus 1 proviral DNA, complete genome, clone: pJPDR0492AE11	AB253682	11676	Human immunodeficiency virus 1	11646	Lentivirus	11632	Retroviridae	NA	NA	NA	NA	NA	NA	NA	NA	10239	Viruses	2602	(1, 832)(949, 1184)(4176, 4321)(7778, 8836)(9122, 9276)(9497, 9670)
Human immunodeficiency virus 1 proviral DNA, complete genome, clone: pJPDR0492AE04	AB253423	11676	Human immunodeficiency virus 1	11646	Lentivirus	11632	Retroviridae	NA	NA	NA	NA	NA	NA	NA	NA	10239	Viruses	2602	(1, 832)(949, 1184)(4176, 4321)(7778, 8836)(9122, 9276)(9497, 9670)
HIV-1 isolate PS4048_Day0 from Australia, complete genome	DQ676886	11676	Human immunodeficiency virus 1	11646	Lentivirus	11632	Retroviridae	NA	NA	NA	NA	NA	NA	NA	NA	10239	Viruses	2602	(98, 359)(517, 645)(1618, 1764)(2357, 2745)(3384, 3529)(7021, 8047)(8143, 8304)(8353, 8692)
HIV-1 isolate RU98001 from Russia, complete genome	AF193277	11676	Human immunodeficiency virus 1	11646	Lentivirus	11632	Retroviridae	NA	NA	NA	NA	NA	NA	NA	NA	10239	Viruses	2595	(1, 235)(302, 483)(2505, 2952)(3534, 3679)(7073, 8089)(8392, 8958)
HIV-1 isolate ML415-2-1997 from Kenya, complete genome	AY322189	11676	Human immunodeficiency virus 1	11646	Lentivirus	11632	Retroviridae	NA	NA	NA	NA	NA	NA	NA	NA	10239	Viruses	2595	(1, 280)(356, 710)(760, 891)(1864, 2010)(3630, 3775)(7242, 8267)(8579, 9087)
Human immunodeficiency virus type 1 proviral complete genome, isolate 95ML84	AJ245481	11676	Human immunodeficiency virus 1	11646	Lentivirus	11632	Retroviridae	NA	NA	NA	NA	NA	NA	NA	NA	10239	Viruses	2594	(1, 835)(1315, 1451)(2425, 2571)(4191, 4336)(7746, 8431)(9073, 9715)
HIV-1 isolate BFP90 from Burkina Faso, complete genome	AF064699	11676	Human immunodeficiency virus 1	11646	Lentivirus	11632	Retroviridae	NA	NA	NA	NA	NA	NA	NA	NA	10239	Viruses	2593	(1, 842)(1319, 1455)(2426, 2572)(4192, 4337)(7818, 8491)(9129, 9775)
HIV-1 strain QJ001 from China, complete genome	KC914396	11676	Human immunodeficiency virus 1	11646	Lentivirus	11632	Retroviridae	NA	NA	NA	NA	NA	NA	NA	NA	10239	Viruses	2593	(1, 834)(1303, 1436)(2391, 2532)(7768, 8453)(8898, 9056)(9105, 9742)
HIV-1 isolate 01ZATM45 from South Africa, complete genome	AY228557	11676	Human immunodeficiency virus 1	11646	Lentivirus	11632	Retroviridae	NA	NA	NA	NA	NA	NA	NA	NA	10239	Viruses	2590	(1, 829)(2422, 2557)(4191, 4333)(7838, 8517)(8773, 8914)(9181, 9840)
HIV-1 isolate CH432.w4 from Malawi, complete genome	KC156218	11676	Human immunodeficiency virus 1	11646	Lentivirus	11632	Retroviridae	NA	NA	NA	NA	NA	NA	NA	NA	10239	Viruses	2590	(1, 836)(1307, 1438)(2411, 2540)(4173, 4322)(7821, 8506)(9149, 9804)
HIV-1 isolate D.ZA.84.R2 from South Africa, complete genome	AY773338	11676	Human immunodeficiency virus 1	11646	Lentivirus	11632	Retroviridae	NA	NA	NA	NA	NA	NA	NA	NA	10239	Viruses	2589	(1, 121)(190, 509)(559, 690)(1663, 1809)(2400, 2793)(3432, 3577)(7025, 8032)(8106, 8265)(8318, 8478)
Human immunodeficiency virus 1 proviral DNA, complete genome, clone: pPRD320-07C10	AB485643	11676	Human immunodeficiency virus 1	11646	Lentivirus	11632	Retroviridae	NA	NA	NA	NA	NA	NA	NA	NA	10239	Viruses	2589	(1, 840)(952, 1166)(1314, 1445)(4184, 4326)(7695, 8369)(9024, 9607)
HIV-1 isolate CB471 from Cuba, complete genome	AY900575	11676	Human immunodeficiency virus 1	11646	Lentivirus	11632	Retroviridae	NA	NA	NA	NA	NA	NA	NA	NA	10239	Viruses	2589	(1, 306)(380, 595)(743, 879)(1838, 1984)(2577, 3017)(3604, 3749)(7216, 8250)(8554, 8714)
HIV-1 isolate CTL 035 from Denmark, complete genome	EF514710	11676	Human immunodeficiency virus 1	11646	Lentivirus	11632	Retroviridae	NA	NA	NA	NA	NA	NA	NA	NA	10239	Viruses	2582	(2, 172)(200, 461)(619, 750)(1723, 1869)(2460, 2848)(3489, 3634)(7076, 8181)(8227, 8292)(8342, 8504)
Human immunodeficiency virus 1 proviral DNA, complete genome, clone:pJPDR1741AE25	AB253640	11676	Human immunodeficiency virus 1	11646	Lentivirus	11632	Retroviridae	NA	NA	NA	NA	NA	NA	NA	NA	10239	Viruses	2582	(1, 830)(2405, 2551)(7774, 8832)(9117, 9662)
Human immunodeficiency virus 1 proviral DNA, complete genome, clone: pJPDR1236AEC41	AB253695	11676	Human immunodeficiency virus 1	11646	Lentivirus	11632	Retroviridae	NA	NA	NA	NA	NA	NA	NA	NA	10239	Viruses	2581	(1, 830)(947, 1182)(4174, 4319)(7779, 8837)(9123, 9209)(9449, 9671)
HIV-1 isolate BREPM275 from Brazil, complete genome	AY771592	11676	Human immunodeficiency virus 1	11646	Lentivirus	11632	Retroviridae	NA	NA	NA	NA	NA	NA	NA	NA	10239	Viruses	2576	(102, 461)(509, 640)(2350, 2842)(3376, 3521)(6972, 8077)(8297, 8635)
Human immunodeficiency virus 1 proviral DNA, complete genome, clone: pPRD320-04AG31	AB485637	11676	Human immunodeficiency virus 1	11646	Lentivirus	11632	Retroviridae	NA	NA	NA	NA	NA	NA	NA	NA	10239	Viruses	2576	(1, 824)(2393, 2539)(7741, 8786)(9075, 9633)
Human immunodeficiency virus 1 proviral DNA, complete genome, clone: pPRD320-04AG02	AB485636	11676	Human immunodeficiency virus 1	11646	Lentivirus	11632	Retroviridae	NA	NA	NA	NA	NA	NA	NA	NA	10239	Viruses	2576	(1, 824)(2393, 2539)(7741, 8786)(9075, 9633)
HIV-1 isolate PMVL 027 from Denmark, complete genome	EF514698	11676	Human immunodeficiency virus 1	11646	Lentivirus	11632	Retroviridae	NA	NA	NA	NA	NA	NA	NA	NA	10239	Viruses	2573	(6, 178)(251, 512)(667, 804)(1773, 1917)(2508, 3014)(3537, 3682)(7119, 8155)(8431, 8595)
HIV-1 isolate 99UFRJ-2 from Brazil, complete genome	AY455780	11676	Human immunodeficiency virus 1	11646	Lentivirus	11632	Retroviridae	NA	NA	NA	NA	NA	NA	NA	NA	10239	Viruses	2571	(1, 390)(463, 822)(870, 1007)(1968, 2113)(3734, 3879)(7300, 8340)(8653, 9002)
HIV-1 isolate Cu100 from Cuba, complete genome	AY586546	11676	Human immunodeficiency virus 1	11646	Lentivirus	11632	Retroviridae	NA	NA	NA	NA	NA	NA	NA	NA	10239	Viruses	2569	(1, 289)(406, 621)(769, 905)(1873, 2019)(2615, 3052)(3639, 3784)(7271, 8305)(8606, 8766)
Human immunodeficiency virus 1 proviral DNA, complete genome, clone: pPRD320-07C28	AB485644	11676	Human immunodeficiency virus 1	11646	Lentivirus	11632	Retroviridae	NA	NA	NA	NA	NA	NA	NA	NA	10239	Viruses	2567	(1, 839)(951, 1144)(1313, 1444)(4183, 4325)(7694, 8368)(9023, 9606)
HIV-1 isolate 99ZALT21 from South Africa, complete genome	EU293446	11676	Human immunodeficiency virus 1	11646	Lentivirus	11632	Retroviridae	NA	NA	NA	NA	NA	NA	NA	NA	10239	Viruses	2567	(1, 814)(1285, 1423)(2374, 2515)(4143, 4285)(7745, 8430)(9081, 9723)
Human immunodeficiency virus 1 proviral DNA, complete genome, clone:pUG031-A1	AB098330	11676	Human immunodeficiency virus 1	11646	Lentivirus	11632	Retroviridae	NA	NA	NA	NA	NA	NA	NA	NA	10239	Viruses	2566	(1, 841)(910, 1105)(1278, 1414)(2376, 2522)(7727, 8412)(9058, 9616)
HIV-1 isolate 99ZALT5 from South Africa, complete genome	EU293445	11676	Human immunodeficiency virus 1	11646	Lentivirus	11632	Retroviridae	NA	NA	NA	NA	NA	NA	NA	NA	10239	Viruses	2566	(1, 816)(1287, 1424)(2400, 2541)(4169, 4311)(7770, 8453)(9125, 9767)
HIV-1 strain TV002 clone 12/5_1 subtype C from South Africa, complete genome	AY162224	11676	Human immunodeficiency virus 1	11646	Lentivirus	11632	Retroviridae	NA	NA	NA	NA	NA	NA	NA	NA	10239	Viruses	2566	(1, 826)(1297, 1428)(2398, 2539)(4167, 4309)(7752, 8437)(9102, 9738)
HIV-1 isolate CH200_TFa from Malawi, complete genome	KC156117	11676	Human immunodeficiency virus 1	11646	Lentivirus	11632	Retroviridae	NA	NA	NA	NA	NA	NA	NA	NA	10239	Viruses	2565	(1, 817)(1288, 1426)(2389, 2530)(4158, 4300)(7743, 8428)(9095, 9732)
HIV-1 isolate CH200_TFb from Malawi, complete genome	KC156118	11676	Human immunodeficiency virus 1	11646	Lentivirus	11632	Retroviridae	NA	NA	NA	NA	NA	NA	NA	NA	10239	Viruses	2565	(1, 817)(1288, 1419)(2389, 2530)(4151, 4300)(7737, 8422)(9089, 9726)
HIV-1 isolate CH200_TFc from Malawi, complete genome	KC156119	11676	Human immunodeficiency virus 1	11646	Lentivirus	11632	Retroviridae	NA	NA	NA	NA	NA	NA	NA	NA	10239	Viruses	2565	(1, 817)(1288, 1426)(2389, 2530)(4158, 4300)(7749, 8434)(9101, 9738)
HIV-1 isolate PS1038_Day0 from Australia, complete genome	DQ676870	11676	Human immunodeficiency virus 1	11646	Lentivirus	11632	Retroviridae	NA	NA	NA	NA	NA	NA	NA	NA	10239	Viruses	2565	(6, 65)(101, 370)(505, 636)(1609, 1755)(2349, 2852)(3375, 3520)(6962, 7945)(8053, 8211)(8262, 8424)
HIV-1 isolate 0679SV from Brazil, complete genome	JF804812	11676	Human immunodeficiency virus 1	11646	Lentivirus	11632	Retroviridae	NA	NA	NA	NA	NA	NA	NA	NA	10239	Viruses	2564	(2, 157)(271, 490)(646, 784)(2493, 2940)(7121, 8226)(8452, 8946)
HIV-1 isolate 99UFRJ-1 from Brazil, complete genome	AY455778	11676	Human immunodeficiency virus 1	11646	Lentivirus	11632	Retroviridae	NA	NA	NA	NA	NA	NA	NA	NA	10239	Viruses	2563	(1, 107)(135, 396)(554, 691)(2391, 2830)(7016, 8118)(8137, 8295)(8344, 8697)
HIV-1 isolate CH162.mo6 from South Africa, complete genome	KC156115	11676	Human immunodeficiency virus 1	11646	Lentivirus	11632	Retroviridae	NA	NA	NA	NA	NA	NA	NA	NA	10239	Viruses	2561	(1, 815)(1286, 1417)(2393, 2539)(4159, 4304)(7780, 8465)(9155, 9789)
HIV-1 isolate 04BRSQ46 from Brazil, complete genome	EU735540	11676	Human immunodeficiency virus 1	11646	Lentivirus	11632	Retroviridae	NA	NA	NA	NA	NA	NA	NA	NA	10239	Viruses	2561	(1, 325)(398, 673)(811, 948)(1912, 2058)(3678, 3823)(7271, 8296)(8577, 9079)
HIV-1 isolate CH141.w12 from Malawi, complete genome	KC156212	11676	Human immunodeficiency virus 1	11646	Lentivirus	11632	Retroviridae	NA	NA	NA	NA	NA	NA	NA	NA	10239	Viruses	2561	(1, 817)(1291, 1422)(2383, 2529)(4152, 4294)(7785, 8470)(9135, 9770)
HIV-1 isolate PS1038_Day174 from Australia, complete genome	DQ676871	11676	Human immunodeficiency virus 1	11646	Lentivirus	11632	Retroviridae	NA	NA	NA	NA	NA	NA	NA	NA	10239	Viruses	2560	(6, 65)(101, 370)(505, 636)(1609, 1755)(2349, 2852)(3375, 3520)(6965, 7943)(8056, 8214)(8265, 8427)
Human immunodeficiency virus 1 proviral DNA, nearly complete genome, clone: p01CH-DL001_08_BC37	AB746343	11676	Human immunodeficiency virus 1	11646	Lentivirus	11632	Retroviridae	NA	NA	NA	NA	NA	NA	NA	NA	10239	Viruses	2560	(1, 83)(240, 714)(1188, 1319)(2310, 2451)(4079, 4221)(7648, 8333)(8585, 8766)(8778, 8936)(8985, 9542)
Human immunodeficiency virus 1 proviral DNA, nearly complete genome, clone: p01CH-DL001_08_BC06	AB746342	11676	Human immunodeficiency virus 1	11646	Lentivirus	11632	Retroviridae	NA	NA	NA	NA	NA	NA	NA	NA	10239	Viruses	2560	(1, 83)(240, 714)(1188, 1319)(2271, 2412)(4040, 4182)(7609, 8294)(8546, 8727)(8739, 8897)(8946, 9503)
HIV-1 isolate BREPM1026 from Brazil, complete genome	EF637055	11676	Human immunodeficiency virus 1	11646	Lentivirus	11632	Retroviridae	NA	NA	NA	NA	NA	NA	NA	NA	10239	Viruses	2559	(4, 210)(238, 507)(645, 776)(1746, 1892)(3512, 3657)(7175, 8208)(8328, 8483)(8531, 8997)
HIV-1 isolate CH256_TF from Malawi, complete genome	KC156122	11676	Human immunodeficiency virus 1	11646	Lentivirus	11632	Retroviridae	NA	NA	NA	NA	NA	NA	NA	NA	10239	Viruses	2559	(1, 816)(1287, 1418)(2379, 2520)(4145, 4290)(7708, 8393)(9057, 9693)
HIV-1 isolate CANC8FULL from Canada, complete genome	AY779563	11676	Human immunodeficiency virus 1	11646	Lentivirus	11632	Retroviridae	NA	NA	NA	NA	NA	NA	NA	NA	10239	Viruses	2559	(1, 94)(167, 532)(580, 711)(1684, 1830)(2424, 2868)(7055, 8095)(8371, 8704)
HIV-1 isolate CH256.w96 from Malawi, complete genome	KC156214	11676	Human immunodeficiency virus 1	11646	Lentivirus	11632	Retroviridae	NA	NA	NA	NA	NA	NA	NA	NA	10239	Viruses	2558	(1, 816)(1287, 1418)(2379, 2520)(4145, 4290)(7720, 8404)(9069, 9705)
Human immunodeficiency virus 1 proviral DNA, complete genome, clone: pJPDR2192AE23	AB253708	11676	Human immunodeficiency virus 1	11646	Lentivirus	11632	Retroviridae	NA	NA	NA	NA	NA	NA	NA	NA	10239	Viruses	2557	(1, 153)(374, 876)(2411, 2557)(4177, 4322)(7782, 8840)(9126, 9674)
Human immunodeficiency virus 1 proviral DNA, complete genome, clone: pJPDR2192AE19	AB253707	11676	Human immunodeficiency virus 1	11646	Lentivirus	11632	Retroviridae	NA	NA	NA	NA	NA	NA	NA	NA	10239	Viruses	2557	(1, 153)(374, 876)(2411, 2557)(4177, 4322)(7782, 8840)(9126, 9674)
HIV-1 isolate CH185.mo6 from South Africa, complete genome	KC156116	11676	Human immunodeficiency virus 1	11646	Lentivirus	11632	Retroviridae	NA	NA	NA	NA	NA	NA	NA	NA	10239	Viruses	2555	(1, 815)(1286, 1422)(2399, 2545)(4165, 4304)(7740, 8419)(9117, 9752)
HIV-1 isolate CH185_TF from South Africa, complete genome	KC156129	11676	Human immunodeficiency virus 1	11646	Lentivirus	11632	Retroviridae	NA	NA	NA	NA	NA	NA	NA	NA	10239	Viruses	2555	(1, 815)(1286, 1422)(2399, 2545)(4165, 4304)(7740, 8419)(9117, 9752)
HIV-1 isolate CH067_TF from South Africa, complete genome	KC156125	11676	Human immunodeficiency virus 1	11646	Lentivirus	11632	Retroviridae	NA	NA	NA	NA	NA	NA	NA	NA	10239	Viruses	2555	(1, 816)(1275, 1406)(2367, 2496)(4133, 4278)(7675, 8363)(9022, 9663)
HIV-1 isolate CH042_TF from South Africa, complete genome	KC156123	11676	Human immunodeficiency virus 1	11646	Lentivirus	11632	Retroviridae	NA	NA	NA	NA	NA	NA	NA	NA	10239	Viruses	2551	(1, 813)(1287, 1418)(2361, 2502)(4130, 4272)(7735, 8420)(9082, 9716)
HIV-1 isolate CH042.mo6 from South Africa, complete genome	KC156124	11676	Human immunodeficiency virus 1	11646	Lentivirus	11632	Retroviridae	NA	NA	NA	NA	NA	NA	NA	NA	10239	Viruses	2551	(1, 813)(1287, 1418)(2361, 2502)(4130, 4272)(7735, 8420)(9082, 9716)
Human immunodeficiency virus 1 genomic RNA, complete genome, isolate: #398	AB428560	11676	Human immunodeficiency virus 1	11646	Lentivirus	11632	Retroviridae	NA	NA	NA	NA	NA	NA	NA	NA	10239	Viruses	2548	(109, 465)(513, 644)(1629, 1775)(2370, 2872)(3395, 3540)(7015, 8118)(8333, 8491)
Human immunodeficiency virus 1 genomic RNA, complete genome, isolate: #574	AB428562	11676	Human immunodeficiency virus 1	11646	Lentivirus	11632	Retroviridae	NA	NA	NA	NA	NA	NA	NA	NA	10239	Viruses	2547	(109, 465)(513, 644)(1629, 1775)(2370, 2872)(3395, 3540)(7012, 8114)(8330, 8488)
HIV-1 isolate pXJDC6291-13 from China, complete genome	KC492737	11676	Human immunodeficiency virus 1	11646	Lentivirus	11632	Retroviridae	NA	NA	NA	NA	NA	NA	NA	NA	10239	Viruses	2546	(2, 820)(1291, 1422)(2389, 2535)(4158, 4300)(7754, 8439)(9091, 9709)
[truncated: 2,976 more rows]
