# Supplementary material for: Comprehensive human amniotic fluid metagenomics supports the sterile womb hypothesis
Source: Sci Rep. 2022 Apr 27;12:6875. doi: 10.1038/s41598-022-10869-7 (PMC9046152; doi:10.1038/s41598-022-10869-7)
Supplement: Supplementary file 4 — Supplementary Table S5. [file 41598_2022_10869_MOESM4_ESM.xlsx]

## Sheet: Sheet1
Organism name	Organism NCBI Accession ID	Species TaxonID	Species Name	Genus TaxonID	Genus Name	Family TaxonID	Family Name	Order TaxonID	Order Name	Class TaxonID	Class Name	Phylum TaxonID	Phylum Name	Kingdom TaxonID	Kingdom Name	Superkingdom TaxonID	Superkingdom Name	Total bps removed due to similarity to human	Regions with similarity to human
Shigella boydii CDC 3083-94, complete genome	NC_010658	621	Shigella boydii	620	Shigella	543	Enterobacteriaceae	91347	Enterobacterales	1236	Gammaproteobacteria	1224	Proteobacteria	NA	NA	2	Bacteria	279339	(3754, 3906)(6094, 6653)(11530, 12869)(12900, 13669)(20895, 21312)(23812, 24178)(28732, 29296)(37667, 38436)(108218, 108986)(133693, 134706)(142831, 143611)(190464, 190650)(213123, 213501)(224017, 224799)(231474, 232254)(253584, 255566)(263055, 263823)(267700, 268474)(279339, 280109)(281651, 282436)(282576, 283345)(283507, 284843)(324384, 325159)(375482, 376815)(402112, 402884)(425732, 426503)(43…
Shigella sonnei 53G main chromosome, complete genome	NC_016822	624	Shigella sonnei	620	Shigella	543	Enterobacteriaceae	91347	Enterobacterales	1236	Gammaproteobacteria	1224	Proteobacteria	NA	NA	2	Bacteria	219517	(3755, 3907)(6095, 6654)(23713, 24498)(31538, 32168)(40573, 41343)(84471, 85240)(95590, 96358)(149193, 150206)(157321, 158093)(160658, 161996)(162158, 162931)(163894, 164665)(190449, 191219)(214744, 214930)(238798, 239176)(296733, 297502)(317376, 318152)(318164, 318943)(321148, 322502)(337527, 338297)(357006, 357778)(358046, 358153)(360731, 361519)(396356, 397132)(440692, 441472)(442222, 442990)(…
Shigella dysenteriae 1617, complete genome	NC_022912	622	Shigella dysenteriae	620	Shigella	543	Enterobacteriaceae	91347	Enterobacterales	1236	Gammaproteobacteria	1224	Proteobacteria	NA	NA	2	Bacteria	208393	(3754, 3906)(6094, 6653)(20472, 21256)(21259, 21625)(29930, 30011)(30014, 30224)(30232, 30520)(30535, 30804)(33350, 34342)(38604, 39045)(39047, 39335)(43981, 44545)(84752, 85528)(85533, 85805)(95865, 96113)(96117, 96224)(96227, 96641)(104857, 105632)(150860, 150958)(150962, 151627)(155406, 156088)(203046, 203232)(209290, 210073)(226826, 227203)(237531, 238308)(252183, 252956)(261432, 261923)(2619…
Shigella flexneri 2a str. 301 chromosome, complete genome	NC_004337	623	Shigella flexneri	620	Shigella	543	Enterobacteriaceae	91347	Enterobacterales	1236	Gammaproteobacteria	1224	Proteobacteria	NA	NA	2	Bacteria	201843	(3754, 3906)(6094, 6653)(18664, 19437)(24107, 24672)(86940, 87709)(140357, 141370)(148128, 148899)(194531, 194717)(206970, 207054)(217504, 217882)(235783, 237115)(265372, 267451)(273338, 274119)(278315, 279099)(307769, 308542)(378638, 379411)(459182, 459265)(464588, 464886)(465711, 466487)(478713, 479486)(483698, 484090)(494884, 496219)(503316, 504657)(520750, 521529)(523994, 524181)(558144, 5589…
Shigella dysenteriae Sd197 chromosome, complete genome	NC_007606	622	Shigella dysenteriae	620	Shigella	543	Enterobacteriaceae	91347	Enterobacterales	1236	Gammaproteobacteria	1224	Proteobacteria	NA	NA	2	Bacteria	200948	(3754, 3906)(6094, 6653)(20479, 21266)(29740, 30513)(33059, 34051)(38535, 39304)(43941, 44505)(85006, 85787)(96214, 96985)(105388, 106161)(151388, 152161)(155812, 156587)(203849, 204035)(210092, 210867)(227213, 227590)(238387, 239164)(253385, 254154)(262845, 263613)(267950, 268723)(275900, 276658)(339975, 341308)(359989, 360758)(362014, 362121)(364699, 364914)(364964, 365488)(378674, 379442)(3796…
Shigella flexneri 1a strain 0228, complete genome	NZ_CP012735	623	Shigella flexneri	620	Shigella	543	Enterobacteriaceae	91347	Enterobacterales	1236	Gammaproteobacteria	1224	Proteobacteria	NA	NA	2	Bacteria	187845	(6107, 6880)(35550, 36334)(40530, 41311)(47198, 49277)(79802, 81134)(99035, 99413)(109505, 109589)(121842, 122028)(167656, 168427)(175185, 176198)(228849, 229618)(291373, 291938)(296608, 297381)(309390, 309949)(312137, 312289)(352749, 353519)(381944, 382725)(403398, 404167)(407585, 408356)(417977, 418167)(425750, 425826)(425861, 425937)(425972, 426048)(426083, 426159)(426316, 426389)(434177, 4349…
Pseudomonas fluorescens A506, complete genome	NC_017911	294	Pseudomonas fluorescens	286	Pseudomonas	135621	Pseudomonadaceae	72274	Pseudomonadales	1236	Gammaproteobacteria	1224	Proteobacteria	NA	NA	2	Bacteria	162586	(57, 800)(40677, 41288)(73679, 75124)(87575, 89051)(96145, 96222)(129181, 129877)(188575, 189204)(245943, 246622)(247891, 248594)(263912, 265146)(267757, 269623)(276513, 277269)(288376, 289210)(295522, 295633)(341469, 343115)(370053, 370779)(377324, 377788)(379833, 380831)(384617, 384731)(391866, 392608)(415564, 416270)(433697, 434135)(449744, 450187)(473000, 474127)(524102, 524668)(528004, 52892…
Pseudomonas sp. WCS374 genome	NZ_CP007638	1495331	Pseudomonas sp. WCS374	286	Pseudomonas	135621	Pseudomonadaceae	72274	Pseudomonadales	1236	Gammaproteobacteria	1224	Proteobacteria	NA	NA	2	Bacteria	155591	(53, 796)(40673, 41284)(73658, 75103)(87554, 89030)(129161, 129857)(192477, 193106)(262194, 262875)(263857, 264846)(280168, 281473)(284013, 285879)(292769, 293525)(304538, 305372)(311684, 311795)(357492, 359138)(386109, 386835)(393378, 393842)(395887, 396885)(400672, 400786)(407918, 408660)(431618, 432324)(449731, 450169)(465777, 466220)(488970, 490120)(539504, 540070)(543406, 544331)(564264, 564…
Pseudomonas sp. Eur1 9.41 CD10DRAFT_unitig_0_quiver.2_C, whole genome shotgun sequence	NZ_JQLM01000002	378534	Pseudomonas sp. Eur1 9.41	286	Pseudomonas	135621	Pseudomonadaceae	72274	Pseudomonadales	1236	Gammaproteobacteria	1224	Proteobacteria	NA	NA	2	Bacteria	155492	(631, 1165)(30591, 31646)(35888, 36574)(43825, 44509)(60042, 60130)(64282, 64383)(99550, 99638)(101065, 101166)(109797, 111012)(119866, 119954)(122757, 123964)(125066, 125154)(125168, 125524)(130639, 131080)(149388, 150007)(164489, 165030)(252562, 252650)(263274, 263965)(270370, 271163)(272221, 273017)(295473, 295561)(315507, 315594)(369479, 369566)(381494, 382340)(400192, 400293)(444363, 445114)…
Pseudomonas sp. bs2935 genome assembly, chromosome: I	LT629744	1761895	Pseudomonas sp. bs2935	286	Pseudomonas	135621	Pseudomonadaceae	72274	Pseudomonadales	1236	Gammaproteobacteria	1224	Proteobacteria	NA	NA	2	Bacteria	153992	(39238, 39934)(80064, 81540)(93991, 95436)(127810, 128421)(168298, 169041)(174206, 174916)(274331, 274791)(281960, 282405)(302039, 302663)(306120, 307078)(313210, 313914)(353821, 355218)(357975, 358563)(358576, 359218)(394147, 394705)(455937, 456616)(457311, 457830)(504509, 504568)(517092, 517688)(521483, 522905)(546414, 546489)(551316, 551824)(555570, 555645)(578342, 578891)(588184, 588294)(5906…
Pseudomonas synxantha BG33R chromosome, whole genome shotgun sequence	NZ_CM001514	47883	Pseudomonas synxantha	286	Pseudomonas	135621	Pseudomonadaceae	72274	Pseudomonadales	1236	Gammaproteobacteria	1224	Proteobacteria	NA	NA	2	Bacteria	124591	(1, 585)(65984, 66450)(98868, 100313)(112689, 114161)(145310, 145904)(147360, 147743)(216439, 216939)(239918, 240006)(284635, 285245)(286575, 287238)(304219, 305257)(307856, 308398)(308435, 309696)(328184, 329012)(348900, 348988)(378882, 379350)(379599, 380313)(412709, 413435)(419947, 420393)(433706, 434448)(448737, 448813)(450943, 451202)(486500, 486798)(510023, 511150)(560217, 560752)(564123, 5…
Pseudomonas libanensis strain BS2975 genome assembly, chromosome: I	NZ_LT629699	75588	Pseudomonas libanensis	286	Pseudomonas	135621	Pseudomonadaceae	72274	Pseudomonadales	1236	Gammaproteobacteria	1224	Proteobacteria	NA	NA	2	Bacteria	121164	(43105, 43342)(71643, 72476)(79183, 79631)(82273, 82712)(149842, 151189)(244927, 245568)(318587, 318705)(413989, 414710)(434349, 434918)(458220, 459640)(475728, 476292)(478909, 479696)(623869, 623963)(646187, 646668)(736242, 737075)(738112, 738889)(742071, 742813)(780884, 780970)(851048, 851624)(1010949, 1011360)(1213164, 1213838)(1214319, 1214962)(1218137, 1218762)(1218822, 1219016)(1226545, 122…
Pseudomonas sp. BRG-100 scaffold00001, whole genome shotgun sequence	NZ_JPRX01000001	1524267	Pseudomonas sp. BRG-100	286	Pseudomonas	135621	Pseudomonadaceae	72274	Pseudomonadales	1236	Gammaproteobacteria	1224	Proteobacteria	NA	NA	2	Bacteria	119079	(3342, 3958)(15982, 16671)(23923, 24609)(28748, 29864)(70888, 71400)(84231, 84741)(92280, 92493)(92554, 93179)(96293, 96911)(97411, 98091)(107421, 107970)(190903, 191394)(343577, 344083)(357684, 358890)(360078, 360458)(365516, 365958)(380323, 380825)(396506, 397047)(501425, 502234)(553023, 553091)(570896, 571304)(593781, 594697)(709937, 710488)(730668, 731416)(765094, 765734)(802070, 802690)(8585…
Pseudomonas orientalis strain BS2775 genome assembly, chromosome: I	NZ_LT629782	76758	Pseudomonas orientalis	286	Pseudomonas	135621	Pseudomonadaceae	72274	Pseudomonadales	1236	Gammaproteobacteria	1224	Proteobacteria	NA	NA	2	Bacteria	101467	(978, 1282)(2803, 3323)(5859, 6522)(12669, 12757)(37615, 38375)(66109, 66196)(73332, 73420)(119304, 120016)(120751, 121438)(122144, 122384)(259540, 259979)(265045, 265675)(269699, 269787)(277175, 277263)(313774, 314370)(334602, 335117)(381255, 381344)(456215, 456303)(469411, 469499)(564889, 564994)(576162, 576936)(580407, 580495)(631026, 631567)(639774, 639862)(645767, 646395)(660644, 661088)(666…
Shigella sp. PAMC 28760, complete genome	NZ_CP014768	1813821	Shigella sp. PAMC 28760	620	Shigella	543	Enterobacteriaceae	91347	Enterobacterales	1236	Gammaproteobacteria	1224	Proteobacteria	NA	NA	2	Bacteria	96377	(22448, 22514)(27524, 27916)(54831, 55209)(65846, 67285)(70621, 71041)(94420, 95575)(146004, 146658)(165220, 165598)(182512, 182893)(195960, 196214)(239090, 239333)(239526, 239830)(297744, 298124)(303921, 304005)(338949, 339327)(361085, 361149)(430866, 431528)(435856, 436618)(441562, 442078)(450458, 450685)(492089, 492980)(501970, 502029)(519280, 519353)(519389, 519465)(519500, 519576)(527159, 52…
Pseudomonas sp. TKP, complete genome	NC_023064	1415630	Pseudomonas sp. TKP	286	Pseudomonas	135621	Pseudomonadaceae	72274	Pseudomonadales	1236	Gammaproteobacteria	1224	Proteobacteria	NA	NA	2	Bacteria	95106	(288, 1025)(26655, 27105)(118709, 119950)(165415, 166009)(167330, 167850)(222744, 223230)(249056, 249144)(294326, 294933)(295010, 295098)(309095, 309641)(309650, 310084)(320799, 321339)(322516, 322603)(331439, 332253)(384241, 384329)(384767, 386150)(412168, 412256)(444327, 444415)(446818, 447544)(454073, 454537)(473283, 474019)(484787, 484892)(487188, 487445)(529921, 530188)(565442, 566565)(62129…
Escherichia coli str. K-12 substr. MG1655, complete genome	NC_000913	562	Escherichia coli	561	Escherichia	543	Enterobacteriaceae	91347	Enterobacterales	1236	Gammaproteobacteria	1224	Proteobacteria	NA	NA	2	Bacteria	94604	(3755, 3907)(6095, 6654)(15371, 16743)(19789, 20564)(25152, 25782)(142266, 143279)(203587, 203773)(226249, 226627)(257908, 258679)(273955, 274107)(274127, 275051)(279162, 279932)(287757, 288135)(290633, 291406)(307248, 307885)(315229, 316488)(363180, 363287)(365865, 366653)(381260, 382593)(391709, 392966)(534857, 535155)(566567, 566642)(566777, 568034)(574588, 574743)(574763, 575687)(580441, 5805…
Pseudomonas extremorientalis strain BS2774 genome assembly, chromosome: I	NZ_LT629708	169669	Pseudomonas extremorientalis	286	Pseudomonas	135621	Pseudomonadaceae	72274	Pseudomonadales	1236	Gammaproteobacteria	1224	Proteobacteria	NA	NA	2	Bacteria	94428	(97896, 98742)(192719, 193260)(230774, 231218)(236258, 236589)(237989, 238467)(252581, 253505)(344650, 345193)(360457, 360836)(372448, 373134)(440349, 440818)(457044, 457564)(465347, 465975)(485664, 486237)(564970, 565368)(832935, 833706)(1155479, 1156272)(1156965, 1157529)(1173636, 1175056)(1228078, 1228605)(1260588, 1261309)(1418257, 1418898)(1423690, 1423869)(1446933, 1447585)(1484739, 1486070…
Pseudomonas costantinii strain BS2773, whole genome shotgun sequence	NZ_FNTS01000002	168469	Pseudomonas costantinii	286	Pseudomonas	135621	Pseudomonadaceae	72274	Pseudomonadales	1236	Gammaproteobacteria	1224	Proteobacteria	NA	NA	2	Bacteria	93365	(72222, 72727)(88478, 88986)(96524, 96715)(96780, 97405)(170758, 170865)(234831, 235001)(522956, 523526)(783444, 783555)(936197, 936871)(954963, 955092)(1036013, 1036806)(1037393, 1037957)(1054100, 1055520)(1078146, 1078672)(1098010, 1098125)(1099534, 1100255)(1176779, 1176893)(1184556, 1184631)(1227145, 1227786)(1232590, 1232768)(1253517, 1253969)(1255355, 1256007)(1338174, 1338600)(1422709, 142…
Pseudomonas antarctica strain BS2772 genome assembly, chromosome: I	NZ_LT629704	219572	Pseudomonas antarctica	286	Pseudomonas	135621	Pseudomonadaceae	72274	Pseudomonadales	1236	Gammaproteobacteria	1224	Proteobacteria	NA	NA	2	Bacteria	91942	(1265, 1785)(3299, 3603)(48939, 48998)(72073, 72227)(112353, 113109)(116478, 116592)(143784, 144137)(157273, 157920)(160988, 161305)(161428, 162391)(163771, 164290)(195224, 195786)(221653, 221775)(230110, 230216)(238193, 238611)(254408, 254600)(262821, 263325)(266781, 267199)(317675, 318805)(341414, 341680)(383803, 384062)(389831, 389944)(400605, 401347)(420743, 421191)(427823, 428549)(473738, 47…
Pseudomonas fluorescens SBW25 complete genome	NC_012660	294	Pseudomonas fluorescens	286	Pseudomonas	135621	Pseudomonadaceae	72274	Pseudomonadales	1236	Gammaproteobacteria	1224	Proteobacteria	NA	NA	2	Bacteria	89904	(1, 563)(73195, 74436)(87712, 88529)(120192, 120786)(122108, 122628)(161625, 162125)(226762, 227256)(228672, 229282)(240744, 241747)(249001, 249739)(250114, 250802)(268240, 269058)(281206, 281650)(323572, 325018)(368526, 369251)(375783, 376234)(395580, 396316)(410990, 411249)(445919, 446188)(469047, 470160)(525053, 525554)(536614, 537161)(551686, 552110)(567663, 568290)(592716, 593259)(620757, 62…
Pseudomonas tolaasii strain 2192T genome	NZ_CP020369	29442	Pseudomonas tolaasii	286	Pseudomonas	135621	Pseudomonadaceae	72274	Pseudomonadales	1236	Gammaproteobacteria	1224	Proteobacteria	NA	NA	2	Bacteria	86145	(4980, 5057)(5405, 6633)(19356, 19827)(20027, 20778)(27900, 27972)(56309, 56791)(90036, 90501)(105331, 106150)(135466, 135903)(151242, 151352)(175599, 175672)(175777, 175891)(176596, 177282)(178017, 178756)(320515, 320626)(320637, 321005)(330358, 331324)(333989, 334096)(334140, 334708)(393253, 393365)(407879, 407989)(450405, 451112)(451126, 451554)(453377, 454170)(548291, 548674)(550131, 550725)(…
Pseudomonas yamanorum strain LMG 27247 genome assembly, chromosome: I	LT629793	515393	Pseudomonas yamanorum	286	Pseudomonas	135621	Pseudomonadaceae	72274	Pseudomonadales	1236	Gammaproteobacteria	1224	Proteobacteria	NA	NA	2	Bacteria	85715	(141165, 141279)(148128, 148523)(155770, 156178)(222798, 223065)(264316, 265226)(277811, 278210)(278223, 278650)(726132, 726220)(742253, 743046)(743663, 744306)(761119, 762539)(844884, 845673)(897944, 898057)(1029314, 1029750)(1032428, 1032875)(1039598, 1040428)(1288982, 1289740)(1346243, 1346356)(1543982, 1545211)(1569972, 1570536)(1571153, 1571230)(1576645, 1578867)(1586850, 1587065)(1587677, 1…
Pseudomonas fluorescens strain L228 chromosome, complete genome	NZ_CP015639	294	Pseudomonas fluorescens	286	Pseudomonas	135621	Pseudomonadaceae	72274	Pseudomonadales	1236	Gammaproteobacteria	1224	Proteobacteria	NA	NA	2	Bacteria	85629	(588, 1146)(3922, 4914)(117603, 118825)(128573, 129391)(141570, 142016)(181402, 182848)(242451, 243176)(249728, 250176)(268496, 269232)(304940, 305441)(360599, 361719)(384525, 384823)(413991, 414585)(519478, 520582)(553597, 554240)(556562, 557528)(557662, 558128)(586389, 586932)(610832, 611296)(627034, 627458)(641186, 641490)(647935, 648318)(666294, 666754)(673156, 673638)(724993, 725710)(746942,…
Pseudomonas extremaustralis strain DSM 17835 genome assembly, chromosome: I	NZ_LT629689	359110	Pseudomonas extremaustralis	286	Pseudomonas	135621	Pseudomonadaceae	72274	Pseudomonadales	1236	Gammaproteobacteria	1224	Proteobacteria	NA	NA	2	Bacteria	83395	(7405, 7492)(56405, 56831)(56849, 57113)(96455, 96964)(120319, 120919)(132525, 133407)(135406, 135980)(136593, 136830)(144232, 146464)(151881, 152463)(198141, 198781)(199607, 200271)(279728, 280012)(310004, 310285)(330635, 331562)(454616, 455242)(528005, 528601)(550950, 551783)(558413, 558862)(797182, 797834)(864109, 864197)(961770, 962491)(973721, 973787)(992805, 993331)(1019157, 1020577)(102216…
Escherichia coli O104:H4 str. 2011C-3493 chromosome, complete genome	NC_018658	562	Escherichia coli	561	Escherichia	543	Enterobacteriaceae	91347	Enterobacterales	1236	Gammaproteobacteria	1224	Proteobacteria	NA	NA	2	Bacteria	78949	(17456, 18046)(18726, 19343)(46750, 47463)(53424, 53565)(69825, 71187)(91526, 92297)(156303, 157708)(160239, 161184)(219258, 219849)(277259, 277415)(372920, 372981)(396450, 396590)(482010, 482143)(527259, 527637)(555057, 555561)(596431, 596550)(655930, 656057)(659089, 659366)(684435, 684509)(696019, 696787)(721282, 721916)(759989, 760309)(865213, 865360)(940901, 941240)(941728, 942497)(992835, 99…
Pseudomonas poae RE*1-1-14, complete genome	NC_020209	200451	Pseudomonas poae	286	Pseudomonas	135621	Pseudomonadaceae	72274	Pseudomonadales	1236	Gammaproteobacteria	1224	Proteobacteria	NA	NA	2	Bacteria	77573	(22887, 23635)(118879, 119366)(143100, 143442)(148038, 148607)(190269, 190432)(270830, 271150)(378849, 379375)(665256, 666076)(678380, 679534)(699311, 699754)(741427, 742138)(783168, 783745)(786544, 787428)(802297, 802606)(899073, 899255)(926200, 926946)(1116669, 1117202)(1135061, 1135745)(1179511, 1179585)(1179771, 1179844)(1193177, 1193641)(1211806, 1212595)(1264810, 1264948)(1279758, 1280352)(…
Pseudomonas sp. R81 scaffold00001, whole genome shotgun sequence	NZ_JH635997	1144885	Pseudomonas sp. R81	286	Pseudomonas	135621	Pseudomonadaceae	72274	Pseudomonadales	1236	Gammaproteobacteria	1224	Proteobacteria	NA	NA	2	Bacteria	77359	(64715, 65467)(69498, 69854)(96764, 97486)(277471, 277931)(293363, 294285)(294676, 294979)(295217, 295583)(370827, 371034)(371461, 371919)(424128, 424842)(433177, 433259)(454801, 455016)(490325, 490807)(527219, 527866)(607652, 607811)(608981, 609666)(674072, 674385)(675270, 675698)(691064, 691616)(747015, 748378)(753366, 753947)(810910, 811076)(815549, 816069)(816760, 817241)(883723, 884218)(9250…
Pseudomonas trivialis strain BS3111 genome assembly, chromosome: I	NZ_LT629760	200450	Pseudomonas trivialis	286	Pseudomonas	135621	Pseudomonadaceae	72274	Pseudomonadales	1236	Gammaproteobacteria	1224	Proteobacteria	NA	NA	2	Bacteria	75925	(10073, 10648)(84246, 84415)(85110, 85653)(171697, 172397)(182774, 183316)(192432, 192654)(192695, 193202)(253733, 253880)(279068, 279872)(281897, 282474)(426430, 427182)(430234, 430771)(441142, 441211)(451581, 452079)(453421, 454015)(558416, 558778)(614182, 614608)(649374, 650287)(650645, 650975)(741045, 741495)(750901, 751437)(796468, 797182)(805365, 805447)(810232, 810730)(812072, 812666)(8271…
Escherichia coli UMN026, complete genome	NC_011751	562	Escherichia coli	561	Escherichia	543	Enterobacteriaceae	91347	Enterobacterales	1236	Gammaproteobacteria	1224	Proteobacteria	NA	NA	2	Bacteria	73976	(3713, 3865)(6053, 6612)(29510, 30075)(146581, 147594)(206612, 206798)(229099, 229476)(350913, 351550)(421542, 421649)(424227, 424442)(424491, 425015)(609845, 609928)(647988, 648986)(654352, 654481)(654823, 654898)(665438, 665515)(665584, 666346)(668006, 668158)(671580, 672289)(673695, 674260)(676012, 676484)(677903, 678508)(678545, 679454)(680548, 680708)(695160, 695552)(735656, 735843)(777889, …
Pseudomonas rhodesiae strain BS2777 genome assembly, chromosome: I	NZ_LT629801	76760	Pseudomonas rhodesiae	286	Pseudomonas	135621	Pseudomonadaceae	72274	Pseudomonadales	1236	Gammaproteobacteria	1224	Proteobacteria	NA	NA	2	Bacteria	73799	(37559, 38011)(38436, 38562)(177763, 178085)(178287, 178418)(213093, 213562)(250355, 250883)(373549, 374068)(375599, 375982)(408121, 408873)(547766, 548343)(550293, 551205)(576977, 577124)(650487, 651148)(660317, 660785)(671318, 672014)(837462, 838037)(904153, 904487)(910100, 910512)(910540, 910809)(969153, 969753)(990119, 991027)(994355, 994927)(995539, 995753)(1003126, 1005346)(1010781, 1011932…
Escherichia sp. KTE172 acHaD-supercont1.3, whole genome shotgun sequence	NZ_KE137316	1279005	Escherichia sp. KTE172	561	Escherichia	543	Enterobacteriaceae	91347	Enterobacterales	1236	Gammaproteobacteria	1224	Proteobacteria	NA	NA	2	Bacteria	71758	(1, 221)(1691, 1933)(3127, 3408)(3612, 3910)(3947, 4841)(5950, 6110)(27762, 28532)(104088, 104223)(164625, 165079)(165187, 166050)(167144, 167215)(174884, 175072)(175371, 175834)(185586, 186262)(187111, 187572)(203559, 204110)(322293, 322388)(322934, 323168)(388306, 388534)(397471, 397955)(430460, 431616)(433046, 434578)(454623, 455086)(455325, 455516)(457779, 458060)(464697, 464757)(496336, 4964…
Pseudomonas brenneri strain BS2771 genome assembly, chromosome: I	LT629800	129817	Pseudomonas brenneri	286	Pseudomonas	135621	Pseudomonadaceae	72274	Pseudomonadales	1236	Gammaproteobacteria	1224	Proteobacteria	NA	NA	2	Bacteria	71657	(1, 386)(1706, 2225)(82528, 83090)(85090, 85936)(165775, 166193)(166228, 166934)(269316, 269892)(336094, 336457)(395453, 395875)(414195, 414380)(452544, 452632)(473777, 474362)(475375, 476037)(499008, 499526)(556195, 556482)(594494, 594966)(619131, 619815)(637074, 637175)(666811, 666884)(667071, 667144)(688270, 688734)(775438, 775599)(827887, 828519)(831027, 831107)(835264, 835676)(960969, 961147…
Escherichia coli 042 complete genome	NC_017626	562	Escherichia coli	561	Escherichia	543	Enterobacteriaceae	91347	Enterobacterales	1236	Gammaproteobacteria	1224	Proteobacteria	NA	NA	2	Bacteria	69618	(3754, 3906)(7530, 8098)(20549, 21321)(31697, 32262)(148588, 149601)(208611, 208797)(231098, 231476)(356184, 356821)(426040, 426147)(428725, 429513)(493275, 493335)(617655, 617716)(665198, 665972)(697802, 697989)(740141, 741010)(743517, 744288)(751617, 751865)(877085, 878081)(886016, 886131)(893402, 893475)(924144, 925127)(1048576, 1049146)(1075224, 1075933)(1123474, 1123750)(1239551, 1239942)(13…
Escherichia coli O157:H7 str. Sakai, complete genome	NC_002695	562	Escherichia coli	561	Escherichia	543	Enterobacteriaceae	91347	Enterobacterales	1236	Gammaproteobacteria	1224	Proteobacteria	NA	NA	2	Bacteria	67522	(3772, 3924)(6112, 6671)(29563, 30127)(146640, 147630)(206930, 207116)(229580, 229958)(302795, 303109)(303462, 303530)(339656, 340286)(419956, 420063)(422641, 422856)(422905, 423429)(660951, 661343)(702186, 702373)(745743, 746612)(749119, 749890)(757219, 757467)(891092, 892088)(895075, 896026)(916184, 916244)(922717, 922993)(935911, 936894)(943406, 943550)(1063790, 1064360)(1090356, 1091065)(1145…
Escherichia coli IAI39 chromosome, complete genome	NC_011750	562	Escherichia coli	561	Escherichia	543	Enterobacteriaceae	91347	Enterobacterales	1236	Gammaproteobacteria	1224	Proteobacteria	NA	NA	2	Bacteria	66966	(3753, 3905)(33363, 33930)(152097, 153110)(213840, 214026)(365392, 366180)(368758, 368865)(435201, 435980)(439508, 440145)(479649, 480026)(505014, 505788)(542471, 542677)(544391, 544662)(546071, 546636)(548001, 548833)(550285, 550870)(550912, 551821)(552915, 553075)(557583, 557867)(569606, 569998)(600301, 600488)(642448, 643317)(645824, 646595)(779550, 780318)(783780, 784776)(796510, 797493)(9515…
Escherichia albertii KF1, complete genome	NZ_CP007025	208962	Escherichia albertii	561	Escherichia	543	Enterobacteriaceae	91347	Enterobacterales	1236	Gammaproteobacteria	1224	Proteobacteria	NA	NA	2	Bacteria	63894	(3513, 4852)(44433, 45145)(181795, 182230)(183086, 183762)(219021, 219148)(219348, 219449)(309706, 311045)(365222, 365613)(451142, 451374)(463799, 465130)(466948, 467277)(521578, 521854)(567707, 568017)(607614, 608184)(625294, 626065)(722027, 723010)(730580, 731481)(838193, 838276)(869463, 870231)(872738, 873602)(915589, 915776)(957165, 958502)(1085630, 1085689)(1122610, 1123952)(1180823, 1182928…
Pseudomonas marginalis strain BS2952, whole genome shotgun sequence	NZ_FNSU01000003	298	Pseudomonas marginalis	286	Pseudomonas	135621	Pseudomonadaceae	72274	Pseudomonadales	1236	Gammaproteobacteria	1224	Proteobacteria	NA	NA	2	Bacteria	63576	(46311, 46442)(142014, 142116)(166150, 166696)(186693, 186799)(221620, 222110)(292803, 293921)(362206, 362308)(470586, 470688)(511745, 512553)(600464, 601005)(616638, 617147)(644322, 644766)(649902, 650233)(651631, 652071)(665079, 665533)(757835, 758269)(769815, 770501)(935628, 936104)(941902, 942004)(952046, 952562)(960153, 960349)(978481, 978840)(1077961, 1078360)(1422521, 1422609)(1437033, 143…
Pseudomonas sp. DRA525 genome	NZ_CP018743	1916993	Pseudomonas sp. DRA525	286	Pseudomonas	135621	Pseudomonadaceae	72274	Pseudomonadales	1236	Gammaproteobacteria	1224	Proteobacteria	NA	NA	2	Bacteria	59576	(391, 774)(7067, 7508)(12069, 12840)(21093, 21724)(26511, 27453)(28618, 29214)(70221, 70749)(289830, 290377)(346624, 347369)(376542, 377195)(463192, 463699)(484800, 484869)(487506, 487850)(611159, 611717)(620729, 621442)(683144, 683729)(761869, 762375)(902921, 902995)(903167, 903241)(903327, 903400)(934801, 935262)(943063, 943675)(958142, 958689)(985011, 985601)(1140116, 1140852)(1307023, 1307205…
Pseudomonas sp. FGI182, complete genome	NZ_CP007012	1259844	Pseudomonas sp. FGI182	286	Pseudomonas	135621	Pseudomonadaceae	72274	Pseudomonadales	1236	Gammaproteobacteria	1224	Proteobacteria	NA	NA	2	Bacteria	58733	(439, 798)(126778, 126960)(128660, 129043)(132411, 132593)(134104, 134487)(194875, 194967)(231698, 232434)(256997, 257490)(285937, 286923)(287099, 287298)(359490, 360023)(453722, 454138)(505822, 506004)(507704, 508087)(523560, 524274)(581167, 581674)(690240, 690422)(691934, 692317)(698689, 699130)(703691, 704462)(710482, 711078)(735009, 735537)(898624, 899171)(956296, 957041)(985063, 985716)(1078…
Pseudomonas plecoglossicida strain NyZ12, complete genome	NZ_CP010359	70775	Pseudomonas plecoglossicida	286	Pseudomonas	135621	Pseudomonadaceae	72274	Pseudomonadales	1236	Gammaproteobacteria	1224	Proteobacteria	NA	NA	2	Bacteria	57036	(5496, 5568)(135682, 136192)(184150, 184602)(196438, 196736)(271478, 272497)(382711, 383275)(438697, 439152)(455171, 455353)(457055, 457438)(485906, 486481)(521605, 523340)(593373, 594121)(763523, 764163)(802420, 802873)(806490, 806937)(895756, 896426)(910455, 910629)(911991, 912364)(920700, 922935)(927836, 928243)(989403, 989869)(1037818, 1038355)(1069061, 1070016)(1071595, 1072163)(1096665, 109…
Pseudomonas frederiksbergensis strain AS1, complete genome	NZ_CP018319	104087	Pseudomonas frederiksbergensis	286	Pseudomonas	135621	Pseudomonadaceae	72274	Pseudomonadales	1236	Gammaproteobacteria	1224	Proteobacteria	NA	NA	2	Bacteria	55769	(79812, 79927)(212324, 212433)(218539, 219326)(219938, 219999)(220022, 220575)(248393, 249811)(284142, 284703)(287388, 287497)(287584, 287693)(305095, 305214)(313134, 313245)(319018, 319129)(341778, 341880)(402790, 402896)(466526, 466635)(477914, 478024)(487394, 487506)(520255, 520439)(544384, 544904)(546026, 546620)(560277, 560385)(651463, 651571)(661851, 661959)(663183, 663307)(721033, 721148)(…
Pseudomonas monteilii SB3078, complete genome	NC_023075	76759	Pseudomonas monteilii	286	Pseudomonas	135621	Pseudomonadaceae	72274	Pseudomonadales	1236	Gammaproteobacteria	1224	Proteobacteria	NA	NA	2	Bacteria	54921	(73548, 73964)(111651, 111932)(126566, 126748)(128260, 128643)(142933, 143647)(201275, 201782)(236699, 237021)(251855, 251955)(298719, 298901)(300413, 300796)(307010, 307451)(312012, 312783)(318785, 319378)(364112, 364640)(529984, 530531)(590543, 591288)(619145, 619798)(671285, 671561)(710109, 710615)(731787, 731856)(734494, 734841)(862935, 863361)(872283, 872996)(933851, 934436)(1016687, 1017193…
Pseudomonas putida NBRC 14164 DNA, complete genome	NC_021505	303	Pseudomonas putida	286	Pseudomonas	135621	Pseudomonadaceae	72274	Pseudomonadales	1236	Gammaproteobacteria	1224	Proteobacteria	NA	NA	2	Bacteria	53447	(304, 663)(25546, 26181)(31388, 31474)(164660, 164842)(166239, 166736)(170105, 170287)(171875, 172372)(282493, 283229)(307712, 308205)(336850, 337867)(406081, 406614)(498688, 499106)(550704, 550886)(552437, 552934)(567207, 567921)(629128, 629635)(787272, 787454)(788851, 789348)(941304, 941824)(1001688, 1001965)(1076811, 1077981)(1187357, 1187930)(1248349, 1248860)(1264787, 1264969)(1266366, 12668…
Escherichia coli O83:H1 str. NRG 857C chromosome, complete genome	NC_017634	562	Escherichia coli	561	Escherichia	543	Enterobacteriaceae	91347	Enterobacterales	1236	Gammaproteobacteria	1224	Proteobacteria	NA	NA	2	Bacteria	52731	(3761, 3913)(26699, 27293)(134624, 134713)(147601, 148614)(207701, 207887)(230307, 230684)(306675, 307312)(336828, 337607)(374216, 374323)(376901, 377116)(377165, 377689)(529261, 529544)(553658, 553928)(559302, 559694)(589158, 589345)(630976, 631845)(634352, 635123)(763033, 764016)(890630, 891200)(915471, 916180)(963556, 963832)(1012701, 1012774)(1109143, 1109204)(1121648, 1122039)(1174168, 11751…
Pseudomonas mosselii SJ10, complete genome	NZ_CP009365	78327	Pseudomonas mosselii	286	Pseudomonas	135621	Pseudomonadaceae	72274	Pseudomonadales	1236	Gammaproteobacteria	1224	Proteobacteria	NA	NA	2	Bacteria	52048	(66499, 67537)(216482, 217276)(236019, 236562)(236573, 237745)(427342, 428091)(562401, 562539)(622112, 622567)(627151, 627225)(627399, 627472)(627917, 628560)(658788, 659251)(668667, 669062)(680940, 681961)(696549, 697448)(699921, 700412)(714829, 715293)(722249, 722843)(736994, 737593)(826326, 826924)(849994, 852219)(949024, 949624)(1205604, 1205911)(1228791, 1229559)(1279502, 1279966)(1349168, 1…
Pseudomonas mucidolens strain LMG 2223 genome assembly, chromosome: I	LT629802	46679	Pseudomonas mucidolens	286	Pseudomonas	135621	Pseudomonadaceae	72274	Pseudomonadales	1236	Gammaproteobacteria	1224	Proteobacteria	NA	NA	2	Bacteria	51018	(25239, 25636)(30251, 30676)(399726, 399867)(493118, 493830)(563860, 564192)(578223, 578395)(606771, 606873)(697313, 697898)(698988, 699658)(808612, 809070)(831652, 832331)(878629, 878702)(878889, 878962)(1059671, 1059757)(1095077, 1095358)(1097313, 1097904)(1104714, 1105161)(1107793, 1108229)(1290351, 1290418)(1412311, 1412399)(1479469, 1480187)(1523848, 1525268)(1541287, 1541972)(1542473, 15432…
Cronobacter sakazakii strain ATCC 29544, complete genome	NZ_CP011047	28141	Cronobacter sakazakii	413496	Cronobacter	543	Enterobacteriaceae	91347	Enterobacterales	1236	Gammaproteobacteria	1224	Proteobacteria	NA	NA	2	Bacteria	49784	(50199, 50577)(157519, 158301)(199398, 200185)(244571, 245341)(257521, 257978)(310016, 310788)(311970, 312739)(386362, 387131)(390045, 390817)(436421, 436719)(438210, 438984)(448481, 448966)(448971, 449447)(457743, 458266)(458315, 458530)(462673, 463441)(488632, 489402)(510427, 511198)(511762, 512543)(513830, 514604)(596255, 597029)(658490, 658868)(692653, 692738)(698772, 699150)(755736, 756510)(…
Pseudomonas putida KT2440 chromosome, complete genome	NC_002947	303	Pseudomonas putida	286	Pseudomonas	135621	Pseudomonadaceae	72274	Pseudomonadales	1236	Gammaproteobacteria	1224	Proteobacteria	NA	NA	2	Bacteria	49740	(9461, 9819)(10007, 10116)(34681, 35316)(40523, 40609)(172009, 172191)(173678, 174061)(177439, 177621)(179108, 179491)(272088, 272821)(296877, 297370)(325018, 325823)(325872, 326319)(386930, 387463)(473905, 474321)(525569, 525751)(527238, 527621)(541804, 542518)(698444, 698626)(700326, 700709)(706740, 706822)(707015, 707456)(712017, 712775)(725044, 725986)(727178, 727791)(781246, 781774)(990163, …
Pseudomonas sp. CCOS 191 genome assembly Pseudomonas sp. strain CCOS 191, chromosome : I	NZ_LN847264	1649877	Pseudomonas sp. CCOS 191	286	Pseudomonas	135621	Pseudomonadaceae	72274	Pseudomonadales	1236	Gammaproteobacteria	1224	Proteobacteria	NA	NA	2	Bacteria	48527	(488, 803)(73185, 73927)(121042, 121454)(150828, 151145)(200997, 201733)(387724, 387972)(412020, 412397)(430097, 430567)(452479, 452916)(484391, 484728)(516708, 517139)(533210, 533640)(585932, 586033)(605921, 606479)(641428, 641942)(663032, 663399)(720359, 720877)(737174, 738021)(758412, 758937)(797339, 797521)(799226, 799610)(885581, 885763)(887440, 887824)(893984, 894425)(898988, 899746)(905784…
Pseudomonas putida B6-2 chromosome, complete genome	NZ_CP015202	303	Pseudomonas putida	286	Pseudomonas	135621	Pseudomonadaceae	72274	Pseudomonadales	1236	Gammaproteobacteria	1224	Proteobacteria	NA	NA	2	Bacteria	48347	(791, 1174)(82899, 83632)(107750, 108243)(136281, 137301)(323066, 323482)(374805, 374987)(376652, 377035)(391215, 391929)(450110, 450611)(558741, 559099)(559293, 559393)(681519, 681701)(683188, 683571)(686933, 687115)(688813, 689197)(737148, 737892)(738954, 739896)(752372, 753143)(757704, 758145)(758340, 758421)(764421, 764804)(766291, 766473)(901012, 901478)(995805, 996342)(1025811, 1026766)(102…
Pseudomonas sp. JY-Q, complete genome	NZ_CP011525	1338689	Pseudomonas sp. JY-Q	286	Pseudomonas	135621	Pseudomonadaceae	72274	Pseudomonadales	1236	Gammaproteobacteria	1224	Proteobacteria	NA	NA	2	Bacteria	47322	(73345, 74773)(79870, 80603)(145200, 145752)(149341, 149750)(188001, 188508)(201540, 201712)(211204, 211663)(364529, 364999)(417152, 417463)(452729, 453159)(467655, 468113)(514853, 515479)(518223, 518852)(524862, 524964)(629639, 630022)(942412, 943045)(948716, 948786)(960935, 961782)(982152, 982686)(1019148, 1019330)(1020995, 1021378)(1148957, 1149468)(1208935, 1209632)(1242829, 1243519)(1404352,…
Vibrio scophthalmi strain VS-12 chromosome 2, complete sequence	NZ_CP016308	45658	Vibrio scophthalmi	662	Vibrio	641	Vibrionaceae	135623	Vibrionales	1236	Gammaproteobacteria	1224	Proteobacteria	NA	NA	2	Bacteria	47138	(207723, 209064)(211578, 212924)(276668, 278008)(279830, 281165)(287964, 289320)(444771, 446113)(490231, 491572)(664447, 665791)(666825, 668172)(692096, 693449)(800682, 802027)(802565, 803900)(888684, 890030)(898948, 900292)(996355, 997713)(1015174, 1016519)(1025022, 1026367)(1086697, 1088041)(1113090, 1114429)(1116233, 1117580)(1117583, 1118929)(1119907, 1121247)(1154953, 1156302)(1161164, 11625…
Pseudomonas entomophila str. L48 chromosome,complete sequence	NC_008027	312306	Pseudomonas entomophila	286	Pseudomonas	135621	Pseudomonadaceae	72274	Pseudomonadales	1236	Gammaproteobacteria	1224	Proteobacteria	NA	NA	2	Bacteria	47019	(496, 830)(116127, 116309)(117985, 118369)(232746, 233239)(268851, 269377)(274402, 275111)(275166, 275610)(336855, 337103)(361180, 361851)(381636, 382106)(408848, 409285)(438390, 438809)(475118, 475342)(490668, 490850)(492526, 492910)(507155, 507869)(697136, 697318)(698994, 699378)(747238, 747523)(796244, 796762)(813586, 814431)(838858, 839394)(985034, 985581)(1073754, 1074225)(1104276, 1104929)(…
Pseudomonas sp. VLB120, complete genome	NC_022738	69328	Pseudomonas sp. VLB120	286	Pseudomonas	135621	Pseudomonadaceae	72274	Pseudomonadales	1236	Gammaproteobacteria	1224	Proteobacteria	NA	NA	2	Bacteria	46557	(1, 269)(46239, 46874)(52081, 52167)(192528, 192710)(194412, 194795)(198152, 198334)(200036, 200419)(265454, 265986)(282678, 282770)(395461, 395810)(439933, 440370)(473689, 474027)(504117, 504594)(568520, 569036)(575243, 575345)(596380, 596984)(631080, 631607)(663025, 663403)(776480, 777010)(793573, 794420)(852165, 852347)(854011, 854394)(861595, 861661)(989706, 990218)(1050831, 1051115)(1124546,…
Pseudomonas sp. MRSN12121, complete genome	NZ_CP010892	1611770	Pseudomonas sp. MRSN12121	286	Pseudomonas	135621	Pseudomonadaceae	72274	Pseudomonadales	1236	Gammaproteobacteria	1224	Proteobacteria	NA	NA	2	Bacteria	46351	(73263, 73722)(122626, 123220)(124660, 125043)(198389, 198765)(247311, 247889)(284012, 284470)(288183, 288559)(324224, 324690)(408966, 409412)(438543, 439282)(486082, 486349)(511568, 512262)(569024, 569212)(626168, 626723)(650756, 651270)(651383, 652358)(652441, 652786)(654867, 655370)(690233, 690992)(804282, 804876)(806315, 806698)(813861, 813934)(1072678, 1072974)(1124944, 1125120)(1187179, 118…
Pseudomonas sp. MS586, complete genome	NZ_CP014205	1785145	Pseudomonas sp. MS586	286	Pseudomonas	135621	Pseudomonadaceae	72274	Pseudomonadales	1236	Gammaproteobacteria	1224	Proteobacteria	NA	NA	2	Bacteria	46149	(47695, 47807)(56109, 56518)(104621, 104715)(166926, 167212)(181426, 181540)(217190, 217874)(302703, 303145)(371801, 371907)(417899, 418003)(420185, 420315)(425127, 425727)(438252, 439167)(442460, 442577)(453521, 455749)(466928, 467491)(525755, 525862)(571167, 571423)(571509, 571621)(647889, 647998)(782155, 782264)(789943, 790353)(790464, 791183)(969610, 970140)(991223, 991330)(999529, 999997)(10…
Klebsiella oxytoca strain CAV1374, complete genome	NZ_CP011636	571	Klebsiella oxytoca	570	Klebsiella	543	Enterobacteriaceae	91347	Enterobacterales	1236	Gammaproteobacteria	1224	Proteobacteria	NA	NA	2	Bacteria	45970	(58825, 59141)(118729, 118816)(124697, 125074)(216805, 218244)(228857, 229173)(368697, 369074)(395890, 396281)(551418, 551719)(607031, 607945)(689717, 690441)(751809, 752578)(925597, 925913)(983082, 983806)(984282, 985006)(1240831, 1241059)(1610265, 1611035)(1641004, 1641230)(1657622, 1658346)(1661981, 1662705)(1761436, 1762160)(1799873, 1800597)(1823421, 1823647)(1843872, 1844652)(1875649, 18760…
Pseudomonas moraviensis R28-S chromosome, whole genome shotgun sequence	NZ_CM002330	321662	Pseudomonas moraviensis	286	Pseudomonas	135621	Pseudomonadaceae	72274	Pseudomonadales	1236	Gammaproteobacteria	1224	Proteobacteria	NA	NA	2	Bacteria	42682	(560, 943)(96130, 96235)(98312, 98420)(136327, 136841)(148433, 148544)(246226, 246663)(268581, 269249)(280239, 280357)(312659, 312925)(340543, 341257)(383330, 383436)(405267, 405460)(476154, 476674)(515154, 515602)(549191, 549300)(549407, 550098)(550202, 550498)(614656, 614799)(643818, 643928)(670885, 671128)(672806, 673189)(679938, 680321)(687467, 687547)(771068, 771178)(785520, 786367)(864212, …
Pseudomonas protegens Cab57 DNA, complete genome	NZ_AP014522	380021	Pseudomonas protegens	286	Pseudomonas	135621	Pseudomonadaceae	72274	Pseudomonadales	1236	Gammaproteobacteria	1224	Proteobacteria	NA	NA	2	Bacteria	42247	(20, 696)(76178, 76643)(76647, 77087)(125735, 125978)(127494, 128014)(193583, 193954)(319910, 320363)(429997, 430444)(458859, 459600)(506411, 506648)(531598, 532716)(604322, 604545)(662142, 662691)(689470, 689986)(690013, 690976)(691061, 691404)(693448, 693965)(741276, 742032)(851651, 851894)(853410, 853930)(895318, 896069)(1217342, 1217868)(1253031, 1253608)(1354213, 1354617)(1354686, 1355374)(1…
Pseudomonas sp. St29 DNA, complete genome	NZ_AP014628	1500687	Pseudomonas sp. St29	286	Pseudomonas	135621	Pseudomonadaceae	72274	Pseudomonadales	1236	Gammaproteobacteria	1224	Proteobacteria	NA	NA	2	Bacteria	41494	(21, 697)(75366, 75836)(124962, 125205)(126709, 127229)(270722, 271163)(313917, 314370)(415353, 415800)(438593, 439302)(486162, 486415)(518593, 519731)(556939, 557472)(592182, 592400)(648436, 648988)(677219, 677735)(677842, 678806)(678891, 679251)(718409, 719100)(821149, 821654)(826149, 826392)(827896, 828416)(835584, 835651)(870341, 870782)(1184117, 1184643)(1219885, 1220451)(1329917, 1330317)(1…
Pseudomonas protegens CHA0, complete genome	NC_021237	380021	Pseudomonas protegens	286	Pseudomonas	135621	Pseudomonadaceae	72274	Pseudomonadales	1236	Gammaproteobacteria	1224	Proteobacteria	NA	NA	2	Bacteria	41266	(20, 690)(74220, 74685)(123798, 124041)(125557, 126077)(193764, 194135)(268897, 269356)(320667, 321120)(433289, 433736)(462151, 462892)(509708, 509945)(534893, 536011)(607645, 607868)(665471, 666020)(694170, 694686)(694791, 695754)(695839, 696182)(698226, 698743)(746884, 747640)(857327, 857570)(859086, 859606)(966203, 967049)(1243251, 1243828)(1345018, 1345583)(1354451, 1354969)(1913399, 1913891)…
Pseudomonas sp. Os17 DNA, complete genome	NZ_AP014627	1500686	Pseudomonas sp. Os17	286	Pseudomonas	135621	Pseudomonadaceae	72274	Pseudomonadales	1236	Gammaproteobacteria	1224	Proteobacteria	NA	NA	2	Bacteria	41080	(20, 693)(75431, 75901)(125029, 125272)(126776, 127296)(257208, 257649)(401664, 402111)(424904, 425613)(472467, 472720)(497064, 498202)(535558, 536070)(570624, 570842)(628445, 628997)(657225, 657741)(657849, 658812)(658897, 659257)(709296, 709987)(812035, 812540)(817036, 817279)(818784, 819304)(826461, 826528)(861580, 862021)(1171715, 1172241)(1207483, 1208049)(1317371, 1317771)(1317840, 1318405)…
Pseudomonas sp. DR 5-09, complete genome	NZ_CP011566	1534110	Pseudomonas sp. DR 5-09	286	Pseudomonas	135621	Pseudomonadaceae	72274	Pseudomonadales	1236	Gammaproteobacteria	1224	Proteobacteria	NA	NA	2	Bacteria	40898	(221, 962)(72242, 72712)(126074, 126668)(128137, 128520)(198180, 198540)(256851, 257393)(292332, 292783)(383244, 383680)(386299, 387235)(456378, 456626)(483250, 484363)(548791, 548984)(609811, 610324)(639601, 640116)(641181, 641541)(678911, 679627)(802449, 803043)(804512, 804895)(897216, 897904)(979070, 979180)(1127581, 1128101)(1164357, 1164929)(1254376, 1254486)(1262470, 1262907)(1365983, 13661…
Pseudomonas chlororaphis O6 chromosome, whole genome shotgun sequence	NZ_CM001490	587753	Pseudomonas chlororaphis	286	Pseudomonas	135621	Pseudomonadaceae	72274	Pseudomonadales	1236	Gammaproteobacteria	1224	Proteobacteria	NA	NA	2	Bacteria	40852	(1, 590)(74879, 75098)(79727, 80186)(258994, 259572)(289986, 290538)(290553, 290990)(328395, 328861)(423751, 424197)(440672, 441613)(455484, 456187)(503203, 503470)(528736, 529874)(586855, 587044)(643910, 644453)(672233, 672746)(672888, 673866)(673951, 674294)(676383, 676873)(712656, 713347)(831311, 831816)(841112, 841180)(1113351, 1113527)(1178183, 1178709)(1215550, 1216127)(1306466, 1306854)(13…
Pseudomonas sp. NFR02, whole genome shotgun sequence	NZ_FPJJ01000001	1566229	Pseudomonas sp. NFR02	286	Pseudomonas	135621	Pseudomonadaceae	72274	Pseudomonadales	1236	Gammaproteobacteria	1224	Proteobacteria	NA	NA	2	Bacteria	40256	(19087, 19194)(28573, 29292)(38149, 39202)(80205, 80925)(91657, 91778)(98499, 98567)(103414, 103994)(112696, 113891)(119374, 120362)(123685, 124260)(124869, 125485)(133006, 135237)(140540, 141816)(176868, 177341)(181690, 181778)(186612, 187252)(188203, 188891)(189856, 190839)(192318, 193686)(212574, 213203)(217729, 218345)(245185, 246373)(275572, 276329)(301630, 301911)(323213, 324134)(389463, 38…
Vibrio scophthalmi strain VS-12 chromosome 1, complete sequence	NZ_CP016307	45658	Vibrio scophthalmi	662	Vibrio	641	Vibrionaceae	135623	Vibrionales	1236	Gammaproteobacteria	1224	Proteobacteria	NA	NA	2	Bacteria	39987	(16300, 17647)(47669, 48049)(53247, 53627)(92569, 93917)(181152, 181532)(186903, 187283)(285179, 285559)(548019, 548399)(553518, 553898)(558838, 559218)(619617, 620957)(712262, 713602)(858689, 859069)(1199142, 1200484)(1206993, 1208335)(1533454, 1534798)(1535120, 1536478)(1554557, 1555910)(1564881, 1566240)(1698941, 1700285)(1937178, 1938521)(1961173, 1962511)(1973638, 1974978)(2039425, 2040784)(…
Pseudomonas umsongensis strain BS3657 genome assembly, chromosome: I	NZ_LT629767	198618	Pseudomonas umsongensis	286	Pseudomonas	135621	Pseudomonadaceae	72274	Pseudomonadales	1236	Gammaproteobacteria	1224	Proteobacteria	NA	NA	2	Bacteria	39886	(162184, 162696)(178085, 178199)(292383, 292724)(303992, 304101)(366022, 366126)(396122, 396566)(406184, 406896)(416645, 417049)(605136, 605706)(609876, 609994)(660774, 660884)(720424, 720523)(737267, 737350)(877140, 877427)(913052, 913159)(933110, 933794)(1045586, 1046555)(1051266, 1051470)(1059245, 1061464)(1069032, 1069595)(1114475, 1114588)(1136077, 1136399)(1136476, 1136699)(1288107, 1288170…
Escherichia sp. KTE114 acHaN-supercont1.2, whole genome shotgun sequence	NZ_KE136626	1169321	Escherichia sp. KTE114	561	Escherichia	543	Enterobacteriaceae	91347	Enterobacterales	1236	Gammaproteobacteria	1224	Proteobacteria	NA	NA	2	Bacteria	39560	(24479, 24841)(250274, 250583)(284946, 285716)(340399, 340625)(507368, 507684)(560355, 560986)(582266, 582370)(591938, 592012)(611430, 611700)(678430, 678515)(740350, 740540)(748122, 748198)(748234, 748307)(774606, 775497)(818248, 818445)(829174, 829836)(919030, 919346)(956174, 956258)(962061, 962377)(1038361, 1038665)(1038858, 1039101)(1069718, 1070663)(1071821, 1071904)(1073193, 1073992)(107412…
Pseudomonas sp. B10 genome assembly, chromosome: I	NZ_LT707063	118613	Pseudomonas sp. B10	286	Pseudomonas	135621	Pseudomonadaceae	72274	Pseudomonadales	1236	Gammaproteobacteria	1224	Proteobacteria	NA	NA	2	Bacteria	38786	(4730, 4839)(15664, 15768)(118414, 118527)(124586, 124695)(127550, 127657)(387315, 387810)(499904, 500435)(508089, 508199)(690111, 690782)(692918, 693064)(788087, 788197)(1045897, 1046003)(1121744, 1121855)(1121898, 1122429)(1127524, 1127636)(1156189, 1156302)(1237631, 1238399)(1239022, 1239083)(1255826, 1257246)(1292711, 1292822)(1297447, 1297555)(1299308, 1299894)(1339005, 1339115)(1391383, 139…
Pseudomonas lini strain BS3782 genome assembly, chromosome: I	NZ_LT629746	163011	Pseudomonas lini	286	Pseudomonas	135621	Pseudomonadaceae	72274	Pseudomonadales	1236	Gammaproteobacteria	1224	Proteobacteria	NA	NA	2	Bacteria	38443	(1682, 2202)(3510, 4104)(68006, 68117)(71097, 71276)(167772, 167884)(205103, 205212)(240153, 240950)(293644, 293754)(318752, 319272)(320580, 321174)(445123, 445876)(478465, 478951)(484529, 485507)(515129, 515672)(575535, 575724)(647934, 648642)(673349, 673612)(703028, 703287)(725189, 725300)(743616, 744053)(810420, 810530)(836404, 836512)(851439, 851556)(862557, 863100)(865954, 866071)(891734, 89…
Pseudomonas granadensis strain LMG 27940 genome assembly, chromosome: I	LT629778	1421430	Pseudomonas granadensis	286	Pseudomonas	135621	Pseudomonadaceae	72274	Pseudomonadales	1236	Gammaproteobacteria	1224	Proteobacteria	NA	NA	2	Bacteria	38186	(31595, 32032)(55258, 55996)(99933, 100200)(125372, 126086)(190923, 191121)(261194, 261714)(300665, 300974)(337962, 338718)(466080, 466674)(468002, 468522)(545667, 545750)(552146, 552943)(785031, 785534)(827726, 828303)(937093, 937656)(1038813, 1038959)(1117653, 1118088)(1131880, 1132014)(1167298, 1167405)(1213281, 1213391)(1220831, 1220916)(1322681, 1322788)(1381418, 1381530)(1386166, 1386453)(1…
Pseudomonas brassicacearum subsp. brassicacearum NFM421, complete genome	NC_015379	930166	Pseudomonas brassicacearum	286	Pseudomonas	135621	Pseudomonadaceae	72274	Pseudomonadales	1236	Gammaproteobacteria	1224	Proteobacteria	NA	NA	2	Bacteria	37980	(47, 712)(40687, 41154)(93104, 93223)(135844, 136364)(141187, 141667)(147030, 147744)(182946, 183540)(184879, 185377)(354965, 355502)(438753, 439200)(442420, 443361)(463074, 463748)(515136, 515384)(546645, 547345)(613932, 614127)(678135, 678678)(704921, 705419)(706669, 706992)(709061, 709619)(745685, 746441)(746545, 746840)(845106, 845700)(847057, 847555)(994512, 995206)(1067050, 1067162)(1070136…
Pseudomonas sp. Z003-0.4C(8344-21) genome assembly, chromosome: I	LT629756	1855380	Pseudomonas sp. Z003-0.4C(8344-21)	286	Pseudomonas	135621	Pseudomonadaceae	72274	Pseudomonadales	1236	Gammaproteobacteria	1224	Proteobacteria	NA	NA	2	Bacteria	37858	(115204, 115587)(117052, 117646)(170351, 170818)(242139, 242801)(369251, 369681)(370051, 370566)(377342, 378075)(669453, 669570)(672206, 672584)(673473, 673786)(738948, 739455)(815457, 816105)(901518, 902002)(956022, 956616)(957934, 958454)(972613, 973329)(1177655, 1178185)(1204003, 1204394)(1209017, 1209445)(1283316, 1283910)(1285260, 1285758)(1306113, 1306225)(1534649, 1534756)(1690681, 1691130…
Pseudomonas vancouverensis strain BS3656 genome assembly, chromosome: I	LT629803	95300	Pseudomonas vancouverensis	286	Pseudomonas	135621	Pseudomonadaceae	72274	Pseudomonadales	1236	Gammaproteobacteria	1224	Proteobacteria	NA	NA	2	Bacteria	37713	(40121, 40209)(163507, 164019)(231640, 232206)(368476, 368860)(368998, 369561)(378303, 379014)(517880, 518436)(539558, 540143)(566752, 566825)(567011, 567084)(864067, 864661)(866128, 866511)(1026842, 1027503)(1093298, 1093363)(1146823, 1147379)(1160167, 1161092)(1165832, 1166008)(1173883, 1176111)(1184861, 1185424)(1327230, 1327342)(1330142, 1330572)(1461226, 1461820)(1463288, 1463671)(1925667, 1…
Pseudomonas thivervalensis strain BS3779 genome assembly, chromosome: I	NZ_LT629691	86265	Pseudomonas thivervalensis	286	Pseudomonas	135621	Pseudomonadaceae	72274	Pseudomonadales	1236	Gammaproteobacteria	1224	Proteobacteria	NA	NA	2	Bacteria	37710	(62420, 62528)(125195, 125306)(128321, 128760)(271624, 273044)(290126, 290190)(291222, 292015)(477812, 477928)(482666, 482844)(878153, 878271)(2037232, 2037377)(2039517, 2040210)(2162762, 2163355)(2214978, 2215464)(2382873, 2383108)(2383188, 2383510)(2416008, 2418237)(2426758, 2426935)(2427599, 2428119)(2430169, 2431141)(2444438, 2445013)(2449940, 2450055)(2452247, 2452356)(2466048, 2466161)(2947…
Escherichia sp. KTE11 acEuU-supercont1.4, whole genome shotgun sequence	NZ_KB732249	1169331	Escherichia sp. KTE11	561	Escherichia	543	Enterobacteriaceae	91347	Enterobacterales	1236	Gammaproteobacteria	1224	Proteobacteria	NA	NA	2	Bacteria	37307	(90449, 91432)(229728, 230298)(267316, 268024)(315518, 315794)(424010, 424401)(475040, 476020)(480821, 481007)(481349, 481424)(494356, 494433)(494509, 495265)(496925, 497077)(500499, 501208)(502614, 503179)(504931, 505402)(506828, 507458)(507470, 508379)(509473, 509633)(514077, 514361)(529469, 529751)(616050, 616581)(636976, 637280)(773442, 773573)(802475, 803649)(805093, 806226)(957694, 957972)(…
Pseudomonas fluorescens F113, complete genome	NC_016830	294	Pseudomonas fluorescens	286	Pseudomonas	135621	Pseudomonadaceae	72274	Pseudomonadales	1236	Gammaproteobacteria	1224	Proteobacteria	NA	NA	2	Bacteria	37231	(478, 1134)(32723, 33183)(85055, 85165)(87847, 87958)(120155, 120598)(124836, 125267)(125639, 126151)(131405, 132133)(135229, 135340)(166532, 166775)(168303, 168801)(323564, 324268)(336056, 336525)(425671, 426117)(429338, 430279)(498385, 498633)(548058, 548758)(614462, 614657)(676325, 676868)(702726, 703223)(706942, 707504)(743944, 744663)(744804, 745099)(781929, 782032)(845658, 845901)(847429, 8…
Pseudomonas koreensis strain D26, complete genome	NZ_CP014947	198620	Pseudomonas koreensis	286	Pseudomonas	135621	Pseudomonadaceae	72274	Pseudomonadales	1236	Gammaproteobacteria	1224	Proteobacteria	NA	NA	2	Bacteria	37136	(122545, 122975)(129237, 129943)(290920, 291316)(385325, 385430)(412450, 412935)(429011, 429420)(430313, 430622)(444117, 444226)(452486, 452596)(565405, 565742)(572060, 572598)(602668, 603328)(627886, 628521)(633726, 633812)(766140, 766383)(768041, 768424)(900385, 900899)(908190, 908301)(1000486, 1000923)(1066744, 1067010)(1092549, 1093263)(1158730, 1158920)(1229978, 1230495)(1302060, 1302816)(13…
Pseudomonas arsenicoxydans strain CECT 7543 genome assembly, chromosome: I	LT629705	702115	Pseudomonas arsenicoxydans	286	Pseudomonas	135621	Pseudomonadaceae	72274	Pseudomonadales	1236	Gammaproteobacteria	1224	Proteobacteria	NA	NA	2	Bacteria	37025	(33798, 33905)(76660, 76767)(147985, 148832)(155177, 155257)(258541, 259061)(260573, 260877)(341555, 341664)(363729, 363837)(391752, 391858)(440004, 440452)(442499, 442820)(471491, 472034)(535257, 535460)(608455, 609163)(634661, 634906)(669458, 669559)(687461, 687573)(701778, 702719)(705341, 705778)(708818, 708916)(801787, 802247)(802745, 802847)(834169, 834711)(846128, 846234)(946970, 947490)(94…
Pseudomonas mandelii JR-1, complete genome	NZ_CP005960	75612	Pseudomonas mandelii	286	Pseudomonas	135621	Pseudomonadaceae	72274	Pseudomonadales	1236	Gammaproteobacteria	1224	Proteobacteria	NA	NA	2	Bacteria	36819	(154386, 154536)(393750, 394429)(702998, 703436)(742859, 743257)(1305923, 1306644)(1320371, 1321158)(1321772, 1321833)(1321856, 1322409)(1338559, 1339977)(1372304, 1372871)(1651632, 1652152)(1653674, 1653978)(1943007, 1943125)(2091647, 2092058)(2176891, 2177000)(2585458, 2586020)(2675184, 2675761)(2955947, 2956386)(3113548, 3114068)(3115590, 3115894)(3236130, 3236841)(3284779, 3285084)(3285206, 3…
Pseudomonas sp. UW4, complete genome	NC_019670	1207075	Pseudomonas sp. UW4	286	Pseudomonas	135621	Pseudomonadaceae	72274	Pseudomonadales	1236	Gammaproteobacteria	1224	Proteobacteria	NA	NA	2	Bacteria	36195	(224, 965)(111643, 112237)(113692, 114075)(198811, 199242)(227941, 228401)(263461, 263829)(307980, 308417)(347199, 347458)(378492, 378741)(403652, 404352)(463878, 464070)(522135, 522678)(550965, 551435)(551607, 552583)(552666, 553011)(555013, 555531)(597675, 598366)(690595, 691187)(692525, 693045)(834117, 834803)(1081016, 1081610)(1083078, 1083461)(1115444, 1115792)(1144670, 1145242)(1282239, 128…
Pseudomonas sp. GR 6-02, complete genome	NZ_CP011567	1659194	Pseudomonas sp. GR 6-02	286	Pseudomonas	135621	Pseudomonadaceae	72274	Pseudomonadales	1236	Gammaproteobacteria	1224	Proteobacteria	NA	NA	2	Bacteria	36024	(224, 950)(70745, 71662)(115524, 116118)(117264, 117762)(230503, 230936)(265801, 266254)(347494, 347931)(351311, 352252)(419250, 419517)(514939, 515129)(581531, 582074)(612164, 612517)(617673, 618166)(656508, 657261)(767748, 768342)(769660, 770180)(866396, 866882)(1122660, 1123254)(1124675, 1125173)(1382716, 1383162)(1403337, 1404512)(1578844, 1579417)(1602313, 1602898)(1627428, 1627523)(1632974,…
Pseudomonas sp. URMO17WK12:I11 genome assembly Shine, chromosome : 1	NZ_LN854573	1283291	Pseudomonas sp. URMO17WK12:I11	286	Pseudomonas	135621	Pseudomonadaceae	72274	Pseudomonadales	1236	Gammaproteobacteria	1224	Proteobacteria	NA	NA	2	Bacteria	35321	(92540, 93432)(257440, 257561)(326173, 326273)(743486, 743925)(746841, 746953)(939387, 939943)(946867, 949092)(957785, 957971)(962768, 963583)(975986, 976572)(997467, 997932)(1183413, 1184093)(1203253, 1203359)(1559977, 1560543)(1608630, 1608733)(1639718, 1639865)(1716746, 1717310)(1717452, 1717837)(1807930, 1808507)(1852097, 1852620)(2070906, 2071615)(2180621, 2181140)(2182462, 2183056)(2302255,…
Ralstonia pickettii 12D chromosome 1, complete sequence	NC_012856	329	Ralstonia pickettii	48736	Ralstonia	119060	Burkholderiaceae	80840	Burkholderiales	28216	Betaproteobacteria	1224	Proteobacteria	NA	NA	2	Bacteria	35259	(10021, 10930)(33719, 34179)(48159, 48934)(92948, 93863)(120829, 121268)(141833, 142456)(230396, 230848)(266108, 267023)(272813, 273293)(319500, 320053)(320414, 320949)(322859, 323286)(324945, 325690)(411855, 412253)(416544, 417800)(440604, 441246)(496605, 497169)(588373, 588955)(753267, 754474)(789658, 790202)(793458, 793738)(861549, 861788)(953845, 954292)(973497, 974193)(1055008, 1055522)(1058…
Aeromonas media WS, complete genome	NZ_CP007567	651	Aeromonas media	642	Aeromonas	84642	Aeromonadaceae	135624	Aeromonadales	1236	Gammaproteobacteria	1224	Proteobacteria	NA	NA	2	Bacteria	35246	(11372, 11746)(248567, 248722)(248742, 249666)(311532, 311688)(311708, 312632)(344722, 344875)(346683, 347218)(389882, 390256)(419026, 419182)(419202, 420126)(452499, 452654)(452674, 453598)(477427, 477591)(477611, 478535)(500994, 501067)(501094, 501167)(501196, 501272)(501313, 501386)(501414, 501487)(501513, 501586)(501642, 501711)(863724, 863880)(865210, 865917)(878345, 878549)(879846, 880000)(…
Pseudomonas sp. 7SR1 genome assembly, chromosome: I	NZ_LT707064	1881017	Pseudomonas sp. 7SR1	286	Pseudomonas	135621	Pseudomonadaceae	72274	Pseudomonadales	1236	Gammaproteobacteria	1224	Proteobacteria	NA	NA	2	Bacteria	35077	(268172, 268567)(287839, 288310)(438923, 439260)(684343, 685134)(776510, 777008)(778334, 778928)(871050, 871343)(871446, 872137)(903649, 904179)(906256, 906562)(907713, 908230)(934418, 934944)(997942, 998136)(1070216, 1070924)(1099400, 1099649)(1164681, 1165622)(1168723, 1169170)(1415394, 1415892)(1417218, 1417812)(1531816, 1532283)(1562785, 1563514)(1685414, 1685845)(1692059, 1692790)(1741328, 1…
Pseudomonas sp. A3(2016), complete genome	NZ_CP014870	1853130	Pseudomonas sp. A3(2016)	286	Pseudomonas	135621	Pseudomonadaceae	72274	Pseudomonadales	1236	Gammaproteobacteria	1224	Proteobacteria	NA	NA	2	Bacteria	34919	(7343, 7792)(55291, 55595)(56906, 57426)(252482, 253423)(306259, 306362)(318937, 319203)(351281, 351986)(412076, 412270)(471238, 471781)(507801, 508316)(559939, 560585)(669231, 669601)(706172, 706702)(731515, 731912)(736533, 737103)(818480, 818784)(820304, 820824)(946129, 946212)(961191, 961720)(1056090, 1056895)(1072791, 1073355)(1139499, 1139646)(1275030, 1275334)(1276924, 1277444)(1326833, 132…
Pseudomonas sp. A214 genome assembly, chromosome: I	NZ_LT707062	1855331	Pseudomonas sp. A214	286	Pseudomonas	135621	Pseudomonadaceae	72274	Pseudomonadales	1236	Gammaproteobacteria	1224	Proteobacteria	NA	NA	2	Bacteria	34840	(75084, 75194)(77474, 77774)(77863, 78552)(109523, 110026)(112132, 112438)(113655, 114172)(140378, 140904)(201183, 201378)(265737, 266437)(266442, 266849)(297168, 297417)(334909, 335221)(336107, 336486)(462351, 462442)(609140, 609660)(610993, 611587)(652671, 652870)(715810, 716280)(744376, 745039)(869440, 870172)(1144634, 1145080)(1148322, 1149263)(1248570, 1249076)(1304697, 1304805)(1329938, 133…
Escherichia sp. KTE96 acHaU-supercont1.4, whole genome shotgun sequence	NZ_KE137149	1182697	Escherichia sp. KTE96	561	Escherichia	543	Enterobacteriaceae	91347	Enterobacterales	1236	Gammaproteobacteria	1224	Proteobacteria	NA	NA	2	Bacteria	34544	(17314, 17387)(56274, 56578)(56771, 57014)(86520, 87465)(90002, 91393)(175065, 175555)(176239, 176830)(218020, 218411)(244124, 244502)(255136, 256575)(283554, 284290)(302744, 302849)(329825, 330475)(348815, 349193)(365998, 366379)(436574, 437165)(491020, 491171)(554758, 554817)(581801, 581936)(670299, 670429)(674262, 674354)(715554, 715932)(812479, 813141)(856217, 857011)(866012, 866097)(883910, …
Pseudomonas corrugata strain BS3649 genome assembly, chromosome: I	NZ_LT629798	47879	Pseudomonas corrugata	286	Pseudomonas	135621	Pseudomonadaceae	72274	Pseudomonadales	1236	Gammaproteobacteria	1224	Proteobacteria	NA	NA	2	Bacteria	33780	(600, 1097)(128274, 128381)(185965, 186074)(250526, 251087)(373968, 374431)(395250, 396425)(565346, 565919)(585113, 585698)(655461, 655567)(665887, 665995)(761471, 761544)(761731, 761851)(780927, 781391)(894849, 894955)(916220, 916814)(918255, 918638)(981078, 981161)(1069850, 1070314)(1154932, 1156323)(1173791, 1174584)(1717299, 1717417)(1838274, 1838379)(2768678, 2768866)(2771004, 2771691)(30720…
Pseudomonas asplenii strain ATCC 23835 genome assembly, chromosome: I	LT629777	53407	Pseudomonas asplenii	286	Pseudomonas	135621	Pseudomonadaceae	72274	Pseudomonadales	1236	Gammaproteobacteria	1224	Proteobacteria	NA	NA	2	Bacteria	33645	(254966, 255538)(362936, 363284)(554430, 554685)(662694, 663264)(667841, 668233)(732961, 733382)(768336, 768701)(846859, 846927)(854134, 854632)(856163, 856406)(949310, 949607)(949689, 950448)(980074, 980582)(982559, 982904)(985956, 986421)(1004024, 1004544)(1064173, 1064393)(1121354, 1122062)(1158397, 1158647)(1192837, 1193096)(1229313, 1230254)(1233444, 1233891)(1360553, 1361363)(1486794, 14872…
Pseudomonas sp. 11/12A GQ39DRAFT_scf7180000000022_quiver_dupTrim_8682.1_C, whole genome shotgun sequence	NZ_JUGV01000001	1506582	Pseudomonas sp. 11/12A	286	Pseudomonas	135621	Pseudomonadaceae	72274	Pseudomonadales	1236	Gammaproteobacteria	1224	Proteobacteria	NA	NA	2	Bacteria	33581	(49314, 49706)(49876, 50310)(119305, 119451)(283374, 283448)(458046, 458119)(458305, 458431)(728115, 728709)(730162, 730545)(933388, 933982)(934104, 934236)(955542, 956039)(956047, 956959)(973064, 973627)(974238, 975031)(1360432, 1360589)(1450556, 1450902)(1472151, 1472554)(2387149, 2387298)(3341486, 3341925)(3344685, 3344820)(3445117, 3445681)(3451920, 3454145)(3466461, 3467447)(3480424, 3481010…
Stenotrophomonas maltophilia K279a complete genome, strain K279a	NC_010943	40324	Stenotrophomonas maltophilia	40323	Stenotrophomonas	32033	Xanthomonadaceae	135614	Xanthomonadales	1236	Gammaproteobacteria	1224	Proteobacteria	NA	NA	2	Bacteria	33150	(51308, 52225)(145577, 146451)(185829, 186063)(186280, 186406)(417049, 417255)(418832, 419329)(422713, 422919)(424496, 424993)(562391, 563072)(671648, 672025)(743873, 744058)(752244, 752849)(753843, 754467)(808350, 808873)(825148, 825305)(849470, 849550)(885343, 886303)(903359, 904011)(962242, 962666)(997895, 997994)(1036274, 1036797)(1078174, 1078581)(1102602, 1103473)(1120377, 1121102)(1178990,…
Escherichia sp. 4_1_40B supercont2.3, whole genome shotgun sequence	NZ_JH660541	457401	Escherichia sp. 4_1_40B	561	Escherichia	543	Enterobacteriaceae	91347	Enterobacterales	1236	Gammaproteobacteria	1224	Proteobacteria	NA	NA	2	Bacteria	32599	(16614, 16697)(57995, 59284)(77202, 77476)(77577, 77830)(130969, 131539)(158969, 159678)(214257, 214533)(241414, 241655)(265845, 265928)(291719, 291974)(292075, 292281)(331224, 331285)(343730, 344121)(357391, 357548)(357792, 357939)(469397, 469498)(469698, 469826)(504105, 504829)(518301, 518689)(518774, 519237)(527774, 528450)(529299, 529766)(545747, 546409)(759612, 760096)(778927, 780083)(781000…
Escherichia sp. KTE159 acHbi-supercont1.2, whole genome shotgun sequence	NZ_KE137292	1182732	Escherichia sp. KTE159	561	Escherichia	543	Enterobacteriaceae	91347	Enterobacterales	1236	Gammaproteobacteria	1224	Proteobacteria	NA	NA	2	Bacteria	32433	(352, 729)(170507, 170683)(170928, 171294)(350468, 350573)(361422, 361720)(460587, 461451)(463958, 464726)(613326, 614309)(752394, 752964)(790215, 790923)(838416, 838692)(946738, 947129)(997277, 998257)(1003532, 1003721)(1004067, 1004138)(1004206, 1004284)(1016638, 1016715)(1016791, 1017546)(1019206, 1019358)(1022780, 1023489)(1024895, 1025460)(1026825, 1027657)(1029127, 1029757)(1029769, 1030678…
Pseudomonas alkylphenolica strain KL28 chromosome, complete genome	NZ_CP009048	237609	Pseudomonas alkylphenolica	286	Pseudomonas	135621	Pseudomonadaceae	72274	Pseudomonadales	1236	Gammaproteobacteria	1224	Proteobacteria	NA	NA	2	Bacteria	32045	(9320, 9692)(154742, 154924)(156596, 156978)(226123, 226661)(324846, 325230)(443462, 444106)(483258, 483678)(537716, 537898)(539570, 539952)(544741, 544823)(554179, 554887)(785288, 786106)(840765, 840947)(842619, 843001)(848919, 848999)(849081, 849519)(854091, 854849)(861092, 861404)(975442, 975948)(1026161, 1026609)(1354928, 1355110)(1356782, 1357164)(1380712, 1381281)(1399567, 1400152)(1604750,…
Stenotrophomonas maltophilia D457 complete genome	NC_017671	40324	Stenotrophomonas maltophilia	40323	Stenotrophomonas	32033	Xanthomonadaceae	135614	Xanthomonadales	1236	Gammaproteobacteria	1224	Proteobacteria	NA	NA	2	Bacteria	32031	(21864, 22835)(113900, 114774)(156235, 156666)(396013, 396219)(397795, 398292)(401673, 401879)(403455, 403952)(536199, 536878)(692238, 692420)(700612, 701217)(702184, 702808)(830468, 831458)(848426, 849077)(906947, 907390)(981114, 981644)(1090991, 1091424)(1117458, 1118188)(1172689, 1173350)(1207336, 1207563)(1236967, 1237442)(1513006, 1513586)(1564389, 1565045)(1581672, 1582383)(1645592, 1645668…
Pseudomonas prosekii strain LMG 26867 genome assembly, chromosome: I	LT629762	1148509	Pseudomonas prosekii	286	Pseudomonas	135621	Pseudomonadaceae	72274	Pseudomonadales	1236	Gammaproteobacteria	1224	Proteobacteria	NA	NA	2	Bacteria	32028	(42180, 42375)(237710, 237869)(400257, 401031)(401672, 402315)(418468, 419885)(443171, 443735)(704695, 704905)(735578, 735759)(737576, 739801)(747464, 747668)(752353, 753313)(762798, 763378)(965996, 966674)(1300205, 1300641)(1373177, 1373317)(1501791, 1502356)(1502619, 1502995)(1592499, 1593065)(1878658, 1879106)(1968285, 1968805)(1970112, 1970416)(2087729, 2088018)(2088128, 2088884)(2132862, 213…
Escherichia fergusonii ATCC 35469 chromosome, complete genome	NC_011740	564	Escherichia fergusonii	561	Escherichia	543	Enterobacteriaceae	91347	Enterobacterales	1236	Gammaproteobacteria	1224	Proteobacteria	NA	NA	2	Bacteria	31325	(21248, 21842)(163927, 164918)(225052, 225238)(247668, 248045)(378480, 378626)(459387, 459749)(484219, 484596)(645161, 645400)(794658, 795579)(796793, 797320)(1067023, 1067496)(1088620, 1088921)(1136132, 1136408)(1222390, 1222464)(1241525, 1241851)(1332429, 1332896)(1585887, 1586298)(1690309, 1691526)(1739023, 1739482)(1740363, 1741014)(1772403, 1772532)(1772564, 1772657)(1891350, 1891703)(218972…
Stenotrophomonas sp. SKA14 scf_1108481805244, whole genome shotgun sequence	NZ_DS999412	391601	Stenotrophomonas sp. SKA14	40323	Stenotrophomonas	32033	Xanthomonadaceae	135614	Xanthomonadales	1236	Gammaproteobacteria	1224	Proteobacteria	NA	NA	2	Bacteria	31225	(179424, 180197)(184029, 184508)(187407, 188186)(188906, 189321)(198580, 199151)(241954, 242078)(280928, 281795)(361326, 362209)(421981, 422554)(444290, 444987)(460726, 461436)(525133, 525373)(556876, 556940)(563507, 563965)(654980, 655261)(678848, 679528)(780570, 780925)(786073, 786517)(817582, 817981)(842879, 842957)(901375, 901854)(1159584, 1159941)(1274338, 1274735)(1438869, 1439316)(1454147,…
Pseudomonas parafulva strain CRS01-1, complete genome	NZ_CP009747	157782	Pseudomonas parafulva	286	Pseudomonas	135621	Pseudomonadaceae	72274	Pseudomonadales	1236	Gammaproteobacteria	1224	Proteobacteria	NA	NA	2	Bacteria	29966	(164, 346)(2069, 2453)(9618, 9691)(43876, 44371)(60467, 61314)(113965, 114147)(115872, 116255)(122393, 122829)(127401, 128159)(134136, 134751)(279784, 280439)(386769, 387112)(596355, 596537)(598261, 598644)(630552, 631137)(818777, 818851)(819024, 819098)(819181, 819254)(930072, 930742)(956297, 956448)(1124924, 1125208)(1133446, 1133542)(1187908, 1188090)(1189815, 1190198)(1211834, 1212141)(129639…
Escherichia sp. 3_2_53FAA supercont2.8, whole genome shotgun sequence	NZ_KQ235746	469598	Escherichia sp. 3_2_53FAA	561	Escherichia	543	Enterobacteriaceae	91347	Enterobacterales	1236	Gammaproteobacteria	1224	Proteobacteria	NA	NA	2	Bacteria	29899	(65858, 66097)(68357, 68416)(113217, 113330)(198787, 199708)(200922, 201449)(213117, 213761)(230936, 231033)(248907, 248980)(418499, 418604)(444946, 445318)(446861, 447576)(449404, 449565)(460381, 460933)(560498, 560699)(582739, 585300)(586325, 586887)(590155, 590712)(702568, 702799)(828634, 829200)(875467, 875541)(901790, 902481)(903614, 903940)(991388, 991638)(995192, 995723)(1024161, 1024465)(…
Pantoea sp. PSNIH2, complete genome	NZ_CP009866	1484157	Pantoea sp. PSNIH2	53335	Pantoea	1903409	Erwiniaceae	91347	Enterobacterales	1236	Gammaproteobacteria	1224	Proteobacteria	NA	NA	2	Bacteria	29089	(23765, 24546)(71723, 72493)(113814, 113887)(113919, 113992)(114023, 114096)(114124, 114197)(122292, 122473)(208735, 209503)(577676, 578055)(590787, 590861)(625838, 626606)(630504, 630866)(849774, 850542)(959797, 960566)(1067869, 1068637)(1117326, 1118093)(1283431, 1284201)(1312168, 1312947)(1324050, 1324819)(1431802, 1432574)(1486885, 1487025)(1518895, 1519678)(1582285, 1582678)(1697816, 1698589…
Escherichia sp. 1_1_43 supercont2.19, whole genome shotgun sequence	NZ_JH815271	457400	Escherichia sp. 1_1_43	561	Escherichia	543	Enterobacteriaceae	91347	Enterobacterales	1236	Gammaproteobacteria	1224	Proteobacteria	NA	NA	2	Bacteria	28270	(53563, 54200)(118242, 118349)(120927, 121715)(325552, 326556)(330555, 330618)(331437, 331626)(331968, 332043)(332111, 332189)(337870, 338262)(378990, 379177)(422846, 423715)(426222, 426993)(434321, 434569)(567144, 568127)(586033, 586116)(654060, 654143)(687256, 687825)(715291, 716000)(771323, 771599)(798480, 798721)(823464, 823547)(886517, 886578)(899019, 899410)(959100, 959194)(971500, 972080)(…
Stenotrophomonas sp. TD3 Scaffold1_1, whole genome shotgun sequence	NZ_MOYM01000001	1641707	Stenotrophomonas sp. TD3	40323	Stenotrophomonas	32033	Xanthomonadaceae	135614	Xanthomonadales	1236	Gammaproteobacteria	1224	Proteobacteria	NA	NA	2	Bacteria	27645	(34540, 34726)(552978, 553705)(585818, 586338)(632510, 632778)(660341, 660414)(660558, 660632)(669977, 670368)(677294, 677730)(683729, 684439)(693440, 694366)(707413, 708415)(714602, 715020)(724428, 724939)(753448, 753521)(754884, 754978)(817639, 818379)(836462, 837115)(888210, 888790)(1171813, 1172365)(1182275, 1182808)(1217339, 1217576)(1250615, 1251211)(1306007, 1306733)(1331153, 1331551)(1419…
Pseudomonas cremoricolorata strain ND07, complete genome	NZ_CP009455	157783	Pseudomonas cremoricolorata	286	Pseudomonas	135621	Pseudomonadaceae	72274	Pseudomonadales	1236	Gammaproteobacteria	1224	Proteobacteria	NA	NA	2	Bacteria	26873	(92131, 92514)(94237, 94419)(396611, 397262)(410671, 411119)(501038, 501454)(507427, 508099)(512676, 513116)(519153, 519536)(521259, 521441)(575104, 575951)(749119, 749644)(802422, 802524)(860448, 860666)(861500, 861965)(886169, 886482)(899331, 899768)(1127228, 1127463)(1127576, 1128222)(1130481, 1130886)(1179806, 1180301)(1226694, 1226866)(1249990, 1250402)(1253171, 1253363)(1311460, 1312189)(13…
Ralstonia pickettii 12J chromosome 1, complete sequence	NC_010682	329	Ralstonia pickettii	48736	Ralstonia	119060	Burkholderiaceae	80840	Burkholderiales	28216	Betaproteobacteria	1224	Proteobacteria	NA	NA	2	Bacteria	25152	(46587, 47047)(58986, 59753)(75639, 75980)(122870, 123308)(143839, 144462)(254890, 255370)(314860, 315413)(315774, 316309)(320457, 321203)(409225, 410459)(517756, 518230)(645969, 646476)(716348, 716639)(731012, 731555)(734814, 735091)(797943, 798182)(887524, 887988)(911617, 912303)(993133, 993649)(1277591, 1278240)(1304462, 1305113)(1361970, 1362609)(1402923, 1403686)(1405120, 1405699)(1481127, 1…
Enterobacter sp. MGH 33 adjbU-supercont1.1, whole genome shotgun sequence	NZ_KI973212	1329831	Enterobacter sp. MGH 33	547	Enterobacter	543	Enterobacteriaceae	91347	Enterobacterales	1236	Gammaproteobacteria	1224	Proteobacteria	NA	NA	2	Bacteria	24739	(44096, 45005)(62932, 64370)(75005, 75383)(117944, 118241)(194694, 195071)(222029, 222417)(346058, 346214)(346234, 347158)(406580, 407504)(407524, 407680)(499535, 499619)(532611, 532988)(647810, 648187)(684562, 684635)(685002, 685078)(692653, 692844)(804862, 805233)(989781, 990107)(1207105, 1207482)(1391271, 1392195)(1392215, 1392371)(1623402, 1623938)(1907244, 1907692)(2042873, 2043029)(2043049,…
Pseudomonas sp. NFR02, whole genome shotgun sequence	NZ_FPJJ01000004	1566229	Pseudomonas sp. NFR02	286	Pseudomonas	135621	Pseudomonadaceae	72274	Pseudomonadales	1236	Gammaproteobacteria	1224	Proteobacteria	NA	NA	2	Bacteria	24661	(37791, 38466)(39708, 40411)(55688, 56993)(59533, 61399)(68289, 69045)(81720, 82554)(88866, 88977)(134849, 136495)(167854, 168580)(175126, 175590)(177634, 178632)(182448, 182546)(189681, 190423)(213638, 214344)(219374, 219481)(247835, 248278)(266674, 266782)(271084, 272234)(298095, 298183)(322186, 322752)(326091, 327013)(333841, 334585)(347332, 347765)(361969, 362625)(376679, 376752)(387112, 3876…
Enterobacter kobei strain 3380STDY6027363, whole genome shotgun sequence	NZ_FKLS01000001	208224	Enterobacter kobei	547	Enterobacter	543	Enterobacteriaceae	91347	Enterobacterales	1236	Gammaproteobacteria	1224	Proteobacteria	NA	NA	2	Bacteria	24499	(128842, 129751)(186902, 186986)(219890, 220266)(307307, 308076)(356941, 357314)(391489, 391562)(391598, 391674)(391710, 391786)(399361, 399552)(422505, 423277)(487318, 488097)(514152, 514509)(553559, 554334)(678002, 678326)(694805, 695326)(731610, 732377)(875931, 876077)(897593, 897970)(1108588, 1109360)(1640367, 1640813)(1711425, 1711698)(1798571, 1799351)(1842333, 1842518)(1913790, 1913954)(19…
Pseudomonas paralactis strain DSM 29164 1_884981_17.7329, whole genome shotgun sequence	NZ_JYLN01000001	1615673	Pseudomonas paralactis	286	Pseudomonas	135621	Pseudomonadaceae	72274	Pseudomonadales	1236	Gammaproteobacteria	1224	Proteobacteria	NA	NA	2	Bacteria	24349	(4640, 5209)(18004, 18092)(24832, 25553)(40457, 40545)(86570, 86658)(88202, 88304)(111138, 111226)(149826, 149887)(157198, 157286)(179962, 180605)(228515, 229018)(229035, 230352)(349800, 350239)(353428, 353876)(360993, 361846)(379692, 380290)(385000, 385088)(395209, 395429)(396675, 397021)(398674, 398901)(425960, 426234)(437073, 437160)(439386, 439845)(446568, 447297)(517295, 517383)(523137, 5240…
Pseudomonas sp. NFPP02, whole genome shotgun sequence	NZ_FPJI01000002	1566216	Pseudomonas sp. NFPP02	286	Pseudomonas	135621	Pseudomonadaceae	72274	Pseudomonadales	1236	Gammaproteobacteria	1224	Proteobacteria	NA	NA	2	Bacteria	24248	(39003, 39632)(61100, 61188)(95084, 95762)(97030, 97716)(113158, 114279)(116971, 117513)(117625, 118853)(125718, 126473)(137393, 138227)(144459, 144567)(162848, 162936)(173779, 173867)(190777, 191244)(191493, 192207)(233842, 234568)(241115, 241579)(243615, 244613)(248388, 248502)(254965, 255707)(278712, 279418)(284471, 284578)(305648, 306055)(328782, 329909)(380389, 380955)(384291, 385216)(392153…
Pseudomonas lactis strain DSM 29167 1_670499_21.4419, whole genome shotgun sequence	NZ_JYLO01000001	1615674	Pseudomonas lactis	286	Pseudomonas	135621	Pseudomonadaceae	72274	Pseudomonadales	1236	Gammaproteobacteria	1224	Proteobacteria	NA	NA	2	Bacteria	23915	(47943, 48044)(66796, 67299)(90365, 90453)(110315, 110402)(128615, 129290)(130528, 131257)(146715, 147802)(150400, 150942)(151051, 152279)(159150, 159848)(173764, 174598)(180909, 181020)(228048, 229457)(273146, 273872)(280428, 280892)(282937, 283909)(287714, 287825)(290978, 291066)(294977, 295719)(318953, 319472)(320341, 320430)(324488, 324596)(345683, 346112)(348524, 348654)(368803, 369930)(4220…
Pseudomonas sp. C9 scaffold1, whole genome shotgun sequence	NZ_MPAK01000001	1311337	Pseudomonas sp. C9	286	Pseudomonas	135621	Pseudomonadaceae	72274	Pseudomonadales	1236	Gammaproteobacteria	1224	Proteobacteria	NA	NA	2	Bacteria	23876	(167620, 167691)(261910, 262107)(264238, 264674)(279579, 279688)(300820, 300933)(676888, 677000)(743738, 743844)(968952, 969090)(1104637, 1105193)(1111433, 1113661)(1122391, 1122598)(1127273, 1128238)(1141495, 1142075)(1163307, 1163799)(1344002, 1344112)(1355239, 1355922)(1559430, 1559536)(1688086, 1688206)(1801804, 1801907)(1892439, 1893004)(1893146, 1893538)(2063754, 2063857)(2110961, 2111068)(…
Leuconostoc garlicum strain KFRI01, complete genome	NZ_CP016329	255248	Leuconostoc garlicum	1243	Leuconostoc	81850	Leuconostocaceae	186826	Lactobacillales	91061	Bacilli	1239	Firmicutes	NA	NA	2	Bacteria	23398	(118073, 119053)(151069, 151192)(162639, 163014)(189152, 189319)(311025, 311597)(335431, 335539)(351539, 352204)(353117, 354098)(476418, 476954)(536068, 536640)(619148, 619720)(718531, 720068)(797636, 799574)(812368, 813531)(866792, 867965)(871595, 872167)(907745, 907833)(925634, 927918)(934105, 935176)(935260, 936266)(980413, 980578)(1005947, 1006040)(1023626, 1023898)(1071843, 1071940)(1079647,…
Pseudomonas azotoformans strain DSM 18862 1_1200080_57.7254, whole genome shotgun sequence	NZ_MNPV01000001	47878	Pseudomonas azotoformans	286	Pseudomonas	135621	Pseudomonadaceae	72274	Pseudomonadales	1236	Gammaproteobacteria	1224	Proteobacteria	NA	NA	2	Bacteria	23292	(4913, 4985)(6992, 7494)(7511, 8208)(36994, 37082)(47539, 48053)(52144, 52896)(167933, 168050)(191380, 191500)(196869, 197530)(199470, 200273)(205869, 206239)(227061, 227208)(298146, 298868)(299948, 300479)(308072, 308620)(319039, 319746)(396070, 396513)(424973, 425516)(426226, 426397)(453740, 453858)(512242, 512817)(544030, 544119)(602167, 602591)(602612, 602878)(639470, 640081)(658483, 658594)(…
Pseudomonas knackmussii B13 complete genome	NZ_HG322950	65741	Pseudomonas knackmussii	286	Pseudomonas	135621	Pseudomonadaceae	72274	Pseudomonadales	1236	Gammaproteobacteria	1224	Proteobacteria	NA	NA	2	Bacteria	23033	(106055, 106257)(207539, 208069)(219972, 220156)(343096, 343188)(641911, 642081)(643759, 644142)(658660, 659308)(1042575, 1042953)(1272169, 1272595)(1412601, 1413185)(1866533, 1866703)(1868381, 1868764)(2090983, 2091578)(2223928, 2226159)(2235470, 2235850)(3377595, 3378019)(3387016, 3387547)(3396636, 3397781)(3414199, 3414662)(3468354, 3468925)(3469442, 3469601)(3548361, 3548584)(3580978, 3581701…
Pseudomonas sp. NFR02, whole genome shotgun sequence	NZ_FPJJ01000002	1566229	Pseudomonas sp. NFR02	286	Pseudomonas	135621	Pseudomonadaceae	72274	Pseudomonadales	1236	Gammaproteobacteria	1224	Proteobacteria	NA	NA	2	Bacteria	22982	(21644, 22363)(23844, 24664)(30217, 30542)(37948, 39081)(43955, 44570)(69456, 70192)(70813, 71329)(77453, 78172)(95539, 95626)(95752, 96094)(105903, 106200)(138759, 138872)(183019, 183140)(198456, 198522)(236225, 236582)(239338, 239583)(257163, 258037)(258741, 259475)(288681, 288782)(290330, 290418)(297915, 298476)(305116, 305493)(318554, 318662)(345177, 345703)(492147, 492860)(498083, 498186)(55…
Enterobacter cloacae complex sp. 35734 chromosome 1, complete sequence	NZ_CP012162	1870930	Enterobacter cloacae complex sp. 35734	547	Enterobacter	543	Enterobacteriaceae	91347	Enterobacterales	1236	Gammaproteobacteria	1224	Proteobacteria	NA	NA	2	Bacteria	22689	(155044, 155951)(222376, 222460)(255413, 255789)(390133, 390307)(404348, 404725)(422315, 422418)(423827, 424596)(457864, 457937)(457973, 458049)(458085, 458161)(465739, 465930)(564406, 564763)(737963, 738290)(754778, 755306)(938857, 939234)(1326327, 1326863)(1441578, 1442527)(1599735, 1600181)(1669415, 1669481)(1852646, 1852831)(1918425, 1918882)(1976620, 1977400)(2003413, 2004190)(2273835, 22746…
Acidithiobacillus albertensis strain DSM 14366 Scaffold1, whole genome shotgun sequence	NZ_MOAD01000001	119978	Acidithiobacillus albertensis	119977	Acidithiobacillus	225058	Acidithiobacillaceae	225057	Acidithiobacillales	1807140	Acidithiobacillia	1224	Proteobacteria	NA	NA	2	Bacteria	22657	(101821, 102323)(123981, 124785)(171945, 172681)(376749, 377594)(408835, 409764)(416531, 417033)(1120015, 1120635)(1121440, 1134774)(1134888, 1137016)(1384570, 1384751)(1638200, 1638317)(1695431, 1696337)(1754210, 1754933)(2367421, 2367650)(2373209, 2373295)
Pseudomonas sp. L10.10, complete genome	NZ_CP012676	1788301	Pseudomonas versuta	286	Pseudomonas	135621	Pseudomonadaceae	72274	Pseudomonadales	1236	Gammaproteobacteria	1224	Proteobacteria	NA	NA	2	Bacteria	22623	(89513, 89909)(94515, 94943)(556184, 556769)(632451, 632524)(632711, 632784)(633041, 633114)(807430, 807731)(955231, 955912)(991633, 993054)(1010077, 1010864)(1099068, 1099268)(1101433, 1101603)(1109600, 1111835)(1296232, 1296635)(1459656, 1459752)(2843466, 2843606)(2984913, 2985411)(2986969, 2987212)(3114059, 3114685)(3270519, 3270637)(3381352, 3381875)(3390756, 3391318)(3460559, 3461032)(367948…
Pseudomonas psychrophila strain BS3667 genome assembly, chromosome: I	NZ_LT629795	122355	Pseudomonas psychrophila	286	Pseudomonas	135621	Pseudomonadaceae	72274	Pseudomonadales	1236	Gammaproteobacteria	1224	Proteobacteria	NA	NA	2	Bacteria	22440	(1288, 1786)(3313, 3556)(6971, 7469)(8812, 9055)(119235, 119528)(119644, 120323)(243884, 244071)(308182, 308884)(335462, 335730)(402879, 403846)(502165, 502316)(595795, 596293)(597820, 598063)(601478, 601976)(603319, 603562)(620054, 620753)(700525, 701157)(999844, 1000214)(1119439, 1120091)(1213234, 1213477)(1214820, 1215318)(1220092, 1220174)(1269476, 1269667)(1424971, 1425367)(1910558, 1911143)…
Pseudomonas sp. NFPP02, whole genome shotgun sequence	NZ_FPJI01000001	1566216	Pseudomonas sp. NFPP02	286	Pseudomonas	135621	Pseudomonadaceae	72274	Pseudomonadales	1236	Gammaproteobacteria	1224	Proteobacteria	NA	NA	2	Bacteria	22321	(13783, 14007)(16464, 16973)(44124, 44608)(65226, 65327)(79433, 79504)(79567, 80214)(93941, 94029)(110288, 110403)(116415, 116503)(123140, 123228)(127925, 128039)(147137, 147251)(153701, 153818)(160836, 161041)(162155, 162876)(224770, 225310)(226181, 226623)(229530, 230295)(232653, 232762)(242077, 242626)(262132, 262220)(272680, 273022)(277838, 277937)(301499, 302925)(308049, 308976)(321182, 3212…
Klebsiella michiganensis E718, complete genome	NC_018106	1134687	Klebsiella michiganensis	570	Klebsiella	543	Enterobacteriaceae	91347	Enterobacterales	1236	Gammaproteobacteria	1224	Proteobacteria	NA	NA	2	Bacteria	22220	(132535, 132912)(143648, 145087)(234179, 234556)(240566, 240653)(279135, 279512)(452237, 452310)(452334, 452410)(460029, 460224)(619127, 619353)(675874, 676190)(764304, 765642)(1108124, 1108501)(1359568, 1359908)(1605315, 1606660)(2043254, 2044263)(2063350, 2064119)(2065013, 2065088)(2069521, 2070738)(2125900, 2126374)(2442501, 2442686)(2588001, 2588160)(2591911, 2592371)(2798978, 2800333)(280620…
Citrobacter rodentium ICC168, complete genome	NC_013716	67825	Citrobacter rodentium	544	Citrobacter	543	Enterobacteriaceae	91347	Enterobacterales	1236	Gammaproteobacteria	1224	Proteobacteria	NA	NA	2	Bacteria	22186	(31071, 31593)(226874, 227254)(250511, 250888)(317939, 318165)(583842, 584068)(704976, 705356)(715661, 716393)(746942, 747322)(992205, 992585)(1043645, 1044121)(1075078, 1075471)(1144991, 1145371)(1242971, 1243156)(1370636, 1371044)(1383313, 1383693)(1491751, 1492131)(1618189, 1618382)(1884864, 1884990)(1885198, 1885285)(2084906, 2084980)(2169674, 2169901)(2483875, 2484255)(2674952, 2675329)(2730…
Sphingobium yanoikuyae ATCC 51230 supercont1.1, whole genome shotgun sequence	NZ_JH992904	13690	Sphingobium yanoikuyae	165695	Sphingobium	41297	Sphingomonadaceae	204457	Sphingomonadales	28211	Alphaproteobacteria	1224	Proteobacteria	NA	NA	2	Bacteria	22131	(252919, 253530)(285272, 285799)(357974, 358241)(581650, 582130)(592548, 593304)(952799, 953525)(1043703, 1044379)(1057102, 1057811)(1077611, 1077706)(1119233, 1119693)(1259037, 1259578)(1503189, 1503907)(1633143, 1633611)(1640257, 1640670)(1790538, 1791817)(1814770, 1815020)(2044069, 2044926)(2150829, 2151585)(2263713, 2264469)(2267735, 2268197)(2845949, 2846591)(2929713, 2929785)(2969747, 29703…
Pseudomonas fragi strain P121, complete genome	NZ_CP013861	296	Pseudomonas fragi	286	Pseudomonas	135621	Pseudomonadaceae	72274	Pseudomonadales	1236	Gammaproteobacteria	1224	Proteobacteria	NA	NA	2	Bacteria	21975	(1, 586)(153975, 154448)(307470, 307908)(360834, 361160)(427372, 428021)(525199, 525442)(527012, 527510)(532284, 532366)(581616, 581803)(707141, 707630)(775494, 775887)(780493, 780919)(1294235, 1294820)(1370425, 1370498)(1370685, 1370758)(1371015, 1371088)(1495961, 1496283)(1648987, 1649668)(1687647, 1689068)(1706091, 1706875)(1804375, 1804575)(1815553, 1817788)(1973186, 1973570)(2120499, 2120645…
Leuconostoc lactis strain WiKim40, complete genome	NZ_CP016598	1246	Leuconostoc lactis	1243	Leuconostoc	81850	Leuconostocaceae	186826	Lactobacillales	91061	Bacilli	1239	Firmicutes	NA	NA	2	Bacteria	21557	(148678, 150151)(229546, 231225)(238932, 239029)(288408, 288680)(299346, 299439)(324808, 324976)(369142, 370148)(370232, 371302)(377489, 379773)(397575, 397663)(433367, 433939)(437567, 438740)(466553, 466676)(476677, 477052)(503187, 503356)(625209, 625781)(652642, 652751)(670228, 670893)(671805, 672785)(777792, 778201)(838981, 839553)(943053, 943625)(1046064, 1047601)(1131674, 1133612)(1145951, 1…
Pseudomonas sp. R62 scaffold00001, whole genome shotgun sequence	NZ_JH635998	1144884	Pseudomonas sp. R62	286	Pseudomonas	135621	Pseudomonadaceae	72274	Pseudomonadales	1236	Gammaproteobacteria	1224	Proteobacteria	NA	NA	2	Bacteria	21410	(175175, 175281)(232080, 232187)(307681, 307784)(408458, 408568)(460519, 460631)(530585, 530688)(535909, 536012)(625407, 625514)(715523, 715635)(890083, 890517)(890651, 891043)(984462, 985039)(1029194, 1029700)(1057753, 1057861)(1125753, 1125859)(1266679, 1267494)(1282494, 1282604)(1364355, 1364465)(1462390, 1462685)(1462789, 1463480)(1463587, 1463696)(1467510, 1467618)(1540445, 1540965)(1616652,…
Enterobacter cloacae subsp. cloacae ATCC 13047 chromosome, complete genome	NC_014121	550	Enterobacter cloacae	547	Enterobacter	543	Enterobacteriaceae	91347	Enterobacterales	1236	Gammaproteobacteria	1224	Proteobacteria	NA	NA	2	Bacteria	21335	(67331, 67558)(165418, 166325)(234689, 234773)(267667, 268044)(369096, 369279)(383382, 383759)(409837, 410761)(410781, 410933)(487752, 490876)(501483, 501709)(536313, 536548)(555319, 555392)(555436, 555512)(563087, 563278)(677167, 677529)(685349, 685576)(764175, 764401)(809410, 809731)(826211, 826732)(1018216, 1018593)(1052703, 1052929)(1102739, 1102966)(1343890, 1344164)(1396072, 1396146)(141162…
Lactobacillus casei 12A, complete genome	NZ_CP006690	1582	Lactobacillus casei	1578	Lactobacillus	33958	Lactobacillaceae	186826	Lactobacillales	91061	Bacilli	1239	Firmicutes	NA	NA	2	Bacteria	21275	(99944, 101031)(276846, 277442)(455859, 456942)(468106, 469422)(477749, 479076)(545737, 547237)(778894, 779490)(798261, 798857)(948029, 948994)(1381109, 1382513)(1414808, 1415970)(1426282, 1427190)(1839880, 1840476)(1882373, 1883325)(2472657, 2473253)(2627912, 2629512)(2684202, 2686086)(2705164, 2706076)(2714125, 2715620)(2732689, 2733369)
Escherichia sp. KTE52 acHaH-supercont1.7, whole genome shotgun sequence	NZ_KE138680	1182659	Escherichia sp. KTE52	561	Escherichia	543	Enterobacteriaceae	91347	Enterobacterales	1236	Gammaproteobacteria	1224	Proteobacteria	NA	NA	2	Bacteria	20848	(27059, 27421)(258868, 259131)(292546, 293335)(464645, 464958)(498403, 499025)(519434, 519529)(529247, 529321)(549318, 549555)(605147, 605266)(650852, 651352)(718106, 718198)(722031, 722161)(811350, 811485)(838469, 838528)(902129, 902280)(956124, 956715)(1026912, 1027293)(1044095, 1044473)(1062813, 1063463)(1090433, 1090538)(1109272, 1109873)(1109894, 1109999)(1135070, 1136509)(1147142, 1147520)(…
Pseudomonas rhizosphaerae strain DSM 16299, complete genome	NZ_CP009533	216142	Pseudomonas rhizosphaerae	286	Pseudomonas	135621	Pseudomonadaceae	72274	Pseudomonadales	1236	Gammaproteobacteria	1224	Proteobacteria	NA	NA	2	Bacteria	20747	(768, 1265)(75532, 76093)(87221, 87741)(206019, 206099)(425064, 425413)(454754, 455130)(631004, 631247)(632737, 633234)(676917, 677426)(955493, 955571)(1081925, 1082066)(1099627, 1100279)(1118563, 1118637)(1118821, 1118906)(1461494, 1462081)(1503113, 1503498)(1992293, 1992888)(2004710, 2004888)(2312786, 2312875)(2567157, 2568541)(2745707, 2745859)(2837257, 2837720)(2858105, 2858602)(2860092, 2860…
Pseudomonas capeferrum strain WCS358 WCS358-Sc1, whole genome shotgun sequence	NZ_JMIT01000001	1495066	Pseudomonas capeferrum	286	Pseudomonas	135621	Pseudomonadaceae	72274	Pseudomonadales	1236	Gammaproteobacteria	1224	Proteobacteria	NA	NA	2	Bacteria	20442	(537, 1035)(50407, 50705)(77674, 77836)(78474, 79261)(335543, 336142)(345465, 346120)(347844, 349129)(632004, 632341)(654571, 655048)(815946, 816365)(827984, 828395)(848189, 848635)(850049, 850782)(1226259, 1226742)(1936886, 1937316)(2065661, 2065938)(2148537, 2148633)(2176031, 2177218)(2178188, 2179112)(2216054, 2216574)(2262941, 2263406)(2319269, 2321500)(2328957, 2329141)(2331366, 2331517)(234…
Pantoea sp. PSNIH1, complete genome	NZ_CP009880	1484158	Pantoea sp. PSNIH1	53335	Pantoea	1903409	Erwiniaceae	91347	Enterobacterales	1236	Gammaproteobacteria	1224	Proteobacteria	NA	NA	2	Bacteria	19901	(184299, 185071)(299728, 300090)(301439, 302209)(337389, 337768)(526661, 527429)(718192, 718960)(814538, 814612)(814639, 814713)(814793, 814867)(857855, 858234)(1035380, 1035759)(1154150, 1154529)(1184923, 1185314)(1358558, 1358937)(1394955, 1395334)(1648951, 1649726)(1862137, 1862516)(2008189, 2008533)(2086332, 2087100)(2217134, 2217909)(2432019, 2432792)(2438507, 2438581)(2439897, 2440670)(2463…
Pseudomonas sp. BS-2016 strain AU1044, complete genome	NZ_CP017687	1907766	Pseudomonas sp. BS-2016	286	Pseudomonas	135621	Pseudomonadaceae	72274	Pseudomonadales	1236	Gammaproteobacteria	1224	Proteobacteria	NA	NA	2	Bacteria	19492	(43728, 43827)(146813, 147231)(362990, 363458)(369051, 371285)(381412, 381708)(487916, 488684)(505548, 506969)(539011, 539506)(691859, 692184)(837171, 837244)(837501, 837574)(837761, 837834)(911423, 912008)(1426302, 1426697)(1625967, 1626159)(1682734, 1682816)(1687530, 1688028)(1689377, 1689970)(1774680, 1775332)(1849293, 1849452)(1942006, 1942437)(2289035, 2289684)(2370397, 2370809)(2376932, 237…
Pseudomonas sp. CCA 1 BDGS01000001, whole genome shotgun sequence	NZ_BDGS01000001	1826671	Pseudomonas sp. CCA 1	286	Pseudomonas	135621	Pseudomonadaceae	72274	Pseudomonadales	1236	Gammaproteobacteria	1224	Proteobacteria	NA	NA	2	Bacteria	19354	(782986, 783058)(886086, 886323)(959281, 959908)(1060703, 1061398)(1091114, 1091650)(1348914, 1349562)(1365755, 1366138)(1367802, 1367988)(1519365, 1520006)(1693582, 1693988)(2070311, 2070841)(2365652, 2366177)(2368132, 2368318)(2369983, 2370366)(2377462, 2378163)(2600816, 2601185)(2634090, 2634536)(2640730, 2641540)(2699699, 2699768)(2989602, 2990325)(3062610, 3062930)(3148922, 3149108)(3150773,…
Pseudomonas lactis strain DSM 29167 2_521969_20.4324, whole genome shotgun sequence	NZ_JYLO01000002	1615674	Pseudomonas lactis	286	Pseudomonas	135621	Pseudomonadaceae	72274	Pseudomonadales	1236	Gammaproteobacteria	1224	Proteobacteria	NA	NA	2	Bacteria	19302	(17083, 17171)(18488, 19063)(75222, 75337)(135771, 136714)(158677, 158783)(176853, 177573)(185737, 185838)(188381, 188497)(200116, 200716)(209516, 210554)(212608, 212696)(216191, 217177)(220497, 221072)(221681, 222230)(230427, 232658)(238176, 239359)(276589, 277018)(281319, 281384)(286198, 286838)(287789, 288477)(289447, 290416)(291917, 293123)(311966, 312537)(317061, 317678)(344682, 345830)(3754…
Pseudomonas canadensis strain 2-92 scaffold1.1, whole genome shotgun sequence	NZ_AYTD01000013	915099	Pseudomonas canadensis	286	Pseudomonas	135621	Pseudomonadaceae	72274	Pseudomonadales	1236	Gammaproteobacteria	1224	Proteobacteria	NA	NA	2	Bacteria	19256	(225227, 226014)(226630, 227273)(243366, 244786)(295861, 296385)(326011, 326732)(490075, 490854)(540105, 540206)(580513, 581302)(639633, 640224)(642970, 643419)(650028, 650817)(677233, 677701)(716571, 716659)(869159, 870049)(893237, 893518)(919129, 919426)(977389, 977920)(999446, 1000110)(1000994, 1001579)(1123822, 1124945)(1130350, 1132582)(1141092, 1141321)(1141933, 1142509)(1145683, 1146577)(1…
Pseudomonas marginalis strain BS2952, whole genome shotgun sequence	NZ_FNSU01000001	298	Pseudomonas marginalis	286	Pseudomonas	135621	Pseudomonadaceae	72274	Pseudomonadales	1236	Gammaproteobacteria	1224	Proteobacteria	NA	NA	2	Bacteria	18831	(293, 813)(23441, 24160)(25642, 26459)(31859, 32182)(83719, 84209)(90548, 91004)(108086, 108451)(113045, 113472)(172772, 173142)(366622, 366957)(366988, 367090)(378767, 378855)(388044, 388801)(430573, 431011)(437763, 438131)(473084, 473607)(503770, 503917)(631944, 632046)(775775, 776553)(779856, 780560)(781610, 782357)(791363, 791807)(791821, 792558)(811488, 811931)(846753, 846855)(900656, 901233…
Pseudomonas paralactis strain DSM 29164 3_754530_17.0788, whole genome shotgun sequence	NZ_JYLN01000003	1615673	Pseudomonas paralactis	286	Pseudomonas	135621	Pseudomonadaceae	72274	Pseudomonadales	1236	Gammaproteobacteria	1224	Proteobacteria	NA	NA	2	Bacteria	18475	(30527, 31358)(31426, 32072)(44538, 45950)(118648, 119382)(124543, 125228)(159879, 159964)(194618, 195055)(229508, 230132)(233732, 234548)(234932, 235435)(240679, 241383)(280969, 282286)(285242, 285708)(323524, 324013)(356270, 356333)(386984, 387418)(391723, 392052)(421316, 421404)(451644, 452557)(456256, 457640)(478305, 478381)(482367, 482442)(501544, 501631)(514956, 515505)(527301, 528047)(5296…
Pseudomonas aeruginosa 19BR chromosome, whole genome shotgun sequence	NZ_AFXJ01000001	287	Pseudomonas aeruginosa	286	Pseudomonas	135621	Pseudomonadaceae	72274	Pseudomonadales	1236	Gammaproteobacteria	1224	Proteobacteria	NA	NA	2	Bacteria	18443	(498209, 498382)(727653, 727840)(729492, 729874)(1149296, 1149370)(1239349, 1239616)(1281143, 1281718)(1674995, 1675590)(1703168, 1705381)(1945011, 1945085)(2028907, 2029306)(3088422, 3089155)(3096043, 3096977)(3106106, 3107329)(3109149, 3109388)(3113373, 3113775)(3123133, 3123631)(3182097, 3182740)(3183185, 3183346)(3250641, 3251552)(3516669, 3516742)(3516829, 3516902)(4426576, 4427006)(4529811,…
Enterobacter sp. BIDMC 27 adjcc-supercont1.1, whole genome shotgun sequence	NZ_KI973178	1329839	Enterobacter sp. BIDMC 27	547	Enterobacter	543	Enterobacteriaceae	91347	Enterobacterales	1236	Gammaproteobacteria	1224	Proteobacteria	NA	NA	2	Bacteria	18162	(1, 689)(13478, 14001)(14050, 14265)(18408, 19176)(298429, 298634)(316914, 317683)(320907, 321284)(532936, 533708)(582173, 582550)(631487, 632396)(650333, 651771)(662406, 662783)(705338, 705635)(782773, 783150)(810098, 810486)(879897, 880690)(1091963, 1092047)(1124972, 1125349)(1241351, 1241728)(1299930, 1300003)(1300465, 1300541)(1308119, 1308310)(1420368, 1420725)(1553061, 1553387)(1770412, 177…
Pseudomonas simiae strain 2-36 scaffold1.1, whole genome shotgun sequence	NZ_JRMC01000001	321846	Pseudomonas simiae	286	Pseudomonas	135621	Pseudomonadaceae	72274	Pseudomonadales	1236	Gammaproteobacteria	1224	Proteobacteria	NA	NA	2	Bacteria	18085	(54574, 55149)(128271, 128685)(164507, 165170)(188481, 189079)(205588, 206485)(209816, 210392)(211004, 211233)(219769, 222001)(227378, 228536)(303190, 303775)(304805, 305468)(334680, 335196)(391737, 392030)(440607, 441534)(541414, 542074)(610845, 611337)(634899, 635688)(642426, 642875)(645541, 645989)(747165, 747954)(995137, 995858)(1025565, 1026084)(1051247, 1052667)(1068773, 1069427)(1070031, 1…
Citrobacter amalonaticus Y19, complete genome	NZ_CP011132	35703	Citrobacter amalonaticus	544	Citrobacter	543	Enterobacteriaceae	91347	Enterobacterales	1236	Gammaproteobacteria	1224	Proteobacteria	NA	NA	2	Bacteria	18069	(5026, 5342)(23301, 23830)(163229, 164221)(237587, 237965)(639733, 640465)(947714, 948187)(972350, 973054)(1090973, 1091897)(1091917, 1092075)(1186017, 1186202)(1259698, 1260156)(1829374, 1829465)(1829489, 1829576)(2064973, 2065047)(2230044, 2230151)(2442633, 2443556)(2443576, 2443731)(2545646, 2546265)(2717555, 2718262)(2718499, 2718657)(2812244, 2812473)(3084018, 3084396)(3129276, 3129638)(3888…
Pseudomonas resinovorans NBRC 106553 DNA, complete geonome	NC_021499	53412	Pseudomonas resinovorans	286	Pseudomonas	135621	Pseudomonadaceae	72274	Pseudomonadales	1236	Gammaproteobacteria	1224	Proteobacteria	NA	NA	2	Bacteria	17658	(425, 731)(105765, 105904)(126823, 127399)(128821, 129204)(490081, 490611)(620178, 620356)(637988, 638564)(639986, 640369)(654983, 655574)(832455, 832703)(944011, 944405)(961670, 962206)(992722, 993292)(1280099, 1280604)(1693435, 1693774)(1939353, 1939882)(2094195, 2094775)(2737993, 2738736)(2797762, 2797913)(3666534, 3666993)(3677638, 3677712)(3677811, 3677885)(3677975, 3678049)(3969461, 3969844…
Citrobacter freundii CFNIH1, complete genome	NZ_CP007557	546	Citrobacter freundii	544	Citrobacter	543	Enterobacteriaceae	91347	Enterobacterales	1236	Gammaproteobacteria	1224	Proteobacteria	NA	NA	2	Bacteria	17647	(380277, 380429)(380666, 381373)(584242, 584302)(743486, 743862)(825653, 827084)(837871, 838247)(972939, 973048)(1150841, 1151754)(1155320, 1155726)(1247096, 1249058)(1249093, 1249862)(1250757, 1250832)(1266776, 1267549)(1375213, 1375601)(1402679, 1403055)(1474843, 1475086)(1475279, 1475582)(1533293, 1533669)(1539555, 1539639)(1575023, 1575398)(1599784, 1600275)(1717956, 1718332)(1752022, 1752095…
Pseudomonas paralactis strain DSM 29164 4_652815_17.1841, whole genome shotgun sequence	NZ_JYLN01000004	1615673	Pseudomonas paralactis	286	Pseudomonas	135621	Pseudomonadaceae	72274	Pseudomonadales	1236	Gammaproteobacteria	1224	Proteobacteria	NA	NA	2	Bacteria	17577	(45534, 46037)(62850, 62938)(69077, 69165)(103290, 103968)(105234, 105933)(121295, 122330)(125404, 125947)(131685, 132915)(155314, 156184)(206301, 207700)(239205, 239931)(246437, 246888)(260229, 260971)(319828, 320126)(322570, 322658)(344478, 345605)(386201, 386289)(399781, 400282)(407672, 407899)(424735, 425160)(439471, 440104)(464016, 464560)(498476, 498946)(499071, 500041)(502344, 503007)(5459…
Enterobacter cloacae ECNIH2, complete genome	NZ_CP008823	550	Enterobacter cloacae	547	Enterobacter	543	Enterobacteriaceae	91347	Enterobacterales	1236	Gammaproteobacteria	1224	Proteobacteria	NA	NA	2	Bacteria	17561	(24271, 24659)(371287, 371371)(404352, 404729)(566702, 567079)(603453, 603526)(603571, 603647)(603692, 603768)(611343, 611534)(723229, 723586)(853052, 853378)(1070365, 1070742)(1127533, 1128210)(1453295, 1453831)(1738038, 1738486)(1912929, 1913114)(1980971, 1981428)(2404774, 2405003)(2407969, 2408250)(2409080, 2409307)(2409483, 2409710)(2412832, 2413061)(2416027, 2416308)(2417138, 2417365)(241754…
Escherichia sp. KTE31 acHaW-supercont1.2, whole genome shotgun sequence	NZ_KE136723	1169349	Escherichia sp. KTE31	561	Escherichia	543	Enterobacteriaceae	91347	Enterobacterales	1236	Gammaproteobacteria	1224	Proteobacteria	NA	NA	2	Bacteria	17342	(32187, 32895)(87511, 87781)(186159, 186512)(323867, 324071)(327668, 328199)(348582, 348874)(541762, 541839)(541915, 542670)(544330, 544482)(547904, 548613)(550019, 550584)(551966, 552781)(554251, 554836)(554878, 555787)(556881, 557041)(561549, 561833)(586247, 586433)(586581, 587778)(589242, 590364)(709952, 710629)(822903, 823388)(838890, 839323)(840185, 840858)(872594, 872723)(872754, 872841)(87…
Pseudomonas pseudoalcaligenes CECT 5344 complete genome	NZ_HG916826	330	Pseudomonas pseudoalcaligenes	286	Pseudomonas	135621	Pseudomonadaceae	72274	Pseudomonadales	1236	Gammaproteobacteria	1224	Proteobacteria	NA	NA	2	Bacteria	17274	(57972, 58347)(118240, 118939)(151430, 151941)(230825, 231115)(698101, 698637)(962701, 962985)(1045703, 1045946)(1047598, 1047982)(1427455, 1427848)(1651372, 1651957)(1756931, 1757174)(1758826, 1759210)(1954892, 1954994)(1968718, 1969414)(2002894, 2003093)(2014226, 2014379)(2014906, 2015477)(2040201, 2041005)(2066975, 2067438)(2083947, 2084989)(2094077, 2094608)(2102874, 2103298)(2195585, 2196004…
Ralstonia sp. 5_2_56FAA supercont2.1, whole genome shotgun sequence	NZ_JH815236	658080	Ralstonia sp. 5_2_56FAA	48736	Ralstonia	119060	Burkholderiaceae	80840	Burkholderiales	28216	Betaproteobacteria	1224	Proteobacteria	NA	NA	2	Bacteria	17125	(155497, 155915)(227852, 228310)(229778, 230348)(231794, 232547)(272734, 273373)(328718, 329435)(356446, 357095)(593833, 594348)(675160, 675846)(694126, 694592)(858081, 858850)(921306, 921579)(924847, 925390)(980165, 980451)(1049030, 1049610)(1193613, 1194177)(1288176, 1289410)(1377432, 1378178)(1382326, 1382676)(1382777, 1383020)(1383381, 1383934)(1442565, 1443045)(1553472, 1554095)(1574619, 157…
Pseudomonas sp. ADP Contig20, whole genome shotgun sequence	NZ_LKAX01000007	47660	Pseudomonas sp. ADP	NA	NA	NA	NA	NA	NA	NA	NA	1224	Proteobacteria	NA	NA	2	Bacteria	17008	(23271, 23855)(41527, 41593)(729075, 729457)(731121, 731307)(957709, 958115)(1284696, 1284803)(1347747, 1348277)(1642381, 1642906)(1644861, 1645047)(1646708, 1647090)(1654214, 1654919)(1875776, 1876145)(1906684, 1907130)(1913324, 1914134)(1973975, 1974044)(2179664, 2180140)(2253643, 2254284)(2501343, 2501662)(2519224, 2519646)(2587841, 2588027)(2589772, 2590154)(2604952, 2605600)(2837422, 2837958…
Pseudomonas sp. CF150 soap_scaffs_150.Contig73.1, whole genome shotgun sequence	NZ_ATLQ01000083	911240	Pseudomonas sp. CF150	286	Pseudomonas	135621	Pseudomonadaceae	72274	Pseudomonadales	1236	Gammaproteobacteria	1224	Proteobacteria	NA	NA	2	Bacteria	16842	(26523, 26630)(41357, 41996)(50847, 51901)(92903, 93623)(104354, 104474)(122226, 122294)(127141, 127721)(136423, 137618)(143101, 144089)(147412, 147987)(148596, 149212)(156733, 158964)(164331, 165605)(201856, 202329)(211482, 212122)(213073, 213761)(214726, 215709)(217190, 218557)(231714, 231783)(237549, 238178)(242704, 243320)(270413, 271601)
Lactobacillus paracasei ATCC 334 chromosome, complete genome	NC_008526	1597	Lactobacillus paracasei	1578	Lactobacillus	33958	Lactobacillaceae	186826	Lactobacillales	91061	Bacilli	1239	Firmicutes	NA	NA	2	Bacteria	16634	(91565, 92651)(260009, 260605)(411373, 412354)(425235, 426551)(435932, 437259)(597960, 599318)(824278, 824874)(846028, 846624)(990105, 991068)(1408441, 1409847)(1442150, 1443311)(1453623, 1454531)(1829548, 1830144)(1873634, 1874586)(2504851, 2505447)(2717675, 2719170)(2733044, 2733728)
Pseudomonas marginalis strain BS2952, whole genome shotgun sequence	NZ_FNSU01000004	298	Pseudomonas marginalis	286	Pseudomonas	135621	Pseudomonadaceae	72274	Pseudomonadales	1236	Gammaproteobacteria	1224	Proteobacteria	NA	NA	2	Bacteria	16579	(1, 514)(1835, 2354)(41381, 41881)(120004, 120489)(122123, 122735)(135515, 136506)(136568, 136670)(139416, 139958)(159126, 159228)(171936, 172389)(213916, 215375)(272546, 273272)(282358, 282822)(301684, 302417)(319162, 319421)(361463, 361733)(385033, 386165)(442016, 442517)(454288, 454506)(490913, 491425)(494630, 494732)(515882, 516425)(546371, 546837)(546909, 547875)(547960, 548315)(550132, 5507…
Pseudomonas lundensis strain BS3654, whole genome shotgun sequence	NZ_FNLA01000002	86185	Pseudomonas lundensis	286	Pseudomonas	135621	Pseudomonadaceae	72274	Pseudomonadales	1236	Gammaproteobacteria	1224	Proteobacteria	NA	NA	2	Bacteria	16488	(60683, 60845)(153312, 153743)(499150, 499799)(570712, 571124)(577233, 577932)(594451, 594694)(596233, 596731)(600122, 600365)(601904, 602402)(764908, 765151)(766690, 767188)(1140859, 1141303)(1409415, 1410060)(1576113, 1576356)(1577895, 1578393)(1712215, 1712358)(2569555, 2569654)(2673847, 2674265)(2884057, 2885039)(2890632, 2892866)(2902996, 2903292)(3047019, 3047787)(3064652, 3066073)(3098241,…
Pseudomonas sp. FSL W5-0203 NODE_3_length_336752_cov_4.01693_ID_14752, whole genome shotgun sequence	NZ_MPOR01000003	1920491	Pseudomonas sp. FSL W5-0203	286	Pseudomonas	135621	Pseudomonadaceae	72274	Pseudomonadales	1236	Gammaproteobacteria	1224	Proteobacteria	NA	NA	2	Bacteria	16464	(8155, 8699)(19059, 19136)(33216, 33872)(48076, 48509)(61257, 62001)(68829, 69754)(73090, 73656)(123031, 124181)(146913, 147356)(162964, 163402)(175699, 175807)(180856, 181562)(204761, 205503)(212638, 212752)(216539, 217537)(219582, 220046)(226588, 227314)(254281, 255928)(284309, 284397)(302638, 302749)(309061, 309895)(320894, 321650)(328540, 330406)(332946, 334250)
Ralstonia sp. 5_7_47FAA supercont1.1, whole genome shotgun sequence	NZ_GL520217	658664	Ralstonia sp. 5_7_47FAA	48736	Ralstonia	119060	Burkholderiaceae	80840	Burkholderiales	28216	Betaproteobacteria	1224	Proteobacteria	NA	NA	2	Bacteria	16260	(16133, 16583)(210681, 211376)(219214, 219980)(238036, 238759)(355454, 355892)(357556, 357985)(381801, 382421)(408960, 409615)(420520, 421084)(427121, 427903)(531266, 532121)(600086, 600789)(677353, 677854)(685453, 685755)(723877, 724520)(778756, 779260)(808035, 808710)(813527, 813899)(831766, 832213)(893979, 894370)(937470, 938925)(952435, 952919)(969634, 970081)(977098, 977670)(985927, 986256)(…
Enterobacter sp. MGH 15 adjcy-supercont1.1, whole genome shotgun sequence	NZ_KI973217	1329824	Enterobacter sp. MGH 15	547	Enterobacter	543	Enterobacteriaceae	91347	Enterobacterales	1236	Gammaproteobacteria	1224	Proteobacteria	NA	NA	2	Bacteria	16243	(54751, 55428)(393160, 393696)(678109, 678557)(852973, 853158)(931954, 932168)(962694, 963151)(1629541, 1629663)(1855529, 1855610)(1897429, 1897543)(2456097, 2456417)(2472132, 2472809)(2543728, 2544105)(2573442, 2573805)(2616952, 2617179)(2992367, 2993135)(3002484, 3002782)(3004273, 3005047)(3018070, 3018593)(3018642, 3018857)(3023000, 3023768)(3025508, 3026232)(3284280, 3284485)(3513654, 3513881…
Pseudomonas sp. 58 R 3, whole genome shotgun sequence	NZ_CVTT01000061	1844108	Pseudomonas sp. 58 R 3	286	Pseudomonas	135621	Pseudomonadaceae	72274	Pseudomonadales	1236	Gammaproteobacteria	1224	Proteobacteria	NA	NA	2	Bacteria	16208	(4422, 4927)(47204, 47321)(69487, 69597)(87205, 87277)(101325, 101431)(103703, 104811)(104859, 104966)(124888, 124997)(127265, 127335)(128816, 128928)(136714, 137360)(139279, 139585)(139707, 140675)(140819, 141273)(154999, 155069)(158865, 158979)(171029, 171572)(195361, 195483)(203887, 203990)(228289, 228556)(235947, 236448)(261544, 261650)(272815, 272937)(291800, 292907)(317160, 317430)(344407, …
Klebsiella sp. LTGPAF-6F chromosome, complete genome	NZ_CP017450	1905288	Klebsiella sp. LTGPAF-6F	570	Klebsiella	543	Enterobacteriaceae	91347	Enterobacterales	1236	Gammaproteobacteria	1224	Proteobacteria	NA	NA	2	Bacteria	16118	(12729, 13105)(92518, 93242)(153504, 153880)(164615, 166054)(255145, 255522)(261533, 261620)(300099, 300475)(506065, 509201)(662804, 662877)(662901, 662977)(663001, 663077)(670697, 670892)(829470, 829846)(1264866, 1265242)(1509454, 1509794)(1948892, 1949616)(2022535, 2023259)(2180997, 2181471)(2480367, 2480552)(2628764, 2628923)(2632674, 2633134)(3685470, 3685587)(3685788, 3685887)(3914306, 39143…
Ralstonia sp. 5_2_56FAA supercont2.2, whole genome shotgun sequence	NZ_JH815237	658080	Ralstonia sp. 5_2_56FAA	48736	Ralstonia	119060	Burkholderiaceae	80840	Burkholderiales	28216	Betaproteobacteria	1224	Proteobacteria	NA	NA	2	Bacteria	16008	(8162, 8359)(141137, 141588)(182367, 182778)(186291, 186859)(222713, 223042)(231299, 231871)(238888, 239335)(256051, 256535)(270045, 271500)(314601, 314993)(376011, 376458)(394325, 394697)(399514, 400189)(428964, 429468)(483704, 484347)(521956, 522258)(529857, 530358)(606951, 607654)(675233, 676088)(779234, 780016)(786053, 786617)(797521, 798176)(824428, 825048)(848864, 849293)(850958, 851396)(96…
Pseudomonas sp. 58 isolate Sour cherry (Prunus cerasus) symptomatic leaf genome assembly, chromosome: 1	NZ_LT222319	1583341	Pseudomonas cerasi	286	Pseudomonas	135621	Pseudomonadaceae	72274	Pseudomonadales	1236	Gammaproteobacteria	1224	Proteobacteria	NA	NA	2	Bacteria	16000	(350981, 351427)(637621, 638215)(639711, 640090)(673150, 673541)(862184, 862778)(864274, 864653)(1438421, 1438851)(1506095, 1506242)(1524190, 1524790)(1630999, 1631463)(1651634, 1651842)(1665995, 1666422)(1732344, 1732929)(1822541, 1822614)(1822797, 1822870)(2185106, 2185690)(2262913, 2263507)(2264988, 2265367)(2282252, 2283010)(2302395, 2303188)(2671742, 2671815)(3900931, 3901496)(4574843, 45752…
Kluyvera intermedia strain CAV1151, complete genome	NZ_CP011602	61648	Kluyvera intermedia	579	Kluyvera	543	Enterobacteriaceae	91347	Enterobacterales	1236	Gammaproteobacteria	1224	Proteobacteria	NA	NA	2	Bacteria	15976	(362037, 362806)(363906, 364269)(418739, 419116)(548850, 548950)(952732, 953456)(1206374, 1206448)(1273706, 1274036)(1354084, 1354542)(1503399, 1504123)(1536413, 1537188)(1546364, 1547041)(2086745, 2086872)(2087082, 2087173)(2122372, 2123143)(2710526, 2711296)(2782700, 2783076)(3245644, 3246368)(3634156, 3634533)(3656056, 3656221)(3836332, 3836850)(4103446, 4103628)(4111233, 4111309)(4111396, 411…
Pseudomonas sp. 58 R 12, whole genome shotgun sequence	NZ_CVTP01000016	1844107	Pseudomonas sp. 58 R 12	286	Pseudomonas	135621	Pseudomonadaceae	72274	Pseudomonadales	1236	Gammaproteobacteria	1224	Proteobacteria	NA	NA	2	Bacteria	15970	(2315, 2835)(4157, 4751)(19347, 19567)(54475, 54938)(89667, 90311)(113543, 113612)(115167, 115231)(120563, 121029)(147470, 147538)(170083, 170285)(171358, 171991)(175062, 175126)(212428, 212492)(237341, 237654)(238539, 238967)(254417, 254968)(283796, 283863)(310471, 311846)(316923, 317516)(368734, 368900)(373370, 373804)(374581, 375062)(434290, 434349)(441361, 441850)(481315, 481823)(525737, 5264…
Pseudomonas lactis strain DSM 29167 3_502943_19.0842, whole genome shotgun sequence	NZ_JYLO01000003	1615674	Pseudomonas lactis	286	Pseudomonas	135621	Pseudomonadaceae	72274	Pseudomonadales	1236	Gammaproteobacteria	1224	Proteobacteria	NA	NA	2	Bacteria	15967	(3507, 3594)(22302, 23148)(126504, 127329)(128358, 129151)(129756, 129846)(132965, 133709)(178147, 178235)(244634, 245175)(259583, 260202)(280612, 281056)(286171, 286553)(287773, 288911)(302148, 303327)(317866, 317953)(335760, 335848)(362876, 363545)(376028, 376712)(382572, 383258)(387426, 388542)(418998, 419503)(423531, 423622)(431987, 432712)(437249, 437759)(445298, 445512)(445669, 446297)(4494…
Pseudomonas sp. StFLB209 DNA, complete genome	NZ_AP014637	1028989	Pseudomonas sp. StFLB209	286	Pseudomonas	135621	Pseudomonadaceae	72274	Pseudomonadales	1236	Gammaproteobacteria	1224	Proteobacteria	NA	NA	2	Bacteria	15891	(24641, 25103)(353661, 353735)(353860, 353934)(354111, 354185)(442135, 442720)(775264, 775721)(1039083, 1039461)(1040941, 1041123)(1109929, 1110499)(1115054, 1115441)(1165545, 1165824)(1179282, 1179350)(1186520, 1186898)(1188667, 1188849)(1303813, 1304527)(1312719, 1312801)(1317509, 1317887)(1319369, 1319551)(1614562, 1614651)(1858403, 1858768)(2054215, 2054397)(2055878, 2056256)(2204120, 2204534…
Bacillus megaterium NBRC 15308 = ATCC 14581, complete genome	NZ_CP009920	1404	Bacillus megaterium	1386	Bacillus	186817	Bacillaceae	1385	Bacillales	91061	Bacilli	1239	Firmicutes	NA	NA	2	Bacteria	15740	(1755938, 1756409)(1757512, 1758292)(2129998, 2130778)(2132003, 2132474)(2150667, 2151447)(2152672, 2153143)(2156785, 2157382)(2158485, 2158956)(2211000, 2211780)(2212916, 2213387)(2274914, 2275694)(2276797, 2277268)(2331473, 2332253)(2333389, 2333860)(2367252, 2368032)(2369135, 2369606)(2372306, 2373086)(2374189, 2374660)(2536167, 2536947)(2538050, 2538521)(2578009, 2578606)(2579742, 2580213)(27…
Pseudomonas sp. PAMC 26793 ctg7180000039314, whole genome shotgun sequence	NZ_AMXG01000038	1240676	Pseudomonas sp. PAMC 26793	286	Pseudomonas	135621	Pseudomonadaceae	72274	Pseudomonadales	1236	Gammaproteobacteria	1224	Proteobacteria	NA	NA	2	Bacteria	15564	(69829, 69933)(88939, 89836)(92701, 93239)(93387, 94107)(101378, 102096)(111724, 112558)(162089, 162561)(162806, 163481)(201280, 202011)(209486, 209934)(228308, 229050)(289364, 289619)(312464, 313602)(356868, 356982)(370439, 371129)(378109, 378644)(391531, 391969)(399952, 400060)(408338, 408460)(432992, 433535)(461825, 462351)(462395, 463398)(463483, 463830)(465743, 466390)(474213, 474317)(485037…
Bacillus sp. IHB B 7164, complete genome	NZ_CP015226	1827146	Bacillus sp. IHB B 7164	1386	Bacillus	186817	Bacillaceae	1385	Bacillales	91061	Bacilli	1239	Firmicutes	NA	NA	2	Bacteria	15528	(2632, 3412)(4515, 4986)(57096, 57692)(58795, 59266)(120983, 121580)(122684, 123155)(177535, 178132)(179235, 179706)(201360, 201957)(203060, 203531)(206414, 207011)(208114, 208585)(211468, 212065)(213168, 213639)(368416, 369013)(370116, 370587)(410560, 411157)(412293, 412764)(552460, 553057)(554193, 554664)(4630062, 4630533)(4631636, 4632233)(5003790, 5004387)(5005612, 5006083)(5024323, 5025103)(…
Pseudomonas sp. NFR02, whole genome shotgun sequence	NZ_FPJJ01000005	1566229	Pseudomonas sp. NFR02	286	Pseudomonas	135621	Pseudomonadaceae	72274	Pseudomonadales	1236	Gammaproteobacteria	1224	Proteobacteria	NA	NA	2	Bacteria	15312	(5331, 5403)(7309, 8676)(34713, 35485)(35668, 35743)(38875, 39627)(93547, 94174)(98597, 99009)(99871, 100573)(139467, 139581)(155637, 155712)(168604, 168721)(168885, 169002)(174373, 175027)(176802, 177797)(180895, 181011)(183249, 183786)(211024, 211171)(228809, 228938)(233321, 233423)(260856, 261478)(282275, 283003)(283774, 283883)(292207, 292757)(302761, 303193)(303213, 303925)(347858, 347966)(3…
Pseudomonas sp. TCU-HL1 chromosome, complete genome	NZ_CP015992	1856685	Pseudomonas sp. TCU-HL1	286	Pseudomonas	135621	Pseudomonadaceae	72274	Pseudomonadales	1236	Gammaproteobacteria	1224	Proteobacteria	NA	NA	2	Bacteria	15277	(1, 260)(123168, 123744)(125166, 125549)(436015, 436542)(733659, 733873)(752122, 752698)(754120, 754503)(769066, 769657)(895926, 896162)(1010308, 1010702)(1047538, 1047922)(1052493, 1053064)(1233347, 1233411)(1464146, 1464256)(1745194, 1745533)(2517178, 2517251)(2517342, 2517415)(2517515, 2517589)(2649463, 2650369)(2699169, 2699246)(3623642, 3624025)(3625447, 3626023)(4016890, 4017098)(4056463, 4…
Pseudomonas syringae CC1557, complete sequence	NZ_CP007014	317	Pseudomonas syringae	286	Pseudomonas	135621	Pseudomonadaceae	72274	Pseudomonadales	1236	Gammaproteobacteria	1224	Proteobacteria	NA	NA	2	Bacteria	15201	(1, 296)(435127, 435513)(618001, 618520)(620148, 620527)(625247, 625328)(633519, 634233)(784275, 784794)(786366, 786745)(795959, 796032)(894264, 894958)(996635, 997106)(1461137, 1461630)(1549956, 1550029)(1550212, 1550285)(1977170, 1977286)(2591280, 2591353)(2618297, 2618649)(2638876, 2639778)(2646148, 2646572)(2768446, 2768836)(3577833, 3578589)(3593616, 3593995)(3595624, 3596143)(3816518, 38170…
Pseudomonas oryzae strain KCTC 32247 genome assembly, chromosome: I	LT629751	1392877	Pseudomonas oryzae	286	Pseudomonas	135621	Pseudomonadaceae	72274	Pseudomonadales	1236	Gammaproteobacteria	1224	Proteobacteria	NA	NA	2	Bacteria	15186	(381360, 381940)(518439, 518815)(590503, 591287)(608459, 609035)(610498, 610881)(786890, 787284)(814839, 814915)(815005, 815079)(815127, 815200)(965405, 965653)(1031061, 1031637)(1033100, 1033483)(1236396, 1236968)(1237053, 1237341)(1254228, 1254804)(1256267, 1256650)(1296894, 1297370)(1679460, 1679605)(2138561, 2138638)(2842902, 2843285)(2844748, 2845324)(2872541, 2872997)(2940665, 2940732)(2969…
Citrobacter sp. MGH 55 aedYO-supercont1.1, whole genome shotgun sequence	NZ_KK736183	1439319	Citrobacter sp. MGH 55	544	Citrobacter	543	Enterobacteriaceae	91347	Enterobacterales	1236	Gammaproteobacteria	1224	Proteobacteria	NA	NA	2	Bacteria	15066	(117392, 118380)(250281, 250787)(358645, 358813)(700967, 701174)(747566, 747943)(1050276, 1051186)(1245315, 1246039)(1265674, 1266062)(1293010, 1293280)(1295201, 1295299)(1394364, 1394742)(1395748, 1396125)(1493955, 1494197)(1494390, 1494693)(1544752, 1545476)(1566952, 1567036)(1603717, 1604094)(1862419, 1862495)(1870086, 1870276)(2020922, 2021646)(2235635, 2236404)(2502143, 2502505)(2547414, 254…
Pseudomonadales bacterium RIFCSPLOWO2_12_60_38 rifcsplowo2_12_sub10_scaffold_1, whole genome shotgun sequence	MHZO01000002	1802010	Pseudomonadales bacterium RIFCSPLOWO2_12_60_38	NA	NA	NA	NA	72274	Pseudomonadales	1236	Gammaproteobacteria	1224	Proteobacteria	NA	NA	2	Bacteria	14979	(18384, 18959)(75140, 75255)(89955, 90594)(99445, 100499)(123326, 123432)(141502, 142102)(153079, 153199)(159818, 159886)(164733, 165313)(174016, 175211)(180694, 181682)(185005, 185580)(186189, 186805)(194326, 196557)(201924, 203200)(239449, 239922)(249076, 249716)(250667, 251355)(252320, 253303)(254783, 256150)(269304, 269373)
Pseudomonas sp. NFPP02, whole genome shotgun sequence	NZ_FPJI01000008	1566216	Pseudomonas sp. NFPP02	286	Pseudomonas	135621	Pseudomonadaceae	72274	Pseudomonadales	1236	Gammaproteobacteria	1224	Proteobacteria	NA	NA	2	Bacteria	14923	(19619, 19723)(64305, 64944)(73798, 74216)(74220, 74755)(115922, 116642)(127590, 127719)(139204, 139804)(148613, 149786)(151799, 151886)(155408, 156396)(158240, 158343)(159726, 160301)(160910, 161147)(169656, 171887)(178852, 180008)(189620, 189708)(220256, 220361)(225195, 225835)(226785, 227473)(228444, 229427)(230914, 232274)(251223, 251852)(256378, 256988)(260851, 260952)
Shigella boydii CDC 3083-94 plasmid pBS512_211, complete sequence	NC_010660	621	Shigella boydii	620	Shigella	543	Enterobacteriaceae	91347	Enterobacterales	1236	Gammaproteobacteria	1224	Proteobacteria	NA	NA	2	Bacteria	14913	(164, 1506)(4351, 5122)(5142, 6473)(6521, 7294)(20733, 21110)(26028, 26614)(27158, 27929)(45510, 46838)(59035, 59807)(134903, 135602)(137847, 138621)(142952, 143320)(149307, 149377)(153365, 153818)(156260, 156587)(162171, 163499)(169187, 169492)(172949, 173723)(179073, 179849)(190897, 191680)(206799, 206983)
Pseudomonas sp. 24 R 17, whole genome shotgun sequence	NZ_CVTI01000016	1844096	Pseudomonas sp. 24 R 17	286	Pseudomonas	135621	Pseudomonadaceae	72274	Pseudomonadales	1236	Gammaproteobacteria	1224	Proteobacteria	NA	NA	2	Bacteria	14875	(2315, 2835)(4157, 4751)(9053, 9468)(105009, 105768)(156976, 157628)(159515, 159858)(159943, 160909)(161058, 161568)(189087, 189627)(214072, 214708)(230302, 230732)(247719, 248257)(256827, 257328)(311500, 312208)(335962, 336231)(370919, 371178)(387737, 388473)(406782, 407233)(413829, 414554)(467332, 468792)(535170, 536997)(541326, 542340)
Pseudomonas syringae pv. syringae B728a chromosome, complete genome	NC_007005	317	Pseudomonas syringae	286	Pseudomonas	135621	Pseudomonadaceae	72274	Pseudomonadales	1236	Gammaproteobacteria	1224	Proteobacteria	NA	NA	2	Bacteria	14866	(400343, 400590)(570859, 571237)(595874, 596057)(653471, 653985)(683235, 683544)(772570, 773164)(774662, 775041)(810322, 810713)(965160, 965754)(967252, 967631)(1217561, 1218030)(1582727, 1582874)(1600948, 1601569)(2092321, 2092886)(2544041, 2544157)(3473750, 3473823)(3616682, 3616804)(3815595, 3816388)(3835606, 3836531)(3849748, 3850127)(3851609, 3852203)(3929566, 3930150)(4105527, 4105667)(4292…
Acidithiobacillus thiooxidans ATCC 19377 090606.asm.C81, whole genome shotgun sequence	NZ_AFOH01000081	930	Acidithiobacillus thiooxidans	119977	Acidithiobacillus	225058	Acidithiobacillaceae	225057	Acidithiobacillales	1807140	Acidithiobacillia	1224	Proteobacteria	NA	NA	2	Bacteria	14859	(41080, 55938)
Salmonella enterica subsp. enterica serovar Typhi str. CT18, complete genome	NC_003198	28901	Salmonella enterica	590	Salmonella	543	Enterobacteriaceae	91347	Enterobacterales	1236	Gammaproteobacteria	1224	Proteobacteria	NA	NA	2	Bacteria	14853	(56631, 57158)(203866, 204848)(290028, 290344)(975327, 975716)(1013298, 1014031)(1185279, 1185670)(1252884, 1252959)(1285815, 1286375)(1744150, 1744610)(1917970, 1919316)(1999811, 1999885)(2166153, 2166257)(2249451, 2250220)(2295176, 2295800)(2714514, 2714830)(2759262, 2759624)(3268727, 3268799)(3395440, 3395620)(3420576, 3420892)(3508470, 3509865)(3554987, 3555303)(3590994, 3591079)(3597042, 359…
Ralstonia insidiosa strain ATCC 49129 chromosome 1, complete sequence	NZ_CP016022	190721	Ralstonia insidiosa	48736	Ralstonia	119060	Burkholderiaceae	80840	Burkholderiales	28216	Betaproteobacteria	1224	Proteobacteria	NA	NA	2	Bacteria	14846	(74107, 74723)(168036, 168474)(189799, 190422)(271804, 272189)(311157, 311628)(469242, 469637)(473969, 474655)(780952, 781223)(1061834, 1062279)(1824233, 1824576)(1826020, 1826777)(1867006, 1867651)(1934970, 1935482)(1967578, 1968198)(2216043, 2216434)(2223360, 2223796)(2229795, 2230231)(2240811, 2241736)(2254782, 2255784)(2271809, 2272306)(2434162, 2434457)(2769258, 2769727)(2822261, 2822512)(29…
Pseudomonas azotoformans strain DSM 18862 5_666267_65.0286, whole genome shotgun sequence	NZ_MNPV01000005	47878	Pseudomonas azotoformans	286	Pseudomonas	135621	Pseudomonadaceae	72274	Pseudomonadales	1236	Gammaproteobacteria	1224	Proteobacteria	NA	NA	2	Bacteria	14824	(36591, 37088)(74363, 74457)(88453, 89517)(92280, 92822)(110380, 111195)(123322, 123848)(167456, 168903)(237491, 238216)(244819, 245270)(252155, 252276)(263625, 264364)(280954, 281213)(324054, 324319)(349251, 350372)(375403, 375514)(404452, 404953)(413001, 413539)(430445, 430875)(438820, 438928)(470721, 471264)(498787, 499257)(499385, 500351)(500436, 500778)(502695, 503345)(559469, 560228)(592479…
Enterobacter sp. MGH 23 addSM-supercont1.2, whole genome shotgun sequence	NZ_KI535659	1329827	Enterobacter sp. MGH 23	547	Enterobacter	543	Enterobacteriaceae	91347	Enterobacterales	1236	Gammaproteobacteria	1224	Proteobacteria	NA	NA	2	Bacteria	14803	(2609, 2986)(73761, 74438)(79779, 80703)(80723, 80878)(263077, 264001)(264021, 264177)(694472, 694918)(779284, 779557)(909417, 909602)(982442, 982533)(1006805, 1006969)(1009756, 1010213)(1378340, 1378496)(1378516, 1379440)(1726883, 1727001)(1727026, 1727122)(1990658, 1990732)(2112711, 2112937)(2192796, 2192907)(2553159, 2553479)(2648672, 2649049)(2678396, 2678759)(2681093, 2682017)(2682037, 26821…
Pseudomonas sp. CC6-YY-74, complete genome	NZ_CP019947	1930532	Pseudomonas sp. CC6-YY-74	286	Pseudomonas	135621	Pseudomonadaceae	72274	Pseudomonadales	1236	Gammaproteobacteria	1224	Proteobacteria	NA	NA	2	Bacteria	14699	(499, 742)(2260, 2777)(6077, 6320)(7838, 8358)(116219, 116746)(369949, 370381)(563417, 563931)(1016204, 1016412)(1476210, 1476904)(1538964, 1539117)(1955282, 1955802)(1957321, 1957564)(2034933, 2035037)(2048167, 2048628)(2178039, 2178112)(2178283, 2178357)(3014877, 3015454)(3020027, 3020335)(3124829, 3125118)(3264058, 3264715)(3289326, 3289573)(3327259, 3327558)(3359474, 3360249)(3656942, 3657333…
Pseudomonas azotoformans strain DSM 18862 3_809412_67.8771, whole genome shotgun sequence	NZ_MNPV01000003	47878	Pseudomonas azotoformans	286	Pseudomonas	135621	Pseudomonadaceae	72274	Pseudomonadales	1236	Gammaproteobacteria	1224	Proteobacteria	NA	NA	2	Bacteria	14637	(30724, 31479)(44807, 46048)(69783, 70117)(120279, 121013)(223504, 223949)(249622, 250387)(250823, 251242)(256649, 257380)(291832, 291935)(304898, 305579)(347922, 348314)(415057, 415517)(416299, 416728)(421178, 421343)(479766, 480334)(485474, 486857)(501344, 501433)(547605, 548157)(559854, 560607)(563470, 563976)(564783, 565096)(630840, 631350)(632501, 632659)(632676, 632782)(691041, 691507)(6968…
Ralstonia mannitolilytica strain SN82F48 chromosome 1, complete sequence	NZ_CP010799	105219	Ralstonia mannitolilytica	48736	Ralstonia	119060	Burkholderiaceae	80840	Burkholderiales	28216	Betaproteobacteria	1224	Proteobacteria	NA	NA	2	Bacteria	14603	(176285, 176482)(212222, 212725)(454314, 454817)(494140, 494353)(495713, 496137)(803217, 803833)(917529, 918152)(984492, 984957)(1019907, 1020410)(1025469, 1025949)(1028038, 1028541)(1165637, 1166272)(1348502, 1348968)(1407714, 1408444)(1549267, 1549707)(1650198, 1650272)(1715205, 1715708)(1745864, 1746150)(1763095, 1763378)(1911795, 1911942)(2252020, 2252650)(2278929, 2279434)(2334068, 2334693)(…
Pseudomonas sp. FSL W5-0203 NODE_8_length_190550_cov_3.07054_ID_14776, whole genome shotgun sequence	NZ_MPOR01000008	1920491	Pseudomonas sp. FSL W5-0203	286	Pseudomonas	135621	Pseudomonadaceae	72274	Pseudomonadales	1236	Gammaproteobacteria	1224	Proteobacteria	NA	NA	2	Bacteria	14593	(4209, 4278)(17432, 18800)(20280, 21263)(22234, 22922)(23873, 24513)(33667, 34140)(70390, 71666)(76969, 79200)(86721, 87337)(87946, 88521)(91844, 92832)(98315, 99510)(108213, 108793)(113640, 113708)(120327, 120448)(131179, 131899)(149969, 150075)(158817, 158920)(172904, 173958)(182810, 183529)
Pseudomonas sp. CFT9 soap_scaffs_T9.Contig61, whole genome shotgun sequence	NZ_ATLM01000063	911244	Pseudomonas sp. CFT9	286	Pseudomonas	135621	Pseudomonadaceae	72274	Pseudomonadales	1236	Gammaproteobacteria	1224	Proteobacteria	NA	NA	2	Bacteria	14496	(4105, 4174)(17321, 18689)(20169, 21152)(22117, 22805)(23756, 24396)(33488, 33961)(70161, 71447)(76740, 78971)(86492, 87108)(87717, 88292)(91615, 92603)(98086, 99281)(107983, 108563)(113410, 113478)(120101, 120223)(131200, 131800)(149870, 149976)(172812, 173866)(182721, 183440)(195473, 195588)
Pseudomonas sp. ICMP 19500 scaffold6, whole genome shotgun sequence	NZ_LKBK01000101	1208102	Pseudomonas sp. ICMP 19500	286	Pseudomonas	135621	Pseudomonadaceae	72274	Pseudomonadales	1236	Gammaproteobacteria	1224	Proteobacteria	NA	NA	2	Bacteria	14488	(30405, 31124)(39976, 41030)(63835, 63941)(82011, 82731)(93462, 93583)(100200, 100268)(105115, 105695)(114399, 115594)(121077, 122065)(125389, 125963)(126572, 127188)(134709, 136940)(142243, 143519)(179828, 180301)(189448, 190088)(191039, 191727)(192692, 193675)(195155, 196523)(209677, 209746)
Pseudomonas sp. 35 E 8, whole genome shotgun sequence	NZ_CVTQ01000010	1844103	Pseudomonas sp. 35 E 8	286	Pseudomonas	135621	Pseudomonadaceae	72274	Pseudomonadales	1236	Gammaproteobacteria	1224	Proteobacteria	NA	NA	2	Bacteria	14466	(23836, 24985)(30353, 32585)(41023, 41241)(41852, 42427)(45917, 46852)(65217, 65817)(70665, 70733)(89276, 89785)(125614, 126039)(201029, 201604)(288302, 288474)(306862, 307187)(382530, 383237)(403719, 404448)(474217, 474364)(502441, 503289)(505270, 505847)(652893, 653636)(657190, 657832)(683588, 684254)(684293, 684780)(694006, 694526)(695848, 696442)
Enterobacter sp. BIDMC 28 adjcE-supercont1.1, whole genome shotgun sequence	NZ_KI973172	1329840	Enterobacter sp. BIDMC 28	547	Enterobacter	543	Enterobacteriaceae	91347	Enterobacterales	1236	Gammaproteobacteria	1224	Proteobacteria	NA	NA	2	Bacteria	14463	(83226, 83307)(604903, 605223)(691319, 691696)(723535, 723898)(1200765, 1201533)(1210885, 1211183)(1212674, 1213448)(1217591, 1217806)(1217855, 1218378)(1229809, 1230577)(1491609, 1491814)(1521753, 1522130)(1746607, 1746984)(1797771, 1798680)(1816608, 1818046)(1828126, 1828503)(1871093, 1871390)(1952291, 1952668)(1979625, 1980013)(2251467, 2251551)(2402460, 2402837)(2488222, 2488951)(2489050, 248…
Pseudomonas sp. S1E40 556, whole genome shotgun sequence	NZ_MAUE01000045	1869229	Pseudomonas sp. S1E40	286	Pseudomonas	135621	Pseudomonadaceae	72274	Pseudomonadales	1236	Gammaproteobacteria	1224	Proteobacteria	NA	NA	2	Bacteria	14411	(143071, 143730)(145582, 146495)(152208, 152561)(173605, 173752)(244651, 245379)(265148, 265580)(265605, 266312)(349835, 350288)(383670, 384170)(384196, 384366)(472255, 472830)(581808, 582223)(620874, 621378)(644868, 645466)(661730, 662656)(666058, 666630)(667242, 667471)(676002, 678224)(683630, 683698)(683735, 684889)(735617, 736202)(737240, 737903)(761395, 761915)(818717, 819011)
Enterobacter sp. MGH 2 adjFw-supercont2.1, whole genome shotgun sequence	NZ_KI973322	1812934	Enterobacter cloacae complex 'Hoffmann cluster III'	547	Enterobacter	543	Enterobacteriaceae	91347	Enterobacterales	1236	Gammaproteobacteria	1224	Proteobacteria	NA	NA	2	Bacteria	14401	(70962, 71259)(115335, 115712)(116866, 117243)(127877, 129315)(147190, 148099)(188206, 188583)(451038, 451415)(478274, 478479)(740329, 741097)(745240, 745455)(745504, 746027)(755650, 756126)(756131, 756616)(766113, 766887)(768378, 768676)(1202778, 1203141)(1232166, 1232543)(1368723, 1369043)(1922050, 1922131)(1994120, 1994184)(2206453, 2206552)(2206576, 2206694)(2915040, 2915497)(2918272, 2918436…
Pseudomonadales bacterium RIFCSPLOWO2_12_FULL_59_450 rifcsplowo2_12_scaffold_996, whole genome shotgun sequence	MHZP01000192	1802008	Pseudomonadales bacterium RIFCSPLOWO2_12_FULL_59_450	NA	NA	NA	NA	72274	Pseudomonadales	1236	Gammaproteobacteria	1224	Proteobacteria	NA	NA	2	Bacteria	14307	(814, 2009)(7462, 8450)(11773, 12348)(12957, 13573)(21094, 23325)(28692, 29968)(66217, 66690)(75844, 76484)(77435, 78123)(79088, 80071)(81551, 82918)(96072, 96141)(101907, 102536)(107062, 107678)(134650, 135838)(166280, 167037)
Pseudomonas canadensis strain 2-92 scaffold4.1, whole genome shotgun sequence	NZ_AYTD01000001	915099	Pseudomonas canadensis	286	Pseudomonas	135621	Pseudomonadaceae	72274	Pseudomonadales	1236	Gammaproteobacteria	1224	Proteobacteria	NA	NA	2	Bacteria	14292	(403, 923)(98184, 99250)(102653, 103127)(122454, 123279)(135379, 135823)(162781, 162869)(177154, 178616)(231261, 231986)(238468, 238914)(257676, 258415)(307891, 308189)(331625, 332048)(332056, 332770)(340438, 340527)(387715, 388216)(395543, 395829)(409545, 409975)(425343, 425973)(449814, 450376)(478359, 478829)(478914, 479881)(479966, 480321)(482199, 482847)(525378, 526136)(526139, 526486)
Enterobacter sp. MGH86 aetyq-supercont1.1, whole genome shotgun sequence	NZ_KQ089891	1686390	Enterobacter sp. MGH86	547	Enterobacter	543	Enterobacteriaceae	91347	Enterobacterales	1236	Gammaproteobacteria	1224	Proteobacteria	NA	NA	2	Bacteria	14286	(40239, 40536)(149368, 149756)(318615, 318841)(422276, 422360)(669154, 669883)(669982, 670706)(715328, 715401)(715597, 715673)(723251, 723442)(836027, 836384)(976301, 976627)(1195031, 1195408)(1468470, 1468538)(1474078, 1474365)(1474645, 1474895)(1634921, 1635457)(1940661, 1941109)(2116521, 2116706)(2183973, 2184430)(2874275, 2874393)(2874417, 2874516)(3188699, 3188780)(3232017, 3232267)(3232547,…
Ralstonia sp. UNC404CL21Col N511DRAFT_scaffold00001.1_C, whole genome shotgun sequence	NZ_JIBE01000003	1380362	Ralstonia sp. UNC404CL21Col	48736	Ralstonia	119060	Burkholderiaceae	80840	Burkholderiales	28216	Betaproteobacteria	1224	Proteobacteria	NA	NA	2	Bacteria	14245	(16792, 17246)(18540, 18886)(20323, 21079)(61382, 62021)(119956, 120547)(147779, 148427)(467054, 467750)(485918, 486387)(577449, 577649)(643044, 643317)(646582, 647126)(661501, 661757)(704593, 704688)(744742, 745191)(855635, 856107)(913043, 913478)(936522, 937766)(1030404, 1031148)(1098004, 1098484)(1139186, 1139569)(1217178, 1217801)(1237744, 1238215)(1392986, 1393761)(1410000, 1410383)(1651638,…
Pseudomonas canadensis strain 2-92 scaffold3.1, whole genome shotgun sequence	NZ_AYTD01000017	915099	Pseudomonas canadensis	286	Pseudomonas	135621	Pseudomonadaceae	72274	Pseudomonadales	1236	Gammaproteobacteria	1224	Proteobacteria	NA	NA	2	Bacteria	14242	(662, 1256)(15670, 15886)(50621, 51085)(86622, 87266)(120495, 120961)(165435, 165615)(166663, 167173)(236965, 237278)(238164, 238591)(254020, 254572)(314530, 315913)(320964, 321545)(378932, 379098)(383570, 383948)(384781, 385265)(453042, 453537)(533390, 534119)(541029, 541461)(541895, 542731)(563209, 563650)(648209, 648943)(687910, 688308)(697170, 697499)(697592, 698118)(721019, 722247)(735286, 7…
Pseudomonas sp. NFR02, whole genome shotgun sequence	NZ_FPJJ01000003	1566229	Pseudomonas sp. NFR02	286	Pseudomonas	135621	Pseudomonadaceae	72274	Pseudomonadales	1236	Gammaproteobacteria	1224	Proteobacteria	NA	NA	2	Bacteria	14186	(85719, 86225)(94834, 94948)(167858, 168704)(247314, 248121)(249168, 249961)(254449, 255193)(321425, 322094)(334219, 334930)(340705, 341391)(345559, 346688)(363284, 363868)(375787, 376514)(380133, 380643)(388182, 388396)(388536, 389167)(392366, 393029)(393484, 394164)(403545, 404096)(481431, 482055)(486003, 486591)(490381, 490994)(653501, 654077)(655005, 655093)(663208, 663316)
Klebsiella sp. LTGPAF-6F plasmid unnamed1, complete sequence	NZ_CP017451	1905288	Klebsiella sp. LTGPAF-6F	570	Klebsiella	543	Enterobacteriaceae	91347	Enterobacterales	1236	Gammaproteobacteria	1224	Proteobacteria	NA	NA	2	Bacteria	14162	(36072, 36302)(48831, 49611)(60842, 61138)(137917, 138687)(139156, 140496)(150592, 150752)(192654, 192812)(195580, 196257)(288141, 288865)(303054, 303134)(304057, 304781)(324216, 324940)(447537, 450673)(477646, 477800)(477820, 478744)(480483, 480639)(480659, 481583)(491114, 491886)(496014, 496229)(496278, 496445)(496484, 496787)(517826, 518036)(518085, 518600)
Ralstonia solanacearum CFBP2957 chromosome complete genome	NC_014307	305	Ralstonia solanacearum	48736	Ralstonia	119060	Burkholderiaceae	80840	Burkholderiales	28216	Betaproteobacteria	1224	Proteobacteria	NA	NA	2	Bacteria	14106	(41869, 42782)(94905, 95411)(148960, 149384)(150750, 150963)(420443, 420632)(602522, 602711)(734862, 735590)(815915, 816411)(935223, 935645)(1015369, 1015818)(1170728, 1171642)(1345677, 1346116)(1635220, 1636135)(1955431, 1955620)(1956887, 1957186)(1958628, 1959319)(1996192, 1996817)(2076203, 2076802)(2505863, 2506778)(2644294, 2644557)(2766338, 2766431)(2917010, 2917634)(3052672, 3053129)(309149…
Cupriavidus nantongensis strain X1 chromosome 1, complete sequence	NZ_CP014844	1796606	Cupriavidus nantongensis	106589	Cupriavidus	119060	Burkholderiaceae	80840	Burkholderiales	28216	Betaproteobacteria	1224	Proteobacteria	NA	NA	2	Bacteria	14092	(134253, 134425)(135823, 136257)(437174, 437716)(449894, 450699)(482823, 483335)(552175, 552404)(1556612, 1556743)(1736167, 1736589)(1794319, 1794393)(1905874, 1906374)(1915805, 1916223)(1936902, 1937923)(1949975, 1950901)(1959582, 1960004)(2229675, 2230142)(2308602, 2308674)(2396891, 2397693)(2409683, 2409749)(2410015, 2410212)(2883958, 2884884)(2893827, 2894838)(2915579, 2915997)(2925393, 29258…
Enterobacter sp. BWH 37 adjbw-supercont1.1, whole genome shotgun sequence	NZ_KI973197	1329836	Enterobacter sp. BWH 37	547	Enterobacter	543	Enterobacteriaceae	91347	Enterobacterales	1236	Gammaproteobacteria	1224	Proteobacteria	NA	NA	2	Bacteria	14062	(91214, 91399)(262653, 263101)(296978, 298326)(530517, 531053)(968483, 968859)(1173476, 1173799)(1327863, 1328226)(1352173, 1353514)(1430424, 1430615)(1438193, 1438269)(1438405, 1438478)(1474970, 1475346)(1735458, 1735834)(1773687, 1774596)(1804626, 1805002)(1849496, 1849793)(1921323, 1921699)(1948658, 1949046)(2047160, 2048520)(2228061, 2228145)(2261068, 2261444)(2370092, 2370468)(2396647, 23968…
Pseudomonas paralactis strain DSM 29164 2_861888_16.4175, whole genome shotgun sequence	NZ_JYLN01000002	1615673	Pseudomonas paralactis	286	Pseudomonas	135621	Pseudomonadaceae	72274	Pseudomonadales	1236	Gammaproteobacteria	1224	Proteobacteria	NA	NA	2	Bacteria	14045	(7781, 8319)(53312, 53675)(99681, 99769)(99833, 100147)(112091, 113052)(115859, 116436)(166835, 166924)(172178, 172266)(210315, 210776)(229753, 230931)(232165, 232252)(240331, 241078)(242121, 242852)(248002, 248090)(308787, 308875)(371254, 371753)(446274, 446362)(464156, 464244)(500871, 501387)(551814, 551902)(555726, 556100)(563493, 563920)(577136, 577224)(608590, 609166)(610071, 610859)(628443,…
Pseudomonas cichorii JBC1, complete genome	NZ_CP007039	36746	Pseudomonas cichorii	286	Pseudomonas	135621	Pseudomonadaceae	72274	Pseudomonadales	1236	Gammaproteobacteria	1224	Proteobacteria	NA	NA	2	Bacteria	13933	(226852, 226944)(421190, 421576)(466347, 466725)(562842, 563033)(614980, 615489)(640163, 640485)(666972, 667416)(736611, 736793)(738438, 738821)(922213, 922395)(924040, 924423)(1453064, 1453205)(1471140, 1471773)(1558229, 1558411)(1560056, 1560439)(1779089, 1779248)(1798962, 1799562)(2030806, 2030988)(2032633, 2033016)(2046226, 2047647)(2064704, 2065491)(3326300, 3326440)(4143051, 4143513)(438433…
Pseudomonas sp. CFT9 soap_scaffs_T9.Contig64, whole genome shotgun sequence	NZ_ATLM01000066	911244	Pseudomonas sp. CFT9	286	Pseudomonas	135621	Pseudomonadaceae	72274	Pseudomonadales	1236	Gammaproteobacteria	1224	Proteobacteria	NA	NA	2	Bacteria	13930	(6130, 6367)(8063, 8300)(18342, 18943)(25961, 26082)(37350, 37966)(39747, 40600)(46353, 46471)(47303, 47751)(50447, 51055)(64159, 64619)(185116, 186962)(194285, 194398)(212646, 212763)(229916, 230568)(231955, 232400)(241935, 241996)(257004, 257626)(278422, 279150)(279921, 280030)(288372, 288922)(298939, 299371)(299391, 300103)(317650, 318155)(338879, 339612)(359785, 361003)(371446, 372208)
Pseudomonas simiae strain 2-36 scaffold5, whole genome shotgun sequence	NZ_KN360946	321846	Pseudomonas simiae	286	Pseudomonas	135621	Pseudomonadaceae	72274	Pseudomonadales	1236	Gammaproteobacteria	1224	Proteobacteria	NA	NA	2	Bacteria	13801	(3658, 4072)(104688, 105031)(105034, 105789)(139112, 139762)(141634, 141955)(142079, 143049)(143179, 143645)(171024, 171564)(195332, 195788)(211423, 211853)(225479, 225731)(233103, 233604)(286096, 286817)(311286, 311584)(362957, 363696)(381979, 382427)(389027, 389751)(446585, 448042)(462244, 462332)(501883, 502692)(517719, 518562)(521333, 521806)(521814, 522393)(575793, 576293)
Pseudomonas taetrolens strain BS3652, whole genome shotgun sequence	NZ_FNRS01000001	47884	Pseudomonas taetrolens	286	Pseudomonas	135621	Pseudomonadaceae	72274	Pseudomonadales	1236	Gammaproteobacteria	1224	Proteobacteria	NA	NA	2	Bacteria	13717	(167, 408)(3820, 4318)(5651, 5894)(238173, 238637)(604366, 604609)(606168, 606666)(611444, 611526)(663134, 663325)(863127, 863523)(1268281, 1268866)(1339299, 1339372)(1339559, 1339632)(1339890, 1339963)(1609481, 1609945)(1654423, 1655346)(1672210, 1672997)(1758165, 1758721)(1767791, 1768107)(1778401, 1780636)(1786194, 1786630)(2097923, 2098071)(2542141, 2542344)(3484444, 3484942)(3486275, 3486518…
Pseudomonas sp. S3E12 353, whole genome shotgun sequence	NZ_MBDT01000005	1873126	Pseudomonas sp. S3E12	286	Pseudomonas	135621	Pseudomonadaceae	72274	Pseudomonadales	1236	Gammaproteobacteria	1224	Proteobacteria	NA	NA	2	Bacteria	13716	(767, 1361)(2684, 3204)(25191, 25910)(27392, 28209)(33617, 33932)(33941, 34013)(87756, 88246)(94635, 95093)(112060, 112404)(116998, 117566)(249601, 249933)(270906, 271663)(370430, 370953)(399841, 399988)(625441, 626219)(627957, 628661)(629711, 630458)(639493, 639937)(639951, 640688)(660562, 661005)(704417, 705124)(750860, 751437)(754196, 755092)(768113, 768476)(889844, 890306)(910911, 911087)
Pseudomonas sp. 35 E 8, whole genome shotgun sequence	NZ_CVTQ01000028	1844103	Pseudomonas sp. 35 E 8	286	Pseudomonas	135621	Pseudomonadaceae	72274	Pseudomonadales	1236	Gammaproteobacteria	1224	Proteobacteria	NA	NA	2	Bacteria	13687	(44549, 45961)(119270, 119986)(205421, 205843)(220749, 221357)(224889, 225724)(226106, 226532)(231790, 232517)(276430, 277386)(316376, 316865)(383094, 383575)(384352, 384786)(389256, 389422)(440738, 441319)(446395, 447770)(474379, 474446)(503272, 503823)(519192, 519620)(520505, 520818)(545662, 545726)(583031, 583095)(586166, 586799)(587872, 588074)(610619, 610687)(637129, 637595)(644546, 644615)(…
Pseudomonadales bacterium RIFCSPLOWO2_12_60_38 rifcsplowo2_12_sub10_scaffold_2, whole genome shotgun sequence	MHZO01000014	1802010	Pseudomonadales bacterium RIFCSPLOWO2_12_60_38	NA	NA	NA	NA	72274	Pseudomonadales	1236	Gammaproteobacteria	1224	Proteobacteria	NA	NA	2	Bacteria	13612	(32131, 32188)(66268, 66908)(70626, 71259)(75207, 75831)(207381, 207919)(217346, 218026)(218481, 219144)(222343, 222974)(223131, 223345)(230884, 231394)(235013, 235737)(244358, 244449)(248401, 248985)(258645, 259774)(264571, 265257)(271028, 271739)(283847, 284516)(351648, 352392)(356413, 357206)(358253, 359060)(436780, 437626)(518501, 518610)(536478, 536984)
Pseudomonas alcaligenes strain NEB 585, complete genome	NZ_CP014784	43263	Pseudomonas alcaligenes	286	Pseudomonas	135621	Pseudomonadaceae	72274	Pseudomonadales	1236	Gammaproteobacteria	1224	Proteobacteria	NA	NA	2	Bacteria	13603	(248434, 249145)(254433, 254864)(435876, 435970)(734460, 734931)(793565, 793634)(824797, 825234)(827769, 828550)(927097, 927354)(974890, 975273)(1332282, 1332781)(1334187, 1334686)(1576882, 1577036)(1608077, 1608507)(1616234, 1616720)(2050061, 2050358)(2191157, 2191458)(2288823, 2289194)(2496445, 2497045)(2847820, 2847973)(2888716, 2889587)(2909265, 2909764)(2911170, 2911669)(3023552, 3023625)(30…
Pseudomonas sp. 24 E 1, whole genome shotgun sequence	NZ_CVTG01000006	1844094	Pseudomonas sp. 24 E 1	286	Pseudomonas	135621	Pseudomonadaceae	72274	Pseudomonadales	1236	Gammaproteobacteria	1224	Proteobacteria	NA	NA	2	Bacteria	13521	(40686, 41189)(98928, 99942)(104271, 104809)(104858, 105414)(172446, 173906)(214168, 214893)(221489, 221940)(240251, 240987)(257546, 257805)(292622, 292891)(316644, 317352)(372324, 372825)(381395, 381933)(398920, 399350)(414946, 415582)(440028, 440568)(468086, 468596)(468745, 469711)(469796, 470136)(472026, 472671)(523876, 524635)(620162, 620577)
Pseudomonas sp. NFPP02, whole genome shotgun sequence	NZ_FPJI01000003	1566216	Pseudomonas sp. NFPP02	286	Pseudomonas	135621	Pseudomonadaceae	72274	Pseudomonadales	1236	Gammaproteobacteria	1224	Proteobacteria	NA	NA	2	Bacteria	13344	(82691, 83426)(96106, 96899)(97399, 97487)(97524, 98221)(114311, 115731)(134104, 134683)(152081, 152805)(206075, 206812)(227840, 227960)(235666, 235784)(237772, 237872)(245129, 245217)(282917, 283697)(299856, 299957)(307998, 308475)(309862, 310514)(333872, 333990)(334084, 334201)(334295, 334411)(360374, 360885)(380924, 382770)(428074, 428470)(441641, 442232)(444954, 445402)(446239, 446352)(452123…
Pseudomonadales bacterium RIFCSPLOWO2_12_60_38 rifcsplowo2_12_sub10_scaffold_8, whole genome shotgun sequence	MHZO01000045	1802010	Pseudomonadales bacterium RIFCSPLOWO2_12_60_38	NA	NA	NA	NA	72274	Pseudomonadales	1236	Gammaproteobacteria	1224	Proteobacteria	NA	NA	2	Bacteria	13330	(581, 656)(7792, 8534)(31511, 32217)(37282, 37390)(49688, 50126)(65734, 66177)(88935, 90062)(139473, 140039)(143375, 144300)(151128, 151872)(164620, 165053)(179256, 179912)(194012, 194085)(204445, 204989)(225569, 226115)(234182, 234648)(234778, 235748)(235870, 236188)(237945, 238713)(245524, 245929)(250369, 250739)(250756, 251234)(281690, 282866)(291810, 291928)(305143, 305253)
Enterobacter sp. BWH64 aetAJ-supercont1.1, whole genome shotgun sequence	NZ_KQ089922	1686388	Enterobacter sp. BWH64	547	Enterobacter	543	Enterobacteriaceae	91347	Enterobacterales	1236	Gammaproteobacteria	1224	Proteobacteria	NA	NA	2	Bacteria	13285	(30497, 30581)(322837, 323225)(350816, 351193)(428323, 428620)(471202, 471579)(482210, 483648)(501574, 502483)(551413, 551790)(818382, 818759)(934578, 934955)(971319, 971392)(971437, 971513)(979088, 979279)(1091389, 1091746)(1197588, 1197914)(1414512, 1414889)(1801572, 1802108)(2088606, 2089054)(2154479, 2154538)(2307527, 2307712)(2388525, 2388586)(2419204, 2419661)(3099457, 3099575)(3099599, 309…
Citrobacter sp. BIDMC107 aetAl-supercont1.1, whole genome shotgun sequence	NZ_KQ089848	1686384	Citrobacter sp. BIDMC107	544	Citrobacter	543	Enterobacteriaceae	91347	Enterobacterales	1236	Gammaproteobacteria	1224	Proteobacteria	NA	NA	2	Bacteria	13280	(356174, 356851)(369293, 369751)(403245, 403712)(530304, 530489)(650071, 650344)(697724, 698023)(723429, 723902)(1491266, 1491643)(1691912, 1692430)(1972916, 1973106)(1980698, 1980774)(1980911, 1980984)(2048796, 2048971)(2116626, 2117303)(2195859, 2196236)(2232249, 2232333)(2239384, 2239761)(2293555, 2293858)(2367757, 2368134)(2445955, 2447396)(2458067, 2458444)(2463112, 2463489)(2490596, 2490984…
Ralstonia sp. UNC404CL21Col N511DRAFT_scaffold00002.2_C, whole genome shotgun sequence	NZ_JIBE01000004	1380362	Ralstonia sp. UNC404CL21Col	48736	Ralstonia	119060	Burkholderiaceae	80840	Burkholderiales	28216	Betaproteobacteria	1224	Proteobacteria	NA	NA	2	Bacteria	13278	(35390, 35620)(78116, 78646)(161053, 161452)(371305, 371907)(379753, 380519)(413372, 414094)(642562, 643169)(689005, 689656)(704919, 705486)(712092, 712853)(840195, 840869)(1024623, 1025124)(1032692, 1032994)(1076406, 1076848)(1084557, 1084864)(1156237, 1156740)(1214109, 1214475)(1305574, 1305919)(1365959, 1367419)(1381393, 1381749)(1410680, 1411128)(1427004, 1427333)(1486456, 1486968)(1490470, 1…
Pseudomonas sp. 24 E 1, whole genome shotgun sequence	NZ_CVTG01000009	1844094	Pseudomonas sp. 24 E 1	286	Pseudomonas	135621	Pseudomonadaceae	72274	Pseudomonadales	1236	Gammaproteobacteria	1224	Proteobacteria	NA	NA	2	Bacteria	13220	(30600, 31063)(65793, 66437)(89663, 89732)(91287, 91351)(96683, 97149)(123591, 123659)(146206, 146408)(147481, 148114)(151185, 151249)(218439, 218752)(219637, 220065)(235412, 235963)(264813, 264880)(291322, 292697)(297832, 298407)(349698, 349864)(354334, 354768)(355545, 356026)(459626, 460115)(499574, 500082)(543996, 544723)(549994, 550407)(550789, 551624)(555156, 555764)(570670, 571092)(656552, …
[Pseudomonas syringae] pv. tomato str. DC3000 chromosome, complete genome	NC_004578	251701	Pseudomonas syringae group genomosp. 3	286	Pseudomonas	135621	Pseudomonadaceae	72274	Pseudomonadales	1236	Gammaproteobacteria	1224	Proteobacteria	NA	NA	2	Bacteria	13171	(248, 634)(750, 931)(137597, 137672)(161837, 161926)(386285, 386732)(667202, 667721)(669281, 669660)(674394, 674475)(828016, 828535)(830095, 830474)(867208, 867600)(1072553, 1073072)(1074632, 1075011)(1685431, 1685871)(1864662, 1865247)(1956177, 1956250)(1956432, 1956505)(3397752, 3397826)(3794126, 3794914)(3811748, 3812672)(3871749, 3872128)(3873688, 3874207)(4124955, 4125541)(4479259, 4479877)(…
Pseudomonas sp. p21 p21scaffold2, whole genome shotgun sequence	NZ_LWBV01000002	1825979	Pseudomonas sp. p21	286	Pseudomonas	135621	Pseudomonadaceae	72274	Pseudomonadales	1236	Gammaproteobacteria	1224	Proteobacteria	NA	NA	2	Bacteria	13146	(55947, 56794)(73200, 73698)(106721, 107083)(206745, 207123)(229058, 229577)(263337, 263941)(285074, 285176)(291281, 291916)(294513, 295139)(297069, 297753)(337597, 338058)(352467, 352944)(382947, 383258)(411181, 411618)(458812, 459060)(546759, 547098)(596943, 597440)(619458, 619965)(629267, 629717)(656851, 657263)(660873, 661439)(724143, 724874)(729955, 731390)(735379, 735819)(792378, 792750)(93…
Citrobacter koseri ATCC BAA-895, complete genome	NC_009792	545	Citrobacter koseri	544	Citrobacter	543	Enterobacteriaceae	91347	Enterobacterales	1236	Gammaproteobacteria	1224	Proteobacteria	NA	NA	2	Bacteria	13138	(68731, 69119)(96174, 96551)(107193, 108632)(186137, 186514)(247280, 247516)(693364, 693471)(816878, 817109)(1023184, 1023258)(1066282, 1066608)(1277976, 1278076)(1278098, 1278229)(1495084, 1495309)(1712636, 1713044)(1838947, 1839132)(1952899, 1953175)(2002514, 2002913)(2025832, 2026305)(2328053, 2328789)(2759961, 2760338)(2791960, 2792044)(2798015, 2798393)(2854665, 2854968)(2855161, 2855404)(29…
Pseudomonas simiae strain 2-36 scaffold4.1, whole genome shotgun sequence	NZ_JRMC01000004	321846	Pseudomonas simiae	286	Pseudomonas	135621	Pseudomonadaceae	72274	Pseudomonadales	1236	Gammaproteobacteria	1224	Proteobacteria	NA	NA	2	Bacteria	13084	(533, 1127)(46448, 47692)(48018, 48086)(119921, 120655)(220541, 221147)(225096, 225526)(225960, 226418)(231668, 232374)(240461, 240549)(271550, 272004)(311502, 311997)(378096, 378577)(379268, 379788)(384261, 384427)(440273, 440854)(445192, 446555)(500169, 500721)(516087, 516515)(517400, 517713)(582118, 582799)(583967, 584126)(663927, 664574)(700651, 701133)(738908, 739123)(753637, 754231)
Klebsiella pneumoniae 30660/NJST258_1, complete genome	NZ_CP006923	573	Klebsiella pneumoniae	570	Klebsiella	543	Enterobacteriaceae	91347	Enterobacterales	1236	Gammaproteobacteria	1224	Proteobacteria	NA	NA	2	Bacteria	13044	(109438, 109739)(170898, 171810)(453815, 454191)(921355, 922046)(1272811, 1273173)(1302505, 1302881)(1787860, 1787964)(1941772, 1941846)(2093959, 2094185)(2102426, 2103103)(2159266, 2159360)(2159568, 2159696)(2537755, 2538432)(2637366, 2637592)(2751071, 2751758)(3153793, 3154253)(3253322, 3253507)(3351570, 3351847)(3428655, 3429103)(3987912, 3987972)(4285694, 4286070)(4514767, 4515285)(4657887, 4…
Enterobacter cloacae ECNIH3, complete genome	NZ_CP008897	1812934	Enterobacter cloacae complex 'Hoffmann cluster III'	547	Enterobacter	543	Enterobacteriaceae	91347	Enterobacterales	1236	Gammaproteobacteria	1224	Proteobacteria	NA	NA	2	Bacteria	13033	(24337, 24728)(280246, 280330)(313309, 313686)(426248, 426625)(462609, 462682)(462727, 462803)(462848, 462924)(470502, 470693)(570774, 571135)(695337, 695660)(712137, 712665)(900325, 900702)(1564795, 1565243)(1635741, 1636014)(1739721, 1739906)(1809646, 1810103)(2261858, 2262087)(2263189, 2263416)(2263592, 2263819)(2550031, 2550149)(2550173, 2550272)(2594166, 2594935)(2828192, 2828870)(2828890, 2…
Pseudomonas sp. p21 p21scaffold1, whole genome shotgun sequence	NZ_LWBV01000001	1825979	Pseudomonas sp. p21	286	Pseudomonas	135621	Pseudomonadaceae	72274	Pseudomonadales	1236	Gammaproteobacteria	1224	Proteobacteria	NA	NA	2	Bacteria	13024	(11789, 12503)(70687, 71194)(172711, 172893)(174405, 174788)(180812, 180900)(181089, 181530)(186091, 186862)(193895, 194526)(199278, 200214)(201422, 202015)(251137, 251665)(352720, 353272)(386093, 386604)(456956, 457701)(485544, 486197)(577948, 578454)(602249, 602593)(713012, 713438)(722572, 723285)(785215, 785800)(865605, 866111)(1020171, 1020245)(1026973, 1027424)(1035372, 1035984)(1050257, 105…
Azotobacter chroococcum NCIMB 8003, complete genome	NZ_CP010415	353	Azotobacter chroococcum	352	Azotobacter	135621	Pseudomonadaceae	72274	Pseudomonadales	1236	Gammaproteobacteria	1224	Proteobacteria	NA	NA	2	Bacteria	13015	(185824, 186418)(187908, 188291)(382637, 383348)(609766, 610360)(611850, 612233)(660399, 660845)(914993, 915587)(917077, 917460)(1046268, 1046804)(1068990, 1069560)(1241154, 1241580)(1394539, 1395105)(1658989, 1659583)(1661073, 1661456)(2107591, 2107690)(2141637, 2142546)(2241514, 2241668)(2523512, 2523895)(2525385, 2525979)(2815514, 2815669)(2846609, 2847189)(3088250, 3088358)(3088478, 3088552)(…
Pseudomonas aeruginosa PAO1 chromosome, complete genome	NC_002516	287	Pseudomonas aeruginosa	286	Pseudomonas	135621	Pseudomonadaceae	72274	Pseudomonadales	1236	Gammaproteobacteria	1224	Proteobacteria	NA	NA	2	Bacteria	12874	(499494, 499667)(722739, 722926)(724578, 724960)(1145784, 1145858)(1235834, 1236102)(1277827, 1278402)(1661454, 1662049)(1689576, 1691789)(2015208, 2015607)(2923223, 2923384)(2990676, 2991587)(3173600, 3173673)(3173760, 3173833)(4105351, 4105781)(4208595, 4209172)(4775721, 4776369)(4790868, 4791250)(4792902, 4793089)(4803828, 4803901)(4929868, 4929975)(5107521, 5107968)(5160801, 5161337)(5266396,…
Pseudomonas sp. NFIX51, whole genome shotgun sequence	NZ_FXBP01000001	1566187	Pseudomonas sp. NFIX51	286	Pseudomonas	135621	Pseudomonadaceae	72274	Pseudomonadales	1236	Gammaproteobacteria	1224	Proteobacteria	NA	NA	2	Bacteria	12874	(5104, 5177)(37420, 37788)(102759, 103201)(270649, 270825)(370912, 371489)(462465, 462867)(463021, 463585)(982510, 982990)(1020547, 1021227)(1071604, 1071677)(1071863, 1071936)(1093567, 1094031)(1177282, 1177682)(1211980, 1212473)(1233437, 1234035)(1250671, 1251651)(1255108, 1255628)(1256294, 1256481)(1264767, 1266995)(1269498, 1270697)(1273267, 1273823)(1300628, 1301836)(1369916, 1370026)
Rummeliibacillus stabekisii strain PP9, complete genome	NZ_CP014806	241244	Rummeliibacillus stabekisii	648802	Rummeliibacillus	186818	Planococcaceae	1385	Bacillales	91061	Bacilli	1239	Firmicutes	NA	NA	2	Bacteria	12851	(1951181, 1951653)(1952722, 1953319)(2189815, 2190287)(2191539, 2192136)(2407350, 2407822)(2408890, 2409487)(2415920, 2416392)(2417496, 2418093)(2519834, 2520306)(2521374, 2521971)(2812372, 2812843)(2813912, 2814509)(3013669, 3014266)(3015335, 3015807)(3033970, 3034567)(3035636, 3036108)(3084645, 3085242)(3086495, 3086967)(3090695, 3091292)(3092361, 3092833)(3146694, 3147291)(3148359, 3148831)(31…
Pseudomonas denitrificans ATCC 13867, complete genome	NC_020829	1294143	Pseudomonas sp. ATCC 13867	286	Pseudomonas	135621	Pseudomonadaceae	72274	Pseudomonadales	1236	Gammaproteobacteria	1224	Proteobacteria	NA	NA	2	Bacteria	12845	(292724, 292816)(593803, 593989)(595729, 596112)(610622, 611213)(939830, 940366)(1013139, 1013413)(1018069, 1018516)(1299996, 1300067)(1638252, 1638686)(1725306, 1725892)(2112653, 2112839)(2114579, 2114962)(2647388, 2647574)(2649314, 2649697)(2995221, 2995282)(3065723, 3065882)(3111799, 3112534)(3236056, 3236450)(3429194, 3429570)(3455364, 3455944)(3521380, 3521453)(3521542, 3521615)(3879025, 387…
Pseudomonas salomonii strain ICMP 14252, whole genome shotgun sequence	NZ_FNOX01000005	191391	Pseudomonas salomonii	286	Pseudomonas	135621	Pseudomonadaceae	72274	Pseudomonadales	1236	Gammaproteobacteria	1224	Proteobacteria	NA	NA	2	Bacteria	12801	(53333, 53906)(122349, 122943)(131154, 131568)(177585, 178094)(196193, 196304)(201111, 201711)(208129, 208240)(217394, 218297)(221728, 222304)(222916, 223145)(231625, 233856)(239296, 240479)(313295, 313880)(314756, 315419)(316392, 317038)(319136, 319579)(344594, 345194)(401021, 401143)(401746, 401868)(401891, 402224)(429545, 429836)(450430, 451370)
Pseudomonas sp. P179 acBRO-supercont1.1, whole genome shotgun sequence	NZ_KI517354	1125698	Pseudomonas sp. P179	286	Pseudomonas	135621	Pseudomonadaceae	72274	Pseudomonadales	1236	Gammaproteobacteria	1224	Proteobacteria	NA	NA	2	Bacteria	12781	(91770, 92189)(484571, 484732)(553590, 554501)(808324, 808397)(1810468, 1810898)(1913769, 1914346)(2486059, 2486707)(2501182, 2501564)(2503215, 2503402)(2724934, 2725107)(3443611, 3444025)(3447847, 3448034)(3449686, 3450068)(3685227, 3685594)(4031984, 4032666)(4133466, 4133791)(4223222, 4223409)(4225061, 4225443)(4358762, 4359298)(4407102, 4407520)(4412131, 4412590)(4468650, 4468722)(4592183, 459…
Pseudomonas sp. NFR02, whole genome shotgun sequence	NZ_FPJJ01000006	1566229	Pseudomonas sp. NFR02	286	Pseudomonas	135621	Pseudomonadaceae	72274	Pseudomonadales	1236	Gammaproteobacteria	1224	Proteobacteria	NA	NA	2	Bacteria	12776	(68823, 69381)(109011, 109653)(109666, 110254)(113037, 114408)(154263, 154967)(160196, 160716)(161100, 162058)(167257, 167865)(187500, 187945)(195114, 195574)(261823, 262533)(267698, 268441)(308318, 308929)(317575, 318505)(341321, 342766)(355217, 355852)(355943, 356774)
Salmonella enterica subsp. arizonae serovar 62:z36:- str. RKS2983, complete genome	NZ_CP006693	28901	Salmonella enterica	590	Salmonella	543	Enterobacteriaceae	91347	Enterobacterales	1236	Gammaproteobacteria	1224	Proteobacteria	NA	NA	2	Bacteria	12755	(197998, 198361)(243901, 244281)(656552, 657171)(773440, 773544)(1020376, 1020450)(1209307, 1209401)(1209433, 1209560)(1664853, 1665322)(1716735, 1716890)(1773306, 1773694)(1947824, 1948213)(2694098, 2694479)(2771733, 2772561)(2794478, 2798068)(2912201, 2912728)(3061030, 3061153)(3137666, 3137854)(3145421, 3145497)(3145533, 3145609)(3145647, 3145720)(3380276, 3380656)(3419117, 3419202)(3425410, 3…
Pseudomonas sp. S1E40 527, whole genome shotgun sequence	NZ_MAUE01000012	1869229	Pseudomonas sp. S1E40	286	Pseudomonas	135621	Pseudomonadaceae	72274	Pseudomonadales	1236	Gammaproteobacteria	1224	Proteobacteria	NA	NA	2	Bacteria	12727	(14955, 15268)(16153, 16581)(32081, 32628)(87105, 88446)(96450, 97019)(155769, 155935)(160407, 160920)(161615, 162162)(227468, 227959)(268039, 268793)(308017, 308746)(317164, 317637)(318081, 318513)(322454, 323058)(337947, 338364)(417696, 418271)(423492, 424226)(497298, 497373)(497702, 498939)(511648, 512059)(512262, 513017)(544406, 545000)
Pseudomonas sp. 8 R 14, whole genome shotgun sequence	NZ_CVTH01000058	1844092	Pseudomonas sp. 8 R 14	286	Pseudomonas	135621	Pseudomonadaceae	72274	Pseudomonadales	1236	Gammaproteobacteria	1224	Proteobacteria	NA	NA	2	Bacteria	12713	(107975, 109135)(123462, 123564)(141217, 141865)(143695, 144037)(144122, 145088)(145160, 145626)(173087, 173630)(197965, 198477)(234929, 235147)(246805, 247306)(301603, 302735)(326045, 326315)(368369, 368628)(385389, 386122)(404984, 405448)(411962, 412688)(470086, 471545)(513074, 513527)(524955, 525057)(544225, 544767)(547513, 547615)(547677, 548668)
Citrobacter sp. KTE32 acHXe-supercont1.1, whole genome shotgun sequence	NZ_KB976071	1169350	Citrobacter sp. KTE32	544	Citrobacter	543	Enterobacteriaceae	91347	Enterobacterales	1236	Gammaproteobacteria	1224	Proteobacteria	NA	NA	2	Bacteria	12711	(174430, 174503)(174546, 174622)(182211, 182401)(462276, 462819)(667685, 668062)(1255494, 1256274)(1376437, 1376910)(1405283, 1405672)(1452875, 1453148)(1565068, 1565253)(1746534, 1747001)(2041650, 2041914)(2051527, 2052251)(2063379, 2064103)(2068605, 2069862)(2079959, 2080727)(2084793, 2085008)(2085057, 2085580)(2088221, 2088697)(2088702, 2089187)(2100011, 2100785)(2100799, 2101025)(2109276, 210…
Pseudomonas sp. LAIL14HWK12:I11, whole genome shotgun sequence	NZ_FWZY01000002	1265481	Pseudomonas sp. LAIL14HWK12:I11	286	Pseudomonas	135621	Pseudomonadaceae	72274	Pseudomonadales	1236	Gammaproteobacteria	1224	Proteobacteria	NA	NA	2	Bacteria	12691	(51714, 52443)(68886, 69677)(76566, 76778)(88233, 89966)(157009, 157760)(336189, 336828)(371592, 372030)(458763, 459441)(473518, 473687)(475890, 476068)(483687, 485918)(487366, 488007)(546311, 546776)(589940, 590460)(627895, 628819)(629789, 630978)(657417, 657501)(710259, 710560)
Pseudomonas sp. B8(2017) B8_1, whole genome shotgun sequence	NZ_NEIO01000001	1981711	Pseudomonas sp. B8(2017)	286	Pseudomonas	135621	Pseudomonadaceae	72274	Pseudomonadales	1236	Gammaproteobacteria	1224	Proteobacteria	NA	NA	2	Bacteria	12659	(10958, 11317)(68113, 68553)(72542, 73976)(79054, 79788)(142711, 143298)(146964, 147376)(185087, 185594)(207934, 208387)(230569, 230778)(257278, 257997)(345591, 345839)(370646, 371076)(393498, 393932)(422526, 422837)(452898, 453379)(467905, 468337)(503834, 504252)(509218, 509902)(511799, 512459)(515658, 516303)(522397, 522499)(578228, 578747)(600771, 601149)(709522, 710277)(715464, 715747)
Pseudomonas stutzeri A1501, complete genome	NC_009434	316	Pseudomonas stutzeri	286	Pseudomonas	135621	Pseudomonadaceae	72274	Pseudomonadales	1236	Gammaproteobacteria	1224	Proteobacteria	NA	NA	2	Bacteria	12564	(276845, 277270)(589849, 589934)(751073, 751498)(867199, 867698)(869224, 869607)(884046, 884676)(1046940, 1047476)(1070096, 1070517)(1586596, 1587021)(1797569, 1798068)(1799594, 1799977)(1966685, 1966863)(1985779, 1986844)(2002963, 2003543)(2238224, 2238567)(2269855, 2270011)(2532894, 2533277)(2534803, 2535302)(2760167, 2760243)(2893233, 2893819)(3027726, 3028248)(3516077, 3516575)(3518010, 35185…
Escherichia sp. KTE52 acHaH-supercont1.3, whole genome shotgun sequence	NZ_KE138676	1182659	Escherichia sp. KTE52	561	Escherichia	543	Enterobacteriaceae	91347	Enterobacterales	1236	Gammaproteobacteria	1224	Proteobacteria	NA	NA	2	Bacteria	12562	(89804, 90787)(228547, 229117)(266360, 267068)(314566, 314842)(421759, 422150)(472637, 473641)(478902, 479091)(479433, 479508)(492471, 492548)(492624, 493379)(495039, 495191)(498601, 499307)(500716, 501281)(502646, 503478)(504930, 505560)(505572, 506481)(507575, 507735)(524312, 524596)(610897, 611428)(631968, 632272)(767972, 768103)(796916, 798090)(799534, 800667)
Pseudomonas sp. LAMO17WK12:I2 D883DRAFT_scaffold00002.2_C, whole genome shotgun sequence	NZ_AZVU01000002	1259798	Pseudomonas sp. LAMO17WK12:I2	286	Pseudomonas	135621	Pseudomonadaceae	72274	Pseudomonadales	1236	Gammaproteobacteria	1224	Proteobacteria	NA	NA	2	Bacteria	12442	(30856, 31237)(38649, 39073)(74847, 75353)(98722, 99320)(114820, 115764)(117738, 118308)(118920, 119136)(127585, 129817)(135226, 136380)(203467, 204052)(204995, 205658)(228950, 229447)(285605, 285905)(332578, 333505)(509738, 510333)(534949, 535738)(542437, 542889)(545554, 546145)
Pseudomonas capeferrum strain WCS358 WCS358-Sc3, whole genome shotgun sequence	NZ_JMIT01000003	1495066	Pseudomonas capeferrum	286	Pseudomonas	135621	Pseudomonadaceae	72274	Pseudomonadales	1236	Gammaproteobacteria	1224	Proteobacteria	NA	NA	2	Bacteria	12428	(57334, 58179)(74512, 75034)(143616, 143978)(242195, 242573)(263741, 264249)(298473, 299077)(319974, 320076)(326005, 326640)(328341, 328993)(386686, 387167)(421736, 422134)(436343, 436591)(450874, 451311)(477690, 478151)(582244, 582582)(630924, 632092)(654094, 654598)(689787, 690199)(693690, 694257)(760003, 760732)(766025, 767424)(840360, 840718)(840910, 841024)(979871, 980053)
Azotobacter vinelandii DJ, complete genome	NC_012560	354	Azotobacter vinelandii	352	Azotobacter	135621	Pseudomonadaceae	72274	Pseudomonadales	1236	Gammaproteobacteria	1224	Proteobacteria	NA	NA	2	Bacteria	12410	(177894, 178488)(179965, 180348)(291293, 291577)(475380, 475875)(588642, 588723)(598188, 598779)(1130987, 1131557)(1378430, 1379024)(1380501, 1380884)(1416757, 1416867)(1520238, 1520314)(1520431, 1520508)(1909701, 1910295)(1911772, 1912155)(2508632, 2508705)(2839803, 2840186)(2841663, 2842257)(2938547, 2939456)(3137320, 3137776)(3145231, 3145811)(3763021, 3763565)(3960652, 3961082)(4278039, 42784…
Azotobacter vinelandii CA, complete genome	NC_021149	354	Azotobacter vinelandii	352	Azotobacter	135621	Pseudomonadaceae	72274	Pseudomonadales	1236	Gammaproteobacteria	1224	Proteobacteria	NA	NA	2	Bacteria	12410	(177894, 178488)(179965, 180348)(291293, 291577)(475380, 475875)(588650, 588731)(598196, 598787)(1131013, 1131583)(1378456, 1379050)(1380527, 1380910)(1416783, 1416893)(1520265, 1520341)(1520458, 1520535)(1909726, 1910320)(1911797, 1912180)(2508656, 2508729)(2839827, 2840210)(2841687, 2842281)(2938571, 2939480)(3137344, 3137800)(3145255, 3145835)(3763032, 3763576)(3960663, 3961093)(4278047, 42784…
Pseudomonas lactis strain DSM 29167 7_395324_20.064, whole genome shotgun sequence	NZ_JYLO01000007	1615674	Pseudomonas lactis	286	Pseudomonas	135621	Pseudomonadaceae	72274	Pseudomonadales	1236	Gammaproteobacteria	1224	Proteobacteria	NA	NA	2	Bacteria	12327	(22686, 22787)(52257, 53017)(53598, 54270)(60011, 60119)(79122, 79212)(90568, 91275)(101749, 102299)(109886, 110420)(110644, 110753)(111524, 111740)(111765, 111853)(111869, 112376)(133169, 133788)(148614, 148680)(167513, 167633)(174384, 174484)(185617, 185758)(212913, 213397)(215688, 215804)(218890, 219884)(221659, 222313)(227684, 227801)(228434, 228522)(242155, 242230)(260694, 260808)(296395, 29…
Pseudomonas cedrina subsp. cedrina strain DSM 17516 5_509196_69.2662, whole genome shotgun sequence	NZ_MNPW01000005	651740	Pseudomonas cedrina	286	Pseudomonas	135621	Pseudomonadaceae	72274	Pseudomonadales	1236	Gammaproteobacteria	1224	Proteobacteria	NA	NA	2	Bacteria	12296	(40377, 40874)(100599, 101601)(104329, 104871)(105163, 105640)(123971, 124739)(188099, 189480)(235197, 235922)(243192, 243643)(262804, 263544)(288173, 288279)(323398, 323748)(349992, 351124)(400545, 400994)(404444, 404945)(419777, 420004)(436930, 437360)(453009, 453506)(477969, 478531)(506222, 506688)(506816, 507789)
Peptostreptococcaceae bacterium VA2 CY40DRAFT_scf7180000000022_quiver.5_C, whole genome shotgun sequence	NZ_JMMB01000007	1476973	Peptostreptococcaceae bacterium VA2	NA	NA	186804	Peptostreptococcaceae	186802	Clostridiales	186801	Clostridia	1239	Firmicutes	NA	NA	2	Bacteria	12294	(26647, 27329)(32014, 32696)(41021, 41703)(108215, 108897)(118323, 119005)(137229, 137911)(142389, 143071)(304145, 304827)(310673, 311355)(449855, 450537)(478835, 479517)(486692, 487374)(683605, 684287)(2774837, 2775519)(2853244, 2853926)(3183956, 3184638)(3191039, 3191721)(3198425, 3199107)
Pseudomonas capeferrum strain WCS358 WCS358-Sc2, whole genome shotgun sequence	NZ_JMIT01000002	1495066	Pseudomonas capeferrum	286	Pseudomonas	135621	Pseudomonadaceae	72274	Pseudomonadales	1236	Gammaproteobacteria	1224	Proteobacteria	NA	NA	2	Bacteria	12271	(769, 951)(93114, 93325)(232635, 233220)(258484, 259082)(273142, 273754)(279764, 280214)(303508, 303581)(303667, 303741)(303914, 303988)(308418, 308876)(441482, 441955)(587671, 588384)(597183, 597609)(717148, 717492)(720138, 720207)(740878, 741386)(834291, 834944)(864101, 864845)(947198, 947712)(1078829, 1079357)(1119756, 1120439)(1121543, 1122486)(1127110, 1127743)(1134618, 1135377)(1139936, 114…
Pseudomonas salomonii strain ICMP 14252, whole genome shotgun sequence	NZ_FNOX01000004	191391	Pseudomonas salomonii	286	Pseudomonas	135621	Pseudomonadaceae	72274	Pseudomonadales	1236	Gammaproteobacteria	1224	Proteobacteria	NA	NA	2	Bacteria	12246	(4897, 5008)(50070, 50539)(50788, 51498)(137468, 138194)(144775, 145226)(152782, 152896)(164949, 165688)(173143, 173257)(176353, 176430)(190220, 190326)(196150, 196256)(217309, 217579)(240227, 241334)(260301, 260423)(271588, 271694)(283276, 283393)(296795, 297296)(304685, 304953)(320874, 321307)(329262, 329375)(337778, 337900)(361689, 362232)(374042, 374156)(377952, 378022)(389578, 390032)(390176…
Pseudomonas sp. CFT9 soap_scaffs_T9.Contig48.1, whole genome shotgun sequence	NZ_ATLM01000049	911244	Pseudomonas sp. CFT9	286	Pseudomonas	135621	Pseudomonadaceae	72274	Pseudomonadales	1236	Gammaproteobacteria	1224	Proteobacteria	NA	NA	2	Bacteria	12168	(73078, 74307)(99668, 99756)(101633, 102538)(107709, 107816)(120520, 120988)(163602, 163712)(176927, 177045)(185990, 187166)(217621, 218099)(218116, 218486)(222994, 223399)(230209, 230978)(233175, 234145)(234275, 234741)(242773, 243319)(263899, 264443)(274803, 274876)(288982, 289638)(303842, 304275)(317023, 317767)(324595, 325520)(328856, 329422)
Pseudomonas sp. LPH1 chromosome, complete genome	NZ_CP017290	1898684	Pseudomonas sp. LPH1	286	Pseudomonas	135621	Pseudomonadaceae	72274	Pseudomonadales	1236	Gammaproteobacteria	1224	Proteobacteria	NA	NA	2	Bacteria	12105	(254293, 254738)(388485, 388914)(447550, 447793)(449444, 449828)(455068, 455153)(464523, 465237)(791978, 792270)(875341, 875584)(877235, 877619)(1500969, 1501397)(1508556, 1509000)(1758451, 1758525)(1879308, 1879906)(1924771, 1924844)(1924982, 1925091)(1927425, 1927866)(2073989, 2074232)(2075883, 2076267)(2078864, 2079085)(2259169, 2259633)(2507270, 2507424)(2561926, 2562622)(2756002, 2756096)(30…
Pseudomonas lactis strain DSM 29167 8_392630_21.0808, whole genome shotgun sequence	NZ_JYLO01000008	1615674	Pseudomonas lactis	286	Pseudomonas	135621	Pseudomonadaceae	72274	Pseudomonadales	1236	Gammaproteobacteria	1224	Proteobacteria	NA	NA	2	Bacteria	12092	(24304, 24876)(62830, 63472)(63485, 64073)(66919, 68227)(114581, 115286)(120514, 121030)(121593, 122507)(127721, 128329)(167030, 167475)(172957, 173416)(239839, 240538)(245703, 246443)(313090, 313612)(322349, 322676)(340892, 341010)(346130, 347575)(360622, 361257)(361348, 362179)
Clostridium beijerinckii strain NCIMB 14988, complete genome	NZ_CP010086	1520	Clostridium beijerinckii	1485	Clostridium	31979	Clostridiaceae	186802	Clostridiales	186801	Clostridia	1239	Firmicutes	NA	NA	2	Bacteria	12016	(146488, 147238)(416602, 417352)(894195, 894945)(903048, 903798)(2098933, 2099683)(2341280, 2342030)(2353003, 2353753)(2766446, 2767196)(4885350, 4886100)(6180027, 6180777)(6189274, 6190024)(6206704, 6207454)(6212834, 6213584)(6396719, 6397469)(6402741, 6403491)(6480823, 6481573)
Bacillus megaterium DSM319, complete genome	NC_014103	1404	Bacillus megaterium	1386	Bacillus	186817	Bacillaceae	1385	Bacillales	91061	Bacilli	1239	Firmicutes	NA	NA	2	Bacteria	11953	(9663, 10260)(11485, 11956)(30376, 30973)(32077, 32548)(36191, 36788)(37891, 38362)(90538, 91135)(92239, 92710)(154240, 155020)(156123, 156594)(210508, 211105)(212208, 212679)(234332, 234929)(236032, 236503)(399045, 399642)(400745, 401216)(440691, 441288)(442391, 442862)(584243, 584840)(585943, 586414)(4732003, 4732474)(4733577, 4734174)
Pseudomonas sihuiensis strain KCTC 32246 genome assembly, chromosome: I	LT629797	1274359	Pseudomonas sihuiensis	286	Pseudomonas	135621	Pseudomonadaceae	72274	Pseudomonadales	1236	Gammaproteobacteria	1224	Proteobacteria	NA	NA	2	Bacteria	11838	(112329, 112562)(178075, 178604)(255999, 256297)(332174, 332630)(447023, 447231)(887157, 887251)(952574, 952693)(1150365, 1150519)(1292674, 1292990)(1482641, 1483105)(1657082, 1657466)(1659174, 1659356)(1803249, 1803690)(1806028, 1806137)(1806285, 1806358)(1852624, 1853222)(2353790, 2354189)(2881302, 2881686)(2883341, 2883584)(2972705, 2973005)(3301482, 3302193)(3311563, 3311648)(3318231, 3318615…
Pseudomonas sp. B4(2017) B4_1, whole genome shotgun sequence	NZ_NEIS01000001	1981715	Pseudomonas sp. B4(2017)	286	Pseudomonas	135621	Pseudomonadaceae	72274	Pseudomonadales	1236	Gammaproteobacteria	1224	Proteobacteria	NA	NA	2	Bacteria	11832	(121775, 122134)(178857, 179297)(183224, 184626)(189736, 190470)(253491, 254078)(257744, 258156)(295480, 295987)(318277, 318730)(340815, 341024)(367706, 368425)(453260, 453508)(478289, 478719)(505650, 506084)(534656, 534967)(565006, 565487)(580013, 580474)(615906, 616324)(621290, 621974)(623871, 624531)(627863, 628498)(634612, 634714)(655936, 656540)(690433, 690952)
Pseudomonas sp. B13(2017) B13_1, whole genome shotgun sequence	NZ_NEJX01000001	1981746	Pseudomonas sp. B13(2017)	286	Pseudomonas	135621	Pseudomonadaceae	72274	Pseudomonadales	1236	Gammaproteobacteria	1224	Proteobacteria	NA	NA	2	Bacteria	11832	(9087, 9606)(43499, 44103)(65325, 65427)(71541, 72176)(75508, 76168)(78065, 78749)(83715, 84133)(119565, 120026)(134552, 135033)(165072, 165383)(193955, 194389)(221320, 221750)(246531, 246779)(331614, 332333)(359015, 359224)(381309, 381762)(404052, 404559)(441883, 442295)(445961, 446548)(509569, 510303)(515413, 516815)(520742, 521182)(577905, 578264)
Pseudomonas sp. B12(2017) B12_1, whole genome shotgun sequence	NZ_NEJW01000001	1981747	Pseudomonas sp. B12(2017)	286	Pseudomonas	135621	Pseudomonadaceae	72274	Pseudomonadales	1236	Gammaproteobacteria	1224	Proteobacteria	NA	NA	2	Bacteria	11832	(9087, 9606)(43499, 44103)(65325, 65427)(71541, 72176)(75508, 76168)(78065, 78749)(83715, 84133)(119565, 120026)(134552, 135033)(165072, 165383)(193955, 194389)(221320, 221750)(246531, 246779)(331614, 332333)(359015, 359224)(381309, 381762)(404052, 404559)(441980, 442392)(446058, 446645)(509666, 510400)(515510, 516912)(520839, 521279)(578002, 578361)
Escherichia sp. KTE52 acHaH-supercont1.4, whole genome shotgun sequence	NZ_KE138677	1182659	Escherichia sp. KTE52	561	Escherichia	543	Enterobacteriaceae	91347	Enterobacterales	1236	Gammaproteobacteria	1224	Proteobacteria	NA	NA	2	Bacteria	11786	(64984, 65447)(68296, 68577)(73022, 73182)(162357, 162836)(182261, 182680)(183536, 184212)(214534, 214663)(214682, 214773)(293787, 294113)(295249, 295941)(322062, 322136)(331981, 332042)(462327, 462882)(466113, 466673)(467694, 470266)(486046, 486243)(583106, 583635)(594465, 594630)(596484, 597199)(797968, 798083)(808437, 809083)(820742, 821269)(822496, 823404)(848819, 848887)(912568, 912681)(9486…
Pseudomonas fulva 12-X, complete genome	NC_015556	47880	Pseudomonas fulva	286	Pseudomonas	135621	Pseudomonadaceae	72274	Pseudomonadales	1236	Gammaproteobacteria	1224	Proteobacteria	NA	NA	2	Bacteria	11766	(1, 207)(416, 582)(210307, 210667)(215273, 215979)(240150, 240332)(242040, 242423)(351708, 352092)(451001, 451081)(497903, 498574)(692215, 692397)(694104, 694487)(709168, 709862)(937556, 937738)(939446, 939829)(1393059, 1393462)(1617638, 1618223)(1649331, 1649761)(2408663, 2409039)(2476919, 2477333)(2495963, 2496750)(2610132, 2610285)(2697586, 2697668)(2800888, 2801271)(2802979, 2803161)(2830235,…
Pseudomonas sp. LAMO17WK12:I1, whole genome shotgun sequence	NZ_FWZV01000006	1265486	Pseudomonas sp. LAMO17WK12:I1	286	Pseudomonas	135621	Pseudomonadaceae	72274	Pseudomonadales	1236	Gammaproteobacteria	1224	Proteobacteria	NA	NA	2	Bacteria	11761	(40934, 42094)(73436, 74084)(75975, 76292)(76415, 77381)(77454, 77920)(105224, 105767)(129464, 129976)(162770, 162997)(174663, 175161)(229215, 230347)(255668, 255938)(298136, 298395)(315117, 315853)(331090, 332031)(333900, 334360)(340949, 341675)(407096, 408528)(448938, 449388)
Escherichia sp. KTE31 acHaW-supercont1.1, whole genome shotgun sequence	NZ_KE136722	1169349	Escherichia sp. KTE31	561	Escherichia	543	Enterobacteriaceae	91347	Enterobacterales	1236	Gammaproteobacteria	1224	Proteobacteria	NA	NA	2	Bacteria	11754	(1960, 2337)(12971, 14409)(38964, 39374)(39400, 40068)(73808, 74449)(115090, 115471)(174124, 174714)(227625, 227776)(324742, 324877)(404913, 405043)(478034, 478537)(640282, 640434)(659269, 659859)(761233, 761316)(774185, 775176)(859031, 859408)(1042068, 1042283)(1042332, 1042856)(1286465, 1286652)(1327578, 1328442)(1330949, 1331720)(1465490, 1466473)(1602563, 1603133)
Bacillus thuringiensis YBT-1518, complete genome	NC_022873	1428	Bacillus thuringiensis	1386	Bacillus	186817	Bacillaceae	1385	Bacillales	91061	Bacilli	1239	Firmicutes	NA	NA	2	Bacteria	11700	(9461, 10240)(29194, 29973)(82475, 83254)(91387, 92166)(154750, 155529)(249807, 250586)(307228, 308007)(314687, 315466)(328007, 328786)(336728, 337507)(347143, 347922)(355299, 356078)(616864, 617643)(972582, 973361)(5266205, 5266984)
Enterobacteriaceae bacterium strain FGI 57, complete genome	NC_020063	693444	Enterobacteriaceae bacterium strain FGI 57	NA	NA	543	Enterobacteriaceae	91347	Enterobacterales	1236	Gammaproteobacteria	1224	Proteobacteria	NA	NA	2	Bacteria	11630	(15326, 15389)(77271, 77514)(77707, 78011)(132177, 133086)(379686, 379817)(433295, 433672)(735727, 736104)(1065559, 1065922)(1114479, 1114856)(1167792, 1167868)(1174252, 1174473)(1177747, 1177810)(1226686, 1226748)(1301013, 1301076)(1354282, 1354348)(1410066, 1410129)(1791233, 1791306)(1952005, 1952072)(1993653, 1993746)(1993778, 1993907)(2281318, 2281402)(2426211, 2426277)(2619403, 2619466)(2652…
Pseudomonas sp. LAIL14HWK12:I7 D886DRAFT_scaffold00001.1_C, whole genome shotgun sequence	NZ_AXYZ01000001	1259801	Pseudomonas sp. LAIL14HWK12:I7	286	Pseudomonas	135621	Pseudomonadaceae	72274	Pseudomonadales	1236	Gammaproteobacteria	1224	Proteobacteria	NA	NA	2	Bacteria	11626	(138289, 138398)(138586, 138944)(182200, 182263)(206355, 207750)(212863, 213592)(279609, 280021)(317021, 317525)(340314, 341491)(389479, 389865)(392433, 392971)(474661, 474909)(499188, 499658)(526431, 526868)(540219, 540517)(560662, 560977)(595837, 596318)(610810, 611248)(662207, 662836)(668857, 668959)(690218, 690822)(725391, 725886)(747945, 748328)(770658, 771327)(847314, 847676)
Pseudomonas sp. p21 p21scaffold3, whole genome shotgun sequence	NZ_LWBV01000003	1825979	Pseudomonas sp. p21	286	Pseudomonas	135621	Pseudomonadaceae	72274	Pseudomonadales	1236	Gammaproteobacteria	1224	Proteobacteria	NA	NA	2	Bacteria	11599	(182364, 183132)(284463, 284548)(286750, 287454)(311705, 312277)(313854, 314788)(345395, 345932)(388418, 388884)(451291, 453516)(461797, 462170)(463539, 463713)(479314, 479992)(599337, 599977)(778395, 779460)(838346, 840082)(851157, 851217)(875065, 875631)
Pseudomonas sp. R62 scaffold00002, whole genome shotgun sequence	NZ_JH635999	1144884	Pseudomonas sp. R62	286	Pseudomonas	135621	Pseudomonadaceae	72274	Pseudomonadales	1236	Gammaproteobacteria	1224	Proteobacteria	NA	NA	2	Bacteria	11583	(1701, 2381)(95927, 96386)(115996, 116107)(237596, 237706)(243071, 243651)(257012, 257935)(261349, 261460)(263371, 263554)(285208, 285771)(345088, 345199)(389248, 389360)(525235, 525323)(581571, 581679)(606047, 606109)(1063115, 1063224)(1094268, 1094937)(1097073, 1097219)(1135904, 1136488)(1229227, 1229336)(1250845, 1250957)(1261180, 1261287)(1266011, 1266444)(1494417, 1494908)(1528597, 1528703)(…
Escherichia sp. 4_1_40B supercont2.1, whole genome shotgun sequence	NZ_JH660539	457401	Escherichia sp. 4_1_40B	561	Escherichia	543	Enterobacteriaceae	91347	Enterobacterales	1236	Gammaproteobacteria	1224	Proteobacteria	NA	NA	2	Bacteria	11554	(20522, 20586)(90149, 90811)(95139, 95901)(100845, 101361)(109749, 109975)(179782, 179936)(180172, 180327)(212731, 213070)(213558, 214327)(218159, 219089)(226805, 226889)(245955, 246028)(246064, 246140)(246175, 246251)(253834, 254024)(371157, 371425)(371526, 371868)(371939, 372173)(411269, 411751)(414181, 414940)(415248, 416031)(472699, 472851)(475040, 475599)(484323, 484609)(484710, 484980)(4881…
Pseudomonas sp. 45MFCol3.1 G368DRAFT_scaffold00001.1, whole genome shotgun sequence	NZ_KB907429	1151124	Pseudomonas sp. 45MFCol3.1	286	Pseudomonas	135621	Pseudomonadaceae	72274	Pseudomonadales	1236	Gammaproteobacteria	1224	Proteobacteria	NA	NA	2	Bacteria	11546	(256400, 256966)(276462, 276864)(356855, 357002)(430671, 431243)(575276, 575359)(807388, 808071)(903480, 904000)(1024744, 1025330)(1038456, 1039426)(1042845, 1043031)(1051224, 1053452)(1059135, 1060152)(1085657, 1085983)(1086072, 1086282)(1112310, 1112491)(1317506, 1318097)(1350962, 1351462)(1351470, 1352380)(1369049, 1369110)(1369609, 1370396)
Pseudomonas sp. CFT9 soap_scaffs_T9.Contig58, whole genome shotgun sequence	NZ_ATLM01000060	911244	Pseudomonas sp. CFT9	286	Pseudomonas	135621	Pseudomonadaceae	72274	Pseudomonadales	1236	Gammaproteobacteria	1224	Proteobacteria	NA	NA	2	Bacteria	11495	(24545, 24656)(30968, 31802)(42724, 43480)(50370, 52236)(54776, 56081)(71401, 72390)(73372, 74051)(116189, 116830)(128051, 128167)(151075, 151801)(158349, 158813)(160859, 161857)(172810, 173552)(196507, 197213)(202242, 202350)(214646, 215084)
Obesumbacterium proteus strain DSM 2777, complete genome	NZ_CP014608	82983	Obesumbacterium proteus	82982	Obesumbacterium	1903412	Hafniaceae	91347	Enterobacterales	1236	Gammaproteobacteria	1224	Proteobacteria	NA	NA	2	Bacteria	11468	(979, 1903)(1923, 2079)(332570, 332948)(364253, 364358)(372268, 372646)(497704, 498082)(670512, 670755)(714481, 714859)(720575, 720953)(1110470, 1110848)(1451198, 1451576)(1910754, 1910830)(2155935, 2156343)(2169681, 2169773)(2175229, 2175385)(2175405, 2176329)(2223725, 2224114)(2245880, 2246650)(3092930, 3093109)(3204405, 3205329)(3205349, 3205503)(3664239, 3665163)(3665183, 3665339)(3675985, 36…
Pseudomonas sp. LAIL14HWK12:I11, whole genome shotgun sequence	NZ_FWZY01000001	1265481	Pseudomonas sp. LAIL14HWK12:I11	286	Pseudomonas	135621	Pseudomonadaceae	72274	Pseudomonadales	1236	Gammaproteobacteria	1224	Proteobacteria	NA	NA	2	Bacteria	11455	(138572, 138681)(138869, 139227)(182301, 182364)(206457, 207852)(212965, 213694)(279715, 280127)(319143, 319647)(342436, 343613)(391779, 392165)(394733, 395271)(501302, 501772)(528412, 528849)(542208, 542498)(562642, 562957)(597707, 598188)(612680, 613118)(664081, 664710)(670731, 670833)(692092, 692696)(727265, 727760)(748629, 749012)(848055, 848417)(857986, 858741)
Pseudomonas sp. S3E12 393_6, whole genome shotgun sequence	NZ_MBDT01000029	1873126	Pseudomonas sp. S3E12	286	Pseudomonas	135621	Pseudomonadaceae	72274	Pseudomonadales	1236	Gammaproteobacteria	1224	Proteobacteria	NA	NA	2	Bacteria	11433	(32761, 33487)(40013, 40473)(42342, 43283)(58490, 59231)(75988, 76247)(118272, 118542)(143383, 144515)(198715, 199216)(212029, 212576)(245439, 245951)(249157, 249259)(269714, 270257)(297616, 298082)(298154, 299120)(299205, 299560)(301376, 302024)(333475, 334606)(443267, 443861)(445184, 445704)
Pseudomonas sp. URIL14HWK12:I5, whole genome shotgun sequence	NZ_FWXQ01000001	1261630	Pseudomonas sp. URIL14HWK12:I5	286	Pseudomonas	135621	Pseudomonadaceae	72274	Pseudomonadales	1236	Gammaproteobacteria	1224	Proteobacteria	NA	NA	2	Bacteria	11400	(119185, 119299)(119487, 119846)(195052, 195501)(199726, 200867)(205883, 206615)(269241, 269702)(273225, 273637)(310896, 311403)(332987, 333440)(381477, 382196)(467440, 467688)(492188, 492668)(516500, 516937)(539143, 539454)(573890, 574372)(628904, 629587)(635483, 636139)(637818, 638447)(644470, 644572)(699362, 699887)(915930, 916563)(932748, 933593)
Pseudomonas sp. B23(2017) B23_1, whole genome shotgun sequence	NZ_NEJM01000001	1981735	Pseudomonas sp. B23(2017)	286	Pseudomonas	135621	Pseudomonadaceae	72274	Pseudomonadales	1236	Gammaproteobacteria	1224	Proteobacteria	NA	NA	2	Bacteria	11386	(74308, 74686)(95982, 96501)(130458, 131062)(162282, 162384)(168497, 169132)(172465, 173125)(175022, 175706)(217419, 217851)(232385, 232866)(263006, 263317)(319781, 320211)(344998, 345246)(430852, 431571)(458083, 458292)(480397, 480850)(503018, 503525)(539557, 539969)(543698, 544286)(607366, 608100)(613160, 614619)(618608, 619048)(674151, 674510)
Planococcus donghaensis strain DSM 22276, complete genome	NZ_CP016543	414778	Planococcus donghaensis	1372	Planococcus	186818	Planococcaceae	1385	Bacillales	91061	Bacilli	1239	Firmicutes	NA	NA	2	Bacteria	11325	(10108, 10705)(11782, 12261)(30711, 31307)(32383, 32862)(51327, 51924)(53001, 53480)(108077, 108856)(110136, 110615)(114416, 115013)(116090, 116569)(183687, 184284)(185361, 185840)(526666, 527263)(528340, 528819)(860246, 861025)(862103, 862582)(953777, 954374)(955649, 956128)(1141234, 1142013)(1143091, 1143570)
Jeotgalibacillus malaysiensis strain D5, complete genome	NZ_CP009416	1508404	Jeotgalibacillus malaysiensis	157226	Jeotgalibacillus	186818	Planococcaceae	1385	Bacillales	91061	Bacilli	1239	Firmicutes	NA	NA	2	Bacteria	11322	(14783, 15563)(16683, 17159)(39817, 40597)(41718, 42194)(100327, 101107)(102228, 102704)(106295, 107075)(108378, 108854)(192799, 193579)(194882, 195358)(739845, 740625)(741746, 742222)(990605, 991385)(992507, 992983)(1160479, 1161259)(1162380, 1162856)(2377683, 2378159)(2379279, 2380059)
Enterobacter sp. E20, complete genome	NZ_CP012999	1560339	Enterobacter sp. E20	547	Enterobacter	543	Enterobacteriaceae	91347	Enterobacterales	1236	Gammaproteobacteria	1224	Proteobacteria	NA	NA	2	Bacteria	11281	(146494, 147401)(206469, 206553)(239539, 239916)(398514, 398891)(452142, 452215)(452252, 452328)(452364, 452440)(460018, 460209)(675252, 675575)(870937, 871314)(1243489, 1244025)(1512611, 1513057)(1788466, 1788651)(1902066, 1902523)(2614553, 2614781)(2623723, 2624496)(2753258, 2753378)(2753403, 2753504)(2993227, 2993301)(3146873, 3146983)(3618240, 3618617)(3647957, 3648320)(4020854, 4021628)(4294…
Pseudomonas sp. S3E12 390_2, whole genome shotgun sequence	NZ_MBDT01000022	1873126	Pseudomonas sp. S3E12	286	Pseudomonas	135621	Pseudomonadaceae	72274	Pseudomonadales	1236	Gammaproteobacteria	1224	Proteobacteria	NA	NA	2	Bacteria	11269	(69978, 70733)(154606, 155533)(213376, 213676)(269839, 270383)(293735, 294398)(295341, 295926)(334939, 335041)(354699, 355836)(361245, 363477)(371943, 372171)(372783, 373353)(375328, 376272)(390817, 391415)(414797, 415303)(450528, 450620)(450820, 451084)(451100, 451524)(458932, 459312)
Citrobacter amalonaticus strain FDAARGOS_165, complete genome	NZ_CP014070	35703	Citrobacter amalonaticus	544	Citrobacter	543	Enterobacteriaceae	91347	Enterobacterales	1236	Gammaproteobacteria	1224	Proteobacteria	NA	NA	2	Bacteria	11200	(37528, 37735)(68752, 69130)(398068, 398978)(602264, 602652)(629683, 630061)(729228, 729606)(854871, 855113)(855306, 855609)(923367, 923745)(929604, 929688)(966368, 966746)(1183449, 1183525)(1183606, 1183682)(1183763, 1183839)(1191429, 1191619)(1687572, 1688313)(1795186, 1795548)(1841163, 1841540)(2312941, 2313560)(2664511, 2664585)(2715404, 2715730)(2874436, 2874534)(2874557, 2874689)(3183834, 3…
Pseudomonas cedrina subsp. cedrina strain DSM 17516 1_652074_62.3392, whole genome shotgun sequence	NZ_MNPW01000001	651740	Pseudomonas cedrina	286	Pseudomonas	135621	Pseudomonadaceae	72274	Pseudomonadales	1236	Gammaproteobacteria	1224	Proteobacteria	NA	NA	2	Bacteria	11174	(5560, 7852)(16296, 16532)(17144, 17719)(19789, 20684)(36659, 37259)(61063, 61571)(97960, 98385)(166251, 166826)(186470, 186558)(239335, 239448)(251610, 251781)(290050, 290151)(345814, 346521)(367521, 367736)(367863, 368333)(443076, 443223)(464669, 465022)(470545, 471327)(473375, 473952)(622911, 623663)(644542, 645041)(647048, 647119)
Bordetella petrii strain DSM 12804, complete genome	NC_010170	94624	Bordetella petrii	517	Bordetella	506	Alcaligenaceae	80840	Burkholderiales	28216	Betaproteobacteria	1224	Proteobacteria	NA	NA	2	Bacteria	11167	(373321, 373416)(755509, 755699)(1106556, 1106978)(1118286, 1119158)(1134872, 1135889)(1142163, 1142519)(1338397, 1338968)(1504481, 1504905)(1519966, 1520497)(1532123, 1533268)(1554559, 1555022)(1594563, 1595134)(1751174, 1751314)(2146684, 2146921)(2934113, 2934457)(3260116, 3260306)(3503132, 3503322)(4448019, 4448747)(4463962, 4464213)(4529637, 4530052)(4536293, 4537321)(4558886, 4559412)(456360…
Pseudomonas sp. 58 R 3, whole genome shotgun sequence	NZ_CVTT01000050	1844108	Pseudomonas sp. 58 R 3	286	Pseudomonas	135621	Pseudomonadaceae	72274	Pseudomonadales	1236	Gammaproteobacteria	1224	Proteobacteria	NA	NA	2	Bacteria	10997	(7209, 7542)(7565, 7687)(8299, 8421)(64292, 64892)(89907, 90350)(92448, 93094)(94067, 94730)(95606, 96191)(169850, 171033)(176465, 178696)(187176, 187405)(188017, 188593)(192025, 192928)(202079, 202193)(208608, 209208)(214015, 214126)(232225, 232734)(278689, 279103)(287314, 287908)
Pseudomonas lactis strain DSM 29167 9_349664_20.493, whole genome shotgun sequence	NZ_JYLO01000009	1615674	Pseudomonas lactis	286	Pseudomonas	135621	Pseudomonadaceae	72274	Pseudomonadales	1236	Gammaproteobacteria	1224	Proteobacteria	NA	NA	2	Bacteria	10961	(21066, 21785)(23266, 24086)(36546, 36991)(44084, 44997)(54974, 55489)(62807, 63204)(72631, 73108)(120435, 121016)(122555, 122642)(125757, 126082)(133489, 134548)(150194, 150938)(161160, 161248)(164878, 165608)(166234, 166723)(166739, 166827)(172843, 173562)(183785, 183873)(191274, 191616)(196212, 196781)(201446, 201725)(309668, 310133)
Pseudomonas sp. CFT9 soap_scaffs_T9.Contig59, whole genome shotgun sequence	NZ_ATLM01000061	911244	Pseudomonas sp. CFT9	286	Pseudomonas	135621	Pseudomonadaceae	72274	Pseudomonadales	1236	Gammaproteobacteria	1224	Proteobacteria	NA	NA	2	Bacteria	10961	(22934, 23485)(32814, 33494)(33949, 34612)(37791, 38422)(38562, 38776)(46315, 46825)(50444, 51171)(63122, 63706)(73366, 74495)(79292, 79978)(85753, 86464)(98594, 99263)(165496, 166240)(170038, 170831)(171878, 172685)(250068, 250914)
Pseudomonas sp. NFIX51, whole genome shotgun sequence	NZ_FXBP01000005	1566187	Pseudomonas sp. NFIX51	286	Pseudomonas	135621	Pseudomonadaceae	72274	Pseudomonadales	1236	Gammaproteobacteria	1224	Proteobacteria	NA	NA	2	Bacteria	10945	(145152, 145730)(173056, 173612)(173624, 174064)(216041, 216507)(316008, 316454)(322411, 323352)(337176, 337915)(352822, 353081)(385017, 385284)(410236, 411349)(462917, 463415)(468200, 468420)(490143, 490562)(524178, 524721)(552537, 553059)(553241, 554206)(554289, 554634)(556711, 557214)(592451, 593207)(593301, 593650)
Pseudomonas sp. LAIL14HWK12:I9 D903DRAFT_scaffold00001.1_C, whole genome shotgun sequence	NZ_AZVR01000001	1259804	Pseudomonas sp. LAIL14HWK12:I9	286	Pseudomonas	135621	Pseudomonadaceae	72274	Pseudomonadales	1236	Gammaproteobacteria	1224	Proteobacteria	NA	NA	2	Bacteria	10928	(119259, 119373)(119571, 119920)(173840, 174289)(178514, 179655)(184671, 185403)(252013, 252425)(290440, 290947)(312531, 312984)(361019, 361738)(441140, 441388)(465888, 466368)(490201, 490638)(512844, 513155)(547590, 548072)(602603, 603286)(609182, 609838)(611520, 612149)(618172, 618274)(673064, 673589)(893737, 894370)(910555, 911400)
Pseudomonas sp. LAIL14HWK12:I12 D902DRAFT_scaffold00001.1_C, whole genome shotgun sequence	NZ_AZVS01000001	1259803	Pseudomonas sp. LAIL14HWK12:I12	286	Pseudomonas	135621	Pseudomonadaceae	72274	Pseudomonadales	1236	Gammaproteobacteria	1224	Proteobacteria	NA	NA	2	Bacteria	10928	(55550, 56395)(72580, 73213)(288000, 288525)(343315, 343417)(349440, 350069)(351751, 352407)(358303, 358986)(413518, 414000)(448435, 448746)(470952, 471389)(495222, 495702)(520202, 520450)(599853, 600572)(648607, 649060)(670644, 671151)(734137, 734549)(801159, 801891)(806907, 808048)(812273, 812722)(895310, 895659)(895857, 895971)
Blood disease bacterium A2-HR MARDI chromosome	NZ_CP019911	1944648	blood disease bacterium A2-HR MARDI	48736	Ralstonia	119060	Burkholderiaceae	80840	Burkholderiales	28216	Betaproteobacteria	1224	Proteobacteria	NA	NA	2	Bacteria	10922	(99633, 99830)(149634, 150372)(179484, 179665)(187056, 187681)(256081, 256593)(281950, 282549)(1013857, 1014359)(1678006, 1678617)(1723205, 1723753)(1794001, 1794386)(1832767, 1833224)(1976262, 1976647)(2032531, 2032955)(2034356, 2034528)(2505225, 2505811)(2563625, 2563822)(2755360, 2755557)(2846848, 2847280)(2898650, 2899373)(3133532, 3133949)(3138037, 3138469)(3206355, 3206793)(3209579, 3210281…
Bacillus sp. FDAARGOS_235 chromosome, complete genome	NZ_CP020437	1839798	Bacillus sp. FDAARGOS_235	1386	Bacillus	186817	Bacillaceae	1385	Bacillales	91061	Bacilli	1239	Firmicutes	NA	NA	2	Bacteria	10920	(2183383, 2184162)(2397128, 2397907)(2622540, 2623319)(2633062, 2633841)(2640277, 2641056)(2653163, 2653942)(2660437, 2661216)(2682782, 2683561)(2775206, 2775985)(2838304, 2839083)(2844017, 2844796)(2897458, 2898237)(2917264, 2918043)(3488077, 3488856)
Bacillus weihenstephanensis KBAB4, complete genome	NC_010184	86662	Bacillus weihenstephanensis	1386	Bacillus	186817	Bacillaceae	1385	Bacillales	91061	Bacilli	1239	Firmicutes	NA	NA	2	Bacteria	10920	(9324, 10103)(29158, 29937)(82585, 83364)(88297, 89076)(151402, 152181)(248105, 248884)(268670, 269449)(275931, 276710)(289222, 290001)(300086, 300865)(307350, 308129)(516251, 517030)(728630, 729409)(4699109, 4699888)
[Bacillus thuringiensis] serovar konkukian str. 97-27 chromosome, complete genome	NC_005957	1428	Bacillus thuringiensis	1386	Bacillus	186817	Bacillaceae	1385	Bacillales	91061	Bacilli	1239	Firmicutes	NA	NA	2	Bacteria	10920	(9614, 10393)(29415, 30194)(82743, 83522)(88456, 89235)(151524, 152303)(252507, 253286)(273026, 273805)(280037, 280816)(287383, 288162)(297352, 298131)(304528, 305307)(521753, 522532)(732703, 733482)(4661039, 4661818)
Bacillus cereus 03BB102, complete genome	NC_012472	1396	Bacillus cereus	1386	Bacillus	186817	Bacillaceae	1385	Bacillales	91061	Bacilli	1239	Firmicutes	NA	NA	2	Bacteria	10920	(9497, 10276)(29296, 30075)(82622, 83401)(88335, 89114)(151390, 152169)(255851, 256630)(278437, 279216)(285680, 286459)(292993, 293772)(302995, 303774)(310166, 310945)(516099, 516878)(730429, 731208)(4675826, 4676605)
Bacillus sp. JKS001846, whole genome shotgun sequence	NZ_FWYG01000001	1938743	Bacillus sp. JKS001846	1386	Bacillus	186817	Bacillaceae	1385	Bacillales	91061	Bacilli	1239	Firmicutes	NA	NA	2	Bacteria	10920	(2175, 2954)(15486, 16265)(25901, 26680)(33171, 33950)(55647, 56426)(147722, 148501)(210939, 211718)(216648, 217427)(269932, 270711)(289671, 290450)(885552, 886331)(4964683, 4965462)(5221078, 5221857)(5435832, 5436611)
Pseudomonas azotoformans strain DSM 18862 2_943137_53.2703, whole genome shotgun sequence	NZ_MNPV01000002	47878	Pseudomonas azotoformans	286	Pseudomonas	135621	Pseudomonadaceae	72274	Pseudomonadales	1236	Gammaproteobacteria	1224	Proteobacteria	NA	NA	2	Bacteria	10905	(95554, 96783)(124476, 125038)(148546, 149011)(245061, 245434)(284487, 285341)(288132, 288234)(288268, 288842)(387487, 387930)(409179, 409916)(409930, 410361)(419651, 420398)(421451, 422156)(585163, 585823)(777733, 777911)(779994, 780636)(781371, 782102)(901238, 902027)(942168, 942833)
Enterobacter sp. MGH 25 addTd-supercont1.1, whole genome shotgun sequence	NZ_KI535636	1329829	Enterobacter sp. MGH 25	547	Enterobacter	543	Enterobacteriaceae	91347	Enterobacterales	1236	Gammaproteobacteria	1224	Proteobacteria	NA	NA	2	Bacteria	10886	(10641, 10928)(11208, 11458)(588889, 589007)(589032, 589131)(773285, 773535)(773815, 774102)(774548, 774607)(909451, 909542)(926640, 926714)(1083431, 1083542)(1476048, 1476368)(1589798, 1590161)(1951214, 1951441)(1952983, 1953751)(1963103, 1963335)(1974642, 1975165)(1975214, 1975429)(1979572, 1980340)(2245923, 2246086)(2282969, 2283346)(2519844, 2520221)(2660287, 2660584)(2763641, 2764029)(291744…
Pseudomonas salomonii strain ICMP 14252, whole genome shotgun sequence	NZ_FNOX01000001	191391	Pseudomonas salomonii	286	Pseudomonas	135621	Pseudomonadaceae	72274	Pseudomonadales	1236	Gammaproteobacteria	1224	Proteobacteria	NA	NA	2	Bacteria	10865	(23785, 24604)(38643, 39103)(72820, 73296)(98050, 98413)(251427, 251541)(262125, 262186)(295543, 295656)(309855, 309966)(312880, 312988)(348565, 348895)(372221, 372995)(403679, 403789)(412785, 413221)(420157, 420531)(433797, 433917)(439101, 439209)(465667, 466199)(540529, 540633)(591410, 591522)(604786, 604902)(613198, 613307)(718558, 719363)(724575, 725280)(736361, 736810)(736824, 737531)(757455…
Clostridium estertheticum subsp. estertheticum strain DSM 8809, complete genome	NZ_CP015756	238834	Clostridium estertheticum	1485	Clostridium	31979	Clostridiaceae	186802	Clostridiales	186801	Clostridia	1239	Firmicutes	NA	NA	2	Bacteria	10864	(9649, 10327)(53366, 54044)(68120, 68798)(75851, 76529)(90731, 91409)(96449, 97127)(102261, 102939)(108676, 109354)(114235, 114913)(120435, 121113)(2365679, 2366357)(3617634, 3618312)(3659297, 3659975)(3691856, 3692534)(4596904, 4597582)(4603882, 4604560)
Pseudomonas sp. B22(2017) B22_2, whole genome shotgun sequence	NZ_NEJN01000002	1981736	Pseudomonas sp. B22(2017)	286	Pseudomonas	135621	Pseudomonadaceae	72274	Pseudomonadales	1236	Gammaproteobacteria	1224	Proteobacteria	NA	NA	2	Bacteria	10855	(35455, 36125)(49206, 49380)(50741, 51114)(59512, 61743)(66662, 67069)(128702, 129168)(176954, 177474)(206440, 207395)(208355, 209542)(234389, 235093)(237295, 237379)(314963, 315269)(342599, 343367)(438404, 438841)(549527, 549835)(651296, 651791)(670519, 671272)
Klebsiella pneumoniae subsp. pneumoniae HS11286 chromosome, complete genome	NC_016845	573	Klebsiella pneumoniae	570	Klebsiella	543	Enterobacteriaceae	91347	Enterobacterales	1236	Gammaproteobacteria	1224	Proteobacteria	NA	NA	2	Bacteria	10818	(18553, 18929)(123082, 123458)(214952, 215328)(221471, 221555)(259996, 260372)(446619, 446692)(446760, 446836)(446908, 446984)(454598, 454793)(586025, 586248)(629637, 630013)(772613, 773131)(904027, 904250)(1004569, 1004945)(1315945, 1316172)(1856003, 1856451)(1933252, 1933529)(2031574, 2031759)(2132475, 2132935)(3190007, 3190135)(3190342, 3190436)(3248013, 3248241)(3405495, 3405569)(3578604, 357…
Pseudomonas sp. ICMP 19500 scaffold3, whole genome shotgun sequence	NZ_LKBK01000068	1208102	Pseudomonas sp. ICMP 19500	286	Pseudomonas	135621	Pseudomonadaceae	72274	Pseudomonadales	1236	Gammaproteobacteria	1224	Proteobacteria	NA	NA	2	Bacteria	10813	(3205, 4355)(54245, 54811)(58147, 59072)(65899, 66643)(79391, 79824)(94028, 94684)(108790, 108863)(119223, 119767)(140346, 140892)(148924, 149390)(149520, 150490)(150612, 150930)(152687, 153455)(160266, 160671)(165178, 165539)(165556, 166034)(196478, 197642)(206598, 206716)(219934, 220043)
Pseudomonas sp. 37 R 15, whole genome shotgun sequence	NZ_CVTV01000020	1844104	Pseudomonas sp. 37 R 15	286	Pseudomonas	135621	Pseudomonadaceae	72274	Pseudomonadales	1236	Gammaproteobacteria	1224	Proteobacteria	NA	NA	2	Bacteria	10788	(34783, 35283)(36659, 36746)(130885, 131384)(132862, 133523)(144869, 145860)(148448, 148990)(149086, 150356)(167637, 168424)(181779, 182232)(223107, 223573)(223818, 224485)(264635, 265356)(271864, 272310)(285825, 286520)(338715, 338980)(366321, 367447)(393192, 393281)(407925, 408430)
Pseudomonas sp. 35 E 8, whole genome shotgun sequence	NZ_CVTQ01000002	1844103	Pseudomonas sp. 35 E 8	286	Pseudomonas	135621	Pseudomonadaceae	72274	Pseudomonadales	1236	Gammaproteobacteria	1224	Proteobacteria	NA	NA	2	Bacteria	10786	(2315, 2835)(4157, 4751)(9053, 9468)(104977, 105736)(156947, 157599)(159486, 159829)(159914, 160880)(161029, 161539)(189056, 189596)(214042, 214678)(230274, 230704)(247691, 248229)(256799, 257300)(311490, 312198)(335951, 336220)(370915, 371174)(387733, 388468)(403794, 404735)(406777, 407228)
Sporosarcina psychrophila strain DSM 6497, complete genome	NZ_CP014616	1476	Sporosarcina psychrophila	1569	Sporosarcina	186818	Planococcaceae	1385	Bacillales	91061	Bacilli	1239	Firmicutes	NA	NA	2	Bacteria	10780	(3099, 3578)(4776, 5373)(10520, 10999)(12197, 12794)(18183, 18662)(19861, 20458)(549130, 549727)(550925, 551404)(664995, 665592)(666790, 667269)(802245, 802842)(804250, 804729)(1102534, 1103131)(1104329, 1104808)(4578715, 4579194)(4580629, 4581226)(4585144, 4585623)(4586821, 4587418)(4650331, 4650810)(4652008, 4652605)
Pseudomonas sp. NFPP02, whole genome shotgun sequence	NZ_FPJI01000006	1566216	Pseudomonas sp. NFPP02	286	Pseudomonas	135621	Pseudomonadaceae	72274	Pseudomonadales	1236	Gammaproteobacteria	1224	Proteobacteria	NA	NA	2	Bacteria	10760	(23864, 24583)(26064, 26884)(32451, 32776)(39514, 40579)(56254, 56997)(70942, 71658)(72278, 72767)(72783, 72871)(78887, 79606)(96499, 96587)(96712, 97054)(101649, 102219)(106865, 107161)(146592, 146720)(148145, 148312)(186843, 186964)(202294, 202362)(204249, 204356)(240042, 240399)(251703, 251791)(260937, 261961)(262665, 263399)(302171, 302667)(309656, 310033)(313859, 313947)
Pseudomonas veronii strain DSM 11331 2_411573_27.8137, whole genome shotgun sequence	NZ_JYLL01000002	76761	Pseudomonas veronii	286	Pseudomonas	135621	Pseudomonadaceae	72274	Pseudomonadales	1236	Gammaproteobacteria	1224	Proteobacteria	NA	NA	2	Bacteria	10727	(38109, 38806)(75569, 76045)(99391, 99991)(116968, 117914)(119908, 120485)(121097, 121332)(130454, 132686)(138300, 139417)(193119, 193704)(195086, 195761)(218757, 219255)(280000, 280290)(325266, 326198)(345837, 345925)(405043, 405807)
Pseudomonas veronii strain DSM 11331 1_559297_31.5651, whole genome shotgun sequence	NZ_JYLL01000001	76761	Pseudomonas veronii	286	Pseudomonas	135621	Pseudomonadaceae	72274	Pseudomonadales	1236	Gammaproteobacteria	1224	Proteobacteria	NA	NA	2	Bacteria	10722	(35595, 36319)(42913, 43377)(61547, 62257)(91083, 91171)(118104, 118371)(141087, 142214)(195183, 195684)(201425, 201965)(214727, 215160)(254857, 255400)(285572, 286026)(286165, 287138)(287221, 287566)(289455, 290103)(311987, 312060)(357445, 358128)(380655, 381218)(547206, 547384)(548070, 548756)(549491, 550193)
Citrobacter sp. FDAARGOS_156, complete genome	NZ_CP014030	1702170	Citrobacter sp. FDAARGOS_156	544	Citrobacter	543	Enterobacteriaceae	91347	Enterobacterales	1236	Gammaproteobacteria	1224	Proteobacteria	NA	NA	2	Bacteria	10708	(122551, 123463)(293787, 294175)(321292, 321669)(332347, 333789)(412163, 412540)(481100, 481403)(535053, 535430)(541338, 541422)(577605, 577982)(734438, 734815)(791845, 791918)(791955, 792031)(792190, 792263)(799849, 800039)(1055887, 1056414)(1245333, 1245511)(1247102, 1247479)(1695767, 1696327)(1931759, 1932232)(2101345, 2101432)(2288968, 2289426)(2599105, 2599370)(2864903, 2865022)(2865222, 286…
Pseudomonas sp. KG01 sole5_c22, whole genome shotgun sequence	NZ_LFMW01000012	1674920	Pseudomonas sp. KG01	286	Pseudomonas	135621	Pseudomonadaceae	72274	Pseudomonadales	1236	Gammaproteobacteria	1224	Proteobacteria	NA	NA	2	Bacteria	10666	(23848, 23971)(42606, 43027)(120749, 121457)(131936, 132479)(140070, 140581)(141704, 142424)(170775, 170892)(182469, 182588)(238805, 238914)(241185, 241482)(241576, 242332)(272708, 272814)(284691, 285338)(287149, 287506)(287589, 288543)(289015, 289526)(321260, 321803)(339679, 339797)(362163, 362596)(376472, 376729)(384141, 384642)(535514, 535954)(541107, 541429)(553469, 553560)(557826, 558763)
Pseudomonas sp. LAMO17WK12:I4 D885DRAFT_scaffold00001.1_C, whole genome shotgun sequence	NZ_AZVT01000001	1259800	Pseudomonas sp. LAMO17WK12:I4	286	Pseudomonas	135621	Pseudomonadaceae	72274	Pseudomonadales	1236	Gammaproteobacteria	1224	Proteobacteria	NA	NA	2	Bacteria	10649	(55652, 56497)(72683, 73316)(282446, 282971)(337758, 337860)(343883, 344512)(346194, 346850)(352746, 353429)(407962, 408444)(442880, 443191)(465397, 465834)(489670, 490150)(596936, 597655)(645692, 646145)(667729, 668236)(705400, 705812)(772422, 773154)(778170, 779281)(783536, 783985)(837837, 838186)(838384, 838498)
Streptomyces sp. CB01249 scaffold11, whole genome shotgun sequence	NZ_LISW01000011	1703929	Streptomyces sp. CB01249	1883	Streptomyces	2062	Streptomycetaceae	85011	Streptomycetales	1760	Actinobacteria	201174	Actinobacteria	NA	NA	2	Bacteria	10649	(137, 214)(3230, 3303)(8129, 8207)(8275, 8350)(8692, 8881)(9695, 9763)(10116, 10430)(13362, 14013)(15762, 16766)(19809, 20789)(23349, 23863)(24696, 24839)(24989, 25383)(26162, 26625)(28726, 29645)(33449, 33609)(34703, 35612)(35624, 36254)(37679, 38538)(39903, 40468)(41877, 42586)(45996, 46148)(47808, 48508)
Pseudomonas sp. LAIL14HWK12:I6 D907DRAFT_scaffold00001.1_C, whole genome shotgun sequence	NZ_AZVQ01000001	1259806	Pseudomonas sp. LAIL14HWK12:I6	286	Pseudomonas	135621	Pseudomonadaceae	72274	Pseudomonadales	1236	Gammaproteobacteria	1224	Proteobacteria	NA	NA	2	Bacteria	10649	(55752, 56597)(72783, 73416)(282501, 283026)(337813, 337915)(343938, 344567)(346249, 346905)(352801, 353484)(408017, 408499)(442935, 443246)(465452, 465889)(489725, 490205)(596991, 597710)(645747, 646200)(667784, 668291)(705455, 705867)(772477, 773209)(778225, 779336)(783591, 784040)(837892, 838241)(838439, 838553)
Shigella flexneri 2a str. 301 plasmid pCP301, complete sequence	NC_004851	623	Shigella flexneri	620	Shigella	543	Enterobacteriaceae	91347	Enterobacterales	1236	Gammaproteobacteria	1224	Proteobacteria	NA	NA	2	Bacteria	10634	(164, 564)(16403, 16780)(21774, 22360)(38638, 39425)(49525, 50214)(70050, 71425)(75029, 76372)(86997, 88329)(139353, 139922)(146678, 147046)(153033, 153103)(170455, 171591)(178282, 179051)(180540, 180845)(187957, 188285)(218765, 218949)
Clostridium sp. Marseille-P2434, whole genome shotgun sequence	NZ_LT594785	1805472	Clostridium sp. Marseille-P2434	1485	Clostridium	31979	Clostridiaceae	186802	Clostridiales	186801	Clostridia	1239	Firmicutes	NA	NA	2	Bacteria	10631	(123271, 123365)(124510, 125261)(125980, 126731)(483367, 484118)(485264, 486015)(487397, 487491)(490824, 491575)(492718, 492812)(717625, 718376)(720919, 721670)(723177, 723271)(726604, 727355)(728498, 728592)(2452847, 2453598)(2582824, 2582918)(2584063, 2584814)(2609434, 2610185)(2618641, 2618735)(2623694, 2623788)(2624931, 2625682)(2629015, 2629109)(2630252, 2631003)
Pseudomonas sp. LAMO17WK12:I1, whole genome shotgun sequence	NZ_FWZV01000003	1265486	Pseudomonas sp. LAMO17WK12:I1	286	Pseudomonas	135621	Pseudomonadaceae	72274	Pseudomonadales	1236	Gammaproteobacteria	1224	Proteobacteria	NA	NA	2	Bacteria	10607	(30825, 31206)(38618, 39042)(74816, 75322)(98691, 99289)(114789, 115733)(117707, 118277)(118889, 119105)(127554, 129786)(135195, 136349)(203436, 204021)(204964, 205627)(228919, 229416)(285574, 285874)(332547, 333474)(509707, 510302)
Pseudomonas sp. KG01 sole5_c2, whole genome shotgun sequence	NZ_LFMW01000002	1674920	Pseudomonas sp. KG01	286	Pseudomonas	135621	Pseudomonadaceae	72274	Pseudomonadales	1236	Gammaproteobacteria	1224	Proteobacteria	NA	NA	2	Bacteria	10605	(5236, 5573)(14746, 14853)(52024, 52533)(71131, 71239)(76066, 76666)(90529, 91460)(94736, 95309)(95923, 96278)(104197, 106428)(112452, 113029)(158222, 158807)(159823, 160488)(184037, 184637)(212277, 212724)(267236, 267517)(292916, 293849)(336869, 336973)(370093, 370737)
Pseudomonas sp. LAMO17WK12:I4 D885DRAFT_scaffold00002.2, whole genome shotgun sequence	NZ_KI911386	1259800	Pseudomonas sp. LAMO17WK12:I4	286	Pseudomonas	135621	Pseudomonadaceae	72274	Pseudomonadales	1236	Gammaproteobacteria	1224	Proteobacteria	NA	NA	2	Bacteria	10602	(16842, 17392)(17398, 18578)(74917, 75092)(207215, 207951)(342337, 343015)(367880, 368054)(377750, 379978)(384804, 385211)(471656, 472122)(515656, 516193)(543881, 545280)(546240, 547427)(580890, 580974)(668252, 669039)
Pseudomonas paralactis strain DSM 29164 5_514952_14.4097, whole genome shotgun sequence	NZ_JYLN01000005	1615673	Pseudomonas paralactis	286	Pseudomonas	135621	Pseudomonadaceae	72274	Pseudomonadales	1236	Gammaproteobacteria	1224	Proteobacteria	NA	NA	2	Bacteria	10567	(88957, 89045)(94497, 94585)(97807, 97895)(107433, 107521)(126876, 127548)(166574, 167383)(174989, 175077)(231799, 231887)(247526, 247614)(265439, 265980)(304472, 304916)(310016, 310457)(311652, 312855)(325947, 326591)(358139, 358227)(364796, 365412)(377497, 378111)(387824, 388510)(392557, 393029)(402384, 402472)(406152, 406669)(414198, 414412)(414552, 415177)(418367, 418979)(429558, 430109)(5083…
Pseudomonadales bacterium RIFCSPLOWO2_12_60_38 rifcsplowo2_12_sub10_scaffold_0, whole genome shotgun sequence	MHZO01000001	1802010	Pseudomonadales bacterium RIFCSPLOWO2_12_60_38	NA	NA	NA	NA	72274	Pseudomonadales	1236	Gammaproteobacteria	1224	Proteobacteria	NA	NA	2	Bacteria	10561	(78130, 78481)(120555, 120674)(158042, 158163)(173493, 173559)(211256, 211613)(214369, 214614)(232128, 233151)(233855, 234589)(272975, 273535)(280175, 280552)(293586, 293694)(320136, 320662)(461727, 462440)(467663, 467766)(604898, 605787)(606696, 607478)(608524, 609268)(618416, 619746)(638753, 639196)(681622, 682342)(709154, 709266)(715976, 716092)
Salmonella enterica subsp. enterica serovar Typhimurium str. LT2, complete genome	NC_003197	28901	Salmonella enterica	590	Salmonella	543	Enterobacteriaceae	91347	Enterobacterales	1236	Gammaproteobacteria	1224	Proteobacteria	NA	NA	2	Bacteria	10545	(56634, 57161)(201678, 202660)(291888, 292204)(1275599, 1275990)(1368633, 1369093)(1819327, 1819887)(1852521, 1852648)(1852843, 1852942)(2035582, 2035656)(2208188, 2208292)(2328788, 2329412)(2798797, 2799113)(2843951, 2844313)(3541845, 3542025)(3569209, 3569589)(3875149, 3876060)(4075019, 4075407)(4102531, 4102911)(4113728, 4115129)(4198619, 4198999)(4290744, 4291047)(4353690, 4354070)(4360143, 4…
Clostridium beijerinckii ATCC 35702, complete genome	NZ_CP006777	1520	Clostridium beijerinckii	1485	Clostridium	31979	Clostridiaceae	186802	Clostridiales	186801	Clostridia	1239	Firmicutes	NA	NA	2	Bacteria	10514	(9909, 10659)(142739, 143489)(446419, 447169)(925205, 925955)(2031536, 2032286)(2254996, 2255746)(2266651, 2267401)(3403184, 3403934)(4546896, 4547646)(5740327, 5741077)(5749380, 5750130)(5766673, 5767423)(5772610, 5773360)(5930340, 5931090)
Clostridium beijerinckii NCIMB 8052, complete genome	NC_009617	1520	Clostridium beijerinckii	1485	Clostridium	31979	Clostridiaceae	186802	Clostridiales	186801	Clostridia	1239	Firmicutes	NA	NA	2	Bacteria	10514	(9909, 10659)(142739, 143489)(446419, 447169)(925205, 925955)(2031541, 2032291)(2255001, 2255751)(2266656, 2267406)(3403188, 3403938)(4546900, 4547650)(5741909, 5742659)(5750962, 5751712)(5768255, 5769005)(5774192, 5774942)(5931922, 5932672)
Citrobacter sp. MGH109 aetgK-supercont1.2, whole genome shotgun sequence	NZ_KQ089838	1686382	Citrobacter sp. MGH109	544	Citrobacter	543	Enterobacteriaceae	91347	Enterobacterales	1236	Gammaproteobacteria	1224	Proteobacteria	NA	NA	2	Bacteria	10501	(24111, 24881)(160729, 160919)(168511, 168587)(168624, 168697)(397280, 397364)(403444, 403821)(431168, 431821)(460334, 460637)(613781, 615223)(653641, 654029)(858087, 859000)(953521, 954198)(1045285, 1045962)(1321060, 1321120)(1493210, 1493887)(1495233, 1498358)
Pseudomonas mendocina NK-01, complete genome	NC_015410	300	Pseudomonas mendocina	286	Pseudomonas	135621	Pseudomonadaceae	72274	Pseudomonadales	1236	Gammaproteobacteria	1224	Proteobacteria	NA	NA	2	Bacteria	10479	(2, 317)(210500, 211199)(485305, 485528)(655833, 656219)(957106, 957642)(1231437, 1231831)(1265705, 1265859)(1493349, 1493879)(1608643, 1608941)(1789555, 1789764)(2114976, 2115574)(2460749, 2461212)(2571727, 2572423)(2621246, 2621400)(2715435, 2715767)(3041646, 3042030)(3043738, 3043920)(3291650, 3291759)(3291897, 3291970)(3693215, 3693648)(3739351, 3739688)(4251300, 4251684)(4253392, 4253574)(47…
Pseudomonas stutzeri strain CGMCC 1.1803, complete genome	NC_015740	316	Pseudomonas stutzeri	286	Pseudomonas	135621	Pseudomonadaceae	72274	Pseudomonadales	1236	Gammaproteobacteria	1224	Proteobacteria	NA	NA	2	Bacteria	10365	(143689, 143861)(145181, 145265)(617751, 617836)(719950, 720449)(721975, 722358)(736797, 737427)(899734, 900270)(928734, 929303)(1257067, 1257141)(1649334, 1649833)(1651359, 1651742)(1805458, 1805636)(1841742, 1842322)(2102688, 2102844)(2362114, 2362497)(2364023, 2364522)(2485150, 2485255)(2713941, 2714017)(2848303, 2848889)(3031446, 3032016)(3387193, 3387449)(3525955, 3526338)(3527864, 3528363)(…
Enterobacter sp. BWH63 aeurq-supercont1.1, whole genome shotgun sequence	NZ_KQ089876	1686387	Enterobacter sp. BWH63	547	Enterobacter	543	Enterobacteriaceae	91347	Enterobacterales	1236	Gammaproteobacteria	1224	Proteobacteria	NA	NA	2	Bacteria	10331	(53009, 53329)(181397, 183955)(184102, 185455)(548833, 548907)(637355, 637431)(713951, 714675)(863647, 863760)(1165211, 1165300)(1606015, 1606200)(1777453, 1777901)(2043998, 2044534)(2227858, 2229207)(2382087, 2383432)(2465476, 2466246)(2485714, 2486090)
Pseudomonas sp. 35MFCvi1.1 F571DRAFT_scaffold00001.1, whole genome shotgun sequence	NZ_KB900108	1151123	Pseudomonas sp. 35MFCvi1.1	286	Pseudomonas	135621	Pseudomonadaceae	72274	Pseudomonadales	1236	Gammaproteobacteria	1224	Proteobacteria	NA	NA	2	Bacteria	10253	(141745, 142538)(143070, 143131)(143154, 143707)(159851, 160761)(160769, 161269)(173085, 173704)(197235, 197829)(419373, 419583)(419673, 419999)(445055, 446072)(451757, 453985)(462622, 462810)(466078, 467048)(480295, 480881)(708976, 709659)
Pseudomonas sp. URIL14HWK12:I4 H025DRAFT_scaffold00001.1, whole genome shotgun sequence	NZ_KI519551	1283282	Pseudomonas sp. URIL14HWK12:I4	286	Pseudomonas	135621	Pseudomonadaceae	72274	Pseudomonadales	1236	Gammaproteobacteria	1224	Proteobacteria	NA	NA	2	Bacteria	10250	(119232, 119346)(119534, 119893)(173814, 174263)(178518, 179629)(184645, 185377)(251921, 252333)(289592, 290099)(311683, 312136)(360173, 360891)(446136, 446384)(470884, 471364)(495198, 495635)(517841, 518152)(552588, 553070)(607602, 608285)(616519, 617148)(623171, 623273)(678057, 678582)(887519, 888152)(904338, 905183)
Pseudomonas sp. 31 E 5, whole genome shotgun sequence	NZ_CVTM01000049	1844099	Pseudomonas sp. 31 E 5	286	Pseudomonas	135621	Pseudomonadaceae	72274	Pseudomonadales	1236	Gammaproteobacteria	1224	Proteobacteria	NA	NA	2	Bacteria	10245	(44153, 45382)(68277, 68606)(115360, 116082)(204031, 204632)(208213, 209021)(209409, 209912)(215243, 215949)(257303, 258059)(299143, 299638)(365388, 365924)(370394, 370560)(428507, 428937)(429025, 429952)(484629, 485178)(501742, 502055)(566416, 566912)(568028, 568207)(675110, 675592)
Pseudomonas sp. 28 E 9, whole genome shotgun sequence	NZ_CVTK01000054	1844098	Pseudomonas sp. 28 E 9	286	Pseudomonas	135621	Pseudomonadaceae	72274	Pseudomonadales	1236	Gammaproteobacteria	1224	Proteobacteria	NA	NA	2	Bacteria	10232	(38816, 38904)(103410, 104514)(104557, 104659)(106275, 106363)(119607, 119695)(140806, 141369)(143347, 143689)(143774, 144740)(144861, 145327)(171292, 171380)(183464, 184008)(208712, 209342)(224824, 225254)(239498, 239812)(247160, 247658)(250964, 251394)(260893, 260981)(301048, 302174)(325630, 325928)(346884, 346972)(374172, 374868)(388805, 389251)(395761, 396487)
Pseudomonadales bacterium RIFCSPLOWO2_12_60_38 rifcsplowo2_12_sub10_scaffold_19, whole genome shotgun sequence	MHZO01000013	1802010	Pseudomonadales bacterium RIFCSPLOWO2_12_60_38	NA	NA	NA	NA	72274	Pseudomonadales	1236	Gammaproteobacteria	1224	Proteobacteria	NA	NA	2	Bacteria	10217	(36386, 37065)(38304, 39036)(54350, 55655)(58195, 60061)(66951, 67707)(78816, 79650)(85962, 86073)(104392, 104480)(132873, 134519)(161489, 162215)(168725, 169189)(171234, 172232)
Pseudomonas sp. NFR02, whole genome shotgun sequence	NZ_FPJJ01000007	1566229	Pseudomonas sp. NFR02	286	Pseudomonas	135621	Pseudomonadaceae	72274	Pseudomonadales	1236	Gammaproteobacteria	1224	Proteobacteria	NA	NA	2	Bacteria	10207	(18983, 19662)(20357, 20876)(27213, 27550)(67550, 67609)(79826, 80753)(84548, 85970)(109477, 109576)(114381, 114889)(128136, 128207)(141401, 141950)(152563, 152673)(155074, 155839)(158664, 159106)(159977, 160517)(227164, 227877)(228999, 229204)(236035, 236152)(261592, 261706)(278840, 278955)(303982, 304629)(340210, 340723)(367742, 368251)(370709, 370933)
Pseudomonadales bacterium RIFCSPLOWO2_12_60_38 rifcsplowo2_12_sub10_scaffold_11, whole genome shotgun sequence	MHZO01000004	1802010	Pseudomonadales bacterium RIFCSPLOWO2_12_60_38	NA	NA	NA	NA	72274	Pseudomonadales	1236	Gammaproteobacteria	1224	Proteobacteria	NA	NA	2	Bacteria	10203	(15981, 16093)(24594, 25488)(25604, 26575)(42949, 43010)(45091, 45778)(60568, 60636)(95721, 96482)(97062, 97734)(103477, 103585)(135916, 136628)(136648, 137080)(147097, 147647)(155990, 156099)(156870, 157598)(178394, 179016)(212358, 212487)(230098, 230245)(257568, 258105)(260343, 260459)(263557, 264551)(266326, 266980)(272351, 272468)
Bacillus alkalinitrilicus strain DSM 22532 Scaffold1, whole genome shotgun sequence	NZ_KV917368	427920	Bacillus alkalinitrilicus	1386	Bacillus	186817	Bacillaceae	1385	Bacillales	91061	Bacilli	1239	Firmicutes	NA	NA	2	Bacteria	10166	(919870, 920467)(1024688, 1025285)(1044257, 1044854)(1837406, 1838003)(1860745, 1861342)(1932191, 1932788)(2567442, 2568039)(3045000, 3045597)(3187165, 3187762)(3362714, 3363311)(3476889, 3477486)(3516524, 3517121)(3574788, 3575385)(3639976, 3640573)(3646507, 3647104)(3712072, 3712669)(3740237, 3740834)
Lysinibacillus fusiformis strain RB-21, complete genome	NZ_CP010820	28031	Lysinibacillus fusiformis	400634	Lysinibacillus	186817	Bacillaceae	1385	Bacillales	91061	Bacilli	1239	Firmicutes	NA	NA	2	Bacteria	10154	(6816, 7596)(13580, 14360)(241295, 242075)(547529, 548309)(676458, 677238)(816169, 816949)(1124763, 1125543)(4387316, 4388096)(4598540, 4599320)(4734575, 4735355)(4740492, 4741272)(4800258, 4801038)(4838329, 4839110)
Bacillus cereus ATCC 14579 chromosome, complete genome	NC_004722	1396	Bacillus cereus	1386	Bacillus	186817	Bacillaceae	1385	Bacillales	91061	Bacilli	1239	Firmicutes	NA	NA	2	Bacteria	10140	(9492, 10271)(29233, 30012)(82520, 83299)(88228, 89007)(151442, 152221)(245483, 246262)(266048, 266827)(273321, 274100)(286618, 287397)(293725, 294504)(510322, 511101)(718745, 719524)(4807564, 4808343)
Bacillus thuringiensis strain YWC2-8, complete genome	NZ_CP013055	1428	Bacillus thuringiensis	1386	Bacillus	186817	Bacillaceae	1385	Bacillales	91061	Bacilli	1239	Firmicutes	NA	NA	2	Bacteria	10140	(51215, 51994)(144192, 144971)(207406, 208185)(213114, 213893)(266398, 267177)(286138, 286917)(968945, 969724)(5094988, 5095767)(5349837, 5350616)(5616464, 5617243)(5631963, 5632742)(5642383, 5643162)(5649652, 5650431)
Bacillus bombysepticus str. Wang, complete genome	NZ_CP007512	658666	Bacillus bombysepticus	1386	Bacillus	186817	Bacillaceae	1385	Bacillales	91061	Bacilli	1239	Firmicutes	NA	NA	2	Bacteria	10140	(90138, 90917)(110712, 111491)(117982, 118761)(128392, 129171)(140651, 141430)(147801, 148580)(362246, 363025)(567901, 568680)(4561630, 4562409)(5154732, 5155511)(5174300, 5175079)(5227359, 5228138)(5290577, 5291356)
Bacillus sp. ABP14, complete genome	NZ_CP017016	1892404	Bacillus sp. ABP14	1386	Bacillus	186817	Bacillaceae	1385	Bacillales	91061	Bacilli	1239	Firmicutes	NA	NA	2	Bacteria	10138	(10784, 11563)(30559, 31338)(83953, 84732)(147022, 147801)(248324, 249103)(270461, 271240)(277647, 278425)(285011, 285790)(295128, 295906)(302257, 303036)(521764, 522543)(734119, 734898)(4541402, 4542181)
Escherichia sp. 3_2_53FAA supercont2.3, whole genome shotgun sequence	NZ_KQ235741	469598	Escherichia sp. 3_2_53FAA	561	Escherichia	543	Enterobacteriaceae	91347	Enterobacterales	1236	Gammaproteobacteria	1224	Proteobacteria	NA	NA	2	Bacteria	10127	(19910, 20096)(79174, 80187)(92869, 92958)(201211, 201805)(224578, 224730)(282023, 282806)(283114, 283873)(286303, 286785)(296049, 296274)(296375, 296626)(355102, 355243)(384701, 385477)(508524, 508714)(516297, 516373)(516408, 516484)(516520, 516593)(543159, 544045)(549335, 549550)(549651, 549884)(551839, 552062)(552163, 552423)(596113, 596468)(646922, 647149)(655305, 655454)(655503, 655700)(6606…
Pseudomonas sp. 31 E 5, whole genome shotgun sequence	NZ_CVTM01000050	1844099	Pseudomonas sp. 31 E 5	286	Pseudomonas	135621	Pseudomonadaceae	72274	Pseudomonadales	1236	Gammaproteobacteria	1224	Proteobacteria	NA	NA	2	Bacteria	10106	(3381, 3861)(44319, 44440)(75100, 76258)(105736, 106387)(108181, 108501)(108625, 109603)(109736, 110190)(137520, 138063)(178810, 179257)(194931, 195232)(200244, 200745)(203917, 204483)(255298, 256424)(279109, 279381)(321241, 321500)(335841, 336580)(355170, 355616)(362007, 362733)
Pseudomonas sp. 31 E 6, whole genome shotgun sequence	NZ_CVTL01000026	1844100	Pseudomonas sp. 31 E 6	286	Pseudomonas	135621	Pseudomonadaceae	72274	Pseudomonadales	1236	Gammaproteobacteria	1224	Proteobacteria	NA	NA	2	Bacteria	10106	(3381, 3861)(44319, 44440)(75100, 76258)(105654, 106305)(108099, 108419)(108543, 109521)(109654, 110108)(137438, 137981)(178728, 179175)(194849, 195150)(200162, 200663)(203835, 204401)(255216, 256342)(279027, 279299)(321159, 321418)(335759, 336498)(355088, 355534)(361925, 362651)
Enterobacter sp. MGH 7 adjFJ-supercont2.1, whole genome shotgun sequence	NZ_KI973270	1329816	Enterobacter sp. MGH 7	547	Enterobacter	543	Enterobacteriaceae	91347	Enterobacterales	1236	Gammaproteobacteria	1224	Proteobacteria	NA	NA	2	Bacteria	10098	(4186, 4960)(263945, 264159)(292584, 292958)(550608, 550984)(595478, 595775)(667304, 667680)(697086, 697474)(976478, 976562)(1117598, 1117974)(1257757, 1257830)(1257966, 1258042)(1265620, 1265811)(1366671, 1367034)(1519628, 1519951)(1754857, 1755766)(2230052, 2230588)(2496649, 2497097)(2668377, 2668562)(2732390, 2732554)(2735329, 2735786)(3120584, 3120673)(3150812, 3151041)(3154007, 3154996)(3155…
Pseudomonadales bacterium RIFCSPLOWO2_12_60_38 rifcsplowo2_12_sub10_scaffold_7, whole genome shotgun sequence	MHZO01000040	1802010	Pseudomonadales bacterium RIFCSPLOWO2_12_60_38	NA	NA	NA	NA	72274	Pseudomonadales	1236	Gammaproteobacteria	1224	Proteobacteria	NA	NA	2	Bacteria	10086	(13555, 13779)(16237, 16746)(43821, 44334)(79982, 80629)(105355, 105470)(122593, 122707)(155096, 155301)(156424, 157137)(224972, 225512)(226383, 226825)(229650, 230415)(232834, 232942)(242235, 242784)(255990, 256061)(269307, 269815)(274619, 274718)(298127, 299548)(303343, 304270)(316503, 316562)(356568, 356905)(363242, 363761)(364456, 365135)
Pseudomonas cannabina strain ICMP 2823, whole genome shotgun sequence	NZ_FNKU01000001	86840	Pseudomonas cannabina	286	Pseudomonas	135621	Pseudomonadaceae	72274	Pseudomonadales	1236	Gammaproteobacteria	1224	Proteobacteria	NA	NA	2	Bacteria	10065	(617853, 618474)(1020710, 1021290)(1195015, 1195108)(1245267, 1245861)(1247344, 1247723)(1267178, 1268099)(1587771, 1587844)(2924835, 2924908)(2925091, 2925164)(3025793, 3026380)(3611632, 3612326)(3679999, 3680365)(3847501, 3847582)(3852308, 3852687)(3854359, 3854602)(4639772, 4640442)(4775329, 4775572)(4777244, 4777623)(5028412, 5028659)(5212566, 5213077)(5270644, 5271335)(5271429, 5271726)(5451…
Enterobacter sp. BIDMC93 aetyj-supercont-complete, whole genome shotgun sequence	NZ_KQ089962	1686396	Enterobacter sp. BIDMC93	547	Enterobacter	543	Enterobacteriaceae	91347	Enterobacterales	1236	Gammaproteobacteria	1224	Proteobacteria	NA	NA	2	Bacteria	10058	(1930, 2307)(134731, 135108)(168090, 168174)(438534, 438922)(468421, 468799)(545943, 546240)(597130, 598568)(616494, 617403)(665979, 666356)(900223, 900600)(932645, 932850)(1606742, 1607105)(1636444, 1636822)(1678949, 1679008)(1776476, 1776796)(2294458, 2294539)(2517991, 2518090)(2518114, 2518232)(3215748, 3216205)(3284061, 3284246)(3458679, 3459127)(3779571, 3780107)(4197318, 4197696)(4414423, 4…
Pseudomonas sp. 28 E 9, whole genome shotgun sequence	NZ_CVTK01000050	1844098	Pseudomonas sp. 28 E 9	286	Pseudomonas	135621	Pseudomonadaceae	72274	Pseudomonadales	1236	Gammaproteobacteria	1224	Proteobacteria	NA	NA	2	Bacteria	10043	(8753, 9507)(25658, 25745)(49003, 49493)(49674, 49762)(68269, 68357)(113809, 114207)(120718, 120884)(122949, 123037)(138844, 138932)(171846, 171962)(172842, 173146)(173174, 173767)(177596, 178976)(189465, 189553)(232830, 233367)(245059, 245783)(248721, 249149)(275010, 275111)(317761, 318412)(319587, 319785)(365464, 365552)(365776, 366242)(372345, 372433)(390384, 390490)(392555, 393202)(429243, 42…
Pseudomonas mendocina ymp, complete genome	NC_009439	300	Pseudomonas mendocina	286	Pseudomonas	135621	Pseudomonadaceae	72274	Pseudomonadales	1236	Gammaproteobacteria	1224	Proteobacteria	NA	NA	2	Bacteria	10016	(778158, 778271)(853036, 853572)(1142615, 1142797)(1144504, 1144888)(1248167, 1248310)(1437017, 1437504)(1574783, 1575081)(1645505, 1645961)(1751221, 1751430)(1913193, 1913778)(2107251, 2107325)(2107462, 2107571)(2193892, 2194074)(2195781, 2196165)(2478569, 2478885)(2620925, 2621077)(2670239, 2670923)(2772632, 2773094)(3020414, 3021012)(3387149, 3387579)(4011459, 4011759)(4295053, 4295767)(430514…
Pseudomonas sp. 24 E 1, whole genome shotgun sequence	NZ_CVTG01000025	1844094	Pseudomonas sp. 24 E 1	286	Pseudomonas	135621	Pseudomonadaceae	72274	Pseudomonadales	1236	Gammaproteobacteria	1224	Proteobacteria	NA	NA	2	Bacteria	9970	(7204, 7498)(65066, 65572)(70123, 70622)(76123, 76186)(88690, 89353)(90384, 90969)(140804, 141953)(147321, 149553)(157991, 158209)(158820, 159394)(159475, 159533)(162802, 163737)(182127, 182727)(187575, 187643)(206187, 206696)(242524, 242949)(317934, 318509)
Klebsiella sp. M5al chromosome, complete genome	NZ_CP020657	1934254	Klebsiella sp. M5al	570	Klebsiella	543	Enterobacteriaceae	91347	Enterobacterales	1236	Gammaproteobacteria	1224	Proteobacteria	NA	NA	2	Bacteria	9958	(39780, 40171)(66985, 67362)(189035, 189412)(200021, 201460)(287865, 288242)(294123, 294210)(332438, 332815)(512000, 512073)(512096, 512172)(512196, 512272)(519905, 520100)(678991, 679963)(720517, 720894)(1133277, 1133654)(2020491, 2020965)(2335819, 2336004)(2422432, 2422892)(3583419, 3583548)(3583573, 3583672)(3804742, 3804816)(4427209, 4427445)(4487228, 4487605)(4516762, 4517125)(5322629, 53230…
Ralstonia sp. 5_2_56FAA supercont2.3, whole genome shotgun sequence	NZ_JH815238	658080	Ralstonia sp. 5_2_56FAA	48736	Ralstonia	119060	Burkholderiaceae	80840	Burkholderiales	28216	Betaproteobacteria	1224	Proteobacteria	NA	NA	2	Bacteria	9946	(13324, 13542)(281528, 281979)(297203, 297633)(415883, 416393)(482003, 482310)(623692, 624213)(641456, 642040)(712037, 712596)(734297, 734687)(769375, 769821)(785221, 785793)(820525, 820978)(824155, 824811)(836221, 836709)(842186, 842663)(965019, 965778)(1018979, 1019707)(1069018, 1069699)(1078979, 1079478)(1170553, 1170750)
Escherichia sp. KTE31 acHaW-supercont1.5, whole genome shotgun sequence	NZ_KE136726	1169349	Escherichia sp. KTE31	561	Escherichia	543	Enterobacteriaceae	91347	Enterobacterales	1236	Gammaproteobacteria	1224	Proteobacteria	NA	NA	2	Bacteria	9937	(1925, 2302)(29013, 29375)(81655, 81801)(241701, 242010)(276644, 277419)(546190, 546821)(568660, 568765)(578319, 578393)(597860, 598130)(666525, 666610)(725823, 726013)(733625, 733698)(759995, 760813)(803620, 803817)(815294, 815956)(948702, 948786)(1024122, 1024426)(1024619, 1024862)(1062955, 1063900)(1065058, 1065141)(1066430, 1067229)(1067366, 1067818)(1074286, 1074386)(1150393, 1150861)(115154…
Planococcus antarcticus DSM 14505, complete genome	NZ_CP016534	161360	Planococcus antarcticus	1372	Planococcus	186818	Planococcaceae	1385	Bacillales	91061	Bacilli	1239	Firmicutes	NA	NA	2	Bacteria	9884	(11090, 11687)(12760, 13239)(31801, 32398)(33471, 33950)(89720, 90499)(91777, 92256)(96109, 96706)(97779, 98258)(172912, 173509)(174582, 175061)(561967, 562564)(563637, 564116)(983496, 984093)(985166, 985645)(1081847, 1082444)(1083722, 1084201)(1280806, 1281403)(1282476, 1282955)
Pseudomonas lactis strain DSM 29167 5_431502_20.6391, whole genome shotgun sequence	NZ_JYLO01000005	1615674	Pseudomonas lactis	286	Pseudomonas	135621	Pseudomonadaceae	72274	Pseudomonadales	1236	Gammaproteobacteria	1224	Proteobacteria	NA	NA	2	Bacteria	9867	(47057, 47736)(48432, 48950)(55286, 55623)(95775, 95834)(108050, 108977)(112769, 114195)(137734, 137833)(142638, 143146)(177032, 177581)(188197, 188305)(190708, 191473)(194380, 194822)(195694, 196046)(197212, 197316)(272599, 273298)(274409, 274614)(326657, 326745)(327646, 327725)(348605, 348706)(350887, 351534)(351597, 351668)(387045, 387528)(408387, 408475)(414564, 415073)
Shigella sonnei 53G plasmid A, complete genome	NC_016833	624	Shigella sonnei	620	Shigella	543	Enterobacteriaceae	91347	Enterobacterales	1236	Gammaproteobacteria	1224	Proteobacteria	NA	NA	2	Bacteria	9798	(164, 564)(3875, 5206)(13562, 13939)(18291, 19551)(73732, 74506)(119151, 119850)(128749, 129117)(135104, 135174)(141667, 142998)(146227, 146997)(156044, 156372)(167695, 168666)(170659, 170807)(181934, 182706)(212920, 213104)
Pseudomonas sp. KG01 sole5_c9, whole genome shotgun sequence	NZ_LFMW01000007	1674920	Pseudomonas sp. KG01	286	Pseudomonas	135621	Pseudomonadaceae	72274	Pseudomonadales	1236	Gammaproteobacteria	1224	Proteobacteria	NA	NA	2	Bacteria	9776	(24383, 24906)(30057, 30135)(59948, 60319)(67318, 67767)(107644, 108401)(117483, 117600)(185434, 185555)(227868, 227934)(276959, 277322)(294533, 294996)(339063, 339529)(353481, 354298)(355780, 356497)(379763, 380283)(381590, 382184)(478346, 478704)(544013, 544127)(552605, 552971)(552989, 553381)(553982, 554345)(554581, 554947)(559452, 559537)(645214, 645340)(645765, 646217)(654752, 655376)(705733…
Shigella dysenteriae Sd197 plasmid pSD1_197, complete sequence	NC_007607	622	Shigella dysenteriae	620	Shigella	543	Enterobacteriaceae	91347	Enterobacterales	1236	Gammaproteobacteria	1224	Proteobacteria	NA	NA	2	Bacteria	9775	(246, 438)(9488, 10817)(16382, 16759)(21735, 22995)(38215, 38993)(57695, 57798)(66269, 67041)(67505, 67692)(75460, 75765)(82340, 82668)(91569, 92326)(103481, 104248)(159216, 159862)(166621, 166989)(173746, 173816)(173875, 175210)(179873, 180057)
Clostridium sp. DL-VIII chromosome, whole genome shotgun sequence	NZ_CM001240	641107	Clostridium sp. DL-VIII	1485	Clostridium	31979	Clostridiaceae	186802	Clostridiales	186801	Clostridia	1239	Firmicutes	NA	NA	2	Bacteria	9764	(152841, 153591)(261394, 262145)(402677, 403427)(725770, 726520)(735909, 736660)(749963, 750713)(3482451, 3483201)(4427317, 4428067)(5414500, 5415250)(5843470, 5844220)(6346210, 6346960)(6355504, 6356254)(6372768, 6373517)
Ralstonia solanacearum GMI1000 chromosome complete sequence	NC_003295	305	Ralstonia solanacearum	48736	Ralstonia	119060	Burkholderiaceae	80840	Burkholderiales	28216	Betaproteobacteria	1224	Proteobacteria	NA	NA	2	Bacteria	9756	(173970, 174586)(282784, 283700)(306347, 306895)(373561, 373946)(412319, 412761)(545225, 545860)(775987, 776257)(1400776, 1401396)(1426674, 1427186)(1492102, 1492736)(1529328, 1530066)(1533337, 1533534)(1829412, 1829756)(2876728, 2877230)(2957406, 2958132)(3009365, 3009813)(3100192, 3100389)(3278402, 3278599)(3582195, 3582619)(3640861, 3641246)
Pseudomonas sp. 31 E 6, whole genome shotgun sequence	NZ_CVTL01000022	1844100	Pseudomonas sp. 31 E 6	286	Pseudomonas	135621	Pseudomonadaceae	72274	Pseudomonadales	1236	Gammaproteobacteria	1224	Proteobacteria	NA	NA	2	Bacteria	9748	(125988, 127217)(153993, 154172)(234254, 234608)(297707, 298673)(301422, 301999)(390788, 391231)(410955, 412138)(422981, 423694)(425326, 426134)(640124, 640647)(717910, 718484)(873831, 874255)(878854, 879217)(895990, 896426)(902781, 903268)(938952, 939425)
Pseudomonas sp. 31 E 5, whole genome shotgun sequence	NZ_CVTM01000031	1844099	Pseudomonas sp. 31 E 5	286	Pseudomonas	135621	Pseudomonadaceae	72274	Pseudomonadales	1236	Gammaproteobacteria	1224	Proteobacteria	NA	NA	2	Bacteria	9748	(125735, 126964)(153740, 153919)(234000, 234354)(297448, 298414)(301163, 301740)(390529, 390972)(410696, 411879)(422722, 423435)(425067, 425875)(639865, 640388)(717651, 718225)(873571, 873995)(878594, 878957)(895730, 896166)(902521, 903008)(938692, 939165)
Planococcus kocurii strain ATCC 43650, complete genome	NZ_CP013661	1374	Planococcus kocurii	1372	Planococcus	186818	Planococcaceae	1385	Bacillales	91061	Bacilli	1239	Firmicutes	NA	NA	2	Bacteria	9702	(559212, 559691)(560762, 561359)(742547, 743026)(744301, 744898)(837595, 838074)(839144, 839741)(1227861, 1228340)(1229411, 1230008)(1596337, 1596816)(1597887, 1598484)(1667321, 1667800)(1669076, 1669673)(1673549, 1674028)(1675099, 1675696)(1728822, 1729301)(1730372, 1730969)(1750548, 1751027)(1752098, 1752695)
Kurthia sp. 11kri321, complete genome	NZ_CP013217	1750719	Kurthia sp. 11kri321	1649	Kurthia	186818	Planococcaceae	1385	Bacillales	91061	Bacilli	1239	Firmicutes	NA	NA	2	Bacteria	9702	(62981, 63578)(64650, 65129)(289692, 290289)(291668, 292147)(354336, 354933)(356040, 356519)(461761, 462358)(463557, 464036)(708196, 708793)(709993, 710472)(2763361, 2763840)(2764914, 2765511)(2769269, 2769748)(2770822, 2771419)(2828511, 2828990)(2830238, 2830835)(2848184, 2848663)(2849737, 2850334)
Planococcus faecalis strain AJ003, complete genome	NZ_CP019401	1598147	Planococcus faecalis	1372	Planococcus	186818	Planococcaceae	1385	Bacillales	91061	Bacilli	1239	Firmicutes	NA	NA	2	Bacteria	9700	(10221, 10818)(11888, 12367)(31905, 32501)(33571, 34050)(87174, 87771)(88841, 89320)(93196, 93793)(95067, 95546)(164393, 164990)(166060, 166539)(535327, 535923)(536993, 537472)(928764, 929361)(930432, 930911)(1024578, 1025175)(1026451, 1026930)(1209436, 1210033)(1211103, 1211582)
Enterobacter xiangfangensis strain LMG27195, complete genome	NZ_CP017183	1296536	Enterobacter xiangfangensis	547	Enterobacter	543	Enterobacteriaceae	91347	Enterobacterales	1236	Gammaproteobacteria	1224	Proteobacteria	NA	NA	2	Bacteria	9685	(243906, 243990)(277056, 277432)(385908, 386284)(421673, 421746)(421791, 421867)(421912, 421988)(429566, 429757)(529864, 530237)(681962, 682285)(698757, 699285)(886513, 886889)(1296664, 1297200)(1563733, 1564181)(1735435, 1735620)(1833604, 1833713)(1860280, 1860444)(1863219, 1863676)(2267697, 2267786)(2459812, 2459901)(2583256, 2583374)(2583398, 2583497)(2849324, 2849398)(3347923, 3348243)(342551…
Citrobacter sp. MGH103 aetzj-supercont1.5, whole genome shotgun sequence	NZ_KQ089813	1686378	Citrobacter sp. MGH103	544	Citrobacter	543	Enterobacteriaceae	91347	Enterobacterales	1236	Gammaproteobacteria	1224	Proteobacteria	NA	NA	2	Bacteria	9666	(9779, 10860)(17764, 18540)(41530, 42301)(42626, 43350)(82169, 82665)(85236, 86003)(88973, 89129)(89149, 90073)(93107, 93876)(127296, 129421)(133813, 134585)(134870, 135163)
Pseudomonas sp. S3E12 351_1, whole genome shotgun sequence	NZ_MBDT01000002	1873126	Pseudomonas sp. S3E12	286	Pseudomonas	135621	Pseudomonadaceae	72274	Pseudomonadales	1236	Gammaproteobacteria	1224	Proteobacteria	NA	NA	2	Bacteria	9658	(2274, 2794)(4117, 4711)(36061, 36816)(50086, 51309)(74879, 75204)(83938, 84386)(123904, 124641)(177457, 177545)(210183, 210623)(230174, 230777)(234648, 235050)(235466, 235983)(241262, 241968)(280732, 281486)(321733, 322224)(366351, 366443)(386849, 387278)(388019, 388535)
Ralstonia pickettii 12D chromosome 2, complete sequence	NC_012857	329	Ralstonia pickettii	48736	Ralstonia	119060	Burkholderiaceae	80840	Burkholderiales	28216	Betaproteobacteria	1224	Proteobacteria	NA	NA	2	Bacteria	9654	(187393, 187818)(338120, 338467)(414484, 414964)(584589, 585444)(691604, 692379)(698415, 698979)(709867, 710509)(738061, 738681)(762494, 762923)(764593, 765031)(880717, 881437)(899454, 900220)(908057, 908623)(1058996, 1059446)(1129708, 1130360)(1139174, 1139648)(1247980, 1248216)(1284440, 1284637)
Ralstonia pickettii 12J chromosome 2, complete sequence	NC_010678	329	Ralstonia pickettii	48736	Ralstonia	119060	Burkholderiaceae	80840	Burkholderiales	28216	Betaproteobacteria	1224	Proteobacteria	NA	NA	2	Bacteria	9654	(140795, 141650)(247810, 248585)(254621, 255185)(266073, 266715)(294267, 294887)(318700, 319129)(320799, 321237)(436923, 437643)(455660, 456426)(464263, 464829)(616061, 616511)(664830, 665482)(674296, 674770)(783102, 783338)(819562, 819759)(1045837, 1046262)(1196564, 1196911)(1272928, 1273408)
Citrobacter sp. MGH103 aetzj-supercont1.2, whole genome shotgun sequence	NZ_KQ089810	1686378	Citrobacter sp. MGH103	544	Citrobacter	543	Enterobacteriaceae	91347	Enterobacterales	1236	Gammaproteobacteria	1224	Proteobacteria	NA	NA	2	Bacteria	9638	(134219, 134896)(287221, 287679)(321713, 322172)(422563, 422748)(457879, 458556)(469773, 470450)(543438, 543711)(590854, 591153)(616556, 617029)(857411, 857971)(935284, 936053)(1189299, 1189976)(1202890, 1203567)(1205183, 1205263)(1298711, 1299526)(1349995, 1350372)(1549597, 1550115)(1810040, 1810230)(1817828, 1817901)(1818059, 1818135)(1818171, 1818244)(1856960, 1857337)(1890764, 1890939)
Bacillus sp. FJAT-21351 super1, whole genome shotgun sequence	NZ_LITO01000001	1581029	Bacillus sp. FJAT-21351	1386	Bacillus	186817	Bacillaceae	1385	Bacillales	91061	Bacilli	1239	Firmicutes	NA	NA	2	Bacteria	9630	(37805, 38402)(39505, 39976)(179428, 180025)(181128, 181599)(4351663, 4352134)(4353237, 4353834)(4724998, 4725595)(4726698, 4727169)(4745591, 4746188)(4747291, 4747762)(4751403, 4752000)(4753103, 4753574)(4805685, 4806282)(4807385, 4807856)(4869566, 4870163)(4871266, 4871737)(4926142, 4926739)(4927842, 4928313)
Pseudomonas sp. PAMC 26793 ctg7180000039298, whole genome shotgun sequence	NZ_AMXG01000023	1240676	Pseudomonas sp. PAMC 26793	286	Pseudomonas	135621	Pseudomonadaceae	72274	Pseudomonadales	1236	Gammaproteobacteria	1224	Proteobacteria	NA	NA	2	Bacteria	9628	(13990, 14206)(51913, 52396)(94109, 94756)(121049, 121157)(126418, 126951)(134512, 134617)(134733, 134846)(142257, 142371)(151381, 151488)(160442, 160556)(174115, 174274)(175438, 175945)(245790, 246103)(246988, 247416)(248614, 248728)(262840, 263389)(291298, 291418)(295362, 295475)(315018, 315121)(317702, 318639)(318789, 319151)(330393, 330505)(394553, 394978)(466447, 466924)(550033, 550739)(5560…
Edwardsiella anguillarum ET080813, complete genome	NZ_CP006664	1821960	Edwardsiella anguillarum	635	Edwardsiella	1903412	Hafniaceae	91347	Enterobacterales	1236	Gammaproteobacteria	1224	Proteobacteria	NA	NA	2	Bacteria	9625	(21865, 21938)(798795, 799472)(799739, 799895)(864576, 864939)(996198, 996576)(1392810, 1393188)(1664612, 1664990)(1718842, 1719220)(1746469, 1746842)(1924009, 1924387)(1930493, 1930581)(1957531, 1957909)(2122865, 2122938)(2122988, 2123061)(2123103, 2123188)(2131284, 2131459)(2336736, 2337114)(2626132, 2626809)(2627076, 2627236)(2662524, 2662680)(2662947, 2663624)(3306113, 3306186)(3403611, 34037…
Pseudomonas sp. 31 R 17, whole genome shotgun sequence	NZ_CVTN01000065	1844101	Pseudomonas sp. 31 R 17	286	Pseudomonas	135621	Pseudomonadaceae	72274	Pseudomonadales	1236	Gammaproteobacteria	1224	Proteobacteria	NA	NA	2	Bacteria	9594	(29978, 30322)(51615, 52388)(53306, 53882)(87905, 88371)(92149, 92237)(124549, 124643)(151077, 151597)(193958, 194045)(215811, 215899)(292730, 292818)(325604, 325692)(414825, 415630)(416705, 417301)(418359, 419106)(423223, 423311)(428358, 428801)(428813, 429542)(523341, 523428)(538944, 539515)(543657, 543758)(556133, 556607)(578892, 578979)(692299, 692387)(706822, 706910)(722284, 722507)(750197, …
Pseudomonas sp. 1 R 17, whole genome shotgun sequence	NZ_FKLB01000021	1844091	Pseudomonas sp. 1 R 17	286	Pseudomonas	135621	Pseudomonadaceae	72274	Pseudomonadales	1236	Gammaproteobacteria	1224	Proteobacteria	NA	NA	2	Bacteria	9592	(6926, 7226)(63584, 64128)(87333, 87996)(88939, 89524)(156663, 157800)(163210, 165441)(173886, 174102)(174714, 175284)(177258, 178202)(193702, 194300)(217626, 218132)(239384, 239486)(253615, 253717)(253911, 254175)(254191, 254615)(261337, 261727)
Citrobacter sp. MGH100 aetgF-supercont1.4, whole genome shotgun sequence	NZ_KQ089803	1686377	Citrobacter sp. MGH100	544	Citrobacter	543	Enterobacteriaceae	91347	Enterobacterales	1236	Gammaproteobacteria	1224	Proteobacteria	NA	NA	2	Bacteria	9560	(5807, 6484)(60274, 61050)(77473, 78247)(93879, 94655)(116723, 116949)(121821, 122047)(154041, 155388)(226699, 226997)(234475, 234627)(234647, 235571)(292421, 292657)(303447, 306583)
Pseudomonas sp. GM41(2012) ctg2, whole genome shotgun sequence	NZ_AKJN02000006	1144708	Pseudomonas sp. GM41(2012)	286	Pseudomonas	135621	Pseudomonadaceae	72274	Pseudomonadales	1236	Gammaproteobacteria	1224	Proteobacteria	NA	NA	2	Bacteria	9528	(48916, 49072)(665435, 665995)(931346, 932199)(980848, 981249)(1135055, 1135192)(1807068, 1807855)(1808537, 1809090)(1825157, 1826575)(1848081, 1848642)(2153618, 2153997)(2215565, 2216085)(2217595, 2217899)(2443005, 2443424)(2463856, 2463929)(2464116, 2464189)(2471902, 2472019)(2496923, 2497508)(2519767, 2520340)(2555135, 2555655)(2556853, 2557372)
Pseudomonas sp. S3E12 390_1, whole genome shotgun sequence	NZ_MBDT01000021	1873126	Pseudomonas sp. S3E12	286	Pseudomonas	135621	Pseudomonadaceae	72274	Pseudomonadales	1236	Gammaproteobacteria	1224	Proteobacteria	NA	NA	2	Bacteria	9514	(82838, 83625)(84178, 84821)(100865, 102285)(122397, 122923)(155229, 155950)(177196, 177297)(188387, 188489)(323905, 324084)(339094, 339749)(390252, 390687)(458256, 458358)(466516, 467857)(540332, 540923)(543588, 544042)(550747, 551593)(576211, 576806)
Enterobacter sp. BIDMC 30 adjcl-supercont-complete, whole genome shotgun sequence	NZ_KI973169	1329842	Enterobacter sp. BIDMC 30	547	Enterobacter	543	Enterobacteriaceae	91347	Enterobacterales	1236	Gammaproteobacteria	1224	Proteobacteria	NA	NA	2	Bacteria	9505	(30769, 30853)(98320, 99232)(256412, 256800)(283750, 284128)(349803, 350106)(393511, 393889)(479908, 480286)(721795, 722173)(753570, 753788)(1400104, 1400467)(1429877, 1430254)(1484881, 1485117)(1880533, 1880644)(2077558, 2077632)(2334092, 2334188)(2334213, 2334331)(3081052, 3081509)(3372335, 3372680)(3396018, 3396466)(3664811, 3665347)(3935123, 3935185)(4106158, 4106536)(4290106, 4290633)(430713…
Pseudomonas sp. NFPP09, whole genome shotgun sequence	NZ_FPJV01000004	1566211	Pseudomonas sp. NFPP09	286	Pseudomonas	135621	Pseudomonadaceae	72274	Pseudomonadales	1236	Gammaproteobacteria	1224	Proteobacteria	NA	NA	2	Bacteria	9495	(338133, 338244)(418838, 420042)(451197, 452385)(454921, 457231)(465116, 465301)(469702, 470682)(489442, 490042)(512966, 513455)(637972, 638533)(645368, 645830)(650557, 650630)(650816, 650889)(651075, 651148)(699411, 700090)(725005, 725497)
Klebsiella sp. KTE92 acHXb-supercont1.1, whole genome shotgun sequence	NZ_KB976100	1182695	Klebsiella sp. KTE92	570	Klebsiella	543	Enterobacteriaceae	91347	Enterobacterales	1236	Gammaproteobacteria	1224	Proteobacteria	NA	NA	2	Bacteria	9477	(93300, 93384)(131922, 132299)(317251, 317324)(317351, 317427)(325048, 325243)(644316, 644837)(774464, 774919)(1644564, 1645012)(1721568, 1721841)(1786710, 1786844)(1837161, 1837346)(1976665, 1977436)(2050537, 2050997)(2653908, 2654015)(2896019, 2896245)(3197572, 3197700)(3437690, 3437764)(3564233, 3565003)(3593593, 3594367)(3645080, 3645306)(4065191, 4065568)(4094805, 4095167)(4813877, 4814254)(…
Stenotrophomonas sp. LM091, complete genome	NZ_CP017483	1904944	Stenotrophomonas sp. LM091	40323	Stenotrophomonas	32033	Xanthomonadaceae	135614	Xanthomonadales	1236	Gammaproteobacteria	1224	Proteobacteria	NA	NA	2	Bacteria	9438	(43140, 43275)(664390, 664595)(1096484, 1096957)(1134798, 1135232)(2066259, 2066485)(2111435, 2111930)(2113536, 2113720)(2117131, 2117626)(2119232, 2119416)(2128298, 2128990)(2141650, 2141713)(2156390, 2156963)(2219230, 2219947)(2548570, 2548754)(2550360, 2550855)(2665719, 2666400)(2814100, 2814705)(2815720, 2816318)(2930542, 2930884)(2994945, 2995176)(3064695, 3065156)(3216667, 3216913)(3279886,…
Stenotrophomonas acidaminiphila strain ZAC14D2_NAIMI4_2, complete genome	NZ_CP012900	128780	Stenotrophomonas acidaminiphila	40323	Stenotrophomonas	32033	Xanthomonadaceae	135614	Xanthomonadales	1236	Gammaproteobacteria	1224	Proteobacteria	NA	NA	2	Bacteria	9429	(20430, 20592)(56559, 56747)(58313, 58808)(121472, 121559)(124606, 124673)(405116, 405304)(406870, 407365)(660290, 660478)(662044, 662539)(912066, 912471)(981541, 981640)(1056649, 1057110)(1223718, 1223796)(1284062, 1284227)(1710617, 1710711)(1710892, 1710968)(2182479, 2182551)(2955658, 2956122)(3342755, 3343353)(3344287, 3344892)(3458395, 3458681)(3494596, 3495020)(3509010, 3509430)(3515700, 351…
Enterobacter sp. MGH 37 adjcm-supercont1.2, whole genome shotgun sequence	NZ_KI973206	1329833	Enterobacter sp. MGH 37	547	Enterobacter	543	Enterobacteriaceae	91347	Enterobacterales	1236	Gammaproteobacteria	1224	Proteobacteria	NA	NA	2	Bacteria	9429	(908, 1285)(30630, 30993)(392929, 393156)(394698, 395466)(404818, 405050)(416357, 416880)(416929, 417144)(421287, 422055)(687638, 687801)(739661, 740038)(977360, 977737)(1073274, 1073390)(1115552, 1115849)(1195172, 1195549)(1222515, 1222903)(1376314, 1377223)(1434350, 1434434)(1467606, 1467983)(1603791, 1604015)(1604116, 1604291)(1638473, 1638546)(1638816, 1638892)(1646467, 1646658)(1758822, 1759…
Pseudomonas sp. 52 E 6, whole genome shotgun sequence	NZ_CVTR01000022	1844106	Pseudomonas sp. 52 E 6	286	Pseudomonas	135621	Pseudomonadaceae	72274	Pseudomonadales	1236	Gammaproteobacteria	1224	Proteobacteria	NA	NA	2	Bacteria	9412	(6953, 7247)(64803, 65309)(75860, 75923)(88427, 89090)(90121, 90706)(140386, 141535)(146903, 149135)(157573, 157791)(158402, 158977)(162467, 163402)(191449, 192049)(196897, 196965)(215594, 216103)(251905, 252330)(339588, 340163)
Solibacillus silvestris strain DSM 12223, complete genome	NZ_CP014609	76853	Solibacillus silvestris	648800	Solibacillus	186818	Planococcaceae	1385	Bacillales	91061	Bacilli	1239	Firmicutes	NA	NA	2	Bacteria	9372	(157833, 158613)(2629323, 2630103)(3130128, 3130908)(3337802, 3338582)(3390279, 3391059)(3553210, 3553990)(3718679, 3719459)(3766192, 3766972)(3773963, 3774743)(3833253, 3834033)(3839167, 3839947)(3932360, 3933140)
Bacillus toyonensis BCT-7112, complete genome	NC_022781	155322	Bacillus toyonensis	1386	Bacillus	186817	Bacillaceae	1385	Bacillales	91061	Bacilli	1239	Firmicutes	NA	NA	2	Bacteria	9359	(2069178, 2069957)(2631325, 2632104)(2651132, 2651911)(2704576, 2705354)(2767672, 2768451)(2860090, 2860869)(2882436, 2883215)(2895787, 2896566)(2903001, 2903780)(2913524, 2914303)(3137883, 3138662)(3351948, 3352727)
Enterobacter sp. MGH 6 adjHc-supercont2.1, whole genome shotgun sequence	NZ_KI973277	1329815	Enterobacter sp. MGH 6	547	Enterobacter	543	Enterobacteriaceae	91347	Enterobacterales	1236	Gammaproteobacteria	1224	Proteobacteria	NA	NA	2	Bacteria	9352	(24046, 24251)(314643, 315367)(317107, 317875)(322018, 322233)(322282, 322805)(335594, 336368)(337859, 338157)(347508, 348276)(722246, 722473)(753739, 754102)(814204, 814302)(815855, 816232)(922158, 922478)(1439905, 1440019)(1481838, 1481919)(1749584, 1749683)(1749707, 1749825)(1999939, 2000166)(2001489, 2001770)(2004736, 2004965)(2428016, 2428473)(2458999, 2459213)(2536770, 2536955)(2711398, 271…
Bacillus mycoides strain ATCC 6462, complete genome	NZ_CP009692	1405	Bacillus mycoides	1386	Bacillus	186817	Bacillaceae	1385	Bacillales	91061	Bacilli	1239	Firmicutes	NA	NA	2	Bacteria	9346	(201073, 201852)(208342, 209121)(219208, 219987)(239773, 240552)(339113, 339892)(402218, 402997)(407928, 408707)(461372, 462151)(481212, 481991)(1094642, 1095421)(5004811, 5005590)(5247157, 5247922)
Shigella dysenteriae 1617 plasmid pSLG231, complete sequence	NC_022899	622	Shigella dysenteriae	620	Shigella	543	Enterobacteriaceae	91347	Enterobacterales	1236	Gammaproteobacteria	1224	Proteobacteria	NA	NA	2	Bacteria	9323	(246, 438)(9144, 10500)(15661, 16038)(21064, 22050)(37183, 37965)(56579, 56682)(63794, 64577)(65065, 65250)(73006, 73311)(79770, 80031)(88931, 89688)(100786, 101557)(101572, 101738)(155092, 155469)(162046, 162414)(169066, 170419)(174831, 175015)
Citrobacter sp. MGH105 aetgl-supercont1.1, whole genome shotgun sequence	NZ_KQ089824	1686380	Citrobacter sp. MGH105	544	Citrobacter	543	Enterobacteriaceae	91347	Enterobacterales	1236	Gammaproteobacteria	1224	Proteobacteria	NA	NA	2	Bacteria	9321	(40748, 41006)(461333, 461800)(639063, 639248)(697430, 697498)(743219, 743492)(830986, 831285)(857674, 858147)(1119676, 1120236)(1776146, 1776664)(2034457, 2034647)(2042257, 2042333)(2042370, 2042446)(2042483, 2042559)(2042596, 2042669)(2273758, 2273842)(2280074, 2280452)(2340316, 2340619)(2489444, 2490886)(2527842, 2528230)(2701853, 2702766)(2897999, 2898108)(3180906, 3180966)(3248679, 3248905)(…
Pseudomonas sp. NFPP02, whole genome shotgun sequence	NZ_FPJI01000007	1566216	Pseudomonas sp. NFPP02	286	Pseudomonas	135621	Pseudomonadaceae	72274	Pseudomonadales	1236	Gammaproteobacteria	1224	Proteobacteria	NA	NA	2	Bacteria	9309	(17675, 18328)(28954, 29504)(38692, 38908)(39037, 39544)(60320, 60942)(93812, 93932)(111393, 111534)(138865, 139350)(141640, 141755)(144857, 145851)(147626, 148280)(166571, 166646)(184159, 184273)(222508, 223182)(224068, 224480)(280414, 281166)(284303, 284378)(284561, 285238)(286812, 286900)(292283, 292371)(310926, 312129)(314158, 314230)
Planococcus rifietoensis strain M8, complete genome	NZ_CP013659	200991	Planococcus rifietoensis	1372	Planococcus	186818	Planococcaceae	1385	Bacillales	91061	Bacilli	1239	Firmicutes	NA	NA	2	Bacteria	9308	(231715, 232312)(233436, 233851)(664742, 665339)(666464, 666879)(759828, 760425)(761750, 762165)(954220, 954817)(955944, 956359)(3197573, 3198170)(3199295, 3199710)(3217359, 3218138)(3219262, 3219677)(3273859, 3274456)(3275581, 3275996)(3279778, 3280375)(3281700, 3282115)(3349879, 3350476)(3351601, 3352016)
Pseudomonadales bacterium RIFCSPLOWO2_12_60_38 rifcsplowo2_12_sub10_scaffold_15, whole genome shotgun sequence	MHZO01000009	1802010	Pseudomonadales bacterium RIFCSPLOWO2_12_60_38	NA	NA	NA	NA	72274	Pseudomonadales	1236	Gammaproteobacteria	1224	Proteobacteria	NA	NA	2	Bacteria	9302	(4463, 5140)(17316, 17778)(49863, 50596)(57484, 58418)(67547, 68770)(70590, 70829)(74814, 75216)(84574, 85072)(115845, 116488)(116933, 117006)(117193, 117266)(166325, 167010)(172936, 173421)(178447, 179418)(189759, 190948)
Pseudomonas sp. 58 R 3, whole genome shotgun sequence	NZ_CVTT01000038	1844108	Pseudomonas sp. 58 R 3	286	Pseudomonas	135621	Pseudomonadaceae	72274	Pseudomonadales	1236	Gammaproteobacteria	1224	Proteobacteria	NA	NA	2	Bacteria	9296	(33801, 34237)(41062, 41436)(52627, 52747)(57930, 58038)(84498, 85030)(159237, 159341)(210240, 210352)(223616, 223732)(232028, 232137)(336685, 337490)(342702, 343407)(354488, 354937)(354951, 355658)(375582, 376025)(398995, 399104)(413643, 413753)(458928, 459043)(475159, 475736)(475760, 475873)(478536, 479396)(504326, 504433)(599700, 599807)(609327, 609786)(624160, 624268)(629691, 629875)(632116, …
Oceanobacillus senegalensis strain Marseille-P3587, whole genome shotgun sequence	NZ_LT839648	1936063	Oceanobacillus senegalensis	182709	Oceanobacillus	186817	Bacillaceae	1385	Bacillales	91061	Bacilli	1239	Firmicutes	NA	NA	2	Bacteria	9257	(293320, 293581)(293659, 293845)(296271, 296532)(296610, 296796)(1795830, 1795972)(1825963, 1826027)(2074691, 2074877)(2074955, 2075216)(2080895, 2081081)(2081159, 2081420)(2086970, 2087156)(2087234, 2087495)(2506176, 2506362)(2506440, 2506701)(2509973, 2510159)(2510237, 2510498)(2783510, 2783696)(2783774, 2784035)(3064182, 3064368)(3064446, 3064707)(3070257, 3070443)(3070521, 3070782)(3079858, 3…
Enterobacter lignolyticus SCF1, complete genome	NC_014618	1334193	Enterobacter lignolyticus	547	Enterobacter	543	Enterobacteriaceae	91347	Enterobacterales	1236	Gammaproteobacteria	1224	Proteobacteria	NA	NA	2	Bacteria	9219	(97109, 97411)(147770, 148681)(451346, 451723)(628362, 628422)(1155206, 1155568)(1201632, 1202009)(1279157, 1279396)(1844980, 1845752)(1953295, 1953369)(2185727, 2185826)(2186027, 2186155)(2768432, 2768889)(2857664, 2857849)(3017236, 3017509)(3092993, 3093467)(3786383, 3786760)(4283814, 4283976)(4291631, 4291707)(4291743, 4291816)(4479237, 4479614)(4518508, 4518592)(4524410, 4524787)(4611139, 461…
Solibacillus silvestris StLB046 DNA, complete genome	NC_018065	76853	Solibacillus silvestris	648800	Solibacillus	186818	Planococcaceae	1385	Bacillales	91061	Bacilli	1239	Firmicutes	NA	NA	2	Bacteria	9177	(4100, 4876)(10096, 10875)(69337, 70118)(77103, 77700)(124518, 125299)(290487, 291267)(466285, 467061)(518868, 519647)(731100, 731881)(1186376, 1187151)(3654601, 3655381)(3870228, 3871008)
Pseudomonas sp. 37 R 15, whole genome shotgun sequence	NZ_CVTV01000061	1844104	Pseudomonas sp. 37 R 15	286	Pseudomonas	135621	Pseudomonadaceae	72274	Pseudomonadales	1236	Gammaproteobacteria	1224	Proteobacteria	NA	NA	2	Bacteria	9159	(397, 902)(5443, 5531)(23940, 24430)(64044, 64798)(104707, 105436)(110643, 111141)(111524, 112306)(116769, 117330)(132442, 132885)(202863, 203429)(208589, 209311)(281906, 283333)(296519, 297274)(328416, 328720)(330259, 330779)
Pseudomonas sp. ATCC PTA-122608 scaffold_0, whole genome shotgun sequence	NZ_LPNO01000001	1771311	Pseudomonas sp. ATCC PTA-122608	286	Pseudomonas	135621	Pseudomonadaceae	72274	Pseudomonadales	1236	Gammaproteobacteria	1224	Proteobacteria	NA	NA	2	Bacteria	9145	(14429, 14978)(72681, 73637)(73694, 74124)(96438, 96526)(142954, 143162)(149665, 150087)(213644, 213732)(220738, 221215)(263519, 263981)(301943, 302048)(306574, 307303)(312671, 313188)(313625, 314054)(319797, 320392)(368145, 368250)(383451, 383565)(419689, 420423)(449140, 449253)(478339, 478427)(488221, 488338)(493721, 494955)(507704, 508267)
Pseudomonas sp. LAIL14HWK12:I7 D886DRAFT_scaffold00003.3_C, whole genome shotgun sequence	NZ_AXYZ01000004	1259801	Pseudomonas sp. LAIL14HWK12:I7	286	Pseudomonas	135621	Pseudomonadaceae	72274	Pseudomonadales	1236	Gammaproteobacteria	1224	Proteobacteria	NA	NA	2	Bacteria	9087	(79726, 80494)(109609, 109910)(160259, 160343)(186193, 186765)(188352, 189741)(226648, 227168)(270407, 270872)(329995, 330636)(332084, 334315)(341934, 342112)(344315, 344484)(360027, 360705)(447570, 448008)(482771, 483410)
Pseudomonas sp. 31 E 6, whole genome shotgun sequence	NZ_CVTL01000038	1844100	Pseudomonas sp. 31 E 6	286	Pseudomonas	135621	Pseudomonadaceae	72274	Pseudomonadales	1236	Gammaproteobacteria	1224	Proteobacteria	NA	NA	2	Bacteria	9062	(7122, 7417)(63699, 64254)(91203, 91878)(92811, 93396)(141831, 142978)(148408, 150631)(158379, 158646)(159258, 159833)(161916, 162854)(179416, 179996)(203189, 203695)(238075, 238779)
Pseudomonas sp. 31 E 5, whole genome shotgun sequence	NZ_CVTM01000037	1844099	Pseudomonas sp. 31 E 5	286	Pseudomonas	135621	Pseudomonadaceae	72274	Pseudomonadales	1236	Gammaproteobacteria	1224	Proteobacteria	NA	NA	2	Bacteria	9062	(7177, 7472)(63754, 64309)(91258, 91933)(92866, 93451)(141886, 143033)(148463, 150686)(158434, 158701)(159313, 159888)(161971, 162909)(179471, 180051)(203244, 203750)(238130, 238834)
Achromobacter sp. 2789STDY5663443, whole genome shotgun sequence	NZ_CYTX01000001	1806500	Achromobacter sp. 2789STDY5663443	222	Achromobacter	506	Alcaligenaceae	80840	Burkholderiales	28216	Betaproteobacteria	1224	Proteobacteria	NA	NA	2	Bacteria	9039	(181101, 181482)(188392, 188883)(191360, 192259)(206847, 207868)(219755, 220150)(229566, 230029)(260894, 261537)(277807, 278243)(284242, 284952)(293960, 294886)(304832, 305834)(319426, 319844)(329264, 329763)(574864, 575038)(1173621, 1173810)(1175608, 1175984)
Pseudomonas sp. GM41(2012) ctg3, whole genome shotgun sequence	NZ_AKJN02000007	1144708	Pseudomonas sp. GM41(2012)	286	Pseudomonas	135621	Pseudomonadaceae	72274	Pseudomonadales	1236	Gammaproteobacteria	1224	Proteobacteria	NA	NA	2	Bacteria	9035	(52067, 52519)(117156, 117886)(213488, 214057)(218864, 219386)(226248, 226980)(381415, 381507)(403743, 403894)(543711, 544111)(613290, 613796)(614974, 615139)(667487, 668017)(698072, 698724)(736831, 737236)(788909, 789213)(790722, 791242)(795976, 796058)(852153, 852491)(1052323, 1052724)(1138187, 1138491)(1140001, 1140521)(1266935, 1266996)(1340648, 1341225)
Clostridium saccharobutylicum DSM 13864, complete genome	NC_022571	169679	Clostridium saccharobutylicum	1485	Clostridium	31979	Clostridiaceae	186802	Clostridiales	186801	Clostridia	1239	Firmicutes	NA	NA	2	Bacteria	9024	(9801, 10552)(168976, 169727)(474016, 474767)(1140315, 1141066)(2089883, 2090634)(4894616, 4895367)(4902738, 4903489)(4911834, 4912585)(4928532, 4929283)(5038082, 5038833)(5043808, 5044559)(5049914, 5050665)
Pseudomonas sp. Ep R1 Scaffold_3, whole genome shotgun sequence	NZ_MWTQ01000003	1960920	Pseudomonas sp. Ep R1	286	Pseudomonas	135621	Pseudomonadaceae	72274	Pseudomonadales	1236	Gammaproteobacteria	1224	Proteobacteria	NA	NA	2	Bacteria	9010	(131607, 132340)(137597, 138109)(138481, 138912)(237722, 238189)(376061, 376534)(506011, 506457)(509683, 510624)(529124, 529799)(578453, 578701)(621033, 621733)(685716, 685914)(742992, 743535)(770612, 771110)(772550, 772870)(811031, 811750)(811891, 812183)(989991, 990788)
Pseudomonas sp. NFPP02, whole genome shotgun sequence	NZ_FPJI01000005	1566216	Pseudomonas sp. NFPP02	286	Pseudomonas	135621	Pseudomonadaceae	72274	Pseudomonadales	1236	Gammaproteobacteria	1224	Proteobacteria	NA	NA	2	Bacteria	8993	(71962, 72050)(74327, 74394)(104875, 104981)(121781, 123010)(150838, 151722)(170243, 170705)(204217, 204755)(228699, 229062)(245891, 246358)(253881, 253969)(272507, 273013)(283801, 284767)(287451, 287567)(287603, 288180)(330596, 331313)(332782, 332871)(338252, 338340)(374030, 374471)(393473, 394655)
Pelosinus sp. UFO1, complete genome	NZ_CP008852	484770	Pelosinus sp. UFO1	365348	Pelosinus	1843490	Sporomusaceae	909929	Selenomonadales	909932	Negativicutes	1239	Firmicutes	NA	NA	2	Bacteria	8967	(488, 1083)(6111, 6708)(604135, 604732)(609930, 610527)(1639102, 1639699)(1649632, 1650229)(2074774, 2075371)(2719852, 2720449)(2742410, 2743007)(4715417, 4716014)(4721030, 4721627)(4726373, 4726970)(5101217, 5101814)(5106764, 5107361)(5112391, 5112987)
Bacillus krulwichiae strain AM31D, complete genome	NZ_CP020814	199441	Bacillus krulwichiae	1386	Bacillus	186817	Bacillaceae	1385	Bacillales	91061	Bacilli	1239	Firmicutes	NA	NA	2	Bacteria	8966	(10911, 11508)(34300, 34897)(99484, 100080)(172730, 173327)(243938, 244535)(332675, 333272)(652636, 653233)(1322841, 1323438)(1381757, 1382353)(1830465, 1831061)(1850229, 1850826)(1858956, 1859553)(3123525, 3124122)(3536857, 3537454)(4299039, 4299635)
Enterobacter sp. MGH128 aetys-supercont1.1, whole genome shotgun sequence	NZ_KQ089949	1686394	Enterobacter sp. MGH128	547	Enterobacter	543	Enterobacteriaceae	91347	Enterobacterales	1236	Gammaproteobacteria	1224	Proteobacteria	NA	NA	2	Bacteria	8952	(349, 726)(32034, 32093)(106260, 106580)(641585, 641659)(916370, 916492)(1223976, 1224065)(1608567, 1609024)(1611799, 1611963)(1675789, 1675974)(1882279, 1882727)(2149033, 2149569)(2584598, 2584974)(2772262, 2772790)(2789262, 2789585)(2929510, 2929883)(3029990, 3030181)(3037759, 3037835)(3037880, 3037953)(3073341, 3073717)(3182334, 3182710)(3215776, 3215860)(3485067, 3485455)(3512414, 3512791)(35…
Pseudomonas sp. CF150 soap_scaffs_150.Contig16.1, whole genome shotgun sequence	NZ_ATLQ01000027	911240	Pseudomonas sp. CF150	286	Pseudomonas	135621	Pseudomonadaceae	72274	Pseudomonadales	1236	Gammaproteobacteria	1224	Proteobacteria	NA	NA	2	Bacteria	8947	(8116, 8226)(21441, 21559)(30515, 31679)(62140, 62618)(62635, 63005)(74729, 75497)(77694, 78664)(78794, 79260)(87327, 87873)(108453, 108997)(119357, 119430)(133532, 134188)(148392, 148825)(161573, 162317)(169145, 170070)(173406, 173972)
Bacillus testis strain SIT10, whole genome shotgun sequence	NZ_LN851186	1622072	Bacillus testis	1386	Bacillus	186817	Bacillaceae	1385	Bacillales	91061	Bacilli	1239	Firmicutes	NA	NA	2	Bacteria	8946	(188536, 189133)(210699, 211296)(272306, 272903)(276264, 276861)(279229, 279826)(371033, 371630)(491670, 492267)(493028, 493601)(588194, 588791)(589549, 590146)(596985, 597582)(602463, 603060)(860995, 861592)(862682, 863279)(971048, 971645)
Brevibacillus brevis NBRC 100599 DNA, complete genome	NC_012491	1393	Brevibacillus brevis	55080	Brevibacillus	186822	Paenibacillaceae	1385	Bacillales	91061	Bacilli	1239	Firmicutes	NA	NA	2	Bacteria	8925	(9961, 10555)(21943, 22537)(146511, 147105)(192276, 192870)(260925, 261519)(353723, 354317)(535337, 535931)(540537, 541131)(876655, 877249)(1106279, 1106873)(2172107, 2172701)(4344690, 4345284)(4842348, 4842942)(5318227, 5318821)(5577896, 5578490)
Pseudomonas sp. 31 E 5, whole genome shotgun sequence	NZ_CVTM01000032	1844099	Pseudomonas sp. 31 E 5	286	Pseudomonas	135621	Pseudomonadaceae	72274	Pseudomonadales	1236	Gammaproteobacteria	1224	Proteobacteria	NA	NA	2	Bacteria	8914	(54606, 55342)(68003, 68796)(69865, 70508)(86604, 88024)(111148, 111683)(140632, 141353)(337120, 337909)(395669, 396121)(398737, 399187)(405894, 406681)(427303, 427898)(433593, 433815)(502943, 503701)
Pseudomonas sp. B23(2017) B23_2, whole genome shotgun sequence	NZ_NEJM01000002	1981735	Pseudomonas sp. B23(2017)	286	Pseudomonas	135621	Pseudomonadaceae	72274	Pseudomonadales	1236	Gammaproteobacteria	1224	Proteobacteria	NA	NA	2	Bacteria	8904	(138330, 138970)(187015, 187474)(270755, 271433)(297217, 297391)(298727, 299100)(307462, 309687)(314588, 314995)(377659, 378125)(426098, 426635)(456678, 457633)(458593, 459782)(485791, 486495)(488697, 488781)
Pseudomonas sp. B24(2017) B24_2, whole genome shotgun sequence	NZ_NEJL01000002	1981734	Pseudomonas sp. B24(2017)	286	Pseudomonas	135621	Pseudomonadaceae	72274	Pseudomonadales	1236	Gammaproteobacteria	1224	Proteobacteria	NA	NA	2	Bacteria	8904	(54560, 54644)(56846, 57550)(83559, 84748)(85708, 86663)(116706, 117243)(165216, 165682)(228346, 228753)(233654, 235879)(244241, 244614)(245950, 246124)(271908, 272586)(355867, 356326)(404371, 405011)
Pseudomonas sp. KG01 sole5_c6, whole genome shotgun sequence	NZ_LFMW01000004	1674920	Pseudomonas sp. KG01	286	Pseudomonas	135621	Pseudomonadaceae	72274	Pseudomonadales	1236	Gammaproteobacteria	1224	Proteobacteria	NA	NA	2	Bacteria	8889	(13773, 13964)(49304, 49788)(85171, 85818)(86178, 86291)(118836, 119302)(154495, 154611)(173404, 173602)(174747, 175450)(211095, 211208)(238858, 239171)(240056, 240484)(256836, 257385)(289397, 290392)(292259, 292836)(323605, 323719)(371447, 372117)(425141, 425890)(431951, 432684)(458338, 459049)
Enterobacter sp. MGH 22 addUO-supercont-complete, whole genome shotgun sequence	NZ_KI535662	1329826	Enterobacter sp. MGH 22	547	Enterobacter	543	Enterobacteriaceae	91347	Enterobacterales	1236	Gammaproteobacteria	1224	Proteobacteria	NA	NA	2	Bacteria	8871	(2545, 2922)(683461, 683907)(754516, 754789)(884467, 884652)(955924, 956088)(958875, 959332)(1671332, 1671450)(1671475, 1671575)(1941336, 1941397)(1956751, 1956825)(2113485, 2113596)(2507649, 2507969)(2593466, 2593843)(2654606, 2654969)(3263729, 3263892)(3298664, 3299041)(3635795, 3636172)(3680761, 3681058)(3763652, 3764029)(3791528, 3791916)(3946462, 3947371)(4004528, 4004612)(4037522, 4037899)(…
Pseudomonas sp. B19(2017) B19_1, whole genome shotgun sequence	NZ_NEJR01000001	1981740	Pseudomonas sp. B19(2017)	286	Pseudomonas	135621	Pseudomonadaceae	72274	Pseudomonadales	1236	Gammaproteobacteria	1224	Proteobacteria	NA	NA	2	Bacteria	8871	(161480, 162915)(168003, 168735)(231593, 232142)(272256, 272763)(285997, 286169)(295048, 295637)(317600, 317809)(343630, 344349)(429222, 429470)(453925, 454354)(482722, 483159)(511785, 512096)(546909, 547386)(602085, 602762)(608714, 609340)(612420, 613055)(619169, 619271)
Pseudomonas sp. B9(2017) B9_1, whole genome shotgun sequence	NZ_NEIN01000001	1981710	Pseudomonas sp. B9(2017)	286	Pseudomonas	135621	Pseudomonadaceae	72274	Pseudomonadales	1236	Gammaproteobacteria	1224	Proteobacteria	NA	NA	2	Bacteria	8871	(19563, 19665)(25779, 26414)(29494, 30120)(36072, 36749)(91448, 91925)(126738, 127049)(155675, 156112)(184480, 184909)(209364, 209612)(294485, 295204)(321025, 321234)(343197, 343786)(352665, 352837)(366071, 366578)(406692, 407241)(470099, 470831)(475919, 477354)
Pseudomonas sp. B18(2017) B18_1, whole genome shotgun sequence	NZ_NEJS01000001	1981741	Pseudomonas sp. B18(2017)	286	Pseudomonas	135621	Pseudomonadaceae	72274	Pseudomonadales	1236	Gammaproteobacteria	1224	Proteobacteria	NA	NA	2	Bacteria	8871	(161480, 162915)(168003, 168735)(231593, 232142)(272256, 272763)(285997, 286169)(295048, 295637)(317600, 317809)(343630, 344349)(429222, 429470)(453925, 454354)(482722, 483159)(511785, 512096)(546909, 547386)(602085, 602762)(608714, 609340)(612420, 613055)(619169, 619271)
Enterobacter sp. BIDMC99 aetzb-supercont1.1, whole genome shotgun sequence	NZ_KQ089963	1686398	Enterobacter sp. BIDMC99	547	Enterobacter	543	Enterobacteriaceae	91347	Enterobacterales	1236	Gammaproteobacteria	1224	Proteobacteria	NA	NA	2	Bacteria	8866	(18340, 18454)(21817, 21876)(243181, 243638)(310902, 311087)(490795, 491243)(781051, 781587)(1220038, 1220415)(1222313, 1222691)(1373313, 1374087)(1513680, 1513885)(1532165, 1532933)(1540934, 1541311)(1752962, 1753734)(1802199, 1802576)(1851513, 1852422)(1870348, 1871786)(1882414, 1882791)(1925758, 1926055)
Pseudomonas cedrina subsp. cedrina strain DSM 17516 6_484533_71.9217, whole genome shotgun sequence	NZ_MNPW01000006	651740	Pseudomonas cedrina	286	Pseudomonas	135621	Pseudomonadaceae	72274	Pseudomonadales	1236	Gammaproteobacteria	1224	Proteobacteria	NA	NA	2	Bacteria	8860	(36563, 37523)(37767, 38185)(97863, 98261)(163800, 164294)(204898, 205576)(244598, 245327)(252253, 252685)(253067, 253829)(257498, 258106)(363924, 364658)(391152, 391218)(414386, 414713)(438453, 439865)(452932, 453687)(460779, 460851)
Serratia sp. FS14, complete genome	NZ_CP005927	1327989	Serratia sp. FS14	613	Serratia	1903411	Yersiniaceae	91347	Enterobacterales	1236	Gammaproteobacteria	1224	Proteobacteria	NA	NA	2	Bacteria	8816	(482837, 483023)(491183, 491256)(491455, 491528)(570197, 570574)(821173, 821550)(946351, 946728)(974068, 974441)(1255098, 1255475)(1262338, 1262423)(1297193, 1297570)(1433186, 1433857)(2074030, 2074407)(2138412, 2138775)(2804876, 2805202)(3010185, 3013317)(3128471, 3128562)(3326357, 3326444)(3326631, 3326746)(4176036, 4176212)(4367313, 4367373)(5072023, 5072367)(5246640, 5247017)
Pseudomonas sp. LAMO17WK12:I1, whole genome shotgun sequence	NZ_FWZV01000007	1265486	Pseudomonas sp. LAMO17WK12:I1	286	Pseudomonas	135621	Pseudomonadaceae	72274	Pseudomonadales	1236	Gammaproteobacteria	1224	Proteobacteria	NA	NA	2	Bacteria	8802	(18064, 18990)(19062, 19508)(23223, 23805)(80322, 80487)(84957, 85391)(86168, 86606)(151963, 152454)(191479, 192233)(231067, 231773)(237052, 237569)(237985, 238764)(242323, 242921)(262476, 262916)(350040, 350777)(391561, 392009)(400746, 401071)
Pseudomonas sp. LAMO17WK12:I2 D883DRAFT_scaffold00004.4, whole genome shotgun sequence	NZ_KI911389	1259798	Pseudomonas sp. LAMO17WK12:I2	286	Pseudomonas	135621	Pseudomonadaceae	72274	Pseudomonadales	1236	Gammaproteobacteria	1224	Proteobacteria	NA	NA	2	Bacteria	8802	(8894, 9219)(17956, 18404)(59188, 59925)(147049, 147489)(167044, 167642)(171201, 171980)(172396, 172913)(178192, 178898)(217732, 218486)(257511, 258002)(323368, 323806)(324583, 325017)(329487, 329652)(386169, 386751)(390466, 390912)(390984, 391910)
Pseudomonas sp. FSL W5-0203 NODE_2_length_337260_cov_4.10201_ID_14750, whole genome shotgun sequence	NZ_MPOR01000002	1920491	Pseudomonas sp. FSL W5-0203	286	Pseudomonas	135621	Pseudomonadaceae	72274	Pseudomonadales	1236	Gammaproteobacteria	1224	Proteobacteria	NA	NA	2	Bacteria	8762	(29702, 30349)(55041, 55149)(73843, 73957)(106350, 106555)(107567, 108320)(177885, 178425)(179296, 179738)(182563, 183328)(195139, 195688)(208886, 208957)(222204, 222712)(227516, 227615)(251075, 252497)(256301, 257228)(269461, 269520)(309466, 309803)(316140, 316659)(317354, 318033)
Pseudomonas sp. 58 R 12, whole genome shotgun sequence	NZ_CVTP01000028	1844107	Pseudomonas sp. 58 R 12	286	Pseudomonas	135621	Pseudomonadaceae	72274	Pseudomonadales	1236	Gammaproteobacteria	1224	Proteobacteria	NA	NA	2	Bacteria	8752	(17757, 18038)(47080, 47999)(156470, 157157)(284679, 285469)(292194, 292642)(295293, 295741)(354472, 355261)(452419, 453199)(581743, 581843)(667218, 667939)(718185, 719605)(735678, 736241)(738168, 738961)
Pseudomonas sp. R17(2017) R17_1, whole genome shotgun sequence	NZ_NEIG01000001	1981703	Pseudomonas sp. R17(2017)	286	Pseudomonas	135621	Pseudomonadaceae	72274	Pseudomonadales	1236	Gammaproteobacteria	1224	Proteobacteria	NA	NA	2	Bacteria	8731	(55864, 56495)(57863, 60092)(67554, 67738)(68409, 68877)(81717, 82395)(183679, 184109)(236113, 236753)(431732, 432481)(432910, 433127)(509414, 511114)(529798, 530592)
Pseudomonas sp. R28(2017) R28_1, whole genome shotgun sequence	NZ_NEHW01000001	1981693	Pseudomonas sp. R28(2017)	286	Pseudomonas	135621	Pseudomonadaceae	72274	Pseudomonadales	1236	Gammaproteobacteria	1224	Proteobacteria	NA	NA	2	Bacteria	8731	(55864, 56495)(57863, 60092)(67554, 67738)(68409, 68877)(81717, 82395)(183679, 184109)(236113, 236753)(431573, 432322)(432751, 432968)(509255, 510955)(529639, 530433)
Pseudomonas sp. R14(2017) R14_1, whole genome shotgun sequence	NZ_NEIJ01000001	1981706	Pseudomonas sp. R14(2017)	286	Pseudomonas	135621	Pseudomonadaceae	72274	Pseudomonadales	1236	Gammaproteobacteria	1224	Proteobacteria	NA	NA	2	Bacteria	8731	(55864, 56495)(57863, 60092)(67554, 67738)(68409, 68877)(81717, 82395)(183679, 184109)(236113, 236753)(432311, 433060)(433489, 433706)(509993, 511693)(530377, 531171)
Pseudomonas sp. 28 E 9, whole genome shotgun sequence	NZ_CVTK01000055	1844098	Pseudomonas sp. 28 E 9	286	Pseudomonas	135621	Pseudomonadaceae	72274	Pseudomonadales	1236	Gammaproteobacteria	1224	Proteobacteria	NA	NA	2	Bacteria	8730	(7220, 7507)(47429, 47536)(64129, 64608)(88807, 89481)(90487, 91072)(109271, 109372)(138539, 139697)(145555, 147777)(155908, 156122)(156733, 157307)(159669, 160613)(164132, 164224)(176188, 176786)(190946, 191033)(199675, 200179)(227152, 227240)
Clostridium baratii str. Sullivan, complete genome	NZ_CP006905	1561	Clostridium baratii	1485	Clostridium	31979	Clostridiaceae	186802	Clostridiales	186801	Clostridia	1239	Firmicutes	NA	NA	2	Bacteria	8729	(917236, 917369)(918510, 919261)(951328, 951461)(952629, 953380)(962698, 962831)(964000, 964751)(979780, 979913)(981052, 981803)(994651, 994784)(995925, 996676)(1092087, 1092220)(1093361, 1094113)(1098420, 1098553)(1099693, 1100444)(1192348, 1193101)(1194241, 1194374)(1406498, 1407249)(1408474, 1408607)(1644259, 1645010)
Citrobacter sp. MGH103 aetzj-supercont1.1, whole genome shotgun sequence	NZ_KQ089809	1686378	Citrobacter sp. MGH103	544	Citrobacter	543	Enterobacteriaceae	91347	Enterobacterales	1236	Gammaproteobacteria	1224	Proteobacteria	NA	NA	2	Bacteria	8710	(110011, 110270)(110329, 110624)(236164, 236841)(291175, 291288)(535387, 535460)(625641, 626318)(684876, 684963)(729726, 730650)(730670, 730826)(844389, 845066)(1195575, 1195896)(1338646, 1339009)(1342690, 1343367)(1353521, 1354198)(1869781, 1870458)(1943795, 1944472)(2009583, 2009643)(2446653, 2447566)(2595438, 2595826)
Salmonella bongori N268-08, complete genome	NC_021870	54736	Salmonella bongori	590	Salmonella	543	Enterobacteriaceae	91347	Enterobacterales	1236	Gammaproteobacteria	1224	Proteobacteria	NA	NA	2	Bacteria	8697	(48990, 49517)(182442, 183270)(272905, 273285)(935651, 936043)(1151963, 1152316)(1260434, 1260842)(1855439, 1855565)(1855767, 1855868)(2076000, 2076074)(2228463, 2228551)(2342872, 2343463)(2717793, 2718171)(2798424, 2798786)(3423113, 3423272)(3450776, 3451154)(3750842, 3751757)(3918302, 3918690)(3945802, 3946180)(4038490, 4038870)(4107268, 4107572)(4169992, 4170308)(4176301, 4176386)(4210708, 421…
Pseudomonas sp. NBRC 111137, whole genome shotgun sequence	NZ_BCBN01000001	1661052	Pseudomonas sp. NBRC 111137	286	Pseudomonas	135621	Pseudomonadaceae	72274	Pseudomonadales	1236	Gammaproteobacteria	1224	Proteobacteria	NA	NA	2	Bacteria	8690	(15804, 16289)(20247, 20916)(48061, 48611)(60046, 60761)(65480, 66191)(137720, 138335)(149444, 149889)(156982, 157895)(167872, 168387)(175705, 176102)(185529, 186006)(233615, 234205)(234702, 234870)(235568, 236252)(236985, 237726)
Pseudomonas canadensis strain 2-92 scaffold2, whole genome shotgun sequence	NZ_KI628539	915099	Pseudomonas canadensis	286	Pseudomonas	135621	Pseudomonadaceae	72274	Pseudomonadales	1236	Gammaproteobacteria	1224	Proteobacteria	NA	NA	2	Bacteria	8683	(24359, 25176)(40580, 41025)(87108, 87590)(111440, 111803)(276472, 277248)(609102, 609794)(610880, 611627)(620936, 621369)(621383, 622090)(758752, 758817)(781100, 781677)(784571, 785363)(877368, 877827)(912127, 912595)(932323, 932509)(960074, 960732)
Pseudomonas guangdongensis strain CCTCC 2012022 genome assembly, chromosome: I	LT629780	1245526	Pseudomonas guangdongensis	286	Pseudomonas	135621	Pseudomonadaceae	72274	Pseudomonadales	1236	Gammaproteobacteria	1224	Proteobacteria	NA	NA	2	Bacteria	8662	(416114, 416497)(418030, 418529)(437542, 437988)(442454, 442783)(532864, 533000)(675122, 675661)(997640, 998367)(1094432, 1094815)(1096348, 1096847)(1250463, 1250555)(1326901, 1327400)(1328933, 1329316)(1334266, 1334347)(1466413, 1466736)(1534471, 1534970)(1536503, 1536886)(1572363, 1572437)(1651007, 1651393)(1869177, 1869244)(2111251, 2111831)(2410021, 2410098)(2410187, 2410266)(2410360, 2410433…
Enterobacter sp. BWH 37 adjbw-supercont1.2, whole genome shotgun sequence	NZ_KI973198	1329836	Enterobacter sp. BWH 37	547	Enterobacter	543	Enterobacteriaceae	91347	Enterobacterales	1236	Gammaproteobacteria	1224	Proteobacteria	NA	NA	2	Bacteria	8658	(20729, 20957)(25505, 26284)(30750, 31520)(76224, 76948)(83430, 84440)(85777, 86142)(92597, 93954)(187854, 188082)(257183, 257955)(262098, 262313)(262362, 262885)(265885, 266112)(320264, 321033)(337765, 338442)
Bacillus anthracis str. Ames chromosome, complete genome	NC_003997	1392	Bacillus anthracis	1386	Bacillus	186817	Bacillaceae	1385	Bacillales	91061	Bacilli	1239	Firmicutes	NA	NA	2	Bacteria	8580	(9612, 10391)(29406, 30185)(82728, 83507)(145792, 146571)(246512, 247291)(267091, 267870)(280389, 281168)(290362, 291141)(532740, 533519)(741841, 742620)(4655661, 4656440)
Bacillus anthracis 52-G chromosome, whole genome shotgun sequence	NZ_CM002395	1392	Bacillus anthracis	1386	Bacillus	186817	Bacillaceae	1385	Bacillales	91061	Bacilli	1239	Firmicutes	NA	NA	2	Bacteria	8580	(9612, 10391)(29406, 30185)(82728, 83507)(145792, 146571)(246522, 247301)(267101, 267880)(280399, 281178)(290372, 291151)(533107, 533886)(742209, 742988)(4656336, 4657115)
Bacillus anthracis str. Sterne chromosome, complete genome	NC_005945	1392	Bacillus anthracis	1386	Bacillus	186817	Bacillaceae	1385	Bacillales	91061	Bacilli	1239	Firmicutes	NA	NA	2	Bacteria	8580	(9613, 10392)(29407, 30186)(82729, 83508)(145793, 146572)(246525, 247304)(267104, 267883)(280402, 281181)(290375, 291154)(532783, 533562)(741737, 742516)(4656883, 4657662)
Pseudomonas sp. KG01 sole5_c1, whole genome shotgun sequence	NZ_LFMW01000001	1674920	Pseudomonas sp. KG01	286	Pseudomonas	135621	Pseudomonadaceae	72274	Pseudomonadales	1236	Gammaproteobacteria	1224	Proteobacteria	NA	NA	2	Bacteria	8571	(4399, 5239)(11999, 12448)(15226, 15807)(89435, 90224)(152694, 153346)(179723, 180364)(308568, 309145)(396268, 396684)(416506, 417246)(417257, 417685)(426920, 427667)(428754, 429445)(432237, 433017)(543499, 543613)(663445, 663556)
Pseudomonas sp. ABFPK NODE_2, whole genome shotgun sequence	NZ_LQXW01000012	1636605	Pseudomonas sp. ABFPK	286	Pseudomonas	135621	Pseudomonadaceae	72274	Pseudomonadales	1236	Gammaproteobacteria	1224	Proteobacteria	NA	NA	2	Bacteria	8566	(43302, 43972)(57043, 57217)(58579, 58952)(67283, 69512)(74431, 74838)(135575, 136041)(184008, 184545)(215274, 216229)(217189, 218376)(242076, 242780)(244982, 245066)(331319, 332087)
Aeromonas caviae strain 429865 Ae_04, whole genome shotgun sequence	NZ_LIIX01000004	648	Aeromonas caviae	642	Aeromonas	84642	Aeromonadaceae	135624	Aeromonadales	1236	Gammaproteobacteria	1224	Proteobacteria	NA	NA	2	Bacteria	8550	(31764, 32478)(32562, 32936)(33143, 33206)(33210, 33340)(159146, 159499)(186046, 186970)(186990, 187147)(868903, 869060)(869080, 870004)(889631, 890302)(890322, 890477)(1313538, 1313604)(1313686, 1313759)(1313786, 1313859)(1313900, 1313973)(1314000, 1314073)(1314190, 1314263)(1314298, 1314371)(1314399, 1314472)(1400130, 1400504)(1791608, 1791982)(1844257, 1844413)(1844433, 1845357)(1910879, 19112…
Enterobacter sp. ODB01, complete genome	NZ_CP015227	1827481	Enterobacter sp. ODB01	547	Enterobacter	543	Enterobacteriaceae	91347	Enterobacterales	1236	Gammaproteobacteria	1224	Proteobacteria	NA	NA	2	Bacteria	8544	(57457, 57814)(170260, 170451)(178026, 178102)(178138, 178214)(178251, 178324)(212504, 212881)(348669, 349046)(378398, 378761)(976197, 976360)(1011387, 1011764)(1246423, 1246800)(1342401, 1342778)(1386700, 1386997)(1466320, 1466697)(1493664, 1494052)(1645171, 1646080)(1704382, 1704466)(1737520, 1737897)(2397069, 2397515)(2462168, 2462442)(2508951, 2509224)(2781191, 2781376)(2852064, 2852228)(2855…
Pseudomonas sp. 8 R 14, whole genome shotgun sequence	NZ_CVTH01000077	1844092	Pseudomonas sp. 8 R 14	286	Pseudomonas	135621	Pseudomonadaceae	72274	Pseudomonadales	1236	Gammaproteobacteria	1224	Proteobacteria	NA	NA	2	Bacteria	8535	(40332, 40498)(44968, 45482)(46179, 46617)(115525, 116016)(155171, 155925)(194978, 195684)(200977, 201480)(201897, 202676)(206168, 206771)(226344, 226782)(260682, 260770)(312701, 313438)(361944, 362269)(385764, 386987)(400250, 401005)
Enterobacter sp. BIDMC92 aetyS-supercont1.1, whole genome shotgun sequence	NZ_KQ087598	1594172	Enterobacter sp. BIDMC92	547	Enterobacter	543	Enterobacteriaceae	91347	Enterobacterales	1236	Gammaproteobacteria	1224	Proteobacteria	NA	NA	2	Bacteria	8521	(129189, 130098)(203761, 203845)(236775, 237152)(380476, 380852)(410890, 410963)(411000, 411076)(411112, 411188)(418760, 418951)(558251, 558614)(695964, 696288)(900831, 901207)(1328497, 1329228)(1594208, 1594654)(1834296, 1834481)(1901552, 1902009)(2734945, 2735063)(2735088, 2735188)(3007778, 3007852)(3158162, 3158270)(3620333, 3620709)(3650053, 3650416)(3954992, 3955112)(4311289, 4311666)(455690…
Enterobacter sp. HK169, complete genome	NZ_CP017087	1868135	Enterobacter sp. HK169	547	Enterobacter	543	Enterobacteriaceae	91347	Enterobacterales	1236	Gammaproteobacteria	1224	Proteobacteria	NA	NA	2	Bacteria	8502	(117084, 117269)(187655, 188111)(977163, 977265)(977290, 977391)(1226985, 1227058)(1379603, 1379713)(1821256, 1821633)(1850974, 1851337)(1898144, 1898601)(2471159, 2471373)(2502210, 2502587)(2702059, 2702436)(2789020, 2789397)(2833447, 2833744)(2895822, 2896199)(2923127, 2923515)(3099331, 3100238)(3159506, 3159590)(3192698, 3193075)(3336785, 3337162)(3368735, 3368808)(3368845, 3368921)(3368957, 3…
Enterobacter lignolyticus strain G5, complete genome	NZ_CP012871	1334193	Enterobacter lignolyticus	547	Enterobacter	543	Enterobacteriaceae	91347	Enterobacterales	1236	Gammaproteobacteria	1224	Proteobacteria	NA	NA	2	Bacteria	8466	(110896, 111274)(121889, 123323)(208712, 209090)(214908, 214992)(253381, 253758)(435489, 435562)(435598, 435674)(435710, 435786)(443441, 443603)(941480, 941857)(1661364, 1661838)(1728375, 1728648)(1894055, 1894240)(1991487, 1991944)(2572524, 2572652)(2572853, 2572952)(2762322, 2762396)(3410663, 3410902)(3486760, 3487138)(3531226, 3531588)(4153642, 4154020)(4461589, 4462500)(4515910, 4516212)(4645…
Pseudomonas sp. B5(2017) B5_2, whole genome shotgun sequence	NZ_NEIR01000002	1981714	Pseudomonas sp. B5(2017)	286	Pseudomonas	135621	Pseudomonadaceae	72274	Pseudomonadales	1236	Gammaproteobacteria	1224	Proteobacteria	NA	NA	2	Bacteria	8453	(25397, 25645)(50398, 50828)(79029, 79463)(108065, 108376)(139518, 139999)(154578, 155010)(195607, 196291)(198188, 198848)(201791, 202426)(208556, 208658)(240445, 241049)(274847, 275366)(296675, 297053)(403459, 404214)(409431, 409714)(435975, 436608)(453031, 453878)
Pseudomonas sp. 37 R 15, whole genome shotgun sequence	NZ_CVTV01000018	1844104	Pseudomonas sp. 37 R 15	286	Pseudomonas	135621	Pseudomonadaceae	72274	Pseudomonadales	1236	Gammaproteobacteria	1224	Proteobacteria	NA	NA	2	Bacteria	8453	(7189, 7485)(64572, 65154)(94256, 94930)(95942, 96527)(159461, 160619)(166065, 168284)(176821, 177050)(177661, 178236)(180314, 181246)(197196, 197796)(211983, 212071)(220746, 221249)
Pseudomonas sp. LAMO17WK12:I1, whole genome shotgun sequence	NZ_FWZV01000004	1265486	Pseudomonas sp. LAMO17WK12:I1	286	Pseudomonas	135621	Pseudomonadaceae	72274	Pseudomonadales	1236	Gammaproteobacteria	1224	Proteobacteria	NA	NA	2	Bacteria	8445	(79687, 80465)(83768, 84472)(85522, 86269)(95301, 95745)(95759, 96439)(115432, 115870)(159071, 159778)(205351, 205928)(208684, 209580)(209855, 209937)(223720, 224085)(338711, 339173)(359450, 359631)(386435, 387664)(416323, 416463)
Pseudomonas sp. LAMO17WK12:I2 D883DRAFT_scaffold00003.3_C, whole genome shotgun sequence	NZ_AZVU01000003	1259798	Pseudomonas sp. LAMO17WK12:I2	286	Pseudomonas	135621	Pseudomonadaceae	72274	Pseudomonadales	1236	Gammaproteobacteria	1224	Proteobacteria	NA	NA	2	Bacteria	8445	(90635, 90775)(119434, 120663)(147467, 147648)(167925, 168387)(283013, 283378)(297161, 297243)(297518, 298414)(301170, 301747)(347320, 348027)(391228, 391666)(410659, 411339)(411353, 411797)(420829, 421576)(422626, 423330)(426633, 427411)
Enterobacter sp. BIDMC 29 adjbA-supercont1.1, whole genome shotgun sequence	NZ_KI973170	1329841	Enterobacter sp. BIDMC 29	547	Enterobacter	543	Enterobacteriaceae	91347	Enterobacterales	1236	Gammaproteobacteria	1224	Proteobacteria	NA	NA	2	Bacteria	8430	(812691, 813054)(842396, 842772)(897780, 898013)(1521095, 1521169)(1752963, 1753064)(1753089, 1753208)(2076105, 2076197)(2494865, 2495322)(2498108, 2498272)(2568720, 2568905)(2714938, 2715211)(2785807, 2786253)(3084706, 3085264)(3515455, 3515831)(3728531, 3728852)(3983349, 3983712)(4089012, 4089203)(4096775, 4096851)(4096975, 4097048)(4132786, 4133163)(4277453, 4277830)(4310710, 4310794)(4381883,…
Pseudomonas sp. CF150 soap_scaffs_150.Contig2, whole genome shotgun sequence	NZ_ATLQ01000011	911240	Pseudomonas sp. CF150	286	Pseudomonas	135621	Pseudomonadaceae	72274	Pseudomonadales	1236	Gammaproteobacteria	1224	Proteobacteria	NA	NA	2	Bacteria	8383	(3648, 4537)(5444, 6228)(7271, 8018)(17166, 18495)(37504, 37945)(80254, 80977)(114715, 114795)(123508, 124085)(126861, 127851)(137254, 137679)(172272, 172756)(192865, 193228)(224525, 225063)
Bacillus alkalitelluris strain DSM 16976 Scaffold1, whole genome shotgun sequence	NZ_KV917374	304268	Bacillus alkalitelluris	1386	Bacillus	186817	Bacillaceae	1385	Bacillales	91061	Bacilli	1239	Firmicutes	NA	NA	2	Bacteria	8374	(180148, 180746)(250198, 250795)(256269, 256866)(346636, 347233)(1368998, 1369595)(2602672, 2603269)(2612033, 2612630)(3324176, 3324774)(4370119, 4370716)(4557946, 4558543)(4563206, 4563803)(4731796, 4732393)(4736521, 4737118)(5082872, 5083469)
Bacillus sp. FJAT-21352 Scaffold1, whole genome shotgun sequence	NZ_LIUS01000003	1581030	Bacillus sp. FJAT-21352	1386	Bacillus	186817	Bacillaceae	1385	Bacillales	91061	Bacilli	1239	Firmicutes	NA	NA	2	Bacteria	8372	(1084, 1681)(166615, 167212)(172334, 172931)(185200, 185797)(546843, 547440)(1610616, 1611213)(4655076, 4655673)(5238893, 5239490)(5256742, 5257339)(5318594, 5319191)(5324411, 5325008)(5390844, 5391441)(5471546, 5472143)(5477267, 5477864)
Enterobacter sp. BIDMC94 aetgj-supercont1.1, whole genome shotgun sequence	NZ_KQ089967	1686397	Enterobacter sp. BIDMC94	547	Enterobacter	543	Enterobacteriaceae	91347	Enterobacterales	1236	Gammaproteobacteria	1224	Proteobacteria	NA	NA	2	Bacteria	8351	(23590, 23666)(104117, 104889)(112890, 112964)(604215, 604535)(722667, 723030)(1389789, 1390003)(1559085, 1559169)(1836846, 1837234)(1933113, 1933410)(2007493, 2008402)(2046255, 2046631)(2338627, 2338700)(2338827, 2338903)(2346481, 2346672)(2423582, 2424923)(2448870, 2449233)(2601949, 2602272)(3245005, 3245541)(3558516, 3558964)(3730218, 3730403)(3835639, 3835803)(3838578, 3839035)(4287605, 42876…
Pseudomonas sp. R28(2017) R28_3, whole genome shotgun sequence	NZ_NEHW01000003	1981693	Pseudomonas sp. R28(2017)	286	Pseudomonas	135621	Pseudomonadaceae	72274	Pseudomonadales	1236	Gammaproteobacteria	1224	Proteobacteria	NA	NA	2	Bacteria	8350	(108655, 109033)(131971, 132490)(166566, 167170)(187437, 187539)(193571, 194201)(199897, 200567)(240443, 240875)(255226, 255657)(285525, 285839)(294555, 294818)(337704, 338174)(420946, 422250)(452035, 452567)(475903, 476641)(531204, 531658)(540279, 540772)
Pseudomonas sp. LAIL14HWK12:I12 D902DRAFT_scaffold00002.2, whole genome shotgun sequence	NZ_KI911384	1259803	Pseudomonas sp. LAIL14HWK12:I12	286	Pseudomonas	135621	Pseudomonadaceae	72274	Pseudomonadales	1236	Gammaproteobacteria	1224	Proteobacteria	NA	NA	2	Bacteria	8336	(6300, 7012)(16564, 16990)(140820, 141166)(142527, 143251)(163012, 163520)(198629, 198871)(250789, 251442)(280324, 281068)(353070, 353617)(529801, 530329)(573158, 573899)(574874, 575815)(587850, 588621)(593184, 593623)
Paenibacillus mucilaginosus 3016, complete genome	NC_016935	61624	Paenibacillus mucilaginosus	44249	Paenibacillus	186822	Paenibacillaceae	1385	Bacillales	91061	Bacilli	1239	Firmicutes	NA	NA	2	Bacteria	8331	(11068, 11662)(180227, 180821)(255673, 256267)(579849, 580444)(696903, 697497)(1075065, 1075659)(1595672, 1596266)(7361391, 7361985)(7673032, 7673626)(8104906, 8105500)(8156796, 8157390)(8262782, 8263376)(8327484, 8328078)(8394691, 8395285)
Bacillus sp. FJAT-27238 Scaffold1, whole genome shotgun sequence	NZ_LGJF01000001	1679167	Bacillus sp. FJAT-27238	1386	Bacillus	186817	Bacillaceae	1385	Bacillales	91061	Bacilli	1239	Firmicutes	NA	NA	2	Bacteria	8330	(419948, 420542)(2477793, 2478387)(3593395, 3593989)(3828282, 3828876)(4122005, 4122599)(4305620, 4306214)(4395389, 4395983)(4463957, 4464551)(4509731, 4510325)(4632428, 4633022)(4644387, 4644981)(5343398, 5343992)(5596041, 5596635)(6067368, 6067962)
Enterobacter sp. MGH 24 addUF-supercont-complete, whole genome shotgun sequence	NZ_KI535657	1329828	Enterobacter sp. MGH 24	547	Enterobacter	543	Enterobacteriaceae	91347	Enterobacterales	1236	Gammaproteobacteria	1224	Proteobacteria	NA	NA	2	Bacteria	8305	(223997, 224374)(282959, 283322)(980339, 980716)(1175623, 1176000)(1263950, 1264327)(1308414, 1308711)(1368254, 1368631)(1395598, 1395986)(1561410, 1562317)(1634143, 1634227)(1667206, 1667583)(1813071, 1813448)(1845211, 1845284)(1845441, 1845517)(1853095, 1853286)(1962324, 1962681)(2106390, 2106714)(2317445, 2317822)(2711783, 2712319)(3016630, 3017076)(3087633, 3087906)(3223945, 3224130)(3295750,…
Raoultella ornithinolytica B6, complete genome	NC_021066	54291	Raoultella ornithinolytica	160674	Raoultella	543	Enterobacteriaceae	91347	Enterobacterales	1236	Gammaproteobacteria	1224	Proteobacteria	NA	NA	2	Bacteria	8298	(61756, 61995)(636975, 637049)(906542, 906635)(906769, 906897)(1922864, 1923322)(2038385, 2038570)(2083431, 2083517)(2184466, 2184739)(2308196, 2308670)(3087271, 3087648)(3318106, 3318649)(3466301, 3466678)(3674111, 3674306)(3681899, 3681975)(3681999, 3682072)(3847815, 3848192)(3883320, 3883407)(3889512, 3889889)(3979669, 3980046)(4087604, 4087981)(4114980, 4115368)(4256139, 4256443)(4309912, 431…
Clostridium butyricum strain KNU-L09 chromosome 1, complete sequence	NZ_CP013252	1492	Clostridium butyricum	1485	Clostridium	31979	Clostridiaceae	186802	Clostridiales	186801	Clostridia	1239	Firmicutes	NA	NA	2	Bacteria	8294	(89217, 89970)(94341, 95094)(103883, 104636)(119101, 119854)(240227, 240980)(246104, 246857)(252022, 252775)(322133, 322886)(473856, 474609)(746272, 747025)(1160293, 1161046)
Enterobacter sp. BIDMC 26 adjbZ-supercont1.1, whole genome shotgun sequence	NZ_KI973182	1329838	Enterobacter sp. BIDMC 26	547	Enterobacter	543	Enterobacteriaceae	91347	Enterobacterales	1236	Gammaproteobacteria	1224	Proteobacteria	NA	NA	2	Bacteria	8293	(2530, 2908)(421378, 421914)(689770, 690218)(713587, 713932)(962238, 962344)(1019138, 1019595)(1804595, 1804713)(1804738, 1804834)(2088885, 2088959)(2245436, 2245547)(2671620, 2671856)(2726482, 2726860)(2756269, 2756632)(3463597, 3463815)(3495950, 3496328)(3863125, 3863503)(3906908, 3907211)(3998796, 3999184)(4158046, 4158953)(4226431, 4226515)(4261456, 4261640)(4357902, 4358129)(4401856, 4401929…
Pseudomonas sp. B6(2017) B6_6_length_451832_cov_12.6734_ID_5129, whole genome shotgun sequence	NZ_NEIQ01000003	1981713	Pseudomonas sp. B6(2017)	286	Pseudomonas	135621	Pseudomonadaceae	72274	Pseudomonadales	1236	Gammaproteobacteria	1224	Proteobacteria	NA	NA	2	Bacteria	8289	(3548, 4019)(24789, 24865)(46679, 46813)(101772, 102531)(149129, 149625)(151599, 151948)(152031, 152995)(152999, 153519)(174423, 174950)(208585, 209023)(233852, 234067)(261241, 261721)(292272, 292976)(317728, 317981)(364979, 365483)(383808, 384744)(388384, 388830)
Clostridium botulinum B str. Eklund 17B, complete genome	NC_010674	1491	Clostridium botulinum	1485	Clostridium	31979	Clostridiaceae	186802	Clostridiales	186801	Clostridia	1239	Firmicutes	NA	NA	2	Bacteria	8283	(9905, 10657)(200857, 201609)(434612, 435364)(3592492, 3593244)(3609540, 3610292)(3684926, 3685678)(3690626, 3691378)(3697392, 3698144)(3703536, 3704288)(3709546, 3710298)(3722906, 3723658)
Pseudoalteromonas luteoviolacea strain S4054249 chromosome 1, complete sequence	NZ_CP015411	43657	Pseudoalteromonas luteoviolacea	53246	Pseudoalteromonas	267888	Pseudoalteromonadaceae	135622	Alteromonadales	1236	Gammaproteobacteria	1224	Proteobacteria	NA	NA	2	Bacteria	8277	(36023, 36202)(37797, 38173)(42912, 43091)(45040, 45416)(239099, 239278)(240870, 241246)(519277, 519456)(521408, 521784)(526961, 527140)(528732, 529108)(1018100, 1018279)(1019870, 1020246)(1398837, 1399016)(1400608, 1400984)(2436869, 2436942)(2437872, 2439305)(2439460, 2439544)(3569973, 3570349)(3571941, 3572120)(4554029, 4554405)(4555999, 4556178)(4561842, 4562218)(4563810, 4563989)(4711141, 471…
Clostridium saccharoperbutylacetonicum N1-4(HMT), complete genome	NC_020291	36745	Clostridium saccharoperbutylacetonicum	1485	Clostridium	31979	Clostridiaceae	186802	Clostridiales	186801	Clostridia	1239	Firmicutes	NA	NA	2	Bacteria	8272	(9732, 10483)(149466, 150217)(560968, 561719)(802944, 803695)(4258249, 4259000)(5763680, 5764431)(5789373, 5790124)(6227315, 6228066)(6236529, 6237280)(6253317, 6254068)(6438176, 6438927)
Klebsiella variicola At-22, complete genome	NC_013850	244366	Klebsiella variicola	570	Klebsiella	543	Enterobacteriaceae	91347	Enterobacterales	1236	Gammaproteobacteria	1224	Proteobacteria	NA	NA	2	Bacteria	8259	(100025, 100326)(162927, 163839)(444854, 445230)(1178615, 1178977)(1208283, 1208659)(1656570, 1656674)(1834504, 1834578)(2103224, 2103352)(2726761, 2726868)(3250064, 3250524)(3424994, 3425179)(3543582, 3543855)(3614642, 3615090)(4389053, 4389429)(4480591, 4481046)(4630593, 4631114)(4807269, 4807646)(4973120, 4973315)(4980930, 4981006)(4981078, 4981154)(4981222, 4981295)(5166174, 5166550)(5205139,…
Escherichia sp. KTE96 acHaU-supercont1.1, whole genome shotgun sequence	NZ_KE137146	1182697	Escherichia sp. KTE96	561	Escherichia	543	Enterobacteriaceae	91347	Enterobacterales	1236	Gammaproteobacteria	1224	Proteobacteria	NA	NA	2	Bacteria	8256	(20336, 20409)(154993, 155548)(158779, 159341)(160360, 162932)(178712, 178909)(275939, 276468)(287298, 287463)(289317, 290032)(469072, 469718)(481377, 481904)(483131, 484039)(509304, 509366)(576021, 576134)(612149, 612388)(676080, 676458)
Pseudomonas sp. S1E40 513_1, whole genome shotgun sequence	NZ_MAUE01000002	1869229	Pseudomonas sp. S1E40	286	Pseudomonas	135621	Pseudomonadaceae	72274	Pseudomonadales	1236	Gammaproteobacteria	1224	Proteobacteria	NA	NA	2	Bacteria	8225	(44345, 44840)(105232, 106226)(109240, 109778)(109869, 110392)(126037, 126862)(139686, 140139)(179209, 179578)(184006, 185465)(285675, 286401)(293164, 293611)(311990, 312732)(320316, 320427)(329484, 329743)(364765, 365035)
Bacillus drentensis strain FJAT-10044 Scaffold1, whole genome shotgun sequence	NZ_KV440952	220684	Bacillus drentensis	1386	Bacillus	186817	Bacillaceae	1385	Bacillales	91061	Bacilli	1239	Firmicutes	NA	NA	2	Bacteria	8214	(443127, 443724)(462592, 463189)(519739, 520336)(525610, 525729)(590727, 591324)(711553, 712150)(899675, 900272)(1591040, 1591199)(3662014, 3662611)(3732532, 3733129)(4684506, 4684665)(5042104, 5042701)(5247845, 5248442)(5269406, 5270003)(5278336, 5278933)(5289845, 5290442)
Enterobacter asburiae L1, complete genome	NZ_CP007546	61645	Enterobacter asburiae	547	Enterobacter	543	Enterobacteriaceae	91347	Enterobacterales	1236	Gammaproteobacteria	1224	Proteobacteria	NA	NA	2	Bacteria	8209	(451176, 451539)(480892, 481269)(945271, 945381)(1099931, 1100005)(1332803, 1332902)(1332927, 1333045)(2109126, 2109584)(2179139, 2179324)(2384389, 2384835)(2656277, 2656813)(3036800, 3037177)(3232462, 3232786)(3389940, 3390301)(3484760, 3484951)(3492529, 3492605)(3492641, 3492717)(3492754, 3492827)(3524417, 3524794)(3671007, 3671384)(3704377, 3704461)(3759257, 3760164)(3926469, 3926857)(3953795,…
Pseudomonas sp. LAMO17WK12:I2 D883DRAFT_scaffold00006.6_C, whole genome shotgun sequence	NZ_AZVU01000007	1259798	Pseudomonas sp. LAMO17WK12:I2	286	Pseudomonas	135621	Pseudomonadaceae	72274	Pseudomonadales	1236	Gammaproteobacteria	1224	Proteobacteria	NA	NA	2	Bacteria	8199	(8145, 8688)(32385, 32897)(65691, 65918)(77584, 78082)(132136, 133268)(158589, 158859)(201057, 201316)(218038, 218774)(234011, 234952)(236821, 237281)(243870, 244596)(310017, 311449)(351859, 352309)
Peptoclostridium difficile genome assembly CD630DERM, chromosome : 1	NZ_LN614756	1496	Clostridioides difficile	1870884	Clostridioides	186804	Peptostreptococcaceae	186802	Clostridiales	186801	Clostridia	1239	Firmicutes	NA	NA	2	Bacteria	8196	(11167, 11849)(16462, 17144)(30917, 31599)(129802, 130484)(136749, 137431)(147359, 148041)(152814, 153496)(382989, 383671)(1214847, 1215529)(3110353, 3111035)(4010957, 4011639)(4153663, 4154345)
Enterobacter sp. BIDMC110 aetzI-supercont1.1, whole genome shotgun sequence	NZ_KQ090004	1686401	Enterobacter sp. BIDMC110	547	Enterobacter	543	Enterobacteriaceae	91347	Enterobacterales	1236	Gammaproteobacteria	1224	Proteobacteria	NA	NA	2	Bacteria	8179	(21213, 21670)(697738, 697856)(697880, 697979)(936826, 937203)(960979, 961060)(1481405, 1481725)(1573231, 1573345)(1650906, 1651091)(1843064, 1843512)(2124332, 2124868)(2721355, 2721681)(2850416, 2850773)(2962896, 2963087)(2970665, 2970738)(3007100, 3007477)(3123931, 3124308)(3157443, 3157527)(3259332, 3259559)(3433294, 3433682)(3538551, 3538848)(3581407, 3581784)(3592418, 3593856)(3611783, 36126…
Alkaliphilus metalliredigens QYMF, complete genome	NC_009633	208226	Alkaliphilus metalliredigens	114627	Alkaliphilus	31979	Clostridiaceae	186802	Clostridiales	186801	Clostridia	1239	Firmicutes	NA	NA	2	Bacteria	8172	(11700, 12381)(22755, 23436)(49245, 49926)(54772, 55453)(342783, 344134)(1837559, 1838240)(4434638, 4435319)(4442154, 4442835)(4451096, 4451777)(4457480, 4458161)(4632402, 4633083)
Neisseria sicca strain FDAARGOS_260 chromosome, complete genome	NZ_CP020452	490	Neisseria sicca	482	Neisseria	481	Neisseriaceae	206351	Neisseriales	28216	Betaproteobacteria	1224	Proteobacteria	NA	NA	2	Bacteria	8161	(375817, 376200)(636102, 637451)(740172, 740555)(1104719, 1106065)(1148636, 1149019)(1338220, 1338603)(1918464, 1919683)(1925992, 1927347)(1933801, 1935152)
Enterobacter sp. BIDMC100 aetgM-supercont1.1, whole genome shotgun sequence	NZ_KQ089989	1686399	Enterobacter sp. BIDMC100	547	Enterobacter	543	Enterobacteriaceae	91347	Enterobacterales	1236	Gammaproteobacteria	1224	Proteobacteria	NA	NA	2	Bacteria	8140	(25703, 25917)(276345, 276615)(280758, 280973)(281022, 281545)(698988, 699351)(730398, 730775)(789375, 789614)(836806, 837126)(1318701, 1318775)(1420733, 1420847)(1612721, 1612820)(1612844, 1612962)(1784132, 1784227)(1969532, 1969621)(2137024, 2137090)(2266537, 2266596)(2456804, 2457261)(2460037, 2460201)(2565345, 2565530)(2740934, 2741382)(3009291, 3009827)(3580020, 3580346)(3706769, 3707132)(38…
Pseudomonadales bacterium RIFCSPLOWO2_12_60_38 rifcsplowo2_12_sub10_scaffold_4, whole genome shotgun sequence	MHZO01000031	1802010	Pseudomonadales bacterium RIFCSPLOWO2_12_60_38	NA	NA	NA	NA	72274	Pseudomonadales	1236	Gammaproteobacteria	1224	Proteobacteria	NA	NA	2	Bacteria	8101	(62505, 63240)(75901, 76694)(77216, 77948)(82720, 82787)(94003, 95423)(117198, 117777)(134082, 134806)(150543, 150631)(201059, 201796)(222885, 223004)(232832, 232890)(254114, 254233)(261391, 261505)(272726, 273367)(289271, 289332)(297389, 297834)(299221, 299873)
Enterobacter sp. BIDMC109 aetzN-supercont1.1, whole genome shotgun sequence	NZ_KQ090002	1686400	Enterobacter sp. BIDMC109	547	Enterobacter	543	Enterobacteriaceae	91347	Enterobacterales	1236	Gammaproteobacteria	1224	Proteobacteria	NA	NA	2	Bacteria	8101	(8513, 9951)(27878, 28787)(331538, 331743)(609318, 610092)(983395, 983758)(1112028, 1112348)(1648751, 1648812)(1693513, 1693594)(1922795, 1922886)(1922918, 1923036)(2582780, 2583237)(2651011, 2651196)(2830562, 2831010)(3119674, 3120210)(3762735, 3763061)(3907887, 3908244)(4020307, 4020498)(4028073, 4028146)(4102935, 4103232)(4214765, 4214849)(4489419, 4489807)(4633442, 4633819)
Stenotrophomonas rhizophila strain DSM14405 genome	NZ_CP007597	216778	Stenotrophomonas rhizophila	40323	Stenotrophomonas	32033	Xanthomonadaceae	135614	Xanthomonadales	1236	Gammaproteobacteria	1224	Proteobacteria	NA	NA	2	Bacteria	8077	(43639, 43867)(284688, 284946)(327263, 327683)(356888, 356951)(1150990, 1151352)(1449915, 1449979)(1680314, 1680459)(2314332, 2314493)(2905191, 2905264)(2905412, 2905486)(2910415, 2910509)(3339092, 3339543)(3422839, 3423104)(3535390, 3535921)(3611783, 3612015)(3805935, 3806533)(3807506, 3808111)(3968283, 3968964)(4110971, 4111466)(4113070, 4113254)(4627054, 4627764)(4638619, 4638803)(4640408, 464…
Pseudomonas sp. 24 R 17, whole genome shotgun sequence	NZ_CVTI01000038	1844096	Pseudomonas sp. 24 R 17	286	Pseudomonas	135621	Pseudomonadaceae	72274	Pseudomonadales	1236	Gammaproteobacteria	1224	Proteobacteria	NA	NA	2	Bacteria	8034	(1457, 1520)(14024, 14687)(15718, 16303)(66149, 67298)(72666, 74898)(83336, 83554)(84165, 84740)(88151, 89086)(107470, 108070)(112918, 112986)(131529, 132038)(167927, 168352)
Pseudomonas balearica DSM 6083, complete genome	NZ_CP007511	74829	Pseudomonas balearica	286	Pseudomonas	135621	Pseudomonadaceae	72274	Pseudomonadales	1236	Gammaproteobacteria	1224	Proteobacteria	NA	NA	2	Bacteria	8025	(266014, 266104)(333903, 334614)(538889, 538977)(872935, 873471)(1038020, 1038263)(1039882, 1040265)(1517245, 1517811)(1673952, 1674196)(1675815, 1676198)(1750686, 1751242)(1921220, 1921294)(2239349, 2239732)(2241239, 2241756)(2488205, 2489114)(2662299, 2662372)(2997756, 2998184)(3203650, 3203724)(3587366, 3587764)(3739487, 3740123)(3749515, 3749600)(3754491, 3754874)(3756493, 3756736)
Pseudomonas sp. URIL14HWK12:I7 H032DRAFT_scaffold00001.1, whole genome shotgun sequence	NZ_KI911372	1283285	Pseudomonas sp. URIL14HWK12:I7	286	Pseudomonas	135621	Pseudomonadaceae	72274	Pseudomonadales	1236	Gammaproteobacteria	1224	Proteobacteria	NA	NA	2	Bacteria	8014	(732598, 732743)(733648, 734150)(734883, 735578)(751418, 751525)(757220, 757645)(835708, 836158)(1082191, 1082771)(1088932, 1091152)(1093580, 1093688)(1098696, 1098873)(1102212, 1103184)(1117813, 1118369)(1125598, 1125704)(1139276, 1139388)(1310677, 1310780)(1321193, 1321814)(1424298, 1424416)
Bradyrhizobium icense strain LMTR 13, complete genome	NZ_CP016428	1274631	Bradyrhizobium icense	374	Bradyrhizobium	41294	Bradyrhizobiaceae	356	Rhizobiales	28211	Alphaproteobacteria	1224	Proteobacteria	NA	NA	2	Bacteria	7998	(1029963, 1030526)(1418788, 1419052)(2073510, 2073580)(3283526, 3283731)(3305470, 3305882)(3322148, 3322662)(3372937, 3373679)(4806660, 4806874)(4934387, 4934893)(6202196, 6202757)(6202859, 6204250)(6425847, 6425929)(6441661, 6442109)(6736136, 6736201)(6805949, 6806013)(7008219, 7008328)(7112059, 7112166)(7203269, 7203581)(8124982, 8125496)(8142015, 8142784)(8154998, 8155063)
Citrobacter sp. MGH100 aetgF-supercont1.1, whole genome shotgun sequence	NZ_KQ089800	1686377	Citrobacter sp. MGH100	544	Citrobacter	543	Enterobacteriaceae	91347	Enterobacterales	1236	Gammaproteobacteria	1224	Proteobacteria	NA	NA	2	Bacteria	7994	(96465, 96789)(550313, 550498)(602436, 602941)(688037, 688110)(857235, 858006)(901393, 901481)(901689, 901808)(928131, 928902)(1018337, 1019106)(1175157, 1175422)(1485342, 1485800)(1659879, 1659966)(1828892, 1829365)(2070185, 2070745)(2171694, 2172464)(2375832, 2376509)(2424985, 2425142)(2425162, 2426086)
Enterobacter sp. MGH 14 adgVD-supercont1.7, whole genome shotgun sequence	NZ_AXLK01000007	1329823	Enterobacter sp. MGH 14	547	Enterobacter	543	Enterobacteriaceae	91347	Enterobacterales	1236	Gammaproteobacteria	1224	Proteobacteria	NA	NA	2	Bacteria	7989	(68172, 69093)(78726, 79943)(85149, 85873)(107398, 107625)(172869, 173593)(175785, 176568)(176897, 177574)(180956, 181110)(181130, 182054)(201014, 201738)(216649, 217019)(221346, 221748)(222167, 222296)
Ralstonia sp. 5_7_47FAA supercont1.2, whole genome shotgun sequence	NZ_GL520218	658664	Ralstonia sp. 5_7_47FAA	48736	Ralstonia	119060	Burkholderiaceae	80840	Burkholderiales	28216	Betaproteobacteria	1224	Proteobacteria	NA	NA	2	Bacteria	7966	(89094, 90328)(178446, 179192)(183340, 183875)(184236, 184789)(243415, 243895)(354888, 355511)(376035, 376473)(423361, 423702)(440114, 440881)(452819, 453279)(685432, 685944)(754233, 754675)(756035, 756248)(764292, 764900)
Variovorax paradoxus EPS, complete genome	NC_014931	34073	Variovorax paradoxus	34072	Variovorax	80864	Comamonadaceae	80840	Burkholderiales	28216	Betaproteobacteria	1224	Proteobacteria	NA	NA	2	Bacteria	7960	(39812, 40195)(173560, 173711)(175379, 175524)(237726, 237811)(948249, 948727)(1267721, 1268224)(1314581, 1314906)(1581475, 1581975)(2635772, 2637079)(2890845, 2891607)(3432687, 3432965)(3446879, 3447419)(4296956, 4297513)(4303921, 4304336)(4531994, 4532526)(4892675, 4893142)(5898331, 5898476)(5900144, 5900295)(6441675, 6441892)
Pseudomonas sp. ICMP 19500 scaffold2, whole genome shotgun sequence	NZ_LKBK01000057	1208102	Pseudomonas sp. ICMP 19500	286	Pseudomonas	135621	Pseudomonadaceae	72274	Pseudomonadales	1236	Gammaproteobacteria	1224	Proteobacteria	NA	NA	2	Bacteria	7932	(20625, 21368)(26533, 27243)(68529, 68620)(93554, 94014)(101195, 101640)(121274, 121898)(125355, 126313)(132445, 133149)(173056, 174453)(177210, 177798)(177811, 178453)(213360, 213918)
Pseudomonas gessardii strain DSM 17152 2_253806_32.3877, whole genome shotgun sequence	NZ_MNPU01000002	78544	Pseudomonas gessardii	286	Pseudomonas	135621	Pseudomonadaceae	72274	Pseudomonadales	1236	Gammaproteobacteria	1224	Proteobacteria	NA	NA	2	Bacteria	7908	(22838, 23231)(37877, 37983)(66065, 66557)(89242, 89840)(96288, 96397)(105480, 106444)(109797, 110367)(110993, 111259)(119778, 122001)(127467, 127545)(127582, 128715)(163129, 163861)(183200, 183269)(222046, 222207)
Enterobacter sp. MGH 10 adjFW-supercont2.1, whole genome shotgun sequence	NZ_KI973248	1329819	Enterobacter sp. MGH 10	547	Enterobacter	543	Enterobacteriaceae	91347	Enterobacterales	1236	Gammaproteobacteria	1224	Proteobacteria	NA	NA	2	Bacteria	7900	(8642, 8856)(86419, 86604)(212659, 213336)(262246, 262694)(547307, 547843)(884493, 885170)(927684, 928061)(1146575, 1146901)(1277774, 1278131)(1389826, 1390017)(1397592, 1397668)(1408605, 1409050)(1453493, 1454051)(1464055, 1465218)(1471279, 1471678)(1481117, 1481630)(1513595, 1514185)(1514682, 1514758)(1514803, 1514876)
Bacillus sinesaloumensis strain Marseille-P3516, whole genome shotgun sequence	NZ_LT732529	1926280	Bacillus sinesaloumensis	1386	Bacillus	186817	Bacillaceae	1385	Bacillales	91061	Bacilli	1239	Firmicutes	NA	NA	2	Bacteria	7870	(1677895, 1678492)(2011923, 2012520)(2479440, 2480037)(2487066, 2487663)(3588020, 3588617)(3590447, 3591044)(3611949, 3612546)(3675517, 3676114)(3730425, 3730520)(3760048, 3760645)(3872471, 3873068)(3959962, 3960559)(3962635, 3963232)(3966372, 3966969)
Paenibacillus polymyxa SC2, complete genome	NC_014622	1406	Paenibacillus polymyxa	44249	Paenibacillus	186822	Paenibacillaceae	1385	Bacillales	91061	Bacilli	1239	Firmicutes	NA	NA	2	Bacteria	7860	(12444, 13040)(113630, 114226)(181899, 182495)(456240, 456836)(467224, 467820)(579394, 579990)(755219, 755815)(935614, 936210)(2449357, 2449953)(2644239, 2644835)(4344362, 4344958)(4708294, 4708392)(4995798, 4996394)(5062919, 5063515)
Salmonella enterica subsp. enterica serovar Typhi str. CT18 plasmid pHCM1, complete sequence	NC_003384	28901	Salmonella enterica	590	Salmonella	543	Enterobacteriaceae	91347	Enterobacterales	1236	Gammaproteobacteria	1224	Proteobacteria	NA	NA	2	Bacteria	7848	(1857, 2598)(106375, 107142)(108786, 109556)(142971, 144318)(153536, 154304)(155199, 155274)(161701, 162918)(176742, 177535)(183200, 184561)
Pseudomonas stutzeri CCUG 29243, complete genome	NC_018028	316	Pseudomonas stutzeri	286	Pseudomonas	135621	Pseudomonadaceae	72274	Pseudomonadales	1236	Gammaproteobacteria	1224	Proteobacteria	NA	NA	2	Bacteria	7847	(829160, 829552)(987485, 988002)(989552, 989935)(1135433, 1135700)(1376584, 1376658)(1941107, 1941691)(1983630, 1983873)(1985535, 1985918)(2243223, 2243379)(2532512, 2533083)(2569193, 2569371)(2702866, 2703249)(2704799, 2705316)(2946913, 2946986)(3229577, 3229970)(3675700, 3676236)(3890032, 3890680)(3905077, 3905460)(3907010, 3907527)(4032868, 4032960)(4175622, 4176158)
Bacillus endophyticus strain Hbe603, complete genome	NZ_CP011974	135735	Bacillus endophyticus	1386	Bacillus	186817	Bacillaceae	1385	Bacillales	91061	Bacilli	1239	Firmicutes	NA	NA	2	Bacteria	7844	(10928, 11707)(31713, 32492)(37770, 38549)(96604, 97199)(192922, 193701)(288938, 289533)(340209, 340988)(345413, 346192)(350800, 351395)(593010, 593789)(4429033, 4429628)
Citrobacter sp. MGH109 aetgK-supercont1.1, whole genome shotgun sequence	NZ_KQ089837	1686382	Citrobacter sp. MGH109	544	Citrobacter	543	Enterobacteriaceae	91347	Enterobacterales	1236	Gammaproteobacteria	1224	Proteobacteria	NA	NA	2	Bacteria	7833	(404456, 404819)(546798, 547122)(548859, 549632)(829381, 829609)(1022380, 1022467)(1202179, 1202252)(1441262, 1441380)(1624040, 1624335)(1624394, 1624653)(1649428, 1649765)(1987199, 1987657)(2022412, 2022879)(2199611, 2199796)(2296423, 2296578)(2296598, 2297522)(2366355, 2366628)(2413869, 2414168)(2439535, 2440008)(2694628, 2695154)(3093624, 3094301)(3430302, 3430820)
Pseudomonas sp. LAIL14HWK12:I6 D907DRAFT_scaffold00002.2_C, whole genome shotgun sequence	NZ_AZVQ01000002	1259806	Pseudomonas sp. LAIL14HWK12:I6	286	Pseudomonas	135621	Pseudomonadaceae	72274	Pseudomonadales	1236	Gammaproteobacteria	1224	Proteobacteria	NA	NA	2	Bacteria	7824	(44040, 44506)(88040, 88577)(116265, 117664)(118624, 119811)(153274, 153358)(240636, 241423)(487491, 488025)(489849, 491155)(535026, 535444)(699278, 699921)(705555, 706007)
Lysinibacillus varians strain GY32, complete genome	NZ_CP006837	1145276	Lysinibacillus varians	400634	Lysinibacillus	186817	Bacillaceae	1385	Bacillales	91061	Bacilli	1239	Firmicutes	NA	NA	2	Bacteria	7810	(10923, 11703)(17677, 18457)(54165, 54945)(114102, 114882)(217501, 218281)(3603051, 3603831)(3970090, 3970870)(4124744, 4125524)(4214283, 4215063)(4469816, 4470596)
Exiguobacterium sp. ZWU0009, complete genome	NZ_CP018057	1224749	Exiguobacterium sp. ZWU0009	33986	Exiguobacterium	NA	NA	1385	Bacillales	91061	Bacilli	1239	Firmicutes	NA	NA	2	Bacteria	7810	(11042, 11822)(30019, 30799)(35916, 36696)(82461, 83241)(88063, 88843)(93665, 94445)(152835, 153615)(490729, 491509)(718818, 719598)(3001117, 3001897)
Lysinibacillus sphaericus C3-41, complete genome	NC_010382	1421	Lysinibacillus sphaericus	400634	Lysinibacillus	186817	Bacillaceae	1385	Bacillales	91061	Bacilli	1239	Firmicutes	NA	NA	2	Bacteria	7809	(10398, 11176)(17115, 17895)(49540, 50321)(109538, 110318)(222506, 223287)(358056, 358836)(644873, 645653)(759015, 759794)(940164, 940944)(4432050, 4432830)
Xanthomonas campestris pv. vesicatoria complete genome	NC_007508	456327	Xanthomonas euvesicatoria	338	Xanthomonas	32033	Xanthomonadaceae	135614	Xanthomonadales	1236	Gammaproteobacteria	1224	Proteobacteria	NA	NA	2	Bacteria	7802	(118840, 118974)(905153, 905758)(906810, 907379)(1142150, 1142282)(1214801, 1215189)(2260673, 2260745)(2593410, 2593503)(2601288, 2601819)(2620882, 2621307)(2631649, 2631722)(2632239, 2632810)(2696356, 2696419)(2700477, 2700879)(2707081, 2707596)(2721415, 2721946)(2729660, 2730102)(3646613, 3646695)(4559643, 4559725)(4603220, 4603715)(4605286, 4605470)(4619901, 4620128)(5057399, 5057894)(5059465,…
Enterobacter sp. MGH120 aetgJ-supercont-complete, whole genome shotgun sequence	NZ_KQ089940	1686392	Enterobacter sp. MGH120	547	Enterobacter	543	Enterobacteriaceae	91347	Enterobacterales	1236	Gammaproteobacteria	1224	Proteobacteria	NA	NA	2	Bacteria	7780	(146943, 147027)(423213, 423601)(529271, 529568)(579640, 581078)(599005, 599914)(880675, 881052)(906512, 906717)(1603105, 1603468)(1659962, 1660021)(1735572, 1735892)(2250581, 2250655)(2485960, 2486059)(2486083, 2486201)(3176918, 3177375)(3245232, 3245417)(3420830, 3421278)(3705940, 3706476)(4313570, 4313896)(4447714, 4448071)(4560180, 4560371)(4567949, 4568025)(4568070, 4568143)(4606188, 4606565)
[Brevibacterium] frigoritolerans strain FJAT-2396 Scaffold1, whole genome shotgun sequence	NZ_KV440950	450367	[Brevibacterium] frigoritolerans	1386	Bacillus	186817	Bacillaceae	1385	Bacillales	91061	Bacilli	1239	Firmicutes	NA	NA	2	Bacteria	7774	(4586, 5183)(86683, 87280)(154056, 154653)(159875, 160472)(221690, 222287)(239539, 240136)(825973, 826570)(3629348, 3629945)(3858203, 3858800)(4894717, 4895314)(5266458, 5267055)(5284539, 5285136)(5423216, 5423813)
Bacillus simplex strain SH-B26, complete genome	NZ_CP011008	1478	Bacillus simplex	1386	Bacillus	186817	Bacillaceae	1385	Bacillales	91061	Bacilli	1239	Firmicutes	NA	NA	2	Bacteria	7774	(10478, 11075)(28558, 29155)(87796, 88393)(93612, 94209)(159067, 159664)(239221, 239818)(244609, 245206)(284326, 284923)(391652, 392249)(397039, 397636)(404622, 405219)(852770, 853367)(4760892, 4761489)
Pseudomonas sp. R34(2017) R34_1, whole genome shotgun sequence	NZ_NEHR01000001	1981688	Pseudomonas sp. R34(2017)	286	Pseudomonas	135621	Pseudomonadaceae	72274	Pseudomonadales	1236	Gammaproteobacteria	1224	Proteobacteria	NA	NA	2	Bacteria	7753	(2281, 2664)(4305, 4538)(57127, 57597)(131016, 131672)(247576, 248008)(248382, 248893)(254086, 254818)(355801, 356020)(446397, 446800)(590270, 590679)(654515, 655022)(656209, 656370)(705404, 705931)(737213, 737865)(777640, 778104)(831786, 832380)(833832, 834215)
Staphylococcus aureus subsp. aureus DSM 20231, complete genome	NZ_CP011526	1280	Staphylococcus aureus	1279	Staphylococcus	90964	Staphylococcaceae	1385	Bacillales	91061	Bacilli	1239	Firmicutes	NA	NA	2	Bacteria	7743	(458966, 459563)(460808, 461311)(503525, 504122)(505462, 505965)(508860, 509457)(510640, 511143)(1127936, 1129066)(1922333, 1922836)(1924190, 1924787)(2057451, 2057954)(2059381, 2059978)(2175982, 2176485)(2177912, 2178509)
Pseudomonas paralactis strain DSM 29164 6_401346_15.8838, whole genome shotgun sequence	NZ_JYLN01000006	1615673	Pseudomonas paralactis	286	Pseudomonas	135621	Pseudomonadaceae	72274	Pseudomonadales	1236	Gammaproteobacteria	1224	Proteobacteria	NA	NA	2	Bacteria	7728	(19504, 20924)(36937, 37634)(37671, 37763)(38259, 39052)(51753, 52488)(101703, 101791)(208344, 208432)(221925, 223482)(244751, 245220)(277456, 277544)(288009, 288097)(290618, 290688)(304545, 304633)(308093, 309534)
Klebsiella aerogenes strain CAV1320 chromosome, complete genome	NZ_CP011574	548	Klebsiella aerogenes	570	Klebsiella	543	Enterobacteriaceae	91347	Enterobacterales	1236	Gammaproteobacteria	1224	Proteobacteria	NA	NA	2	Bacteria	7726	(50008, 50081)(251946, 252414)(1221909, 1222037)(1222244, 1222338)(1334045, 1334230)(1520337, 1520610)(1590961, 1591435)(2293929, 2294305)(2519627, 2520156)(2700598, 2700973)(2868394, 2868589)(2876207, 2876283)(2876354, 2876430)(2876501, 2876574)(3042975, 3043351)(3081746, 3081830)(3088010, 3088386)(3180184, 3180560)(3272338, 3272714)(3299858, 3300246)(3428825, 3429126)(3484883, 3485798)(3781552,…
Pseudomonas sp. S3E12 394_1, whole genome shotgun sequence	NZ_MBDT01000030	1873126	Pseudomonas sp. S3E12	286	Pseudomonas	135621	Pseudomonadaceae	72274	Pseudomonadales	1236	Gammaproteobacteria	1224	Proteobacteria	NA	NA	2	Bacteria	7716	(767, 1361)(2684, 3204)(61051, 61546)(117900, 118394)(119798, 120420)(135442, 136432)(139265, 139803)(146807, 147535)(157280, 158095)(174708, 175156)(215974, 217435)
Escherichia sp. 4_1_40B supercont2.2, whole genome shotgun sequence	NZ_JH660540	457401	Escherichia sp. 4_1_40B	561	Escherichia	543	Enterobacteriaceae	91347	Enterobacterales	1236	Gammaproteobacteria	1224	Proteobacteria	NA	NA	2	Bacteria	7704	(55128, 55289)(55390, 55721)(56409, 56563)(67149, 67786)(124883, 124990)(127568, 128356)(293963, 294261)(335927, 336004)(336080, 336393)(336396, 336932)(349254, 349379)(367064, 367340)(367441, 367732)(378902, 379089)(421272, 422141)(424648, 425419)(432747, 432995)(555841, 555994)(556226, 556376)(568405, 569388)(575899, 576043)(587164, 587247)
Pseudomonas deceptionensis strain DSM 26521 1_1862075_38.8261, whole genome shotgun sequence	NZ_JYKX01000001	882211	Pseudomonas deceptionensis	286	Pseudomonas	135621	Pseudomonadaceae	72274	Pseudomonadales	1236	Gammaproteobacteria	1224	Proteobacteria	NA	NA	2	Bacteria	7692	(461292, 461695)(618269, 620504)(630845, 631161)(734795, 735563)(753714, 755135)(792216, 792701)(911248, 911552)(1037601, 1038065)(1047405, 1047478)(1047664, 1047737)(1047922, 1047995)(1121081, 1121666)(1629566, 1629962)(1859224, 1859306)
Pseudomonas sp. CFT9 soap_scaffs_T9.Contig40, whole genome shotgun sequence	NZ_ATLM01000040	911244	Pseudomonas sp. CFT9	286	Pseudomonas	135621	Pseudomonadaceae	72274	Pseudomonadales	1236	Gammaproteobacteria	1224	Proteobacteria	NA	NA	2	Bacteria	7686	(20675, 21159)(55331, 55962)(65159, 66149)(68924, 69501)(78213, 78293)(111895, 112618)(154888, 155331)(174338, 175667)(184814, 185561)(186604, 187386)(188295, 189184)
Pseudomonas sp. 24 R 17, whole genome shotgun sequence	NZ_CVTI01000019	1844096	Pseudomonas sp. 24 R 17	286	Pseudomonas	135621	Pseudomonadaceae	72274	Pseudomonadales	1236	Gammaproteobacteria	1224	Proteobacteria	NA	NA	2	Bacteria	7677	(795, 1389)(2711, 3231)(12457, 12944)(12983, 13649)(39412, 40054)(43607, 44350)(191408, 191985)(193966, 194814)(222892, 223039)(371097, 371789)(392261, 392968)(469913, 470238)(487371, 487914)(488624, 488796)
Clostridium lentocellum DSM 5427, complete genome	NC_015275	29360	Cellulosilyticum lentocellum	698776	Cellulosilyticum	186803	Lachnospiraceae	186802	Clostridiales	186801	Clostridia	1239	Firmicutes	NA	NA	2	Bacteria	7676	(10817, 11506)(46602, 47291)(77206, 77895)(84760, 85452)(141868, 142557)(151988, 152684)(422919, 423609)(572352, 573042)(602646, 603336)(1229552, 1230242)(3624703, 3625393)(4209113, 4209183)
Citrobacter amalonaticus Y19 plasmid, complete sequence	NZ_CP011133	35703	Citrobacter amalonaticus	544	Citrobacter	543	Enterobacteriaceae	91347	Enterobacterales	1236	Gammaproteobacteria	1224	Proteobacteria	NA	NA	2	Bacteria	7661	(142076, 142753)(179336, 179821)(179826, 180302)(198753, 199460)(199697, 199852)(208485, 209192)(209429, 209584)(210440, 210666)(226461, 227385)(228806, 231945)
Pseudomonas sp. B34(2017) B34_3, whole genome shotgun sequence	NZ_NEJA01000003	1981723	Pseudomonas sp. B34(2017)	286	Pseudomonas	135621	Pseudomonadaceae	72274	Pseudomonadales	1236	Gammaproteobacteria	1224	Proteobacteria	NA	NA	2	Bacteria	7655	(47972, 48077)(124899, 125640)(236402, 236833)(237202, 237717)(244504, 245237)(338884, 338987)(340444, 340663)(403856, 403951)(405288, 405675)(486739, 486840)(490581, 490688)(494713, 494822)(546524, 546933)(547819, 548131)(616788, 617295)(618375, 618536)(618558, 618671)(621653, 621758)(631327, 631427)(637966, 638059)(651347, 651459)(663362, 663469)(670666, 671193)(676499, 676592)(700716, 701368)(…
Pseudomonas sp. B38(2017) B38_3, whole genome shotgun sequence	NZ_NEIW01000003	1981719	Pseudomonas sp. B38(2017)	286	Pseudomonas	135621	Pseudomonadaceae	72274	Pseudomonadales	1236	Gammaproteobacteria	1224	Proteobacteria	NA	NA	2	Bacteria	7655	(47972, 48077)(124899, 125640)(236402, 236833)(237202, 237717)(244504, 245237)(338884, 338987)(340444, 340663)(403856, 403951)(405288, 405675)(486739, 486840)(490581, 490688)(494713, 494822)(546524, 546933)(547819, 548131)(616788, 617295)(618375, 618536)(618558, 618671)(621653, 621758)(631327, 631427)(637966, 638059)(651347, 651459)(663362, 663469)(670666, 671193)(676499, 676592)(700716, 701368)(…
Pseudomonas sp. B32(2017) B32_3, whole genome shotgun sequence	NZ_NEJC01000003	1981725	Pseudomonas sp. B32(2017)	286	Pseudomonas	135621	Pseudomonadaceae	72274	Pseudomonadales	1236	Gammaproteobacteria	1224	Proteobacteria	NA	NA	2	Bacteria	7655	(47972, 48077)(124899, 125640)(236402, 236833)(237202, 237717)(244504, 245237)(338884, 338987)(340444, 340663)(403856, 403951)(405288, 405675)(486739, 486840)(490581, 490688)(494713, 494822)(546524, 546933)(547819, 548131)(616788, 617295)(618375, 618536)(618558, 618671)(621653, 621758)(631327, 631427)(637966, 638059)(651347, 651459)(663362, 663469)(670666, 671193)(676499, 676592)(700716, 701368)(…
Pseudomonas sp. B30(2017) B30_1, whole genome shotgun sequence	NZ_NEJE01000001	1981727	Pseudomonas sp. B30(2017)	286	Pseudomonas	135621	Pseudomonadaceae	72274	Pseudomonadales	1236	Gammaproteobacteria	1224	Proteobacteria	NA	NA	2	Bacteria	7655	(47972, 48077)(124899, 125640)(236402, 236833)(237202, 237717)(244504, 245237)(338884, 338987)(340444, 340663)(403856, 403951)(405288, 405675)(486739, 486840)(490581, 490688)(494713, 494822)(546524, 546933)(547819, 548131)(616788, 617295)(618375, 618536)(618558, 618671)(621653, 621758)(631327, 631427)(637966, 638059)(651347, 651459)(663362, 663469)(670666, 671193)(676499, 676592)(700716, 701368)(…
Pseudomonas sp. B22(2017) B22_4, whole genome shotgun sequence	NZ_NEJN01000004	1981736	Pseudomonas sp. B22(2017)	286	Pseudomonas	135621	Pseudomonadaceae	72274	Pseudomonadales	1236	Gammaproteobacteria	1224	Proteobacteria	NA	NA	2	Bacteria	7654	(24814, 25062)(49639, 50069)(76943, 77380)(95045, 95364)(109940, 110251)(140227, 140708)(155134, 155566)(196693, 197377)(199274, 199929)(203884, 204519)(210633, 210735)(291393, 291771)(397502, 398265)(403486, 403769)(418618, 419251)(435526, 436373)
Pseudomonas oryzihabitans strain USDA-ARS-USMARC-56511, complete genome	NZ_CP013987	47885	Pseudomonas oryzihabitans	286	Pseudomonas	135621	Pseudomonadaceae	72274	Pseudomonadales	1236	Gammaproteobacteria	1224	Proteobacteria	NA	NA	2	Bacteria	7613	(238007, 238510)(473854, 474097)(475781, 476164)(545988, 546231)(547907, 548290)(620844, 620913)(770705, 771241)(987297, 987540)(989224, 989607)(1991092, 1991468)(2005720, 2005793)(2005940, 2006013)(2006160, 2006233)(2007526, 2008091)(2190645, 2190888)(2192571, 2192954)(2199178, 2199325)(2961571, 2962053)(3046407, 3046950)(3716827, 3717210)(3718894, 3719137)(4185209, 4185581)(4402290, 4402938)
Pseudomonas sp. 44 R 15, whole genome shotgun sequence	NZ_CVTU01000090	1844105	Pseudomonas sp. 44 R 15	286	Pseudomonas	135621	Pseudomonadaceae	72274	Pseudomonadales	1236	Gammaproteobacteria	1224	Proteobacteria	NA	NA	2	Bacteria	7606	(3706, 4511)(5499, 6191)(7240, 7987)(17240, 17683)(17695, 18424)(57722, 58125)(102952, 103666)(138449, 138571)(147208, 147779)(164398, 164763)(172303, 172391)(247574, 247662)(250574, 250662)(262134, 262222)(264688, 264776)(276972, 277192)(305172, 306402)(323210, 323317)
Pseudomonas sp. 37 R 15, whole genome shotgun sequence	NZ_CVTV01000048	1844104	Pseudomonas sp. 37 R 15	286	Pseudomonas	135621	Pseudomonadaceae	72274	Pseudomonadales	1236	Gammaproteobacteria	1224	Proteobacteria	NA	NA	2	Bacteria	7595	(3384, 3866)(38680, 38768)(103750, 104854)(104897, 104999)(142449, 143096)(145416, 146382)(146499, 146969)(175281, 175825)(199786, 200443)(216000, 216430)(230124, 230437)(238043, 238541)(241847, 242277)(252257, 252601)(252604, 253109)
Lelliottia amnigena strain ZB04, complete genome	NZ_CP015774	61646	Lelliottia amnigena	1330545	Lelliottia	543	Enterobacteriaceae	91347	Enterobacterales	1236	Gammaproteobacteria	1224	Proteobacteria	NA	NA	2	Bacteria	7590	(24385, 24773)(175527, 176438)(245262, 245346)(277762, 278139)(429200, 429273)(429357, 429433)(429514, 429590)(437158, 437349)(699241, 699560)(719324, 719810)(915753, 916131)(1343014, 1343571)(1810385, 1810570)(1882279, 1882735)(2578689, 2578801)(2579107, 2579201)(2712820, 2713070)(2823958, 2824034)(3351016, 3351240)(3404672, 3405050)(3434754, 3435117)(4161046, 4161423)(4400900, 4401278)(4486497,…
Stenotrophomonas sp. KCTC 12332, complete genome	NZ_CP014274	1793721	Stenotrophomonas sp. KCTC 12332	40323	Stenotrophomonas	32033	Xanthomonadaceae	135614	Xanthomonadales	1236	Gammaproteobacteria	1224	Proteobacteria	NA	NA	2	Bacteria	7548	(1668112, 1668195)(1827116, 1827184)(1849525, 1850020)(1851601, 1851789)(1950602, 1950736)(2469546, 2469630)(2474156, 2474230)(2474290, 2474364)(2474425, 2474519)(3060314, 3060837)(3134532, 3134667)(3363080, 3363678)(3372077, 3372682)(3632860, 3633176)(3672788, 3673248)(3983547, 3983783)(4165778, 4166361)(4242011, 4242601)(4256908, 4257096)(4258676, 4259171)(4262596, 4262784)(4264364, 4264859)(42…
Stenotrophomonas nitritireducens strain 2001, complete genome	NZ_CP016756	83617	Stenotrophomonas nitritireducens	40323	Stenotrophomonas	32033	Xanthomonadaceae	135614	Xanthomonadales	1236	Gammaproteobacteria	1224	Proteobacteria	NA	NA	2	Bacteria	7548	(1674008, 1674091)(1833016, 1833084)(1855425, 1855920)(1857501, 1857689)(1956506, 1956640)(2208462, 2208957)(2210538, 2210726)(2214152, 2214647)(2216228, 2216416)(2219842, 2220337)(2221918, 2222106)(2236413, 2237003)(2312655, 2313238)(2495237, 2495473)(2805776, 2806236)(2845849, 2846165)(3106355, 3106960)(3115360, 3115958)(3344157, 3344292)(3417987, 3418510)(4004321, 4004415)(4004476, 4004550)(40…
Clostridium acetobutylicum ATCC 824 chromosome, complete genome	NC_003030	1488	Clostridium acetobutylicum	1485	Clostridium	31979	Clostridiaceae	186802	Clostridiales	186801	Clostridia	1239	Firmicutes	NA	NA	2	Bacteria	7535	(10067, 10751)(158693, 159377)(163831, 164515)(168970, 169654)(255046, 255730)(311249, 311933)(331400, 332084)(336538, 337222)(341677, 342361)(1105795, 1106479)(3336417, 3337101)
Clostridium botulinum 202F, complete genome	NZ_CP006903	1491	Clostridium botulinum	1485	Clostridium	31979	Clostridiaceae	186802	Clostridiales	186801	Clostridia	1239	Firmicutes	NA	NA	2	Bacteria	7530	(2391199, 2391951)(2408083, 2408835)(2481391, 2482143)(2487387, 2488139)(2494212, 2494964)(2500426, 2501178)(2513990, 2514742)(2605558, 2606310)(2781910, 2782662)(3019327, 3020079)
Clostridium perfringens str. 13 DNA, complete genome	NC_003366	1502	Clostridium perfringens	1485	Clostridium	31979	Clostridiaceae	186802	Clostridiales	186801	Clostridia	1239	Firmicutes	NA	NA	2	Bacteria	7523	(10463, 11215)(73075, 73826)(96547, 97298)(106386, 107137)(262253, 263005)(339344, 340096)(736068, 736819)(2568296, 2569047)(2578402, 2579153)(2810572, 2811323)
Bacillus sp. FJAT-20673 Scaffold1, whole genome shotgun sequence	NZ_KV440963	1830326	Bacillus sp. FJAT-20673	1386	Bacillus	186817	Bacillaceae	1385	Bacillales	91061	Bacilli	1239	Firmicutes	NA	NA	2	Bacteria	7514	(140604, 140941)(180291, 180888)(185983, 186580)(270264, 270861)(337657, 338254)(343474, 344071)(405266, 405863)(423119, 423716)(1006776, 1007373)(3968784, 3969381)(5258121, 5258718)(5645320, 5645917)(5658143, 5658740)
Clostridioides difficile 630, complete genome	NC_009089	1496	Clostridioides difficile	1870884	Clostridioides	186804	Peptostreptococcaceae	186802	Clostridiales	186801	Clostridia	1239	Firmicutes	NA	NA	2	Bacteria	7513	(11167, 11849)(25622, 26304)(124507, 125189)(131454, 132136)(142064, 142746)(147519, 148201)(377694, 378376)(1209568, 1210250)(3153035, 3153717)(4008160, 4008842)(4150866, 4151548)
Pseudomonas sp. NFR02, whole genome shotgun sequence	NZ_FPJJ01000009	1566229	Pseudomonas sp. NFR02	286	Pseudomonas	135621	Pseudomonadaceae	72274	Pseudomonadales	1236	Gammaproteobacteria	1224	Proteobacteria	NA	NA	2	Bacteria	7508	(10298, 10715)(20988, 21855)(42990, 43667)(54399, 54861)(76072, 76145)(76332, 76405)(108185, 108286)(125542, 126227)(132084, 132569)(137595, 138566)(142976, 143083)(148954, 150143)(206184, 206913)(211215, 211873)
Pseudomonas sp. 25 R 14, whole genome shotgun sequence	NZ_CVTS01000069	1844109	Pseudomonas sp. 25 R 14	286	Pseudomonas	135621	Pseudomonadaceae	72274	Pseudomonadales	1236	Gammaproteobacteria	1224	Proteobacteria	NA	NA	2	Bacteria	7508	(15388, 15965)(29044, 29455)(29464, 29867)(32751, 33879)(51873, 52691)(61416, 61504)(62007, 62428)(84837, 84925)(102521, 103241)(103244, 103912)(152085, 152801)(159270, 159721)(180348, 181086)(231666, 231933)
Geosporobacter ferrireducens strain IRF9 chromosome, complete genome	NZ_CP017269	1424294	Geosporobacter ferrireducens	390805	Geosporobacter	31979	Clostridiaceae	186802	Clostridiales	186801	Clostridia	1239	Firmicutes	NA	NA	2	Bacteria	7502	(624490, 625171)(766283, 766964)(2612578, 2613259)(2741794, 2742475)(2799315, 2799996)(3237453, 3238134)(3520717, 3521398)(3623410, 3624091)(3933535, 3934216)(3950665, 3951346)(3957356, 3958037)
Clostridium formicaceticum strain ATCC 27076, complete genome	NZ_CP017603	1497	Clostridium formicaceticum	1485	Clostridium	31979	Clostridiaceae	186802	Clostridiales	186801	Clostridia	1239	Firmicutes	NA	NA	2	Bacteria	7502	(693272, 693953)(700409, 701090)(707520, 708201)(713994, 714675)(720651, 721332)(850918, 851599)(1205893, 1206574)(1234044, 1234725)(2584963, 2585644)(2606307, 2606988)(2613138, 2613819)
Pseudomonas sp. 8 R 14, whole genome shotgun sequence	NZ_CVTH01000038	1844092	Pseudomonas sp. 8 R 14	286	Pseudomonas	135621	Pseudomonadaceae	72274	Pseudomonadales	1236	Gammaproteobacteria	1224	Proteobacteria	NA	NA	2	Bacteria	7489	(64598, 65738)(71148, 73379)(81824, 82040)(82652, 83222)(85196, 86140)(101640, 102238)(125564, 126070)(147318, 147420)(161481, 161583)(161777, 162041)(162057, 162481)(169202, 169582)
Enterobacter sp. R4-368, complete genome	NC_021500	1166130	Enterobacter sp. R4-368	547	Enterobacter	543	Enterobacteriaceae	91347	Enterobacterales	1236	Gammaproteobacteria	1224	Proteobacteria	NA	NA	2	Bacteria	7471	(215986, 216076)(216281, 216371)(216403, 216491)(216601, 216714)(827523, 827982)(979595, 979669)(1699646, 1700022)(1746799, 1747162)(2535637, 2536015)(2845497, 2846362)(3005175, 3005565)(3032642, 3033018)(3114747, 3115051)(3157912, 3158290)(3252499, 3252875)(3263489, 3263574)(3296833, 3297209)(3489435, 3489511)(3489577, 3489650)(3489726, 3489799)(3497402, 3497583)(3819368, 3819889)(3997488, 39978…
Pseudomonas sp. R15(2017) R15_1, whole genome shotgun sequence	NZ_NEII01000001	1981705	Pseudomonas sp. R15(2017)	286	Pseudomonas	135621	Pseudomonadaceae	72274	Pseudomonadales	1236	Gammaproteobacteria	1224	Proteobacteria	NA	NA	2	Bacteria	7467	(29809, 30276)(96115, 96862)(168542, 168648)(205673, 206103)(206472, 206986)(213774, 214507)(305800, 305903)(371639, 371751)(373056, 373443)(409712, 409818)(422819, 422923)(463674, 463775)(467502, 467619)(471639, 471745)(480196, 480301)(514156, 514264)(517809, 517901)(520560, 520969)(521855, 522167)(542861, 542968)(594942, 595449)(596662, 596823)(596837, 596934)(599964, 600069)(618647, 618755)(63…
Pseudomonas sp. R24(2017) R24_1, whole genome shotgun sequence	NZ_NEIA01000001	1981697	Pseudomonas sp. R24(2017)	286	Pseudomonas	135621	Pseudomonadaceae	72274	Pseudomonadales	1236	Gammaproteobacteria	1224	Proteobacteria	NA	NA	2	Bacteria	7467	(29809, 30276)(96115, 96862)(168542, 168648)(205673, 206103)(206472, 206986)(213774, 214507)(305800, 305903)(371639, 371751)(373056, 373443)(409712, 409818)(422819, 422923)(463674, 463775)(467502, 467619)(471639, 471745)(480196, 480301)(514156, 514264)(517809, 517901)(520560, 520969)(521855, 522167)(542861, 542968)(594942, 595449)(596662, 596823)(596837, 596934)(599964, 600069)(618647, 618755)(63…
Pseudomonas sp. R23(2017) R23_1, whole genome shotgun sequence	NZ_NEIB01000001	1981698	Pseudomonas sp. R23(2017)	286	Pseudomonas	135621	Pseudomonadaceae	72274	Pseudomonadales	1236	Gammaproteobacteria	1224	Proteobacteria	NA	NA	2	Bacteria	7467	(29809, 30276)(96115, 96862)(168542, 168648)(205673, 206103)(206472, 206986)(213774, 214507)(305800, 305903)(371639, 371751)(373056, 373443)(409712, 409818)(422819, 422923)(463674, 463775)(467502, 467619)(471639, 471745)(480196, 480301)(514156, 514264)(517809, 517901)(520560, 520969)(521855, 522167)(542861, 542968)(594942, 595449)(596662, 596823)(596837, 596934)(599964, 600069)(618647, 618755)(63…
Pseudomonas lactis strain DSM 29167 4_436919_19.2133, whole genome shotgun sequence	NZ_JYLO01000004	1615674	Pseudomonas lactis	286	Pseudomonas	135621	Pseudomonadaceae	72274	Pseudomonadales	1236	Gammaproteobacteria	1224	Proteobacteria	NA	NA	2	Bacteria	7464	(78820, 79571)(99384, 99472)(124213, 124303)(145569, 146081)(150035, 150663)(181502, 182052)(196328, 197061)(199747, 199848)(201592, 201852)(209280, 209368)(247053, 247533)(247881, 248341)(308768, 309263)(309908, 310596)(311329, 312070)(414893, 415676)
Ralstonia sp. 5_7_47FAA supercont1.4, whole genome shotgun sequence	NZ_GL520220	658664	Ralstonia sp. 5_7_47FAA	48736	Ralstonia	119060	Burkholderiaceae	80840	Burkholderiales	28216	Betaproteobacteria	1224	Proteobacteria	NA	NA	2	Bacteria	7464	(858, 1586)(54786, 55545)(177897, 178374)(183851, 184339)(195749, 196405)(199582, 200035)(234764, 235336)(250736, 251182)(285980, 286370)(308072, 308631)(378637, 379221)(396464, 396985)(538182, 538489)(604093, 604603)
Pseudomonas sp. 58 R 12, whole genome shotgun sequence	NZ_CVTP01000026	1844107	Pseudomonas sp. 58 R 12	286	Pseudomonas	135621	Pseudomonadaceae	72274	Pseudomonadales	1236	Gammaproteobacteria	1224	Proteobacteria	NA	NA	2	Bacteria	7458	(44058, 45072)(49401, 51228)(117500, 118960)(169209, 169934)(176530, 176981)(195291, 196027)(212586, 212845)(247650, 247919)(271672, 272380)
Enterobacter aerogenes KCTC 2190 chromosome, complete genome	NC_015663	548	Klebsiella aerogenes	570	Klebsiella	543	Enterobacteriaceae	91347	Enterobacterales	1236	Gammaproteobacteria	1224	Proteobacteria	NA	NA	2	Bacteria	7456	(218881, 219257)(248480, 248842)(995047, 995423)(1288318, 1289233)(1342806, 1343107)(1487359, 1487747)(1514735, 1515110)(1607056, 1607433)(1696199, 1696576)(1702590, 1702674)(1741070, 1741447)(1964818, 1964891)(1964962, 1965038)(1965109, 1965185)(1972800, 1972995)(2130776, 2131152)(2313958, 2314487)(2539517, 2539894)(3235227, 3235701)(3531698, 3531883)(3643458, 3643552)(3643679, 3643807)(4647989,…
Staphylococcus saprophyticus subsp. saprophyticus ATCC 15305 DNA, complete genome	NC_007350	29385	Staphylococcus saprophyticus	1279	Staphylococcus	90964	Staphylococcaceae	1385	Bacillales	91061	Bacilli	1239	Firmicutes	NA	NA	2	Bacteria	7456	(744202, 744799)(746021, 746467)(842196, 842793)(844014, 844460)(960109, 960706)(962110, 962556)(1711402, 1712527)(2303453, 2303899)(2305120, 2305717)(2308651, 2309097)(2310398, 2310995)(2352336, 2352842)(2354003, 2354600)
Escherichia sp. 1_1_43 supercont2.1, whole genome shotgun sequence	NZ_JH815253	457400	Escherichia sp. 1_1_43	561	Escherichia	543	Enterobacteriaceae	91347	Enterobacterales	1236	Gammaproteobacteria	1224	Proteobacteria	NA	NA	2	Bacteria	7432	(20150, 20214)(90085, 90747)(95075, 95837)(100781, 101297)(109677, 109904)(151395, 152286)(160002, 160086)(161286, 161345)(179158, 179231)(179267, 179343)(179378, 179454)(187037, 187227)(355798, 356280)(358710, 359469)(417774, 417926)(420113, 420672)(442973, 443567)(558805, 559806)(620126, 620312)
Pseudomonas sp. 35 E 8, whole genome shotgun sequence	NZ_CVTQ01000018	1844103	Pseudomonas sp. 35 E 8	286	Pseudomonas	135621	Pseudomonadaceae	72274	Pseudomonadales	1236	Gammaproteobacteria	1224	Proteobacteria	NA	NA	2	Bacteria	7431	(35492, 36060)(59128, 59918)(66643, 67091)(69741, 70189)(170156, 170945)(268173, 268953)(380713, 380813)(464049, 464770)(515016, 516436)(532509, 533072)(534999, 535792)
Pseudomonas salomonii strain ICMP 14252, whole genome shotgun sequence	NZ_FNOX01000006	191391	Pseudomonas salomonii	286	Pseudomonas	135621	Pseudomonadaceae	72274	Pseudomonadales	1236	Gammaproteobacteria	1224	Proteobacteria	NA	NA	2	Bacteria	7426	(12316, 12908)(41801, 42580)(53515, 53627)(87117, 87227)(93312, 93422)(93528, 93638)(178988, 179715)(210650, 211176)(235125, 236545)(252548, 253112)(253729, 254522)(334504, 335129)(338335, 338530)(384246, 384359)(410787, 410905)(411690, 411808)(420531, 420928)
Pseudomonas sp. 58 R 12, whole genome shotgun sequence	NZ_CVTP01000013	1844107	Pseudomonas sp. 58 R 12	286	Pseudomonas	135621	Pseudomonadaceae	72274	Pseudomonadales	1236	Gammaproteobacteria	1224	Proteobacteria	NA	NA	2	Bacteria	7414	(2315, 2835)(4157, 4751)(9053, 9468)(105770, 106529)(157707, 158359)(160249, 160589)(160674, 161640)(161789, 162299)(189816, 190356)(214121, 214757)(230352, 230782)(247769, 248307)(256877, 257378)
Shimwellia blattae DSM 4481 = NBRC 105725, complete genome	NC_017910	563	Shimwellia blattae	1335483	Shimwellia	543	Enterobacteriaceae	91347	Enterobacterales	1236	Gammaproteobacteria	1224	Proteobacteria	NA	NA	2	Bacteria	7404	(334219, 334369)(336069, 336447)(954179, 954541)(991972, 992122)(993822, 994200)(1619721, 1619795)(1963776, 1963863)(1964056, 1964143)(2409599, 2410007)(2466351, 2466533)(2507754, 2507835)(2538318, 2538583)(2602632, 2603077)(2641138, 2641421)(3244605, 3244983)(3246529, 3246679)(3547817, 3548195)(3549782, 3549932)(3697465, 3697642)(3705281, 3705355)(3705442, 3705515)(3705569, 3705645)(3831201, 383…
Bacillus mesonae strain FJAT-13985 Scaffold1, whole genome shotgun sequence	NZ_KV440949	1193713	Bacillus mesonae	1386	Bacillus	186817	Bacillaceae	1385	Bacillales	91061	Bacilli	1239	Firmicutes	NA	NA	2	Bacteria	7401	(1210, 1278)(166933, 167530)(335752, 336349)(1218822, 1219419)(1721710, 1722307)(2162906, 2163503)(2653154, 2653751)(2674527, 2675124)(2731056, 2731653)(2736882, 2737037)(2846340, 2846937)(2967140, 2967737)(3090277, 3090874)(4079254, 4079851)
Pseudomonas sp. FSL W5-0203 NODE_9_length_185939_cov_2.98292_ID_14772, whole genome shotgun sequence	NZ_MPOR01000009	1920491	Pseudomonas sp. FSL W5-0203	286	Pseudomonas	135621	Pseudomonadaceae	72274	Pseudomonadales	1236	Gammaproteobacteria	1224	Proteobacteria	NA	NA	2	Bacteria	7400	(5458, 6080)(26876, 27604)(36798, 37348)(47365, 47797)(47817, 48529)(80711, 80819)(86561, 87233)(87813, 88574)(123667, 123735)(138525, 139220)(141301, 141362)(159384, 160355)(160471, 161365)(169867, 169979)
Enterobacteriaceae bacterium 9_2_54FAA acqcy-supercont2.1, whole genome shotgun sequence	NZ_ADCU02000001	469613	Enterobacteriaceae bacterium 9_2_54FAA	NA	NA	543	Enterobacteriaceae	91347	Enterobacterales	1236	Gammaproteobacteria	1224	Proteobacteria	NA	NA	2	Bacteria	7397	(205736, 205809)(205867, 205940)(206002, 206075)(214496, 214688)(656744, 657121)(714388, 715163)(1024144, 1024521)(1381244, 1381621)(2344991, 2345762)(2558379, 2558564)(2626521, 2626929)(2640479, 2640572)(2640653, 2640740)(2741483, 2742257)(2842233, 2843009)(2983364, 2984141)(3369686, 3369763)(4068387, 4068750)(4288119, 4288496)(4315883, 4316255)
Pseudomonas sp. NBRC 111137, whole genome shotgun sequence	NZ_BCBN01000008	1661052	Pseudomonas sp. NBRC 111137	286	Pseudomonas	135621	Pseudomonadaceae	72274	Pseudomonadales	1236	Gammaproteobacteria	1224	Proteobacteria	NA	NA	2	Bacteria	7393	(4152, 4618)(4748, 5718)(5840, 6158)(7915, 8684)(15559, 15964)(20521, 20876)(50546, 50634)(52244, 52355)(52409, 53573)(62527, 62645)(71044, 71149)(75349, 75459)(99104, 99192)(104518, 104606)(129205, 129312)(137337, 137866)(142449, 143316)(147010, 147727)
Pseudomonas sp. Ag1 Contig107, whole genome shotgun sequence	NZ_AKVH01000112	1197727	Pseudomonas sp. Ag1	286	Pseudomonas	135621	Pseudomonadaceae	72274	Pseudomonadales	1236	Gammaproteobacteria	1224	Proteobacteria	NA	NA	2	Bacteria	7383	(46360, 46465)(81439, 81732)(81823, 82582)(82620, 82727)(86132, 86250)(127063, 127711)(129622, 129969)(130054, 131060)(131217, 131752)(160209, 160752)(184692, 184814)(214654, 215189)(222172, 222837)(236316, 236430)(277370, 278498)(301368, 301621)(322999, 323087)
Pseudomonas sp. URIL14HWK12:I5, whole genome shotgun sequence	NZ_FWXQ01000002	1261630	Pseudomonas sp. URIL14HWK12:I5	286	Pseudomonas	135621	Pseudomonadaceae	72274	Pseudomonadales	1236	Gammaproteobacteria	1224	Proteobacteria	NA	NA	2	Bacteria	7371	(44515, 44981)(88515, 89052)(116733, 118132)(119092, 120279)(146703, 146787)(234035, 234822)(419061, 419595)(421419, 422725)(466596, 467014)(686517, 687160)
Pseudomonas cedrina subsp. cedrina strain DSM 17516 2_582018_59.3547, whole genome shotgun sequence	NZ_MNPW01000002	651740	Pseudomonas cedrina	286	Pseudomonas	135621	Pseudomonadaceae	72274	Pseudomonadales	1236	Gammaproteobacteria	1224	Proteobacteria	NA	NA	2	Bacteria	7362	(8339, 9116)(10153, 10835)(21947, 22375)(22389, 23096)(42931, 43374)(104779, 104880)(135651, 136224)(139130, 139983)(288086, 288265)(315633, 316862)(336543, 336630)(383343, 383419)(528337, 528867)(551163, 551846)
Kosakonia radicincitans strain GXGL-4A, complete genome	NZ_CP015113	283686	Kosakonia radicincitans	1330547	Kosakonia	543	Enterobacteriaceae	91347	Enterobacterales	1236	Gammaproteobacteria	1224	Proteobacteria	NA	NA	2	Bacteria	7355	(173334, 173410)(173476, 173549)(173625, 173698)(181289, 181471)(508062, 508214)(526342, 526797)(710411, 710789)(1679675, 1680123)(1916061, 1916246)(2013396, 2013856)(2719171, 2719308)(2719326, 2719425)(3077362, 3077435)(3769909, 3770133)(3823797, 3824173)(3872301, 3872663)(4847599, 4847977)(5178974, 5179892)(5336376, 5336762)(5363719, 5364095)(5435040, 5435344)(5477012, 5477388)(5568554, 5568930…
Pseudomonas sp. R16(2017) R16_2, whole genome shotgun sequence	NZ_NEIH01000002	1981704	Pseudomonas sp. R16(2017)	286	Pseudomonas	135621	Pseudomonadaceae	72274	Pseudomonadales	1236	Gammaproteobacteria	1224	Proteobacteria	NA	NA	2	Bacteria	7349	(14916, 15140)(53328, 53811)(95703, 96355)(127380, 127907)(182842, 183007)(184228, 184735)(252111, 252424)(253309, 253708)(407755, 407847)(555600, 556332)(563120, 563632)(564029, 564432)(568650, 569099)(663351, 664011)(730154, 731370)
Pseudomonas sp. B35(2017) B35_1, whole genome shotgun sequence	NZ_NEIZ01000001	1981722	Pseudomonas sp. B35(2017)	286	Pseudomonas	135621	Pseudomonadaceae	72274	Pseudomonadales	1236	Gammaproteobacteria	1224	Proteobacteria	NA	NA	2	Bacteria	7349	(48948, 50164)(116485, 117145)(229675, 230124)(234342, 234745)(235142, 235654)(240867, 241599)(384909, 385001)(538987, 539386)(540271, 540584)(607952, 608459)(609680, 609845)(664950, 665477)(696502, 697154)(741452, 741935)(780123, 780347)
Pseudomonas sp. B2(2017) B2_1, whole genome shotgun sequence	NZ_NEJF01000001	1981728	Pseudomonas sp. B2(2017)	286	Pseudomonas	135621	Pseudomonadaceae	72274	Pseudomonadales	1236	Gammaproteobacteria	1224	Proteobacteria	NA	NA	2	Bacteria	7349	(49007, 50223)(116119, 116779)(211024, 211473)(215692, 216095)(216492, 217004)(222217, 222949)(365283, 365375)(519075, 519474)(520359, 520672)(588040, 588547)(589768, 589933)(644952, 645479)(676333, 676985)(718877, 719360)(757548, 757772)
Pseudomonas sp. B7(2017) B7_1, whole genome shotgun sequence	NZ_NEIP01000001	1981712	Pseudomonas sp. B7(2017)	286	Pseudomonas	135621	Pseudomonadaceae	72274	Pseudomonadales	1236	Gammaproteobacteria	1224	Proteobacteria	NA	NA	2	Bacteria	7349	(49008, 50224)(116120, 116780)(211025, 211474)(215693, 216096)(216493, 217005)(222218, 222950)(365284, 365376)(519076, 519475)(520360, 520673)(588041, 588548)(589769, 589934)(644953, 645480)(676334, 676986)(718878, 719361)(757549, 757773)
Pseudomonas sp. 28 E 9, whole genome shotgun sequence	NZ_CVTK01000057	1844098	Pseudomonas sp. 28 E 9	286	Pseudomonas	135621	Pseudomonadaceae	72274	Pseudomonadales	1236	Gammaproteobacteria	1224	Proteobacteria	NA	NA	2	Bacteria	7337	(402, 922)(10136, 10656)(26712, 26800)(31778, 32529)(86462, 87129)(172788, 172876)(179006, 179583)(181455, 182430)(210625, 210726)(279075, 279163)(287494, 288001)(288115, 288331)(289113, 289202)(297583, 298125)(308247, 308699)(308748, 309401)(336461, 336549)(396785, 396877)(473481, 473785)
Pseudomonas sp. NBRC 111137, whole genome shotgun sequence	NZ_BCBN01000011	1661052	Pseudomonas sp. NBRC 111137	286	Pseudomonas	135621	Pseudomonadaceae	72274	Pseudomonadales	1236	Gammaproteobacteria	1224	Proteobacteria	NA	NA	2	Bacteria	7325	(23549, 24263)(24512, 24978)(52444, 52532)(70811, 70923)(77151, 77985)(88906, 89661)(91154, 91242)(96526, 97754)(97866, 98408)(101019, 102140)(117582, 118269)(119537, 120215)
Pseudomonas simiae strain 2-36 scaffold2.1, whole genome shotgun sequence	NZ_JRMC01000002	321846	Pseudomonas simiae	286	Pseudomonas	135621	Pseudomonadaceae	72274	Pseudomonadales	1236	Gammaproteobacteria	1224	Proteobacteria	NA	NA	2	Bacteria	7324	(211195, 211525)(234874, 235651)(271648, 272075)(278838, 279206)(585891, 586592)(597696, 598147)(598161, 598868)(617930, 618373)(717040, 717617)(731313, 731516)(843764, 844146)(876749, 877208)(901312, 901483)(928571, 929800)(946656, 946740)
Pseudomonas sp. NFPP09, whole genome shotgun sequence	NZ_FPJV01000006	1566211	Pseudomonas sp. NFPP09	286	Pseudomonas	135621	Pseudomonadaceae	72274	Pseudomonadales	1236	Gammaproteobacteria	1224	Proteobacteria	NA	NA	2	Bacteria	7319	(108320, 109076)(156454, 156971)(159015, 159358)(159443, 160406)(160511, 161027)(187812, 188345)(245991, 246214)(318055, 319173)(343945, 344182)(390988, 391729)(420143, 420590)(533629, 534082)(585201, 585660)
Pseudomonas sp. 25 E 4, whole genome shotgun sequence	NZ_CVTJ01000062	1844097	Pseudomonas sp. 25 E 4	286	Pseudomonas	135621	Pseudomonadaceae	72274	Pseudomonadales	1236	Gammaproteobacteria	1224	Proteobacteria	NA	NA	2	Bacteria	7316	(28036, 28616)(41299, 42193)(44375, 44935)(45561, 45773)(54240, 56477)(58555, 59738)(102717, 103302)(104319, 104983)(128414, 128806)
Staphylococcus equorum strain KS1039, complete genome	NZ_CP013114	246432	Staphylococcus equorum	1279	Staphylococcus	90964	Staphylococcaceae	1385	Bacillales	91061	Bacilli	1239	Firmicutes	NA	NA	2	Bacteria	7315	(252273, 252870)(254094, 254540)(259642, 260239)(261463, 261909)(303166, 303763)(304987, 305433)(308376, 308973)(310282, 310728)(1720444, 1720890)(1722303, 1722900)(1835205, 1835651)(1836875, 1837472)(1934064, 1934510)(1935734, 1936331)
Pseudomonas sp. B40(2017) B40_3, whole genome shotgun sequence	NZ_NEIT01000003	1981716	Pseudomonas sp. B40(2017)	286	Pseudomonas	135621	Pseudomonadaceae	72274	Pseudomonadales	1236	Gammaproteobacteria	1224	Proteobacteria	NA	NA	2	Bacteria	7311	(85862, 85970)(98937, 99022)(266581, 266867)(317096, 317780)(402371, 402810)(503830, 504322)(525029, 525615)(539538, 540453)(543738, 544258)(544924, 545103)(552793, 555021)(562748, 563304)(667413, 667525)(734008, 734115)
Pseudomonas sp. R25(2017) R25_1, whole genome shotgun sequence	NZ_NEHZ01000001	1981696	Pseudomonas sp. R25(2017)	286	Pseudomonas	135621	Pseudomonadaceae	72274	Pseudomonadales	1236	Gammaproteobacteria	1224	Proteobacteria	NA	NA	2	Bacteria	7309	(59932, 60043)(167238, 167796)(173542, 173723)(175538, 177767)(186039, 186217)(186884, 187294)(189632, 190603)(203791, 204386)(225852, 226345)(330082, 330210)(409156, 409840)(433046, 433518)(461093, 461379)
Pseudomonas sp. R29(2017) R29_1, whole genome shotgun sequence	NZ_NEHV01000001	1981692	Pseudomonas sp. R29(2017)	286	Pseudomonas	135621	Pseudomonadaceae	72274	Pseudomonadales	1236	Gammaproteobacteria	1224	Proteobacteria	NA	NA	2	Bacteria	7309	(59932, 60043)(167105, 167663)(173409, 173590)(175405, 177634)(185906, 186084)(186751, 187161)(189499, 190470)(203658, 204253)(225477, 225970)(329707, 329835)(408781, 409465)(432671, 433143)(460718, 461004)
Pseudomonas sp. R12(2017) R12_1, whole genome shotgun sequence	NZ_NEIK01000001	1981707	Pseudomonas sp. R12(2017)	286	Pseudomonas	135621	Pseudomonadaceae	72274	Pseudomonadales	1236	Gammaproteobacteria	1224	Proteobacteria	NA	NA	2	Bacteria	7309	(59826, 59937)(166999, 167557)(173303, 173484)(175299, 177528)(185800, 185978)(186645, 187055)(189393, 190364)(203552, 204147)(225613, 226106)(329843, 329971)(408917, 409601)(432807, 433279)(460854, 461140)
Pseudomonas sp. R27(2017) R27_1, whole genome shotgun sequence	NZ_NEHX01000001	1981694	Pseudomonas sp. R27(2017)	286	Pseudomonas	135621	Pseudomonadaceae	72274	Pseudomonadales	1236	Gammaproteobacteria	1224	Proteobacteria	NA	NA	2	Bacteria	7309	(59932, 60043)(167105, 167663)(173409, 173590)(175405, 177634)(185906, 186084)(186751, 187161)(189499, 190470)(203658, 204253)(225598, 226091)(329828, 329956)(408902, 409586)(432792, 433264)(460839, 461125)
Pseudomonas sp. R21(2017) R21_1, whole genome shotgun sequence	NZ_NEID01000001	1981700	Pseudomonas sp. R21(2017)	286	Pseudomonas	135621	Pseudomonadaceae	72274	Pseudomonadales	1236	Gammaproteobacteria	1224	Proteobacteria	NA	NA	2	Bacteria	7309	(59822, 59933)(166995, 167553)(173299, 173480)(175295, 177524)(185796, 185974)(186641, 187051)(189389, 190360)(203548, 204143)(225488, 225981)(329718, 329846)(408792, 409476)(432682, 433154)(460729, 461015)
Pseudomonas sp. R20(2017) R20_1, whole genome shotgun sequence	NZ_NEIE01000001	1981701	Pseudomonas sp. R20(2017)	286	Pseudomonas	135621	Pseudomonadaceae	72274	Pseudomonadales	1236	Gammaproteobacteria	1224	Proteobacteria	NA	NA	2	Bacteria	7309	(59874, 59985)(167180, 167738)(173484, 173665)(175480, 177709)(185981, 186159)(186826, 187236)(189574, 190545)(203733, 204328)(225673, 226166)(329903, 330031)(408977, 409661)(432867, 433339)(460914, 461200)
Pseudomonas sp. R19(2017) R19_1, whole genome shotgun sequence	NZ_NEIF01000001	1981702	Pseudomonas sp. R19(2017)	286	Pseudomonas	135621	Pseudomonadaceae	72274	Pseudomonadales	1236	Gammaproteobacteria	1224	Proteobacteria	NA	NA	2	Bacteria	7309	(100443, 100729)(128304, 128776)(151982, 152666)(231612, 231740)(335477, 335970)(357436, 358031)(371219, 372190)(374528, 374938)(375605, 375783)(384055, 386284)(388099, 388280)(394026, 394584)(501780, 501891)
Pseudomonas sp. R44(2017) R44_1, whole genome shotgun sequence	NZ_NEHI01000001	1981679	Pseudomonas sp. R44(2017)	286	Pseudomonas	135621	Pseudomonadaceae	72274	Pseudomonadales	1236	Gammaproteobacteria	1224	Proteobacteria	NA	NA	2	Bacteria	7309	(59852, 59963)(167025, 167583)(173329, 173510)(175325, 177554)(185826, 186004)(186671, 187081)(189419, 190390)(203578, 204173)(225518, 226011)(329748, 329876)(408822, 409506)(432712, 433184)(460759, 461045)
Pseudomonas sp. R4(2017) R4_1, whole genome shotgun sequence	NZ_NEHF01000001	1981676	Pseudomonas sp. R4(2017)	286	Pseudomonas	135621	Pseudomonadaceae	72274	Pseudomonadales	1236	Gammaproteobacteria	1224	Proteobacteria	NA	NA	2	Bacteria	7309	(59831, 59942)(167004, 167562)(173308, 173489)(175304, 177533)(185805, 185983)(186650, 187060)(189398, 190369)(203557, 204152)(225255, 225748)(329485, 329613)(408559, 409243)(432449, 432921)(460496, 460782)
Staphylococcus sp. AntiMn-1, complete genome	NZ_CP012968	1715860	Staphylococcus sp. AntiMn-1	1279	Staphylococcus	90964	Staphylococcaceae	1385	Bacillales	91061	Bacilli	1239	Firmicutes	NA	NA	2	Bacteria	7304	(3008, 3595)(4812, 5258)(116731, 117328)(118739, 119185)(1528521, 1528967)(1530192, 1530788)(1533727, 1534173)(1535477, 1536074)(1578568, 1579014)(1580239, 1580836)(1584760, 1585206)(1586431, 1587028)(2625405, 2626002)(2627226, 2627672)
Escherichia sp. KTE159 acHbi-supercont1.3, whole genome shotgun sequence	NZ_KE137293	1182732	Escherichia sp. KTE159	561	Escherichia	543	Enterobacteriaceae	91347	Enterobacterales	1236	Gammaproteobacteria	1224	Proteobacteria	NA	NA	2	Bacteria	7304	(70364, 70668)(70861, 71104)(130309, 131254)(133791, 135182)(220495, 220985)(221669, 222260)(263451, 263842)(297998, 299437)(324397, 325141)(343880, 343985)(370967, 371617)
Pseudomonas sp. NFPP09, whole genome shotgun sequence	NZ_FPJV01000005	1566211	Pseudomonas sp. NFPP09	286	Pseudomonas	135621	Pseudomonadaceae	72274	Pseudomonadales	1236	Gammaproteobacteria	1224	Proteobacteria	NA	NA	2	Bacteria	7282	(13875, 14082)(60503, 60951)(102531, 103183)(186933, 187099)(188274, 188780)(250543, 250855)(251743, 252170)(268747, 269102)(331757, 331818)(468514, 468795)(551849, 552555)(557903, 558418)(558804, 559235)(563450, 563981)(680751, 681513)(754684, 755149)(755153, 755593)
Pseudomonas sp. 24 R 17, whole genome shotgun sequence	NZ_CVTI01000029	1844096	Pseudomonas sp. 24 R 17	286	Pseudomonas	135621	Pseudomonadaceae	72274	Pseudomonadales	1236	Gammaproteobacteria	1224	Proteobacteria	NA	NA	2	Bacteria	7268	(110981, 111470)(150928, 151436)(195349, 196076)(201334, 201760)(202142, 202977)(206509, 207117)(222023, 222445)(307905, 308621)(381976, 383388)(428694, 429288)(430610, 431130)
Exiguobacterium antarcticum B7, complete genome	NC_018665	132920	Exiguobacterium antarcticum	33986	Exiguobacterium	NA	NA	1385	Bacillales	91061	Bacilli	1239	Firmicutes	NA	NA	2	Bacteria	7268	(11040, 11820)(30005, 30785)(35927, 36707)(82721, 83501)(88309, 89089)(147464, 148244)(429029, 429809)(657762, 658542)(2576345, 2576742)(2577867, 2578273)(2578433, 2578647)
Pluralibacter gergoviae strain FB2 chromosome, complete genome	NZ_CP009450	61647	Pluralibacter gergoviae	1330546	Pluralibacter	543	Enterobacteriaceae	91347	Enterobacterales	1236	Gammaproteobacteria	1224	Proteobacteria	NA	NA	2	Bacteria	7267	(319291, 319669)(407573, 407657)(471605, 472496)(534151, 534529)(759616, 759914)(893723, 894111)(921004, 921382)(1011471, 1011849)(1109978, 1110356)(1351490, 1351563)(1351586, 1351662)(1351685, 1351761)(1454501, 1454663)(2162050, 2162412)(2207645, 2208023)(3009849, 3009923)(3216534, 3216628)(3216763, 3216847)(3545458, 3545541)(3947765, 3948225)(4023056, 4023238)(4292889, 4293096)(4941702, 4942042…
Pseudomonas sp. NBRC 111137, whole genome shotgun sequence	NZ_BCBN01000038	1661052	Pseudomonas sp. NBRC 111137	286	Pseudomonas	135621	Pseudomonadaceae	72274	Pseudomonadales	1236	Gammaproteobacteria	1224	Proteobacteria	NA	NA	2	Bacteria	7259	(18, 1378)(2865, 3848)(4819, 5507)(6457, 7097)(11931, 12036)(42582, 42670)(52295, 53451)(60413, 62644)
Pseudomonas sp. 58 R 12, whole genome shotgun sequence	NZ_CVTP01000006	1844107	Pseudomonas sp. 58 R 12	286	Pseudomonas	135621	Pseudomonadaceae	72274	Pseudomonadales	1236	Gammaproteobacteria	1224	Proteobacteria	NA	NA	2	Bacteria	7255	(23720, 24869)(30237, 32469)(40907, 41125)(41736, 42311)(45842, 46736)(65112, 65712)(70560, 70628)(89171, 89680)(125507, 125932)(198214, 198789)
Lactobacillus delbrueckii subsp. bulgaricus 2038, complete genome	NC_017469	1584	Lactobacillus delbrueckii	1578	Lactobacillus	33958	Lactobacillaceae	186826	Lactobacillales	91061	Bacilli	1239	Firmicutes	NA	NA	2	Bacteria	7244	(36347, 36918)(38828, 39038)(681554, 682125)(684037, 684247)(789686, 790257)(792167, 792377)(821707, 822278)(824190, 824400)(1414717, 1414927)(1416837, 1417408)(1525283, 1525493)(1527403, 1527974)(1594377, 1594587)(1596499, 1597070)(1806958, 1807168)(1809079, 1809650)(1816787, 1816997)(1817626, 1817822)(1819146, 1819717)
Pseudomonas azotoformans strain DSM 18862 6_606794_57.1721, whole genome shotgun sequence	NZ_MNPV01000006	47878	Pseudomonas azotoformans	286	Pseudomonas	135621	Pseudomonadaceae	72274	Pseudomonadales	1236	Gammaproteobacteria	1224	Proteobacteria	NA	NA	2	Bacteria	7234	(184639, 185344)(186397, 187144)(196434, 196865)(196879, 197616)(218865, 219308)(317953, 318527)(318561, 318663)(321454, 322308)(361361, 361734)(457784, 458249)(481757, 482319)(510012, 511241)
Pseudomonas sp. 25 E 4, whole genome shotgun sequence	NZ_CVTJ01000050	1844097	Pseudomonas sp. 25 E 4	286	Pseudomonas	135621	Pseudomonadaceae	72274	Pseudomonadales	1236	Gammaproteobacteria	1224	Proteobacteria	NA	NA	2	Bacteria	7234	(2336, 2428)(45818, 46313)(84484, 84959)(130689, 131418)(136593, 137110)(137493, 138258)(142533, 143128)(227486, 228223)(296969, 297031)(297359, 297836)(297838, 298596)(311822, 312577)(340245, 340488)(342058, 342578)
Staphylococcus aureus subsp. aureus NCTC 8325 chromosome, complete genome	NC_007795	1280	Staphylococcus aureus	1279	Staphylococcus	90964	Staphylococcaceae	1385	Bacillales	91061	Bacilli	1239	Firmicutes	NA	NA	2	Bacteria	7220	(449306, 449904)(451149, 451652)(493586, 494183)(495428, 495931)(757577, 758501)(758521, 758677)(1065810, 1066940)(1905401, 1905998)(2124940, 2125443)(2126870, 2127467)(2241427, 2241930)(2243272, 2243869)
Pseudomonas sp. 58 R 12, whole genome shotgun sequence	NZ_CVTP01000017	1844107	Pseudomonas sp. 58 R 12	286	Pseudomonas	135621	Pseudomonadaceae	72274	Pseudomonadales	1236	Gammaproteobacteria	1224	Proteobacteria	NA	NA	2	Bacteria	7213	(795, 1389)(2711, 3231)(12457, 12944)(12983, 13692)(39453, 40095)(43649, 44392)(192907, 193484)(195465, 196313)(224723, 224870)(294637, 295366)(315847, 316554)(393584, 393909)(412293, 412465)
Citrobacter sp. MGH110 aetAs-supercont1.1, whole genome shotgun sequence	NZ_KQ089830	1686383	Citrobacter sp. MGH110	544	Citrobacter	543	Enterobacteriaceae	91347	Enterobacterales	1236	Gammaproteobacteria	1224	Proteobacteria	NA	NA	2	Bacteria	7206	(97086, 97408)(548297, 548384)(744517, 744590)(974562, 974653)(974685, 974782)(1161601, 1161896)(1161956, 1162214)(1599333, 1599800)(1648518, 1648579)(1655006, 1655435)(1656844, 1657553)(1660963, 1661114)(1662773, 1663512)(1826826, 1827011)(1933156, 1933429)(1980699, 1980998)(2007463, 2007936)(2259012, 2259572)(2760074, 2760452)(2761044, 2761422)(2980709, 2981227)(3265291, 3265481)(3273076, 32731…
Pseudomonas sp. NFIX51, whole genome shotgun sequence	NZ_FXBP01000004	1566187	Pseudomonas sp. NFIX51	286	Pseudomonas	135621	Pseudomonadaceae	72274	Pseudomonadales	1236	Gammaproteobacteria	1224	Proteobacteria	NA	NA	2	Bacteria	7204	(47997, 48434)(121021, 121750)(271176, 271693)(276568, 277196)(282421, 283150)(426389, 426823)(427636, 428031)(442957, 443138)(495373, 495454)(553375, 553924)(570239, 570646)(571523, 571836)(637623, 638129)(657394, 657574)(717556, 718204)(760686, 761140)
Pseudomonas sp. CF150 soap_scaffs_150.Contig61.1, whole genome shotgun sequence	NZ_ATLQ01000071	911240	Pseudomonas sp. CF150	286	Pseudomonas	135621	Pseudomonadaceae	72274	Pseudomonadales	1236	Gammaproteobacteria	1224	Proteobacteria	NA	NA	2	Bacteria	7194	(19734, 20177)(35785, 36223)(53658, 54364)(77564, 78306)(85442, 85517)(89315, 90313)(92357, 92821)(99363, 100089)(127251, 128897)(174596, 174707)(181019, 181853)
Pseudomonas sp. 31 R 17, whole genome shotgun sequence	NZ_CVTN01000081	1844101	Pseudomonas sp. 31 R 17	286	Pseudomonas	135621	Pseudomonadaceae	72274	Pseudomonadales	1236	Gammaproteobacteria	1224	Proteobacteria	NA	NA	2	Bacteria	7194	(27643, 27730)(38795, 38883)(41525, 41613)(45345, 45767)(60687, 60775)(87808, 88312)(111103, 111701)(123695, 123782)(127304, 128248)(130615, 131190)(131801, 132016)(140535, 142760)(148498, 149656)(179168, 179269)
Morganella morganii subsp. morganii KT, complete genome	NC_020418	582	Morganella morganii	581	Morganella	1903414	Morganellaceae	91347	Enterobacterales	1236	Gammaproteobacteria	1224	Proteobacteria	NA	NA	2	Bacteria	7193	(242893, 242966)(243002, 243075)(243114, 243187)(308708, 309087)(344174, 344553)(453449, 454805)(461259, 462617)(498894, 498993)(500255, 500634)(865479, 865858)(1085737, 1086116)(1496600, 1496979)(1845941, 1846304)(2512341, 2512430)(3066716, 3066790)(3243202, 3244547)
Citrobacter sp. BIDMC108 aetgm-supercont1.5, whole genome shotgun sequence	NZ_KQ089866	1686385	Citrobacter sp. BIDMC108	544	Citrobacter	543	Enterobacteriaceae	91347	Enterobacterales	1236	Gammaproteobacteria	1224	Proteobacteria	NA	NA	2	Bacteria	7183	(10812, 11489)(52626, 52855)(89436, 90143)(116336, 116859)(116908, 117123)(121266, 122017)(141792, 142229)(151983, 152209)(156559, 156832)(159629, 160400)(170634, 171358)(178713, 179481)(293292, 294062)(322940, 323038)
Bacillus sp. FJAT-22058 super1, whole genome shotgun sequence	NZ_LIUR01000001	1581037	Bacillus sp. FJAT-22058	1386	Bacillus	186817	Bacillaceae	1385	Bacillales	91061	Bacilli	1239	Firmicutes	NA	NA	2	Bacteria	7176	(2218424, 2219021)(2588661, 2589258)(2602580, 2603177)(2608255, 2608852)(2792392, 2792989)(2798110, 2798707)(2878699, 2879296)(2945161, 2945758)(2950978, 2951575)(3012828, 3013425)(3030679, 3031276)(3609572, 3610169)
Paenibacillus polymyxa CR1, complete genome	NC_023037	1406	Paenibacillus polymyxa	44249	Paenibacillus	186822	Paenibacillaceae	1385	Bacillales	91061	Bacilli	1239	Firmicutes	NA	NA	2	Bacteria	7176	(13952, 14549)(84558, 85155)(339282, 339879)(353046, 353643)(800233, 800830)(1030825, 1031422)(2506045, 2506642)(2695329, 2695926)(4495505, 4496104)(4866504, 4867101)(5193423, 5194019)(5298353, 5298949)
Bacillus sp. 1NLA3E, complete genome	NC_021171	666686	Bacillus sp. 1NLA3E	1386	Bacillus	186817	Bacillaceae	1385	Bacillales	91061	Bacilli	1239	Firmicutes	NA	NA	2	Bacteria	7175	(10929, 11526)(32669, 33266)(89760, 90357)(95644, 96241)(165103, 165700)(216634, 217231)(333681, 334278)(338896, 339493)(772861, 773458)(2273568, 2274164)(2451024, 2451621)(3877665, 3878262)
Paenibacillus sp. IHBB 10380, complete genome	NZ_CP010976	1566358	Paenibacillus sp. IHBB 10380	44249	Paenibacillus	186822	Paenibacillaceae	1385	Bacillales	91061	Bacilli	1239	Firmicutes	NA	NA	2	Bacteria	7164	(6249, 6845)(565236, 565832)(4061879, 4062475)(4258231, 4258827)(4324584, 4325180)(4877260, 4877856)(4885428, 4886024)(4955416, 4956012)(5008543, 5009139)(5340072, 5340668)(5761397, 5761993)(5768781, 5769377)
Pseudomonas sp. B2(2017) B2_3, whole genome shotgun sequence	NZ_NEJF01000003	1981728	Pseudomonas sp. B2(2017)	286	Pseudomonas	135621	Pseudomonadaceae	72274	Pseudomonadales	1236	Gammaproteobacteria	1224	Proteobacteria	NA	NA	2	Bacteria	7164	(10465, 11023)(16768, 16949)(18764, 20993)(29266, 29444)(30111, 30521)(32857, 33795)(47028, 47623)(68907, 69400)(206325, 206453)(285345, 286029)(309212, 309684)(337259, 337545)
Pseudomonas sp. B7(2017) B7_5, whole genome shotgun sequence	NZ_NEIP01000005	1981712	Pseudomonas sp. B7(2017)	286	Pseudomonas	135621	Pseudomonadaceae	72274	Pseudomonadales	1236	Gammaproteobacteria	1224	Proteobacteria	NA	NA	2	Bacteria	7164	(10465, 11023)(16768, 16949)(18764, 20993)(29266, 29444)(30111, 30521)(32857, 33795)(47028, 47623)(68907, 69400)(206325, 206453)(285345, 286029)(309212, 309684)(337259, 337545)
Paenibacillus sp. JDR-2, complete genome	NC_012914	324057	Paenibacillus sp. JDR-2	44249	Paenibacillus	186822	Paenibacillaceae	1385	Bacillales	91061	Bacilli	1239	Firmicutes	NA	NA	2	Bacteria	7152	(11912, 12507)(94612, 95207)(159268, 159863)(206055, 206650)(1166840, 1167435)(1189772, 1190367)(1310224, 1310819)(2181614, 2182209)(3127937, 3128532)(4964636, 4965231)(6476212, 6476807)(6545171, 6545766)
Paenibacillus xylanexedens strain PAMC 22703, complete genome	NZ_CP018620	528191	Paenibacillus xylanexedens	44249	Paenibacillus	186822	Paenibacillaceae	1385	Bacillales	91061	Bacilli	1239	Firmicutes	NA	NA	2	Bacteria	7151	(732911, 733506)(808075, 808670)(862586, 863180)(1091503, 1092098)(1127353, 1127948)(1482847, 1483442)(1604298, 1604893)(1866819, 1867414)(6255816, 6256411)(6636280, 6636875)(6905914, 6906509)(6974509, 6975104)
Brevibacillus laterosporus LMG 15441, complete genome	NZ_CP007806	1465	Brevibacillus laterosporus	55080	Brevibacillus	186822	Paenibacillaceae	1385	Bacillales	91061	Bacilli	1239	Firmicutes	NA	NA	2	Bacteria	7140	(26492, 27086)(138904, 139498)(208883, 209477)(353487, 354081)(431105, 431699)(436380, 436974)(738534, 739128)(1519713, 1520307)(3939417, 3940011)(4253984, 4254578)(4400496, 4401090)(4729972, 4730566)
Turicibacter sp. H121, complete genome	NZ_CP013476	1712675	Turicibacter sp. H121	191303	Turicibacter	128827	Erysipelotrichaceae	526525	Erysipelotrichales	526524	Erysipelotrichia	1239	Firmicutes	NA	NA	2	Bacteria	7134	(575615, 576209)(957251, 957845)(1121884, 1122478)(1127154, 1127748)(1297150, 1297744)(1302421, 1303015)(1307508, 1308096)(1312584, 1313178)(1317670, 1318264)(1536615, 1537209)(1813401, 1813995)(2122689, 2123283)
Enterobacter sp. FY-07, complete genome	NZ_CP012487	1692238	Enterobacter sp. FY-07	547	Enterobacter	543	Enterobacteriaceae	91347	Enterobacterales	1236	Gammaproteobacteria	1224	Proteobacteria	NA	NA	2	Bacteria	7129	(165341, 166255)(525215, 525593)(1229265, 1229628)(1278200, 1278578)(2027985, 2028059)(2402493, 2402942)(2624075, 2624260)(2715561, 2716020)(3403693, 3403825)(3403844, 3403939)(4166641, 4167019)(4346016, 4346471)(4364467, 4364619)(4629401, 4629583)(4637203, 4637276)(4637352, 4637425)(4637491, 4637567)(4821292, 4821670)(4857096, 4857181)(4863703, 4864081)(4953842, 4954220)(4995771, 4996075)(506541…
Citrobacter sp. MGH106 aetzL-supercont1.1, whole genome shotgun sequence	NZ_KQ089822	1686381	Citrobacter sp. MGH106	544	Citrobacter	543	Enterobacteriaceae	91347	Enterobacterales	1236	Gammaproteobacteria	1224	Proteobacteria	NA	NA	2	Bacteria	7104	(372445, 372708)(726232, 727042)(750719, 751081)(796500, 796877)(878073, 878297)(900820, 901139)(1433144, 1433232)(1646893, 1646966)(1718047, 1718508)(1917151, 1917226)(1917252, 1917346)(1917372, 1917466)(1917492, 1917604)(2192104, 2192373)(2507800, 2508267)(2606767, 2606952)(2849803, 2850103)(2874249, 2874722)(3052328, 3052401)(3555662, 3556039)(3741812, 3742301)(4005458, 4005648)(4013234, 40133…
Pseudomonas sp. B32(2017) B32_1, whole genome shotgun sequence	NZ_NEJC01000001	1981725	Pseudomonas sp. B32(2017)	286	Pseudomonas	135621	Pseudomonadaceae	72274	Pseudomonadales	1236	Gammaproteobacteria	1224	Proteobacteria	NA	NA	2	Bacteria	7084	(330, 822)(30873, 30976)(32447, 32556)(90020, 90131)(106301, 106784)(192119, 192803)(209068, 209161)(242882, 243168)(303592, 303686)(338133, 338242)(348147, 348252)(351885, 351997)(402255, 402340)(409219, 409328)(415522, 415630)(458972, 459060)(541159, 541265)(541301, 541873)(558160, 558275)(592035, 592139)(603887, 603992)(619948, 620095)(723076, 723642)(774208, 774283)(814847, 815424)(851268, 85…
Pseudomonas sp. B38(2017) B38_1, whole genome shotgun sequence	NZ_NEIW01000001	1981719	Pseudomonas sp. B38(2017)	286	Pseudomonas	135621	Pseudomonadaceae	72274	Pseudomonadales	1236	Gammaproteobacteria	1224	Proteobacteria	NA	NA	2	Bacteria	7084	(330, 822)(30873, 30976)(32447, 32556)(90020, 90131)(106301, 106784)(192119, 192803)(209068, 209161)(242882, 243168)(303592, 303686)(338133, 338242)(348147, 348252)(351885, 351997)(402255, 402340)(409219, 409328)(415522, 415630)(458972, 459060)(541159, 541265)(541301, 541873)(558160, 558275)(592035, 592139)(603887, 603992)(619948, 620095)(723076, 723642)(774208, 774283)(814847, 815424)(851268, 85…
Pseudomonas sp. B34(2017) B34_1, whole genome shotgun sequence	NZ_NEJA01000001	1981723	Pseudomonas sp. B34(2017)	286	Pseudomonas	135621	Pseudomonadaceae	72274	Pseudomonadales	1236	Gammaproteobacteria	1224	Proteobacteria	NA	NA	2	Bacteria	7084	(330, 822)(30873, 30976)(32447, 32556)(90020, 90131)(106301, 106784)(192119, 192803)(209068, 209161)(242882, 243168)(303592, 303686)(338133, 338242)(348147, 348252)(351885, 351997)(402255, 402340)(409219, 409328)(415522, 415630)(458972, 459060)(541159, 541265)(541301, 541873)(558160, 558275)(592035, 592139)(603887, 603992)(619948, 620095)(723076, 723642)(774208, 774283)(814847, 815424)(851268, 85…
Enterobacter sp. 638, complete genome	NC_009436	399742	Enterobacter sp. 638	547	Enterobacter	543	Enterobacteriaceae	91347	Enterobacterales	1236	Gammaproteobacteria	1224	Proteobacteria	NA	NA	2	Bacteria	7072	(154525, 155434)(220364, 220448)(253303, 253683)(353405, 353588)(399599, 399672)(399768, 399844)(399940, 400016)(407598, 407789)(659117, 659639)(840804, 841184)(1756487, 1756672)(1825609, 1826067)(2490318, 2490434)(2490633, 2490728)(2696937, 2697010)(3174932, 3175071)(3344994, 3345374)(3374760, 3375122)(3995054, 3995268)(4026227, 4026607)(4271641, 4272021)(4362714, 4363094)(4406191, 4406434)(4468…
Pseudomonas sp. NFACC43, whole genome shotgun sequence	NZ_FPKK01000001	1566203	Pseudomonas sp. NFACC43	286	Pseudomonas	135621	Pseudomonadaceae	72274	Pseudomonadales	1236	Gammaproteobacteria	1224	Proteobacteria	NA	NA	2	Bacteria	7063	(247931, 248077)(250217, 250920)(513691, 514415)(542920, 544001)(546605, 548830)(556966, 557146)(560389, 561345)(575103, 575678)(596747, 597211)
Pseudomonas sp. NFACC47-1, whole genome shotgun sequence	NZ_FPKC01000001	1566199	Pseudomonas sp. NFACC47-1	286	Pseudomonas	135621	Pseudomonadaceae	72274	Pseudomonadales	1236	Gammaproteobacteria	1224	Proteobacteria	NA	NA	2	Bacteria	7063	(318043, 318507)(339576, 340151)(353909, 354865)(358108, 358288)(366424, 368649)(371253, 372334)(400839, 401563)(664329, 665032)(667172, 667318)
Mycoplasma hyorhinis SK76, complete genome	NC_019552	2100	Mycoplasma hyorhinis	2093	Mycoplasma	2092	Mycoplasmataceae	2085	Mycoplasmatales	31969	Mollicutes	544448	Tenericutes	NA	NA	2	Bacteria	7053	(7718, 8749)(18554, 18823)(18846, 19144)(20079, 21048)(21296, 22006)(92438, 93001)(185160, 185432)(314247, 314499)(420592, 421389)(460026, 460469)(630733, 630912)(657131, 657678)(660307, 660492)(758515, 759039)
Pseudomonas sp. 58 R 3, whole genome shotgun sequence	NZ_CVTT01000085	1844108	Pseudomonas sp. 58 R 3	286	Pseudomonas	135621	Pseudomonadaceae	72274	Pseudomonadales	1236	Gammaproteobacteria	1224	Proteobacteria	NA	NA	2	Bacteria	7052	(16393, 16505)(32532, 33018)(45636, 46864)(52389, 52512)(53357, 53469)(71577, 71906)(104522, 104636)(120750, 121481)(126654, 127290)(197791, 197893)(207645, 208085)(227723, 228315)(232725, 233489)(234032, 234476)(235288, 235405)(239997, 240703)
Mycoplasma hyorhinis DBS 1050, complete genome	NC_022807	2100	Mycoplasma hyorhinis	2093	Mycoplasma	2092	Mycoplasmataceae	2085	Mycoplasmatales	31969	Mollicutes	544448	Tenericutes	NA	NA	2	Bacteria	7050	(7919, 8950)(18747, 19016)(19039, 19337)(20272, 21241)(21489, 22198)(92613, 93176)(185305, 185581)(286751, 287194)(323837, 324634)(430670, 430922)(629872, 630051)(656225, 656766)(659395, 659580)(757582, 758106)
Lactobacillus delbrueckii subsp. bulgaricus ATCC 11842 complete genome	NC_008054	1584	Lactobacillus delbrueckii	1578	Lactobacillus	33958	Lactobacillaceae	186826	Lactobacillales	91061	Bacilli	1239	Firmicutes	NA	NA	2	Bacteria	7048	(45677, 46248)(48158, 48368)(689653, 690224)(692373, 692583)(806910, 807481)(809391, 809601)(1358047, 1358257)(1360406, 1360978)(1468954, 1469164)(1471074, 1471645)(1541648, 1541858)(1543768, 1544339)(1575066, 1575276)(1577425, 1577996)(1785411, 1785621)(1787531, 1788102)(1792758, 1792968)(1795118, 1795689)
Pseudomonas salomonii strain ICMP 14252, whole genome shotgun sequence	NZ_FNOX01000007	191391	Pseudomonas salomonii	286	Pseudomonas	135621	Pseudomonadaceae	72274	Pseudomonadales	1236	Gammaproteobacteria	1224	Proteobacteria	NA	NA	2	Bacteria	7046	(32666, 33174)(75621, 76005)(141150, 141565)(142306, 142819)(149355, 149521)(195179, 195286)(207104, 207663)(216890, 217319)(217406, 218333)(224176, 224289)(235139, 235259)(245837, 245949)(275327, 275876)(285125, 285237)(291270, 291698)(292583, 292896)(314601, 314720)(357834, 358485)(359662, 359821)(359831, 359937)(366849, 366968)(392533, 392648)
Marinomonas sp. MWYL1, complete genome	NC_009654	400668	Marinomonas sp. MWYL1	28253	Marinomonas	135620	Oceanospirillaceae	135619	Oceanospirillales	1236	Gammaproteobacteria	1224	Proteobacteria	NA	NA	2	Bacteria	7040	(1191371, 1191873)(1193484, 1193860)(1485897, 1486399)(1488010, 1488386)(2632731, 2633107)(2634576, 2635078)(4089588, 4089964)(4091310, 4091812)(4517275, 4517651)(4519262, 4519764)(4686061, 4686437)(4687828, 4688330)(4795663, 4796039)(4797430, 4797932)(4879093, 4879469)(4880860, 4881362)
Marinomonas posidonica IVIA-Po-181, complete genome	NC_015559	936476	Marinomonas posidonica	28253	Marinomonas	135620	Oceanospirillaceae	135619	Oceanospirillales	1236	Gammaproteobacteria	1224	Proteobacteria	NA	NA	2	Bacteria	7040	(359019, 359521)(360881, 361257)(749835, 750337)(751697, 752073)(800717, 801219)(803009, 803385)(1784238, 1784740)(1786100, 1786476)(2853030, 2853406)(2855195, 2855697)(3577844, 3578220)(3579580, 3580082)(3625361, 3625737)(3627502, 3628004)(3721815, 3722191)(3723551, 3724053)
Exiguobacterium oxidotolerans JCM 12280 P403DRAFT_scf7180000000006_quiver.1_C, whole genome shotgun sequence	NZ_JNIS01000001	223958	Exiguobacterium oxidotolerans	33986	Exiguobacterium	NA	NA	1385	Bacillales	91061	Bacilli	1239	Firmicutes	NA	NA	2	Bacteria	7029	(1309872, 1310652)(1576656, 1577436)(1595734, 1596514)(1601657, 1602437)(1648341, 1649121)(1653937, 1654717)(1713100, 1713880)(2048199, 2048979)(2282219, 2282999)
Exiguobacterium sp. U13-1, complete genome	NZ_CP015731	1849031	Exiguobacterium sp. U13-1	33986	Exiguobacterium	NA	NA	1385	Bacillales	91061	Bacilli	1239	Firmicutes	NA	NA	2	Bacteria	7029	(177310, 178090)(438181, 438961)(457155, 457935)(463050, 463830)(509595, 510375)(515197, 515977)(574368, 575148)(926888, 927668)(1157468, 1158248)
Exiguobacterium sp. MH3, complete genome	NC_022794	1399115	Exiguobacterium sp. MH3	33986	Exiguobacterium	NA	NA	1385	Bacillales	91061	Bacilli	1239	Firmicutes	NA	NA	2	Bacteria	7029	(588, 1368)(46936, 47716)(52537, 53317)(114327, 115107)(444122, 444902)(672694, 673474)(2883498, 2884278)(3140312, 3141092)(3159284, 3160064)
Pandoraea oxalativorans strain DSM 23570, complete genome	NZ_CP011253	573737	Pandoraea oxalativorans	93217	Pandoraea	119060	Burkholderiaceae	80840	Burkholderiales	28216	Betaproteobacteria	1224	Proteobacteria	NA	NA	2	Bacteria	7027	(429697, 430231)(436407, 436642)(1073647, 1073727)(1073985, 1074176)(1075930, 1076263)(2070042, 2070124)(2144204, 2144738)(2145200, 2145734)(3432006, 3432540)(3641995, 3642529)(3645331, 3645865)(3733371, 3733905)(3911076, 3911610)(4209826, 4210159)(4211913, 4212104)(4212362, 4212442)(4980459, 4980792)(4982540, 4982731)(4982989, 4983069)(5291306, 5291639)(5293387, 5293578)(5293836, 5293916)
Planococcus maritimus strain DSM 17275, complete genome	NZ_CP016538	192421	Planococcus maritimus	1372	Planococcus	186818	Planococcaceae	1385	Bacillales	91061	Bacilli	1239	Firmicutes	NA	NA	2	Bacteria	7020	(9497, 10276)(29452, 30231)(85500, 86279)(91422, 92201)(162509, 163288)(537001, 537780)(927723, 928502)(1020326, 1021105)(1199985, 1200764)
Enterobacter sp. MGH 38 addSF-supercont1.1, whole genome shotgun sequence	NZ_KI535607	1329834	Enterobacter sp. MGH 38	547	Enterobacter	543	Enterobacteriaceae	91347	Enterobacterales	1236	Gammaproteobacteria	1224	Proteobacteria	NA	NA	2	Bacteria	6999	(58548, 58911)(702519, 702733)(727249, 727625)(952833, 953210)(991536, 992445)(1010271, 1011709)(1065483, 1065780)(1137308, 1137684)(1164644, 1165032)(1451863, 1451947)(1484871, 1485248)(1593858, 1594235)(1630729, 1630802)(1630839, 1630915)(1638496, 1638687)(1739555, 1739917)(1869426, 1869752)(2074504, 2074881)
Cupriavidus metallidurans CH34, complete genome	NC_007973	119219	Cupriavidus metallidurans	106589	Cupriavidus	119060	Burkholderiaceae	80840	Burkholderiales	28216	Betaproteobacteria	1224	Proteobacteria	NA	NA	2	Bacteria	6999	(115363, 115911)(499970, 500052)(1584996, 1585292)(2146948, 2147508)(2520280, 2520716)(2526715, 2527425)(2536424, 2537350)(2547292, 2548294)(2561875, 2562293)(2571704, 2572199)(3167655, 3168095)(3179807, 3179926)(3431892, 3432083)(3432355, 3432421)(3617125, 3617316)(3617588, 3617654)(3787189, 3787625)
Pseudomonas sp. FSL W5-0203 NODE_4_length_285913_cov_3.80498_ID_14760, whole genome shotgun sequence	NZ_MPOR01000004	1920491	Pseudomonas sp. FSL W5-0203	286	Pseudomonas	135621	Pseudomonadaceae	72274	Pseudomonadales	1236	Gammaproteobacteria	1224	Proteobacteria	NA	NA	2	Bacteria	6981	(2506, 2588)(10751, 11465)(53679, 54349)(62859, 63354)(170164, 170530)(170767, 172332)(180111, 180227)(184983, 185096)(188163, 188664)(189616, 189681)(197292, 197407)(225772, 225833)(226598, 227126)(227304, 227420)(252298, 253757)
Enterobacter sp. BWH52 aeusi-supercont1.1, whole genome shotgun sequence	NZ_KQ089854	1686386	Enterobacter sp. BWH52	547	Enterobacter	543	Enterobacteriaceae	91347	Enterobacterales	1236	Gammaproteobacteria	1224	Proteobacteria	NA	NA	2	Bacteria	6979	(31266, 31350)(307533, 307921)(334880, 335257)(372177, 372250)(372527, 372603)(380184, 380375)(481225, 481603)(629222, 629548)(646026, 646554)(834132, 834509)(836153, 836530)(1184334, 1184870)(1455638, 1456086)(1627160, 1627345)(1742255, 1742419)(1745194, 1745651)(2150907, 2150996)(2366600, 2366875)(2520956, 2521074)(2521098, 2521197)(2710008, 2710067)(2819782, 2819856)(3300104, 3300424)(3415700,…
Escherichia coli O83:H1 str. NRG 857C plasmid pO83_CORR, complete sequence	NC_017659	562	Escherichia coli	561	Escherichia	543	Enterobacteriaceae	91347	Enterobacterales	1236	Gammaproteobacteria	1224	Proteobacteria	NA	NA	2	Bacteria	6971	(13468, 13560)(14385, 14611)(42796, 42871)(43766, 44539)(46001, 47218)(74015, 74792)(110473, 111242)(126720, 127490)(138795, 139571)(141329, 141474)(144061, 145401)
Pseudomonas sp. 52 E 6, whole genome shotgun sequence	NZ_CVTR01000035	1844106	Pseudomonas sp. 52 E 6	286	Pseudomonas	135621	Pseudomonadaceae	72274	Pseudomonadales	1236	Gammaproteobacteria	1224	Proteobacteria	NA	NA	2	Bacteria	6964	(60774, 61263)(100269, 101448)(145061, 145788)(151854, 152689)(156221, 156829)(171732, 172154)(251857, 252424)(257615, 258331)(331657, 333069)
Pseudomonas sp. R16(2017) R16_6, whole genome shotgun sequence	NZ_NEIH01000006	1981704	Pseudomonas sp. R16(2017)	286	Pseudomonas	135621	Pseudomonadaceae	72274	Pseudomonadales	1236	Gammaproteobacteria	1224	Proteobacteria	NA	NA	2	Bacteria	6960	(52276, 52769)(73992, 74587)(87791, 88762)(91100, 91510)(92177, 92355)(100627, 102856)(104671, 104852)(105313, 106537)(111710, 112268)(219101, 219212)
Pseudomonas sp. ATCC PTA-122608 scaffold_9, whole genome shotgun sequence	NZ_LPNO01000055	1771311	Pseudomonas sp. ATCC PTA-122608	286	Pseudomonas	135621	Pseudomonadaceae	72274	Pseudomonadales	1236	Gammaproteobacteria	1224	Proteobacteria	NA	NA	2	Bacteria	6959	(2765, 3030)(24347, 24450)(55210, 55952)(74365, 74830)(77786, 77880)(81297, 82022)(118831, 119493)(161832, 162285)(162794, 162882)(174474, 175308)(185116, 185655)(193189, 193638)(193800, 194342)(197207, 197695)(197704, 198104)(200311, 200405)
Kosakonia cowanii strain 888-76, complete genome	NZ_CP019445	208223	Kosakonia cowanii	1330547	Kosakonia	543	Enterobacteriaceae	91347	Enterobacterales	1236	Gammaproteobacteria	1224	Proteobacteria	NA	NA	2	Bacteria	6952	(137765, 138143)(171944, 172029)(177866, 178244)(221290, 221532)(278151, 278528)(723891, 724073)(731697, 731770)(731846, 731919)(731985, 732061)(926794, 927172)(993168, 993530)(1197745, 1197809)(1668751, 1669129)(1696096, 1696484)(1843562, 1844460)(2136073, 2136450)(2833119, 2833545)(2900777, 2901050)(3031162, 3031347)(3172042, 3172500)(3723390, 3723518)(3723724, 3723812)(3810741, 3810835)(395913…
Pseudomonas sp. NBRC 111131, whole genome shotgun sequence	NZ_BCBH01000001	1661046	Pseudomonas sp. NBRC 111131	286	Pseudomonas	135621	Pseudomonadaceae	72274	Pseudomonadales	1236	Gammaproteobacteria	1224	Proteobacteria	NA	NA	2	Bacteria	6938	(66783, 67328)(91603, 91680)(133994, 134526)(193991, 194998)(239334, 239916)(266403, 267775)(391709, 392275)(409177, 409775)(415470, 415915)(425382, 426110)(441961, 442436)
Pseudomonas sp. NBRC 111131, whole genome shotgun sequence	NZ_BCBH01000009	1661046	Pseudomonas sp. NBRC 111131	286	Pseudomonas	135621	Pseudomonadaceae	72274	Pseudomonadales	1236	Gammaproteobacteria	1224	Proteobacteria	NA	NA	2	Bacteria	6937	(8198, 8943)(34036, 34681)(48725, 49337)(55393, 56116)(98978, 99414)(105413, 106123)(115124, 116050)(127084, 127599)(134917, 135314)(144741, 145218)(191634, 192224)(192721, 192795)(192883, 192957)
Pseudomonas sp. URIL14HWK12:I4 H025DRAFT_scaffold00002.2_C, whole genome shotgun sequence	NZ_AXXQ01000003	1283282	Pseudomonas sp. URIL14HWK12:I4	286	Pseudomonas	135621	Pseudomonadaceae	72274	Pseudomonadales	1236	Gammaproteobacteria	1224	Proteobacteria	NA	NA	2	Bacteria	6927	(44040, 44506)(88040, 88577)(176478, 177433)(178393, 179580)(206004, 206088)(293326, 294113)(523262, 523796)(525620, 526926)(570796, 571214)(736748, 737391)
Pseudomonas sp. LAIL14HWK12:I9 D903DRAFT_scaffold00002.2_C, whole genome shotgun sequence	NZ_AZVR01000002	1259804	Pseudomonas sp. LAIL14HWK12:I9	286	Pseudomonas	135621	Pseudomonadaceae	72274	Pseudomonadales	1236	Gammaproteobacteria	1224	Proteobacteria	NA	NA	2	Bacteria	6927	(86013, 86656)(261631, 262049)(305883, 307189)(309013, 309547)(493485, 494272)(581513, 581597)(615059, 616246)(617206, 618161)(680075, 680612)(724146, 724612)
Pseudomonadales bacterium RIFCSPLOWO2_12_60_38 rifcsplowo2_12_sub10_scaffold_10, whole genome shotgun sequence	MHZO01000003	1802010	Pseudomonadales bacterium RIFCSPLOWO2_12_60_38	NA	NA	NA	NA	72274	Pseudomonadales	1236	Gammaproteobacteria	1224	Proteobacteria	NA	NA	2	Bacteria	6906	(41769, 42327)(77236, 77878)(77891, 78479)(81236, 82633)(122539, 123243)(128471, 128991)(129375, 130333)(133790, 134414)(154048, 154493)(161662, 162122)
Pseudomonas sp. CF150 soap_scaffs_150.Contig76, whole genome shotgun sequence	NZ_ATLQ01000087	911240	Pseudomonas sp. CF150	286	Pseudomonas	135621	Pseudomonadaceae	72274	Pseudomonadales	1236	Gammaproteobacteria	1224	Proteobacteria	NA	NA	2	Bacteria	6906	(17691, 18151)(25320, 25765)(45403, 46027)(49484, 50442)(50826, 51346)(56574, 57278)(98419, 99816)(102573, 103161)(103174, 103816)(138711, 139269)
Pseudomonas sp. NFPP02, whole genome shotgun sequence	NZ_FPJI01000010	1566216	Pseudomonas sp. NFPP02	286	Pseudomonas	135621	Pseudomonadaceae	72274	Pseudomonadales	1236	Gammaproteobacteria	1224	Proteobacteria	NA	NA	2	Bacteria	6899	(27835, 27922)(46395, 46876)(55479, 55593)(61877, 61984)(65046, 65155)(101941, 102044)(113351, 113439)(122221, 122308)(147724, 148650)(201683, 202223)(216651, 217321)(236459, 236903)(242057, 242496)(243697, 244898)(247132, 247220)(257358, 258566)(271590, 271694)(273105, 273190)
Ralstonia mannitolilytica strain SN82F48 chromosome 2, complete sequence	NZ_CP010800	105219	Ralstonia mannitolilytica	48736	Ralstonia	119060	Burkholderiaceae	80840	Burkholderiales	28216	Betaproteobacteria	1224	Proteobacteria	NA	NA	2	Bacteria	6894	(249312, 249739)(266731, 267133)(332321, 332678)(403173, 403548)(431327, 431799)(491584, 492096)(572744, 573046)(910910, 911345)(913010, 913445)(1062644, 1063346)(1112618, 1113121)(1254362, 1254865)(1266023, 1266471)(1289576, 1290079)(1329729, 1330232)
Pseudomonas sp. LAIL14HWK12:I7 D886DRAFT_scaffold00002.2, whole genome shotgun sequence	NZ_KI519605	1259801	Pseudomonas sp. LAIL14HWK12:I7	286	Pseudomonas	135621	Pseudomonadaceae	72274	Pseudomonadales	1236	Gammaproteobacteria	1224	Proteobacteria	NA	NA	2	Bacteria	6893	(6688, 7238)(90935, 91716)(119186, 119839)(212348, 212864)(232453, 232520)(235148, 235494)(359729, 360287)(369658, 370381)(432418, 433001)(513732, 514247)(625472, 625612)(681984, 682058)(682231, 682343)(690679, 691402)(712410, 712947)
Pseudomonas sp. ICMP 19500 scaffold15, whole genome shotgun sequence	NZ_LKBK01000052	1208102	Pseudomonas sp. ICMP 19500	286	Pseudomonas	135621	Pseudomonadaceae	72274	Pseudomonadales	1236	Gammaproteobacteria	1224	Proteobacteria	NA	NA	2	Bacteria	6892	(1418, 1847)(3081, 3302)(14701, 15302)(22320, 22441)(33429, 34045)(35826, 36679)(42432, 42550)(43382, 43830)(46514, 47122)(60226, 60686)(98797, 100691)(112403, 112914)
Pseudomonas sp. FSL W5-0203 NODE_5_length_250352_cov_2.27017_ID_14768, whole genome shotgun sequence	NZ_MPOR01000005	1920491	Pseudomonas sp. FSL W5-0203	286	Pseudomonas	135621	Pseudomonadaceae	72274	Pseudomonadales	1236	Gammaproteobacteria	1224	Proteobacteria	NA	NA	2	Bacteria	6887	(21764, 22448)(96492, 97227)(109899, 110692)(111214, 111946)(119593, 119661)(128017, 129437)(166215, 167061)(245571, 246378)(247425, 248218)
Pseudomonas sp. NFR02, whole genome shotgun sequence	NZ_FPJJ01000008	1566229	Pseudomonas sp. NFR02	286	Pseudomonas	135621	Pseudomonadaceae	72274	Pseudomonadales	1236	Gammaproteobacteria	1224	Proteobacteria	NA	NA	2	Bacteria	6880	(2759, 2841)(11004, 11718)(53931, 54601)(63116, 63611)(154954, 155320)(155557, 157122)(164909, 165025)(169803, 169916)(172983, 173492)(210590, 210651)(211416, 211944)(212122, 212238)(225610, 225682)(237135, 238594)
Pseudomonas sp. LAIL14HWK12:I9 D903DRAFT_scaffold00004.4_C, whole genome shotgun sequence	NZ_AZVR01000004	1259804	Pseudomonas sp. LAIL14HWK12:I9	286	Pseudomonas	135621	Pseudomonadaceae	72274	Pseudomonadales	1236	Gammaproteobacteria	1224	Proteobacteria	NA	NA	2	Bacteria	6868	(42582, 42989)(47815, 50043)(59835, 60009)(81591, 82269)(269299, 270035)(401953, 402128)(458471, 459651)(459657, 460207)(499352, 500083)
Klebsiella michiganensis E718 plasmid pKOX_R1, complete sequence	NC_018107	1134687	Klebsiella michiganensis	570	Klebsiella	543	Enterobacteriaceae	91347	Enterobacterales	1236	Gammaproteobacteria	1224	Proteobacteria	NA	NA	2	Bacteria	6863	(26223, 27557)(48177, 48332)(48352, 49276)(54334, 54488)(54508, 55432)(131358, 132082)(140797, 140889)(148500, 148630)(149006, 149781)(152149, 153243)(176497, 176723)(202707, 202933)(346238, 346330)
Pseudomonas sp. B16(2017) B16_2, whole genome shotgun sequence	NZ_NEKA01000002	1981743	Pseudomonas sp. B16(2017)	286	Pseudomonas	135621	Pseudomonadaceae	72274	Pseudomonadales	1236	Gammaproteobacteria	1224	Proteobacteria	NA	NA	2	Bacteria	6851	(2283, 2666)(4119, 4713)(123274, 123964)(158726, 159250)(163814, 164282)(193570, 194083)(239585, 239674)(264792, 264985)(328956, 330069)(357146, 357394)(362468, 362580)(424293, 425229)(427768, 428204)(541773, 542311)
Pseudomonas sp. NFPP16, whole genome shotgun sequence	NZ_FPKJ01000004	1566204	Pseudomonas sp. NFPP16	286	Pseudomonas	135621	Pseudomonadaceae	72274	Pseudomonadales	1236	Gammaproteobacteria	1224	Proteobacteria	NA	NA	2	Bacteria	6836	(48280, 48745)(123361, 124123)(240910, 241441)(245547, 245978)(246364, 246879)(252227, 252933)(336219, 336500)(473193, 473254)(538292, 538647)(555224, 555651)(556539, 556851)(618285, 618757)(619861, 620020)(704356, 705008)(749067, 749521)(795938, 796175)
Pseudomonas sp. NFPP14, whole genome shotgun sequence	NZ_FPKG01000004	1566206	Pseudomonas sp. NFPP14	286	Pseudomonas	135621	Pseudomonadaceae	72274	Pseudomonadales	1236	Gammaproteobacteria	1224	Proteobacteria	NA	NA	2	Bacteria	6836	(48280, 48745)(123361, 124123)(240910, 241441)(245547, 245978)(246364, 246879)(252227, 252933)(336219, 336500)(473193, 473254)(538292, 538647)(555224, 555651)(556539, 556851)(618285, 618757)(619861, 620020)(704356, 705008)(749067, 749521)(795938, 796175)
Clostridium pasteurianum DSM 525 = ATCC 6013, complete genome	NZ_CP009268	1501	Clostridium pasteurianum	1485	Clostridium	31979	Clostridiaceae	186802	Clostridiales	186801	Clostridia	1239	Firmicutes	NA	NA	2	Bacteria	6830	(10048, 10730)(50574, 51256)(59879, 60561)(69395, 70077)(83273, 83955)(103616, 104298)(112807, 113489)(1554761, 1555443)(3711419, 3712101)(3975640, 3976322)
Pseudomonas lutea strain DSM 17257 Contig001, whole genome shotgun sequence	NZ_JRMB01000001	243924	Pseudomonas lutea	286	Pseudomonas	135621	Pseudomonadaceae	72274	Pseudomonadales	1236	Gammaproteobacteria	1224	Proteobacteria	NA	NA	2	Bacteria	6826	(256, 437)(2223, 2602)(17012, 18420)(35984, 36159)(36831, 37626)(167480, 167593)(728374, 728829)(730981, 731115)(1172559, 1172667)(1438222, 1438330)(1861685, 1862188)(1875812, 1876002)(1887627, 1887795)(2166399, 2166804)(2182038, 2182111)(2182296, 2182369)(2314149, 2314734)(2395726, 2396301)(2838443, 2838822)
Clostridium novyi NT, complete genome	NC_008593	1542	Clostridium novyi	1485	Clostridium	31979	Clostridiaceae	186802	Clostridiales	186801	Clostridia	1239	Firmicutes	NA	NA	2	Bacteria	6820	(170620, 171301)(1809230, 1809911)(1927476, 1928157)(1949928, 1950609)(2031579, 2032260)(2468509, 2469190)(2475783, 2476464)(2491047, 2491728)(2502047, 2502728)(2537203, 2537884)
Pseudomonas sp. B8(2017) B8_3, whole genome shotgun sequence	NZ_NEIO01000003	1981711	Pseudomonas sp. B8(2017)	286	Pseudomonas	135621	Pseudomonadaceae	72274	Pseudomonadales	1236	Gammaproteobacteria	1224	Proteobacteria	NA	NA	2	Bacteria	6815	(2331, 3079)(173848, 174489)(222382, 222844)(317932, 318610)(332465, 332639)(333992, 334365)(342658, 344883)(346329, 346960)(349784, 350191)(407080, 407546)
Pseudomonas paralactis strain DSM 29164 9_234516_16.5594, whole genome shotgun sequence	NZ_JYLN01000009	1615673	Pseudomonas paralactis	286	Pseudomonas	135621	Pseudomonadaceae	72274	Pseudomonadales	1236	Gammaproteobacteria	1224	Proteobacteria	NA	NA	2	Bacteria	6814	(4500, 4588)(11378, 11466)(49812, 50162)(55698, 56693)(58468, 59122)(64493, 64610)(65243, 65331)(78866, 78935)(99557, 99902)(145060, 145709)(146628, 147037)(198616, 199365)(202506, 202581)(202764, 203430)(213800, 213889)(226120, 227487)
Clostridium botulinum BKT015925, complete genome	NC_015425	1491	Clostridium botulinum	1485	Clostridium	31979	Clostridiaceae	186802	Clostridiales	186801	Clostridia	1239	Firmicutes	NA	NA	2	Bacteria	6812	(180545, 181226)(2034689, 2035368)(2154263, 2154942)(2173282, 2173963)(2287589, 2288270)(2701550, 2702231)(2708769, 2709447)(2725155, 2725835)(2736386, 2737067)(2762645, 2763326)
Pseudomonas sp. CFT9 soap_scaffs_T9.Contig5, whole genome shotgun sequence	NZ_ATLM01000007	911244	Pseudomonas sp. CFT9	286	Pseudomonas	135621	Pseudomonadaceae	72274	Pseudomonadales	1236	Gammaproteobacteria	1224	Proteobacteria	NA	NA	2	Bacteria	6810	(711, 1060)(7391, 7929)(36067, 36777)(41942, 42685)(82556, 83167)(91813, 92743)(115558, 117003)(129454, 130930)
Enterobacter sp. MGH 14 adgVD-supercont1.1, whole genome shotgun sequence	NZ_AXLK01000001	1329823	Enterobacter sp. MGH 14	547	Enterobacter	543	Enterobacteriaceae	91347	Enterobacterales	1236	Gammaproteobacteria	1224	Proteobacteria	NA	NA	2	Bacteria	6803	(249853, 249937)(282860, 283237)(393234, 393611)(429933, 430006)(430051, 430127)(430172, 430248)(437826, 438017)(537283, 537646)(713966, 714292)(918424, 918800)(1285038, 1285574)(1553598, 1554046)(1729451, 1729636)(1834930, 1835094)(1837870, 1838327)(2150967, 2151026)(2154273, 2154339)(2321294, 2321383)(2508206, 2508301)(2678401, 2678519)(2678543, 2678642)(2924932, 2925006)(3407021, 3407341)(3454…
Mycoplasma canis PG 14, complete genome	NZ_CP014281	29555	Mycoplasma canis	2093	Mycoplasma	2092	Mycoplasmataceae	2085	Mycoplasmatales	31969	Mollicutes	544448	Tenericutes	NA	NA	2	Bacteria	6800	(49391, 49652)(49673, 49972)(50904, 51864)(52111, 52853)(403595, 404339)(404586, 405546)(406478, 406777)(406798, 407059)(687285, 688027)(688274, 689234)(690166, 690465)(690486, 690747)
Enterobacter sacchari SP1, complete genome	NZ_CP007215	1158459	Kosakonia sacchari	1330547	Kosakonia	543	Enterobacteriaceae	91347	Enterobacterales	1236	Gammaproteobacteria	1224	Proteobacteria	NA	NA	2	Bacteria	6786	(451689, 452066)(1185296, 1185659)(1232777, 1233154)(1289947, 1290186)(1902349, 1902423)(2115026, 2115138)(2206426, 2206513)(2206721, 2206808)(2206918, 2207030)(2811707, 2812166)(2901668, 2901853)(3163819, 3164268)(3919999, 3920376)(4102921, 4103450)(4371609, 4371791)(4379393, 4379466)(4379542, 4379615)(4379681, 4379757)(4604373, 4604750)(4640149, 4640234)(4646747, 4647124)(4734809, 4735186)(4778…
Clostridium chauvoei JF4335 genome assembly, chromosome: I	NZ_LT799839	46867	Clostridium chauvoei	1485	Clostridium	31979	Clostridiaceae	186802	Clostridiales	186801	Clostridia	1239	Firmicutes	NA	NA	2	Bacteria	6786	(10279, 11032)(15923, 16676)(192393, 193146)(2502690, 2503443)(2714510, 2715263)(2736742, 2737495)(2752699, 2753452)(2763379, 2764132)(2775493, 2776246)
Cronobacter dublinensis subsp. dublinensis LMG 23823, complete genome	NZ_CP012266	413497	Cronobacter dublinensis	413496	Cronobacter	543	Enterobacteriaceae	91347	Enterobacterales	1236	Gammaproteobacteria	1224	Proteobacteria	NA	NA	2	Bacteria	6785	(8373, 8762)(246655, 247033)(336627, 337005)(343022, 343106)(376805, 377183)(730504, 730978)(913857, 914235)(1109060, 1109404)(1560929, 1561383)(1738082, 1738424)(1795859, 1796394)(1819974, 1820391)(2438436, 2438564)(2438581, 2438678)(2754652, 2754728)(3370438, 3370816)(3416818, 3417181)(3898812, 3898997)(3906662, 3906738)(3906771, 3906847)(3907002, 3907078)(4031468, 4031846)(4412126, 4412504)
Pseudomonas sp. S3E12 351_2, whole genome shotgun sequence	NZ_MBDT01000003	1873126	Pseudomonas sp. S3E12	286	Pseudomonas	135621	Pseudomonadaceae	72274	Pseudomonadales	1236	Gammaproteobacteria	1224	Proteobacteria	NA	NA	2	Bacteria	6781	(29637, 30219)(34036, 35419)(62055, 62443)(91969, 92518)(104009, 104759)(107663, 108093)(108979, 109397)(145622, 145710)(178610, 179297)(180458, 180639)(259629, 259717)(260086, 260730)(260760, 260855)(297579, 298063)
Pseudomonas sp. NBRC 111131, whole genome shotgun sequence	NZ_BCBH01000010	1661046	Pseudomonas sp. NBRC 111131	286	Pseudomonas	135621	Pseudomonadaceae	72274	Pseudomonadales	1236	Gammaproteobacteria	1224	Proteobacteria	NA	NA	2	Bacteria	6760	(18963, 19074)(19271, 19606)(51564, 52035)(59723, 60480)(93760, 95270)(100244, 100976)(162315, 163628)(166455, 166867)(175377, 175951)(178276, 178811)
Clostridium algidicarnis strain B3 BV55DRAFT_scf7180000000002_quiver_dupTrim_6430.1_C, whole genome shotgun sequence	NZ_JNLN01000001	37659	Clostridium algidicarnis	1485	Clostridium	31979	Clostridiaceae	186802	Clostridiales	186801	Clostridia	1239	Firmicutes	NA	NA	2	Bacteria	6750	(338988, 339737)(770042, 770791)(776095, 776844)(1045755, 1046504)(1142960, 1143709)(1190859, 1191608)(1200250, 1200999)(1392148, 1392897)(1408916, 1409665)
Streptomyces sp. TLI_053 genome assembly, chromosome: I	LT629775	1855352	Streptomyces sp. TLI_053	1883	Streptomyces	2062	Streptomycetaceae	85011	Streptomycetales	1760	Actinobacteria	201174	Actinobacteria	NA	NA	2	Bacteria	6743	(1729390, 1730002)(2000960, 2001572)(2125175, 2125787)(2784160, 2784772)(3001581, 3002193)(3368280, 3368892)(3557061, 3557673)(3633646, 3634258)(5260306, 5260918)(5914079, 5914691)(6167140, 6167752)
Marinomonas mediterranea MMB-1, complete genome	NC_015276	119864	Marinomonas mediterranea	28253	Marinomonas	135620	Oceanospirillaceae	135619	Oceanospirillales	1236	Gammaproteobacteria	1224	Proteobacteria	NA	NA	2	Bacteria	6728	(307266, 307345)(307464, 307966)(309345, 309722)(809763, 809842)(809961, 810463)(811842, 812219)(3230454, 3230831)(3232212, 3232714)(3232833, 3232912)(3500211, 3500588)(3502302, 3502804)(3502923, 3503002)(3958301, 3958679)(3960577, 3961079)(3961198, 3961277)(4141343, 4141720)(4143618, 4144120)(4144239, 4144318)(4414277, 4414654)(4416034, 4416536)(4416655, 4416734)
Hafnia alvei FB1, complete genome	NZ_CP009706	569	Hafnia alvei	568	Hafnia	1903412	Hafniaceae	91347	Enterobacterales	1236	Gammaproteobacteria	1224	Proteobacteria	NA	NA	2	Bacteria	6727	(98325, 98702)(104387, 104764)(132326, 132699)(279322, 279565)(324201, 324579)(451531, 451908)(459649, 459753)(491079, 491457)(675441, 675514)(675573, 675646)(675707, 675780)(684309, 684481)(1072109, 1072486)(1261707, 1262070)(1949801, 1949877)(1954204, 1954487)(2184510, 2184918)(2198698, 2198791)(2198869, 2198960)(2797869, 2798048)(4063482, 4063859)(4226324, 4226480)(4226500, 4227424)(4412233, 4…
Pseudomonas sp. 52 E 6, whole genome shotgun sequence	NZ_CVTR01000037	1844106	Pseudomonas sp. 52 E 6	286	Pseudomonas	135621	Pseudomonadaceae	72274	Pseudomonadales	1236	Gammaproteobacteria	1224	Proteobacteria	NA	NA	2	Bacteria	6726	(17885, 18593)(42346, 42615)(77303, 77562)(94121, 94857)(113166, 113617)(120213, 120938)(161201, 162661)(229738, 230294)(230339, 230877)(235207, 236221)
Cronobacter turicensis z3032 complete genome	NC_013282	413502	Cronobacter turicensis	413496	Cronobacter	543	Enterobacteriaceae	91347	Enterobacterales	1236	Gammaproteobacteria	1224	Proteobacteria	NA	NA	2	Bacteria	6711	(8373, 8761)(218512, 218890)(314696, 315074)(321097, 321181)(355043, 355421)(705541, 705998)(900922, 901300)(1095731, 1096075)(1587458, 1587902)(1659047, 1659307)(1761958, 1762291)(1882521, 1882938)(2503478, 2503588)(2503692, 2503787)(2503987, 2504083)(2730205, 2730281)(2974972, 2975132)(3327074, 3327452)(3373540, 3373903)(3838268, 3838453)(3846117, 3846193)(3846226, 3846302)(3846457, 3846533)(39…
Enterobacter sp. MGH 14 adgVD-supercont1.8, whole genome shotgun sequence	NZ_AXLK01000008	1329823	Enterobacter sp. MGH 14	547	Enterobacter	543	Enterobacteriaceae	91347	Enterobacterales	1236	Gammaproteobacteria	1224	Proteobacteria	NA	NA	2	Bacteria	6706	(17446, 17674)(40922, 41151)(44117, 45106)(45931, 46158)(46334, 46561)(53516, 54193)(54427, 55197)(116504, 117272)(126624, 126922)(128413, 129187)(140618, 141141)(141190, 141405)(145548, 146316)
Pseudomonas sp. 25 R 14, whole genome shotgun sequence	NZ_CVTS01000033	1844109	Pseudomonas sp. 25 R 14	286	Pseudomonas	135621	Pseudomonadaceae	72274	Pseudomonadales	1236	Gammaproteobacteria	1224	Proteobacteria	NA	NA	2	Bacteria	6705	(35606, 36362)(68725, 69368)(71151, 71511)(71594, 72561)(72691, 73157)(73705, 73806)(103366, 103909)(125085, 125173)(128277, 128399)(145444, 145532)(158300, 158489)(166355, 166853)(189653, 190106)(210288, 210389)(210423, 210524)(210558, 210659)(218353, 219464)
Weissella cibaria strain CH2, complete genome	NZ_CP012873	137591	Weissella cibaria	46255	Weissella	81850	Leuconostocaceae	186826	Lactobacillales	91061	Bacilli	1239	Firmicutes	NA	NA	2	Bacteria	6692	(341151, 341360)(343506, 344102)(425388, 425597)(427743, 428339)(764072, 764307)(1148932, 1149528)(1151479, 1151688)(1474857, 1475453)(1477507, 1477716)(1557097, 1557693)(1559747, 1559956)(2169848, 2170057)(2172226, 2172822)(2429458, 2429667)(2431721, 2432317)(2438367, 2438576)(2440546, 2441142)
Paenibacillus stellifer strain DSM 14472, complete genome	NZ_CP009286	169760	Paenibacillus stellifer	44249	Paenibacillus	186822	Paenibacillaceae	1385	Bacillales	91061	Bacilli	1239	Firmicutes	NA	NA	2	Bacteria	6676	(12374, 12973)(86436, 87035)(184510, 185109)(737903, 738502)(770930, 771529)(1118346, 1118945)(3185114, 3185715)(4261288, 4261887)(4775878, 4776477)(4995280, 4995879)(5044676, 5044749)(5065528, 5066127)
Enterobacter cloacae ECNIH2 plasmid pKEC-39c, complete sequence	NZ_CP008824	550	Enterobacter cloacae	547	Enterobacter	543	Enterobacteriaceae	91347	Enterobacterales	1236	Gammaproteobacteria	1224	Proteobacteria	NA	NA	2	Bacteria	6675	(37805, 37959)(37979, 38903)(59785, 60078)(146593, 147317)(149057, 149825)(153968, 154183)(154232, 154755)(167544, 168318)(169809, 170107)(179458, 180226)(249925, 250694)(252935, 253161)(255124, 255350)
Bacillus novalis strain FJAT-14227 Scaffold1, whole genome shotgun sequence	NZ_KV440951	220687	Bacillus novalis	1386	Bacillus	186817	Bacillaceae	1385	Bacillales	91061	Bacilli	1239	Firmicutes	NA	NA	2	Bacteria	6674	(681009, 681606)(2500021, 2500618)(3483015, 3483612)(3938220, 3938817)(4396106, 4396703)(4972657, 4973254)(4993295, 4993892)(5055592, 5056189)(5061784, 5062381)(5135175, 5135772)(5325668, 5326265)(5405861, 5405956)
Pseudogulbenkiania sp. MAI-1 PseMAI1DRAFT_chromosome1.1_C, whole genome shotgun sequence	NZ_AZUR01000001	990370	Pseudogulbenkiania sp. MAI-1	568394	Pseudogulbenkiania	1499392	Chromobacteriaceae	206351	Neisseriales	28216	Betaproteobacteria	1224	Proteobacteria	NA	NA	2	Bacteria	6647	(309092, 309392)(454274, 454374)(454599, 454822)(456796, 457112)(943925, 943984)(1604216, 1604310)(1710610, 1710710)(1710935, 1711158)(1712982, 1713363)(2601444, 2601788)(3054412, 3054491)(3121684, 3122065)(3123889, 3124112)(3124337, 3124437)(3207583, 3207964)(3209700, 3209923)(3210148, 3210248)(3280591, 3280869)(3467159, 3467761)(3518664, 3519045)(3520869, 3521092)(3521317, 3521417)(4115421, 411…
Enterobacter sp. BWH63 aeurq-supercont1.5, whole genome shotgun sequence	NZ_KQ089880	1686387	Enterobacter sp. BWH63	547	Enterobacter	543	Enterobacteriaceae	91347	Enterobacterales	1236	Gammaproteobacteria	1224	Proteobacteria	NA	NA	2	Bacteria	6643	(1, 93)(15881, 16650)(75134, 75361)(78361, 78884)(78933, 79148)(83291, 84063)(153385, 153613)(281818, 282588)(283090, 284441)(288392, 289171)(293719, 293947)(317824, 318501)
Staphylococcus aureus 04-02981, complete genome	NC_017340	1280	Staphylococcus aureus	1279	Staphylococcus	90964	Staphylococcaceae	1385	Bacillales	91061	Bacilli	1239	Firmicutes	NA	NA	2	Bacteria	6641	(504253, 504850)(506204, 506707)(548681, 549278)(550495, 550998)(1163089, 1164219)(1953972, 1954475)(1955829, 1956426)(2131082, 2131585)(2132935, 2133532)(2246169, 2246672)(2248022, 2248619)
Pseudomonas sp. B11(2017) B11_1, whole genome shotgun sequence	NZ_NEJV01000001	1981748	Pseudomonas sp. B11(2017)	286	Pseudomonas	135621	Pseudomonadaceae	72274	Pseudomonadales	1236	Gammaproteobacteria	1224	Proteobacteria	NA	NA	2	Bacteria	6640	(41498, 42150)(73031, 73558)(128588, 128753)(129974, 130481)(197850, 198163)(199048, 199447)(353517, 353609)(495155, 495887)(501100, 501612)(502009, 502412)(506630, 507079)(601323, 601983)(668010, 669226)
Pseudomonas sp. NFACC49-2, whole genome shotgun sequence	NZ_FPKL01000001	1566222	Pseudomonas sp. NFACC49-2	286	Pseudomonas	135621	Pseudomonadaceae	72274	Pseudomonadales	1236	Gammaproteobacteria	1224	Proteobacteria	NA	NA	2	Bacteria	6638	(131048, 132198)(160279, 161360)(163964, 166189)(174325, 174505)(177748, 178704)(192462, 193037)(214105, 214569)
Pseudomonas veronii strain DSM 11331 3_410410_33.3632, whole genome shotgun sequence	NZ_JYLL01000003	76761	Pseudomonas veronii	286	Pseudomonas	135621	Pseudomonadaceae	72274	Pseudomonadales	1236	Gammaproteobacteria	1224	Proteobacteria	NA	NA	2	Bacteria	6637	(18284, 18817)(66303, 66462)(67565, 68090)(94572, 94659)(131537, 131850)(132735, 133163)(148337, 148886)(205084, 206011)(206131, 206515)(210276, 210870)(264005, 264171)(270688, 271204)(271899, 272449)(348399, 348791)(389288, 389787)
Achromobacter xylosoxidans A8, complete genome	NC_014640	85698	Achromobacter xylosoxidans	222	Achromobacter	506	Alcaligenaceae	80840	Burkholderiales	28216	Betaproteobacteria	1224	Proteobacteria	NA	NA	2	Bacteria	6624	(393465, 393560)(482686, 482751)(818593, 818782)(820578, 820954)(1131480, 1131871)(1138804, 1139224)(1150907, 1151833)(1164880, 1165882)(1172069, 1172487)(1181895, 1182406)(1986154, 1986333)(2206896, 2207085)(2208881, 2209257)(4275497, 4275841)(4645883, 4645978)(5158711, 5159087)(5160883, 5161072)(5611994, 5612295)(5643602, 5643696)(6345539, 6345607)
Geobacillus sp. LC300, complete genome	CP008903	1519377	Geobacillus sp. LC300	129337	Geobacillus	186817	Bacillaceae	1385	Bacillales	91061	Bacilli	1239	Firmicutes	NA	NA	2	Bacteria	6606	(151431, 152030)(476730, 477330)(1221462, 1222062)(1921854, 1922455)(1940303, 1940902)(1999826, 2000426)(2064278, 2064877)(2156478, 2157077)(2191462, 2192062)(2462125, 2462723)(3286488, 3287088)
Citrobacter sp. MGH104 aetzO-supercont1.1, whole genome shotgun sequence	NZ_KQ089818	1686379	Citrobacter sp. MGH104	544	Citrobacter	543	Enterobacteriaceae	91347	Enterobacterales	1236	Gammaproteobacteria	1224	Proteobacteria	NA	NA	2	Bacteria	6606	(103071, 103330)(103389, 103684)(278448, 278561)(278772, 278863)(491853, 491926)(638395, 638482)(1118917, 1119241)(1218486, 1218863)(1262352, 1262715)(1859634, 1859694)(2013347, 2013724)(2134502, 2134611)(2305871, 2306784)(2471102, 2471490)(2498607, 2498984)(2954846, 2955369)(3229730, 3230203)(3303969, 3304242)(3423466, 3423651)(3550325, 3550792)(3584907, 3585365)
Pseudomonas sp. B19(2017) B19_9, whole genome shotgun sequence	NZ_NEJR01000009	1981740	Pseudomonas sp. B19(2017)	286	Pseudomonas	135621	Pseudomonadaceae	72274	Pseudomonadales	1236	Gammaproteobacteria	1224	Proteobacteria	NA	NA	2	Bacteria	6603	(8075, 9264)(10224, 11179)(41507, 42044)(86428, 86894)(143517, 145748)(154079, 154452)(155549, 155723)(167723, 168393)
Pseudomonas sp. B9(2017) B9_8, whole genome shotgun sequence	NZ_NEIN01000008	1981710	Pseudomonas sp. B9(2017)	286	Pseudomonas	135621	Pseudomonadaceae	72274	Pseudomonadales	1236	Gammaproteobacteria	1224	Proteobacteria	NA	NA	2	Bacteria	6603	(8075, 9264)(10224, 11179)(41507, 42044)(86428, 86894)(143517, 145748)(154079, 154452)(155549, 155723)(167723, 168393)
Pseudomonas sp. B18(2017) B18_9, whole genome shotgun sequence	NZ_NEJS01000009	1981741	Pseudomonas sp. B18(2017)	286	Pseudomonas	135621	Pseudomonadaceae	72274	Pseudomonadales	1236	Gammaproteobacteria	1224	Proteobacteria	NA	NA	2	Bacteria	6603	(8075, 9264)(10224, 11179)(41421, 41958)(86342, 86808)(143431, 145662)(153993, 154366)(155463, 155637)(167637, 168307)
Enterobacter sp. MGH 10 adjFW-supercont2.2, whole genome shotgun sequence	NZ_KI973257	1329819	Enterobacter sp. MGH 10	547	Enterobacter	543	Enterobacteriaceae	91347	Enterobacterales	1236	Gammaproteobacteria	1224	Proteobacteria	NA	NA	2	Bacteria	6595	(2110, 2487)(196695, 197372)(213195, 213422)(271911, 272288)(324946, 325855)(343781, 345219)(398503, 398800)(431866, 432543)(477141, 477518)(479600, 479977)(506934, 507322)(791271, 791355)(824333, 824710)
Cobetia marina strain JCM 21022, complete genome	NZ_CP017114	28258	Cobetia marina	204286	Cobetia	28256	Halomonadaceae	135619	Oceanospirillales	1236	Gammaproteobacteria	1224	Proteobacteria	NA	NA	2	Bacteria	6587	(116416, 116509)(116614, 117118)(118385, 118714)(126597, 126680)(232812, 232905)(233010, 233514)(234781, 235110)(238610, 238703)(238808, 239312)(240837, 241166)(296649, 296742)(296847, 297351)(298617, 298946)(529505, 529598)(529703, 530207)(531732, 532061)(3453967, 3454296)(3455562, 3456066)(3456171, 3456264)(3944999, 3945328)(3946594, 3947098)(3947203, 3947296)
Bacillus weihaiensis strain Alg07 chromosome, complete genome	NZ_CP016020	1547283	Bacillus weihaiensis	1386	Bacillus	186817	Bacillaceae	1385	Bacillales	91061	Bacilli	1239	Firmicutes	NA	NA	2	Bacteria	6580	(837763, 838360)(3500911, 3501508)(3847435, 3848032)(3856243, 3856840)(3864613, 3865210)(3936772, 3937369)(4008283, 4008881)(4089307, 4089904)(4095387, 4095984)(4159162, 4159759)(4181311, 4181909)
Bacillus sp. FJAT-44921 Scaffold1, whole genome shotgun sequence	NZ_KV917381	1912214	Bacillus sp. FJAT-44921	1386	Bacillus	186817	Bacillaceae	1385	Bacillales	91061	Bacilli	1239	Firmicutes	NA	NA	2	Bacteria	6578	(9224, 9821)(82647, 83244)(166731, 167328)(256875, 257472)(262680, 263277)(474108, 474705)(862911, 863508)(2415781, 2416378)(2655791, 2656388)(4469531, 4470128)(4487252, 4487849)
Escherichia sp. 4_1_40B supercont2.7, whole genome shotgun sequence	NZ_JH660545	457401	Escherichia sp. 4_1_40B	561	Escherichia	543	Enterobacteriaceae	91347	Enterobacterales	1236	Gammaproteobacteria	1224	Proteobacteria	NA	NA	2	Bacteria	6578	(24454, 24846)(29857, 29923)(75428, 76017)(76697, 77314)(104429, 105142)(163594, 165147)(167627, 168623)(198300, 198383)(226154, 226745)(277771, 277925)(366991, 367131)(448660, 448793)(509614, 509992)(516454, 516538)(536184, 536258)
Bacillus smithii strain DSM 4216, complete genome	NZ_CP012024	1479	Bacillus smithii	1386	Bacillus	186817	Bacillaceae	1385	Bacillales	91061	Bacilli	1239	Firmicutes	NA	NA	2	Bacteria	6578	(11754, 12351)(31843, 32440)(93019, 93616)(98974, 99571)(164404, 165001)(324650, 325247)(739381, 739978)(855455, 856052)(2641995, 2642592)(2818028, 2818625)(3061104, 3061701)
Yersinia enterocolitica (type O:5) YE53/03 complete genome	NZ_HF571988	630	Yersinia enterocolitica	629	Yersinia	1903411	Yersiniaceae	91347	Enterobacterales	1236	Gammaproteobacteria	1224	Proteobacteria	NA	NA	2	Bacteria	6560	(20079, 20456)(166239, 166616)(322753, 323130)(329915, 330000)(362569, 362946)(796612, 797135)(797184, 797399)(801542, 802309)(821788, 822561)(1060037, 1060414)(1175038, 1175418)(1866390, 1866450)(2277573, 2277981)(2292507, 2292595)(2292649, 2292736)(2853127, 2853200)(3753893, 3754270)(4373957, 4374047)(4374108, 4374181)(4374276, 4374352)(4420407, 4420608)(4538978, 4539355)
Paenibacillus naphthalenovorans strain 32O-Y, complete genome	NZ_CP013652	162209	Paenibacillus naphthalenovorans	44249	Paenibacillus	186822	Paenibacillaceae	1385	Bacillales	91061	Bacilli	1239	Firmicutes	NA	NA	2	Bacteria	6556	(3096377, 3096972)(3196637, 3197232)(3448773, 3449368)(3876945, 3877540)(4089981, 4090576)(4268433, 4269028)(4473138, 4473733)(4537903, 4538498)(4603391, 4603986)(5036728, 5037323)(5199000, 5199595)
Pseudomonas sp. R11(2017) R11_1, whole genome shotgun sequence	NZ_NEIL01000001	1981708	Pseudomonas sp. R11(2017)	286	Pseudomonas	135621	Pseudomonadaceae	72274	Pseudomonadales	1236	Gammaproteobacteria	1224	Proteobacteria	NA	NA	2	Bacteria	6548	(52601, 53030)(54457, 54832)(93068, 93802)(225918, 226202)(288541, 288847)(318411, 319179)(518808, 519235)(519481, 519860)(529454, 529984)(530907, 531736)(598715, 599466)(604900, 605624)
Pseudomonas sp. R9(2017) R9_1, whole genome shotgun sequence	NZ_NEHD01000001	1981674	Pseudomonas sp. R9(2017)	286	Pseudomonas	135621	Pseudomonadaceae	72274	Pseudomonadales	1236	Gammaproteobacteria	1224	Proteobacteria	NA	NA	2	Bacteria	6548	(63291, 64015)(69449, 70200)(137248, 138077)(139000, 139530)(149124, 149503)(149749, 150176)(349805, 350573)(380137, 380443)(442782, 443066)(575182, 575916)(614152, 614527)(615954, 616383)
Aneurinibacillus sp. XH2, complete genome	NZ_CP014140	1450761	Aneurinibacillus sp. XH2	55079	Aneurinibacillus	186822	Paenibacillaceae	1385	Bacillales	91061	Bacilli	1239	Firmicutes	NA	NA	2	Bacteria	6545	(65311, 65905)(168518, 169112)(2825608, 2826202)(3060604, 3061198)(3067955, 3068549)(3331888, 3332482)(3457247, 3457841)(3490135, 3490729)(3547275, 3547869)(3600710, 3601304)(3663618, 3664212)
Gallibacterium anatis UMN179, complete genome	NC_015460	750	Gallibacterium anatis	155493	Gallibacterium	712	Pasteurellaceae	135625	Pasteurellales	1236	Gammaproteobacteria	1224	Proteobacteria	NA	NA	2	Bacteria	6543	(518852, 518928)(519032, 519105)(611495, 611874)(613365, 613509)(694666, 695045)(696536, 696680)(955142, 955521)(957012, 957156)(1152101, 1152480)(1153971, 1154115)(1201551, 1201930)(1203421, 1203565)(1265776, 1266155)(1267646, 1267790)(2106312, 2107675)(2113920, 2115279)(2141448, 2141521)(2141548, 2141624)(2583782, 2584148)
Pseudomonas saudiphocaensis strain 20_BN chromosome, whole genome shotgun sequence	NZ_CCSF01000001	1499686	Pseudomonas saudiphocaensis	286	Pseudomonas	135621	Pseudomonadaceae	72274	Pseudomonadales	1236	Gammaproteobacteria	1224	Proteobacteria	NA	NA	2	Bacteria	6541	(186157, 186231)(618076, 618157)(737094, 737438)(1065919, 1066237)(1075120, 1075689)(1236886, 1237943)(1264561, 1264726)(1304875, 1305029)(1325415, 1325525)(2245208, 2245916)(2607843, 2608267)(3140418, 3140503)(3149949, 3150579)(3212609, 3213145)(3229650, 3230037)(3669029, 3669528)(3671051, 3671434)
Haemophilus parainfluenzae T3T1 complete genome	NC_015964	729	Haemophilus parainfluenzae	724	Haemophilus	712	Pasteurellaceae	135625	Pasteurellales	1236	Gammaproteobacteria	1224	Proteobacteria	NA	NA	2	Bacteria	6515	(437030, 437405)(439137, 439284)(666089, 666236)(667816, 668192)(826601, 826748)(828328, 828704)(1161207, 1162558)(1169012, 1170366)(1213276, 1213349)(1310615, 1310688)(1397199, 1397346)(1399078, 1399453)(1445876, 1446241)(1774224, 1774599)(1776343, 1776490)(2066912, 2066985)(2067008, 2067081)(2077509, 2077884)(2079464, 2079611)
Citrobacter sp. MGH99 aetyv-supercont1.1, whole genome shotgun sequence	NZ_KQ089790	1686376	Citrobacter sp. MGH99	544	Citrobacter	543	Enterobacteriaceae	91347	Enterobacterales	1236	Gammaproteobacteria	1224	Proteobacteria	NA	NA	2	Bacteria	6505	(98152, 98473)(556810, 556897)(590646, 590803)(590823, 591747)(702881, 702954)(708792, 708950)(708970, 709894)(959268, 959359)(959394, 959507)(1181006, 1181301)(1181360, 1181619)(1597173, 1597631)(1631576, 1632035)(1723646, 1723831)(1843108, 1843381)(1890649, 1890948)(1946079, 1946552)(2183010, 2183570)(2636717, 2637094)
[truncated: 38,640 more rows]
