# Supplementary material for: Comprehensive human amniotic fluid metagenomics supports the sterile womb hypothesis
Source: Sci Rep. 2022 Apr 27;12:6875. doi: 10.1038/s41598-022-10869-7 (PMC9046152; doi:10.1038/s41598-022-10869-7)
Supplement: Supplementary file 5 — Supplementary Table S6. [file 41598_2022_10869_MOESM5_ESM.xlsx]

## Sheet: Sheet1
Organism name	Organism NCBI Accession ID	Species TaxonID	Species Name	Genus TaxonID	Genus Name	Family TaxonID	Family Name	Order TaxonID	Order Name	Class TaxonID	Class Name	Phylum TaxonID	Phylum Name	Kingdom TaxonID	Kingdom Name	Superkingdom TaxonID	Superkingdom Name	Total bps removed due to similarity to human	Regions with similarity to human
Cryptococcus gattii WM276 chromosome B, complete sequence	NC_014939	37769	Cryptococcus gattii VGI	5206	Cryptococcus	1884633	Cryptococcaceae	5234	Tremellales	155616	Tremellomycetes	5204	Basidiomycota	4751	Fungi	2759	Eukaryota	173325	(1518806, 1518984)(1519100, 1520607)(1521848, 1522482)(1522490, 1522642)(1522890, 1523062)(1523170, 1523552)(1523673, 1524116)(1526933, 1527111)(1527227, 1528734)(1529975, 1530609)(1530617, 1530769)(1531017, 1531189)(1531297, 1531679)(1531800, 1532243)(1535060, 1535238)(1535354, 1536861)(1538102, 1538736)(1538744, 1538896)(1539144, 1539316)(1539424, 1539806)(1539927, 1540370)(1543187, 1543365)(15…
Phytophthora infestans T30-4 supercont1.52 genomic scaffold, whole genome shotgun sequence	NW_003303707	4787	Phytophthora infestans	4783	Phytophthora	NA	NA	4776	Peronosporales	4762	Oomycetes	NA	NA	NA	NA	2759	Eukaryota	150067	(63570, 63681)(64290, 64665)(65329, 65587)(74087, 74260)(74391, 74724)(75103, 75199)(78157, 78330)(78461, 78794)(79173, 79640)(81818, 82344)(99181, 99354)(99485, 99818)(100197, 100664)(102652, 102825)(102956, 103289)(103571, 103993)(107622, 107795)(107926, 108263)(108638, 109104)(112251, 112426)(112644, 112746)(112851, 113052)(113431, 113774)(118211, 118745)(126314, 126487)(126618, 126951)(127330…
Saccharomycopsis fibuligera x Saccharomycopsis cf. fibuligera strain KJJ81 chromosome A1, complete sequence	CP012809	1725355	Saccharomycopsis fibuligera x Saccharomycopsis cf. fibuligera	4943	Saccharomycopsis	34366	Saccharomycopsidaceae	4892	Saccharomycetales	4891	Saccharomycetes	4890	Ascomycota	4751	Fungi	2759	Eukaryota	143766	(457129, 457670)(457790, 458159)(458300, 458416)(458693, 458855)(458863, 459498)(460804, 460888)(461146, 461229)(461273, 461606)(461951, 462317)(462436, 462611)(466443, 466984)(467104, 467473)(467614, 467730)(468007, 468169)(468177, 468812)(470118, 470202)(470460, 470543)(470587, 470920)(471265, 471631)(471750, 471925)(475757, 476298)(476418, 476787)(476928, 477044)(477321, 477483)(477491, 478126…
Saccharomycopsis fibuligera strain ATCC 36309 chromosome 1 sequence	CP015978	4944	Saccharomycopsis fibuligera	4943	Saccharomycopsis	34366	Saccharomycopsidaceae	4892	Saccharomycetales	4891	Saccharomycetes	4890	Ascomycota	4751	Fungi	2759	Eukaryota	143761	(447330, 447871)(447991, 448360)(448501, 448617)(448894, 449056)(449064, 449699)(451005, 451089)(451347, 451430)(451474, 451807)(452152, 452518)(452637, 452812)(456599, 457139)(457259, 457628)(457769, 457884)(458163, 458325)(458333, 458968)(460274, 460358)(460616, 460699)(460743, 461076)(461421, 461787)(461906, 462081)(465873, 466414)(466534, 466903)(467044, 467160)(467437, 467599)(467607, 468242…
Ashbya gossypii ATCC 10895 chromosome VII, complete sequence	NC_005788	33169	Eremothecium gossypii	33170	Eremothecium	4893	Saccharomycetaceae	4892	Saccharomycetales	4891	Saccharomycetes	4890	Ascomycota	4751	Fungi	2759	Eukaryota	103785	(442226, 442668)(442790, 443159)(443695, 443827)(443872, 444507)(445833, 445907)(446301, 446633)(446756, 446888)(446986, 447335)(447452, 447628)(450423, 450865)(450987, 451356)(451892, 452024)(452069, 452704)(454030, 454104)(454498, 454830)(454953, 455085)(455183, 455532)(455649, 455825)(458620, 459062)(459184, 459553)(460089, 460221)(460266, 460901)(462227, 462301)(462695, 463027)(463150, 463282…
Eremothecium sinecaudum strain ATCC 58844 chromosome II, complete sequence	NC_030893	45286	Eremothecium sinecaudum	33170	Eremothecium	4893	Saccharomycetaceae	4892	Saccharomycetales	4891	Saccharomycetes	4890	Ascomycota	4751	Fungi	2759	Eukaryota	78103	(995940, 996382)(996504, 996873)(997411, 997543)(997588, 998223)(999563, 999637)(1000032, 1000364)(1000717, 1001066)(1001184, 1001360)(1004040, 1004482)(1004604, 1004973)(1005511, 1005643)(1005688, 1006323)(1007663, 1007737)(1008132, 1008464)(1008817, 1009166)(1009284, 1009460)(1012139, 1012581)(1012703, 1013072)(1013610, 1013742)(1013787, 1014422)(1015762, 1015836)(1016231, 1016563)(1016916, 101…
Phaeosphaeria nodorum SN15 scaffold_5, whole genome shotgun sequence	NW_001884553	13684	Parastagonospora nodorum	1351751	Parastagonospora	5020	Phaeosphaeriaceae	92860	Pleosporales	147541	Dothideomycetes	4890	Ascomycota	4751	Fungi	2759	Eukaryota	75566	(1321973, 1322149)(1322252, 1322748)(1323102, 1323301)(1325008, 1325144)(1325240, 1325639)(1325650, 1325770)(1326335, 1326704)(1326825, 1327365)(1330651, 1330828)(1330931, 1331427)(1331781, 1331980)(1333687, 1333823)(1333919, 1334318)(1334329, 1334449)(1335014, 1335383)(1335504, 1336044)(1339300, 1339479)(1339582, 1340146)(1340445, 1340645)(1342358, 1342497)(1342593, 1342997)(1343008, 1343128)(13…
Fusarium oxysporum f. sp. lycopersici 4287 chromosome 2, whole genome shotgun sequence	NC_030987	5507	Fusarium oxysporum	5506	Fusarium	110618	Nectriaceae	5125	Hypocreales	147550	Sordariomycetes	4890	Ascomycota	4751	Fungi	2759	Eukaryota	42640	(305807, 305869)(4474206, 4474285)(4565053, 4565126)(4726291, 4726831)(4726950, 4727319)(4727866, 4728007)(4728026, 4728289)(4729964, 4730224)(4730305, 4730504)(4730521, 4730637)(4730975, 4731329)(4731461, 4731633)(4735992, 4736255)(4739488, 4739857)(4739975, 4740147)(4744019, 4744160)(4744179, 4744442)(4746117, 4746377)(4746458, 4746651)(4746674, 4746790)(4747128, 4747482)(4747614, 4747786)(4750…
Allomyces macrogynus ATCC 38327 genomic scaffold supercont3.63, whole genome shotgun sequence	GG745390	28583	Allomyces macrogynus	28581	Allomyces	4806	Blastocladiaceae	4805	Blastocladiales	451460	Blastocladiomycetes	451459	Blastocladiomycota	4751	Fungi	2759	Eukaryota	41775	(4, 330)(935, 1459)(7583, 8117)(8249, 8619)(10161, 10606)(18534, 18732)(20685, 21116)(21248, 21483)(23122, 23221)(23378, 23645)(23768, 23945)(24340, 24400)(24466, 24606)(24701, 25093)(25527, 25863)(26828, 26927)(27768, 27925)(28492, 28590)(28864, 28924)(28990, 29130)(29225, 29775)(30102, 30444)(31554, 31712)(31835, 32012)(32734, 32794)(32860, 33000)(33095, 33197)(34008, 34203)(35290, 35824)(36367…
Trametes hirsuta strain 072 chromosome 2 sequence	CP019375	5327	Trametes hirsuta	5324	Trametes	83233	Coriolaceae	5303	Polyporales	155619	Agaricomycetes	5204	Basidiomycota	4751	Fungi	2759	Eukaryota	36940	(2661036, 2661123)(2675098, 2675195)(3281923, 3282465)(3282587, 3282978)(3283486, 3283648)(3283656, 3284253)(3285946, 3286405)(3286628, 3287111)(3287232, 3287407)(3291773, 3292315)(3292437, 3292828)(3293336, 3293498)(3293506, 3294103)(3295796, 3296255)(3296478, 3296961)(3297082, 3297257)(3301623, 3302165)(3302287, 3302678)(3303186, 3303348)(3303356, 3303953)(3305646, 3306105)(3306328, 3306811)(33…
Saccharomyces cerevisiae S288c chromosome IV, complete sequence	NC_001136	4932	Saccharomyces cerevisiae	4930	Saccharomyces	4893	Saccharomycetaceae	4892	Saccharomycetales	4891	Saccharomycetes	4890	Ascomycota	4751	Fungi	2759	Eukaryota	25704	(99573, 99820)(117468, 117800)(434423, 434703)(462360, 462661)(463788, 464210)(513279, 513594)(513709, 515665)(517907, 518017)(519336, 519647)(520194, 520473)(520477, 520782)(542724, 543525)(645502, 647491)(648206, 648407)(651086, 651419)(651690, 651862)(767088, 767218)(802905, 803215)(815240, 815372)(849136, 849535)(871820, 872129)(873451, 873561)(875803, 877756)(877784, 878046)(878303, 880292)(…
Aspergillus cristatus strain YKY807 scaffold1, whole genome shotgun sequence	MAQV01000001	573508	Aspergillus cristatus	5052	Aspergillus	1131492	Aspergillaceae	5042	Eurotiales	147545	Eurotiomycetes	4890	Ascomycota	4751	Fungi	2759	Eukaryota	25682	(2299478, 2299680)(2299790, 2300331)(2303033, 2303207)(2303324, 2304011)(2304029, 2304146)(2304163, 2304362)(2306040, 2306664)(2306701, 2306831)(2307353, 2307753)(2307863, 2308404)(2310352, 2310892)(2311002, 2311402)(2311923, 2312053)(2312090, 2312714)(2314394, 2314593)(2314610, 2314727)(2314745, 2315432)(2315549, 2315723)(2318416, 2318957)(2319067, 2319467)(2319988, 2320134)(2320153, 2320776)(23…
Uncinocarpus reesii 1704 scaffold_3 genomic scaffold, whole genome shotgun sequence	NW_003052498	33188	Uncinocarpus reesii	33187	Uncinocarpus	33184	Onygenaceae	33183	Onygenales	147545	Eurotiomycetes	4890	Ascomycota	4751	Fungi	2759	Eukaryota	23777	(3861739, 3861829)(3861947, 3862635)(3862653, 3862770)(3862787, 3862986)(3863381, 3863456)(3864733, 3864953)(3864965, 3865367)(3865375, 3865527)(3866065, 3866434)(3866555, 3867096)(3869317, 3869491)(3869608, 3870296)(3870314, 3870431)(3870448, 3870647)(3871042, 3871117)(3871965, 3872040)(3873317, 3873537)(3873549, 3873951)(3873959, 3874111)(3874649, 3875018)(3875139, 3875680)(3877456, 3877676)(38…
Rhodotorula graminis WP1 unplaced genomic scaffold RHOBAscaffold_22, whole genome shotgun sequence	NW_017264949	29898	Rhodotorula graminis	5533	Rhodotorula	1799696	Sporidiobolaceae	231213	Sporidiobolales	162481	Microbotryomycetes	5204	Basidiomycota	4751	Fungi	2759	Eukaryota	23376	(71648, 71822)(71937, 72284)(72385, 72483)(72769, 72966)(73348, 73437)(74705, 74902)(76007, 76370)(76491, 76931)(80184, 80358)(80474, 80825)(81314, 81512)(81894, 81983)(83240, 83871)(83916, 84031)(84575, 84942)(85063, 85508)(88779, 88955)(89071, 89424)(89915, 90114)(90499, 90588)(91849, 92481)(92526, 92641)(93186, 93553)(93674, 94119)(97390, 97566)(97682, 98035)(98525, 98724)(99109, 99197)(100458…
Saccharomyces cerevisiae S288c chromosome XII, complete sequence	NC_001144	4932	Saccharomyces cerevisiae	4930	Saccharomyces	4893	Saccharomycetaceae	4892	Saccharomycetales	4891	Saccharomycetes	4890	Ascomycota	4751	Fungi	2759	Eukaryota	22972	(2847, 3044)(3894, 4009)(8382, 8579)(9429, 9544)(34654, 34873)(92073, 92381)(103671, 103750)(215080, 217073)(217788, 217989)(220668, 221005)(260452, 260609)(452148, 452590)(452713, 453082)(453233, 453357)(453621, 453753)(453798, 454433)(456401, 456734)(457071, 457439)(457556, 457733)(461285, 461727)(461850, 462219)(462370, 462494)(462758, 462890)(462935, 463570)(465538, 465871)(466208, 466576)(46…
Sugiyamaella lignohabitans strain CBS 10342 chromosome B, complete sequence	NC_031674	796027	Sugiyamaella lignohabitans	410829	Sugiyamaella	410830	Trichomonascaceae	4892	Saccharomycetales	4891	Saccharomycetes	4890	Ascomycota	4751	Fungi	2759	Eukaryota	20974	(125248, 125325)(2752349, 2752534)(4899373, 4899817)(4899937, 4900306)(4900453, 4900570)(4900847, 4901009)(4901017, 4901652)(4902859, 4902945)(4902973, 4903247)(4903329, 4903662)(4903992, 4904369)(4904482, 4904660)(4907991, 4908435)(4908555, 4908924)(4909071, 4909188)(4909465, 4909627)(4909635, 4910270)(4911477, 4911563)(4911591, 4911865)(4911947, 4912280)(4912609, 4912986)(4913099, 4913277)(4916…
Saccharomyces sp. 'boulardii' strain unique28 chromosome XII, whole genome shotgun sequence	CM003566	252598	Saccharomyces sp. 'boulardii'	4930	Saccharomyces	4893	Saccharomycetaceae	4892	Saccharomycetales	4891	Saccharomycetes	4890	Ascomycota	4751	Fungi	2759	Eukaryota	20971	(19590, 19809)(77091, 77399)(77455, 77763)(89126, 89205)(240159, 240317)(431819, 432261)(432384, 432753)(432904, 433028)(433292, 433424)(433469, 434104)(436072, 436405)(436742, 437110)(437227, 437404)(440899, 441341)(441464, 441833)(441984, 442108)(442372, 442504)(442549, 443184)(445151, 445484)(445821, 446189)(446306, 446483)(449979, 450421)(450544, 450913)(451064, 451188)(451452, 451584)(451629…
Phytophthora infestans T30-4 supercont1.1 genomic scaffold, whole genome shotgun sequence	NW_003303758	4787	Phytophthora infestans	4783	Phytophthora	NA	NA	4776	Peronosporales	4762	Oomycetes	NA	NA	NA	NA	2759	Eukaryota	20909	(326277, 326343)(326457, 326523)(327022, 327088)(328801, 328867)(328981, 329047)(329546, 329612)(329726, 329792)(330290, 330356)(330470, 330536)(331035, 331101)(331599, 331665)(331779, 331845)(332344, 332410)(333092, 333166)(333270, 333336)(333834, 333900)(334014, 334080)(334578, 334644)(334760, 334826)(335329, 335395)(335509, 335575)(336073, 336139)(336253, 336319)(336817, 336883)(337561, 337627…
Ustilago bromivora strain UB2112 genome assembly, chromosome: XX	LT558136	307758	Ustilago bromivora	5269	Ustilago	5268	Ustilaginaceae	5267	Ustilaginales	5257	Ustilaginomycetes	5204	Basidiomycota	4751	Fungi	2759	Eukaryota	20701	(309345, 309518)(309633, 309975)(310078, 310503)(310899, 311079)(313036, 313634)(314354, 314723)(314843, 315286)(317491, 317664)(317779, 318121)(318224, 318649)(319045, 319225)(321182, 321780)(322500, 322869)(322989, 323432)(325637, 325810)(325925, 326267)(326370, 326795)(327191, 327371)(329328, 329926)(330646, 331015)(331135, 331578)(333783, 333956)(334071, 334413)(334516, 334941)(335337, 335517…
Blastomyces dermatitidis ER-3 genomic scaffold supercont1.17, whole genome shotgun sequence	EQ999989	5039	Blastomyces dermatitidis	229219	Blastomyces	299071	Ajellomycetaceae	33183	Onygenales	147545	Eurotiomycetes	4890	Ascomycota	4751	Fungi	2759	Eukaryota	19790	(2873, 3052)(3169, 4169)(4283, 4345)(4522, 4670)(5969, 6189)(6201, 6603)(6611, 6763)(7300, 7669)(7790, 8331)(11354, 11533)(11650, 12337)(12355, 12472)(12489, 12688)(14457, 14677)(14689, 15091)(15099, 15251)(15789, 16158)(16279, 16820)(19843, 20022)(20139, 20827)(20845, 20962)(20979, 21178)(22947, 23167)(23179, 23581)(23589, 23741)(24279, 24648)(24769, 25310)(28333, 28512)(28629, 29317)(29335, 294…
Lentinula edodes strain B17 Scaffold25, whole genome shotgun sequence	LSDU01000012	5353	Lentinula edodes	5352	Lentinula	72117	Omphalotaceae	5338	Agaricales	155619	Agaricomycetes	5204	Basidiomycota	4751	Fungi	2759	Eukaryota	18867	(15266, 15807)(15917, 16319)(16427, 16552)(16984, 17351)(17363, 17568)(19148, 19347)(19368, 19478)(19496, 20178)(20296, 20471)(29054, 29229)(29350, 30036)(30057, 30517)(32340, 32923)(32931, 33093)(33371, 33503)(33619, 33996)(34117, 34660)(38790, 38965)(39086, 39766)(39787, 40247)(42070, 42653)(42661, 42823)(43101, 43233)(43349, 43726)(43847, 44390)(48082, 48257)(48378, 49064)(49085, 49545)(51379,…
Fusarium graminearum PH-1 chromosome 4, whole genome shotgun sequence	NC_026477	5518	Fusarium graminearum	5506	Fusarium	110618	Nectriaceae	5125	Hypocreales	147550	Sordariomycetes	4890	Ascomycota	4751	Fungi	2759	Eukaryota	18704	(3174527, 3174803)(3437675, 3437761)(7699017, 7699179)(7956963, 7957223)(7957304, 7957503)(7957520, 7957636)(7957974, 7958328)(7958459, 7958632)(7961022, 7961562)(7961681, 7962050)(7962180, 7962359)(7962597, 7962738)(7962757, 7963020)(7964696, 7964956)(7965037, 7965236)(7965253, 7965369)(7965707, 7966061)(7966192, 7966365)(7968755, 7969295)(7969414, 7969783)(7969913, 7970092)(7970330, 7970471)(79…
Paracoccidioides brasiliensis Pb18 unplaced genomic scaffold supercont2.32, whole genome shotgun sequence	NW_011371389	121759	Paracoccidioides brasiliensis	38946	Paracoccidioides	NA	NA	33183	Onygenales	147545	Eurotiomycetes	4890	Ascomycota	4751	Fungi	2759	Eukaryota	18138	(252, 428)(545, 1280)(1572, 1945)(2066, 2606)(5644, 5820)(5937, 6978)(8953, 9173)(9185, 9587)(9612, 9747)(10285, 10654)(38637, 38803)(40480, 41001)(44986, 45106)(45123, 45322)(46288, 46465)(46582, 47270)(47288, 47405)(47422, 47621)(49404, 49624)(49636, 50038)(50063, 50198)(50736, 51105)(51226, 51766)(54621, 54797)(54914, 55602)(55620, 55737)(55754, 55953)(57735, 57955)(57967, 58369)(58394, 58529)…
Serpula lacrymans var. lacrymans S7.9 unplaced genomic scaffold SERLAscaffold_20, whole genome shotgun sequence	NW_006763309	85982	Serpula lacrymans	80744	Serpula	389951	Serpulaceae	68889	Boletales	155619	Agaricomycetes	5204	Basidiomycota	4751	Fungi	2759	Eukaryota	17285	(584000, 584589)(584596, 584748)(585283, 585665)(585786, 586181)(589411, 589586)(589708, 590076)(590412, 590870)(591129, 591213)(592612, 593197)(593204, 593355)(593579, 593774)(593888, 594269)(594391, 594788)(598555, 598728)(598849, 599216)(599556, 600013)(600272, 600356)(601755, 602341)(603031, 603412)(603534, 604072)(607606, 607777)(607897, 608262)(608601, 609286)(609315, 609399)(610798, 611385…
Verticillium albo-atrum VaMs.102 supercont1.4 genomic scaffold, whole genome shotgun sequence	NW_003315035	1051613	Verticillium alfalfae	1036719	Verticillium	1033978	Plectosphaerellaceae	1028384	Glomerellales	147550	Sordariomycetes	4890	Ascomycota	4751	Fungi	2759	Eukaryota	16908	(433, 992)(1081, 1461)(29161, 29485)(29502, 29618)(29957, 30354)(30441, 30618)(32749, 33308)(33397, 33777)(34324, 34465)(34523, 34876)(36640, 36964)(36981, 37097)(37436, 37833)(37920, 38097)(40212, 40771)(40860, 41239)(41786, 41927)(41985, 42338)(44114, 44438)(44455, 44571)(44910, 45307)(45393, 45569)(48910, 49469)(49558, 49938)(50485, 50626)(50684, 51037)(52800, 53124)(53141, 53257)(53596, 53993…
Ogataea polymorpha strain NCYC 495 leu1.1 chromosome Unknown, whole genome shotgun sequence	NW_017264704	460523	Ogataea polymorpha	461281	Ogataea	1156497	Pichiaceae	4892	Saccharomycetales	4891	Saccharomycetes	4890	Ascomycota	4751	Fungi	2759	Eukaryota	15869	(640476, 640652)(640768, 641117)(641469, 641802)(641844, 641927)(642197, 642271)(643662, 644297)(644305, 644467)(644988, 645357)(645478, 645922)(648611, 648787)(648903, 649252)(649604, 649937)(649979, 650062)(650332, 650405)(651795, 652430)(652438, 652600)(653121, 653490)(653611, 654055)(656745, 656920)(657036, 657385)(657737, 658070)(658112, 658195)(658465, 658539)(659930, 660565)(660573, 660735…
Saccharomyces cerevisiae S288c chromosome VII, complete sequence	NC_001139	4932	Saccharomyces cerevisiae	4930	Saccharomyces	4893	Saccharomycetaceae	4892	Saccharomycetales	4891	Saccharomycetes	4890	Ascomycota	4751	Fungi	2759	Eukaryota	15867	(110617, 110697)(114939, 115249)(122468, 122807)(319781, 319856)(367504, 367668)(388917, 389048)(397187, 397321)(401959, 402270)(535208, 535522)(535760, 536097)(538776, 538977)(539692, 541685)(561837, 563832)(564547, 564748)(567427, 567760)(568764, 570717)(572960, 573070)(574392, 574700)(652402, 652503)(710674, 710807)(727584, 727733)(735544, 735852)(811447, 811755)(813077, 813187)(815429, 817382…
Lodderomyces elongisporus NRRL YB-4239 supercont1.9 genomic scaffold, whole genome shotgun sequence	NW_001813677	36914	Lodderomyces elongisporus	36913	Lodderomyces	766764	Debaryomycetaceae	4892	Saccharomycetales	4891	Saccharomycetes	4890	Ascomycota	4751	Fungi	2759	Eukaryota	15006	(380435, 380976)(381094, 381463)(381596, 381712)(381989, 382114)(382159, 382795)(384005, 384079)(384476, 384809)(385151, 385500)(385619, 385793)(388107, 388649)(388767, 389136)(389269, 389385)(389663, 389788)(389833, 390469)(391681, 391755)(392156, 392489)(392831, 393180)(393299, 393473)(395841, 396382)(396500, 396869)(397002, 397118)(397395, 397520)(397565, 398201)(399411, 399485)(399883, 400216…
Fusarium verticillioides 7600 chromosome Unknown, whole genome shotgun sequence	NW_017387867	117187	Fusarium verticillioides	5506	Fusarium	110618	Nectriaceae	5125	Hypocreales	147550	Sordariomycetes	4890	Ascomycota	4751	Fungi	2759	Eukaryota	14817	(680, 1049)(1168, 1708)(4279, 4451)(4583, 4937)(5275, 5391)(5408, 5607)(5688, 5948)(7625, 7888)(7907, 8076)(8595, 8964)(9083, 9623)(12194, 12366)(12498, 12852)(13190, 13306)(13323, 13522)(13603, 13863)(15540, 15803)(15822, 15991)(16510, 16879)(16998, 17538)(20109, 20281)(20413, 20767)(21105, 21221)(21238, 21437)(21518, 21778)(23455, 23717)(23736, 23905)(24424, 24793)(24912, 25452)(28023, 28195)(3…
Saprolegnia parasitica CBS 223.65 unplaced genomic scaffold supercont2.132, whole genome shotgun sequence	NW_012156526	101203	Saprolegnia parasitica	4769	Saprolegnia	4764	Saprolegniaceae	4763	Saprolegniales	4762	Oomycetes	NA	NA	NA	NA	2759	Eukaryota	14814	(4400, 5015)(5124, 5456)(5583, 5756)(15895, 16430)(16570, 16938)(17496, 17625)(17722, 18294)(20309, 20661)(40683, 41051)(41609, 41738)(41835, 42408)(44103, 44215)(44480, 45092)(45202, 45535)(45662, 45835)(52537, 53068)(53207, 53570)(54124, 54253)(54348, 54918)(62968, 63503)(63642, 64010)(86989, 87524)(87664, 87991)(91259, 91781)(91921, 92289)(92846, 92975)(93072, 93644)(104074, 104608)(104748, 10…
Botryotinia fuckeliana B05.10 scaffold_189 genomic scaffold, whole genome shotgun sequence	NW_001814383	40559	Botrytis cinerea	33196	Botrytis	28983	Sclerotiniaceae	5178	Helotiales	147548	Leotiomycetes	4890	Ascomycota	4751	Fungi	2759	Eukaryota	14763	(601, 821)(833, 1235)(5759, 5907)(8726, 8945)(8957, 9359)(9366, 9518)(10052, 10424)(10542, 11083)(15083, 15279)(15637, 15754)(15786, 15967)(17632, 17852)(17864, 18266)(18273, 18425)(18959, 19331)(19449, 19990)(23605, 23779)(23896, 24383)(24603, 24720)(24737, 24936)(26601, 26821)(26833, 27235)(27242, 27394)(27928, 28300)(28418, 28959)(32574, 32748)(32865, 33352)(33572, 33689)(33706, 33905)(35570, …
Ajellomyces dermatitidis SLH14081 genomic scaffold supercont1.7, whole genome shotgun sequence	NW_003101676	1681229	Blastomyces gilchristii	229219	Blastomyces	299071	Ajellomycetaceae	33183	Onygenales	147545	Eurotiomycetes	4890	Ascomycota	4751	Fungi	2759	Eukaryota	14571	(2128269, 2128448)(2128565, 2129253)(2129271, 2129388)(2129405, 2129604)(2131373, 2131593)(2131605, 2132006)(2132014, 2132166)(2132704, 2133073)(2133194, 2133733)(2136745, 2136923)(2137039, 2137726)(2137744, 2137861)(2137878, 2138077)(2139846, 2140066)(2140078, 2140480)(2140488, 2140640)(2141177, 2141546)(2141667, 2142208)(2145223, 2145402)(2145517, 2146205)(2146223, 2146340)(2146357, 2146556)(21…
Coccidioides immitis RS genomic scaffold supercont3.5, whole genome shotgun sequence	NW_004504307	5501	Coccidioides immitis	5500	Coccidioides	NA	NA	33183	Onygenales	147545	Eurotiomycetes	4890	Ascomycota	4751	Fungi	2759	Eukaryota	14506	(7089, 7186)(7742, 8111)(78503, 78571)(78867, 79145)(79395, 79503)(82538, 82824)(83462, 83560)(83674, 83803)(84021, 84237)(3411447, 3411523)(3411644, 3412185)(3414702, 3414877)(3414994, 3415682)(3415700, 3415817)(3415834, 3416033)(3417792, 3418012)(3418024, 3418426)(3418434, 3418586)(3419124, 3419493)(3419614, 3420155)(3422672, 3422847)(3422964, 3423076)(3423178, 3423629)(3426146, 3426321)(342643…
Penicillium solitum strain RS1 unitig5, whole genome shotgun sequence	JYNM02000004	60172	Penicillium solitum	5073	Penicillium	1131492	Aspergillaceae	5042	Eurotiales	147545	Eurotiomycetes	4890	Ascomycota	4751	Fungi	2759	Eukaryota	14243	(1, 116)(133, 249)(585, 953)(1071, 1246)(4287, 4828)(4949, 5318)(5860, 6007)(6027, 6651)(8360, 8559)(8576, 8692)(9030, 9398)(9516, 9691)(12734, 13275)(13396, 13765)(14307, 14454)(14474, 15098)(16807, 17006)(17023, 17139)(17477, 17845)(17963, 18138)(21181, 21722)(21843, 22212)(22754, 22901)(22921, 23545)(25254, 25453)(25470, 25586)(25924, 26292)(26410, 26585)(29629, 30170)(30291, 30660)(31202, 313…
Saccharomyces cerevisiae S288c chromosome XVI, complete sequence	NC_001148	4932	Saccharomyces cerevisiae	4930	Saccharomyces	4893	Saccharomycetaceae	4892	Saccharomycetales	4891	Saccharomycetes	4890	Ascomycota	4751	Fungi	2759	Eukaryota	13770	(2539, 2736)(4211, 4283)(56452, 56768)(59467, 59668)(60383, 62355)(62388, 62697)(62721, 62988)(79714, 79796)(109618, 109860)(114716, 115039)(115612, 115968)(124564, 124708)(128796, 128962)(211576, 211885)(409656, 409753)(436270, 436587)(560481, 560792)(795619, 795795)(804665, 806634)(807349, 807550)(810249, 810562)(844412, 844749)(847431, 847632)(848347, 850340)(850649, 852622)(853337, 853538)(85…
Cladosiphon okamuranus DNA, scaffold: oki-s_mms_scaffold_493, whole genome shotgun sequence	DF978177	309737	Cladosiphon okamuranus	309736	Cladosiphon	66220	Chordariaceae	2877	Ectocarpales	NA	NA	2870	Phaeophyceae	NA	NA	2759	Eukaryota	12690	(1, 287)(1947, 2099)(4440, 5078)(6738, 6890)(10300, 11009)(12418, 12816)(13304, 13652)(15061, 15626)(16991, 17850)(19275, 19905)(19917, 20492)(21571, 22430)(23855, 24485)(24497, 25406)(26500, 26660)(30464, 31383)(34598, 35517)(37618, 38081)(38860, 39254)(39404, 39547)(45690, 46670)(48470, 49450)
Saccharomyces paradoxus strain UFRJ50816 chromosome IV, complete sequence	CP020296	27291	Saccharomyces paradoxus	4930	Saccharomyces	4893	Saccharomycetaceae	4892	Saccharomycetales	4891	Saccharomycetes	4890	Ascomycota	4751	Fungi	2759	Eukaryota	12578	(5462, 5534)(151956, 152231)(175726, 175947)(323247, 324625)(324853, 324949)(361043, 361465)(411255, 411489)(426025, 426830)(510390, 510670)(536567, 536853)(539679, 539958)(553476, 553755)(557402, 559367)(559408, 559689)(691982, 692262)(738296, 738689)(862270, 862470)(863193, 865157)(890309, 890587)(1173158, 1173432)(1173649, 1175613)(1335541, 1335871)
Trichoderma virens Gv29-8 chromosome Unknown TRIVIscaffold_71, whole genome shotgun sequence	NW_014013678	29875	Trichoderma virens	5543	Trichoderma	5129	Hypocreaceae	5125	Hypocreales	147550	Sordariomycetes	4890	Ascomycota	4751	Fungi	2759	Eukaryota	12569	(205684, 205797)(220047, 220587)(220706, 221075)(221622, 221763)(221781, 221988)(223790, 224050)(224131, 224330)(224347, 224464)(224683, 225156)(225284, 225460)(227975, 228515)(228634, 229003)(229550, 229691)(229709, 229916)(231718, 231978)(232059, 232258)(232275, 232392)(232611, 233084)(233212, 233388)(235903, 236443)(236562, 236931)(237478, 237619)(237637, 237844)(239646, 239906)(239987, 240186…
Saccharomyces cerevisiae S288c chromosome XIII, complete sequence	NC_001145	4932	Saccharomyces cerevisiae	4930	Saccharomyces	4893	Saccharomycetaceae	4892	Saccharomycetales	4891	Saccharomycetes	4890	Ascomycota	4751	Fungi	2759	Eukaryota	12247	(2723, 2920)(3770, 3885)(111531, 111707)(184170, 184501)(187180, 187381)(188096, 190083)(196332, 196668)(199347, 199548)(200263, 202234)(249118, 249296)(357025, 358992)(359707, 359908)(362607, 362919)(363060, 363147)(371984, 372343)(372692, 374690)(375405, 375606)(378285, 378622)(451487, 451636)(504345, 504677)(524496, 524577)(768548, 768856)(837550, 837749)
Saccharomyces cerevisiae S288c chromosome XV, complete sequence	NC_001147	4932	Saccharomyces cerevisiae	4930	Saccharomyces	4893	Saccharomycetaceae	4892	Saccharomycetales	4891	Saccharomycetes	4890	Ascomycota	4751	Fungi	2759	Eukaryota	12157	(2914, 3173)(113316, 113627)(117703, 118040)(120719, 120920)(121635, 123608)(180964, 181192)(188466, 188585)(227867, 228126)(399636, 399915)(413000, 413116)(594821, 595152)(597831, 598032)(598747, 600744)(675243, 675337)(703451, 703587)(703670, 703743)(704084, 706041)(708283, 708393)(730813, 731013)(970287, 970595)(971917, 972027)(974269, 976222)(980280, 980591)(1086857, 1086929)(1088404, 1088601)
Arthroderma otae CBS 113480 supercont1.4 genomic scaffold, whole genome shotgun sequence	NW_003299166	63405	Microsporum canis	34392	Microsporum	34384	Arthrodermataceae	33183	Onygenales	147545	Eurotiomycetes	4890	Ascomycota	4751	Fungi	2759	Eukaryota	11617	(185, 399)(719, 819)(1281, 1402)(4502, 4679)(4793, 5161)(5499, 5616)(5633, 5832)(7813, 8320)(8357, 8487)(9031, 9400)(9720, 9820)(10282, 10403)(13503, 13680)(13794, 14162)(14500, 14617)(14634, 14833)(16699, 17323)(17360, 17490)(18034, 18403)(18723, 18823)(19285, 19406)(22504, 22681)(22794, 23162)(23500, 23617)(23634, 23833)(25698, 26322)(26359, 26489)(27033, 27402)(27722, 27822)(28284, 28405)(3150…
[Candida] intermedia strain CBS 141442 genome assembly, chromosome: I	LT635756	45354	[Candida] intermedia	36910	Clavispora	27319	Metschnikowiaceae	4892	Saccharomycetales	4891	Saccharomycetes	4890	Ascomycota	4751	Fungi	2759	Eukaryota	11504	(1087, 1675)(1748, 1874)(2398, 2777)(2892, 3434)(6284, 6459)(6538, 7585)(7666, 7728)(7969, 8051)(9088, 9263)(9584, 9916)(9997, 10060)(10301, 10383)(11376, 11965)(12038, 12164)(12688, 13067)(13182, 13724)(513312, 513415)(1315744, 1316286)(1316401, 1316780)(1317304, 1317430)(1317503, 1318092)(1319084, 1319166)(1319407, 1319469)(1319550, 1320596)(1320675, 1320850)(1324022, 1324197)(1324276, 1325323)…
Saccharomyces sp. 'boulardii' strain unique28 chromosome IV, whole genome shotgun sequence	CM003560	252598	Saccharomyces sp. 'boulardii'	4930	Saccharomyces	4893	Saccharomycetaceae	4892	Saccharomycetales	4891	Saccharomycetes	4890	Ascomycota	4751	Fungi	2759	Eukaryota	11387	(2760, 2957)(4432, 4504)(72304, 72407)(267447, 267688)(301611, 301767)(351429, 351734)(375697, 376010)(528462, 528848)(626014, 626327)(648576, 648975)(682753, 682885)(694908, 695218)(730888, 731018)(845647, 845819)(925922, 926111)(942845, 943034)(981805, 982606)(996765, 997070)(997074, 997353)(997989, 998304)(1047368, 1047790)(1048916, 1049217)(1074156, 1074468)(1075655, 1075765)(1078007, 1079964…
Colletotrichum acutatum strain 1 KC05_13, whole genome shotgun sequence	LUXP01000012	27357	Colletotrichum acutatum	5455	Colletotrichum	681950	Glomerellaceae	1028384	Glomerellales	147550	Sordariomycetes	4890	Ascomycota	4751	Fungi	2759	Eukaryota	11385	(2465484, 2465625)(2467536, 2468081)(2468098, 2468214)(2468433, 2468904)(2469036, 2469208)(2471929, 2472469)(2472588, 2472957)(2473505, 2473646)(2473665, 2473872)(2475628, 2475902)(2475983, 2476182)(2476199, 2476315)(2476534, 2477021)(2477139, 2477311)(2480043, 2480583)(2480702, 2481071)(2481619, 2481760)(2481779, 2481986)(2483742, 2484016)(2484097, 2484296)(2484313, 2484429)(2484766, 2485134)(24…
Komagataella pastoris strain ATCC 28485 clone SC2 genomic sequence	CP014589	4922	Komagataella pastoris	460517	Komagataella	115784	Phaffomycetaceae	4892	Saccharomycetales	4891	Saccharomycetes	4890	Ascomycota	4751	Fungi	2759	Eukaryota	11277	(2058, 2229)(2311, 2650)(2756, 3548)(4432, 4608)(4741, 4970)(5421, 5521)(5546, 5908)(5977, 6372)(9503, 9674)(9756, 10095)(10201, 10993)(11877, 12053)(12186, 12415)(12864, 12964)(12989, 13351)(13420, 13815)(17054, 17225)(17307, 17646)(17752, 18543)(19426, 19601)(19734, 19963)(20413, 20513)(20538, 20899)(20968, 21362)(24602, 24773)(24855, 25194)(25300, 26092)(26974, 27150)(27282, 27511)(27960, 2806…
Clavispora lusitaniae ATCC 42720 scaffold_3 genomic scaffold, whole genome shotgun sequence	NW_003101576	36911	Clavispora lusitaniae	36910	Clavispora	27319	Metschnikowiaceae	4892	Saccharomycetales	4891	Saccharomycetes	4890	Ascomycota	4751	Fungi	2759	Eukaryota	11230	(201, 1077)(2069, 2664)(2737, 2863)(3090, 3276)(3397, 3770)(3891, 4338)(8301, 8474)(8582, 8949)(9270, 9606)(9687, 9955)(9989, 10072)(11061, 11662)(12096, 12282)(12402, 12772)(12888, 13432)(17267, 17441)(17550, 19050)(20033, 20628)(20701, 20827)(21053, 21238)(21355, 21727)(21842, 22287)(1864929, 1865374)(1865490, 1865859)(1865979, 1866164)(1866390, 1866516)(1867376, 1867567)(1868553, 1868635)(1869…
Hanseniaspora osmophila strain AWRI3579 Hanseniaspora_osmophila_AWRI3579_scaffold284, whole genome shotgun sequence	LPNM01000013	56408	Hanseniaspora osmophila	29832	Hanseniaspora	34365	Saccharomycodaceae	4892	Saccharomycetales	4891	Saccharomycetes	4890	Ascomycota	4751	Fungi	2759	Eukaryota	11111	(358, 698)(869, 994)(4317, 4759)(4881, 5250)(5792, 5954)(5962, 6597)(7994, 8066)(8335, 8419)(8461, 8793)(9145, 9491)(9609, 9786)(13115, 13557)(13679, 14048)(14590, 14752)(14760, 15330)(16163, 16575)(16697, 17066)(17608, 17770)(17778, 18180)(18193, 18413)(19810, 19882)(20151, 20235)(20277, 20382)(21357, 21534)(21652, 21998)(22350, 22682)(22724, 22808)(23077, 23149)(24546, 25181)(25189, 25351)(2589…
Cyberlindnera jadinii NBRC 0988 DNA, chromosome: 2, whole genome shotgun sequence	DG000066	4903	Cyberlindnera jadinii	604195	Cyberlindnera	115784	Phaffomycetaceae	4892	Saccharomycetales	4891	Saccharomycetes	4890	Ascomycota	4751	Fungi	2759	Eukaryota	11070	(1867737, 1868126)(2088936, 2089476)(2089590, 2089768)(2110762, 2111303)(2111424, 2111793)(2112330, 2112492)(2112500, 2113135)(2114362, 2114749)(2137744, 2138285)(2138406, 2138775)(2139312, 2139474)(2139482, 2140117)(2141344, 2141417)(2141470, 2141731)(2141814, 2142147)(2142165, 2142843)(2142957, 2143135)(2151010, 2151551)(2151672, 2152041)(2152578, 2152740)(2152748, 2153383)(2177449, 2177990)(21…
Schizosaccharomyces pombe chromosome III, complete sequence	NC_003421	4896	Schizosaccharomyces pombe	4895	Schizosaccharomyces	4894	Schizosaccharomycetaceae	34346	Schizosaccharomycetales	147554	Schizosaccharomycetes	4890	Ascomycota	4751	Fungi	2759	Eukaryota	11007	(42, 1094)(1214, 1391)(6313, 6855)(6985, 7354)(7532, 7655)(7996, 8116)(8163, 8741)(10419, 10501)(10534, 10864)(10912, 11247)(11588, 11964)(12084, 12261)(17183, 17725)(17855, 18224)(18402, 18525)(18866, 18986)(19033, 19611)(21289, 21371)(21404, 21734)(21782, 22117)(22458, 22834)(22954, 23131)(814809, 814903)(2440993, 2441170)(2441290, 2441666)(2442007, 2442342)(2442390, 2442720)(2442753, 2442835)(…
Emergomyces orientalis strain 5z489 scaffold77, whole genome shotgun sequence	MOWL01000077	1972497	Emergomyces orientalis	1955773	Emergomyces	299071	Ajellomycetaceae	33183	Onygenales	147545	Eurotiomycetes	4890	Ascomycota	4751	Fungi	2759	Eukaryota	10785	(102, 219)(236, 436)(754, 900)(2178, 2398)(2410, 2812)(2820, 2972)(3510, 3879)(4000, 4541)(7211, 7390)(7507, 8195)(8213, 8330)(8347, 8546)(10295, 10515)(10527, 10929)(10937, 11089)(11627, 11996)(12117, 12658)(15328, 15507)(15624, 16312)(16330, 16447)(16464, 16663)(18412, 18632)(18644, 19046)(19054, 19206)(19744, 20113)(20234, 20775)(23444, 23623)(23740, 24428)(24446, 24563)(24580, 24779)(26528, 2…
Schizosaccharomyces japonicus yFS275 unplaced genomic scaffold supercont5.3, whole genome shotgun sequence	NW_011627862	4897	Schizosaccharomyces japonicus	4895	Schizosaccharomyces	4894	Schizosaccharomycetaceae	34346	Schizosaccharomycetales	147554	Schizosaccharomycetes	4890	Ascomycota	4751	Fungi	2759	Eukaryota	10717	(1704, 2245)(2366, 2752)(3228, 3464)(3472, 4089)(5970, 6302)(6641, 7014)(7131, 7307)(10205, 10760)(10881, 11258)(11846, 11966)(11974, 12584)(14464, 14796)(15019, 15503)(15620, 15795)(18722, 19263)(19384, 19765)(20358, 20478)(20486, 21104)(22966, 23299)(23638, 24012)(26962, 27495)(27613, 27984)(28126, 28303)(28441, 28671)(28679, 29288)(31095, 31429)(31652, 32141)(32260, 32436)(1483388, 1483476)
Phytophthora infestans T30-4 supercont1.203 genomic scaffold, whole genome shotgun sequence	NW_003303556	4787	Phytophthora infestans	4783	Phytophthora	NA	NA	4776	Peronosporales	4762	Oomycetes	NA	NA	NA	NA	2759	Eukaryota	10446	(9251, 9317)(9430, 9496)(10174, 10240)(34825, 34891)(35005, 35071)(35573, 35641)(35755, 35827)(36538, 36611)(37109, 37175)(40894, 40960)(41074, 41140)(41638, 41704)(41818, 41884)(44165, 44229)(44727, 44793)(45669, 45730)(46228, 46294)(48296, 48362)(48476, 48542)(49040, 49106)(49220, 49286)(49784, 49850)(50525, 50591)(53643, 53709)(53823, 53889)(54387, 54453)(55127, 55189)(55687, 55753)(55860, 559…
Saccharomyces sp. 'boulardii' strain unique28 chromosome XVI, whole genome shotgun sequence	CM003570	252598	Saccharomyces sp. 'boulardii'	4930	Saccharomyces	4893	Saccharomycetaceae	4892	Saccharomycetales	4891	Saccharomycetes	4890	Ascomycota	4751	Fungi	2759	Eukaryota	10414	(2896, 3093)(4568, 4640)(56814, 57127)(73866, 73948)(103775, 104017)(108873, 109196)(109770, 110129)(118737, 118881)(122968, 123134)(332819, 333127)(334449, 334559)(336801, 338754)(409442, 409539)(436057, 436212)(553596, 553907)(682511, 682819)(769611, 769919)(771241, 771351)(773593, 775546)(818635, 818811)(838335, 840288)(842530, 842640)(843962, 844270)(863644, 863705)(932225, 932297)(933772, 93…
Absidia repens strain NRRL 1336 BCR42scaffold_67, whole genome shotgun sequence	MCGE01000067	90262	Absidia repens	4828	Absidia	4851	Cunninghamellaceae	4827	Mucorales	NA	NA	1913637	Mucoromycota	4751	Fungi	2759	Eukaryota	10126	(115, 516)(631, 1011)(1137, 1265)(1547, 1699)(1749, 2295)(3742, 3811)(4232, 4473)(4937, 5288)(5384, 5572)(10484, 10885)(11000, 11380)(11506, 11634)(11916, 12068)(12118, 12664)(13471, 13556)(14109, 14178)(14601, 14843)(15308, 15661)(15757, 15945)(20885, 21286)(21401, 21781)(21907, 22035)(22317, 22469)(22519, 23065)(23873, 23958)(24513, 24582)(25005, 25247)(25712, 26065)(26161, 26349)(31486, 31887)…
Reticulascus tulasneorum strain NRRL18230 unitig_45, whole genome shotgun sequence	LSAX01000015	1028407	Reticulascus tulasneorum	1028406	Reticulascus	1028405	Reticulascaceae	1028384	Glomerellales	147550	Sordariomycetes	4890	Ascomycota	4751	Fungi	2759	Eukaryota	10078	(717, 889)(1007, 1374)(1712, 1828)(1845, 2044)(2125, 2385)(4121, 4328)(4347, 4488)(5035, 5200)(5526, 5730)(5849, 6191)(6410, 6609)(9235, 9407)(9525, 9893)(10231, 10347)(10364, 10563)(10644, 10904)(12641, 12848)(12867, 13008)(13555, 13720)(14046, 14250)(14369, 14711)(14930, 15129)(17755, 17927)(18045, 18413)(18751, 18867)(18884, 19083)(19164, 19424)(21161, 21368)(21387, 21528)(22075, 22240)(22566,…
Nannizzia gypsea CBS 118893 supercont1.5 genomic scaffold, whole genome shotgun sequence	NW_003345197	63402	Nannizzia gypsea	1915381	Nannizzia	34384	Arthrodermataceae	33183	Onygenales	147545	Eurotiomycetes	4890	Ascomycota	4751	Fungi	2759	Eukaryota	9760	(1946486, 1946663)(1946777, 1947263)(1947483, 1947600)(1947617, 1947816)(1949608, 1950244)(1950269, 1950399)(1950943, 1951312)(1951433, 1951974)(1955789, 1955906)(1955923, 1956122)(1957913, 1958549)(1958574, 1958704)(1959285, 1959616)(1959737, 1960278)(1962655, 1962832)(1962946, 1963432)(1963650, 1963767)(1963784, 1963983)(1965854, 1966384)(1966433, 1966566)(1967106, 1967475)(1967596, 1968137)(19…
Paracoccidioides lutzii Pb01 unplaced genomic scaffold supercont2.7, whole genome shotgun sequence	NW_015440953	1048829	Paracoccidioides lutzii	38946	Paracoccidioides	NA	NA	33183	Onygenales	147545	Eurotiomycetes	4890	Ascomycota	4751	Fungi	2759	Eukaryota	9743	(484950, 485080)(485105, 485240)(485778, 486147)(486268, 486808)(489549, 489725)(489842, 490530)(490548, 490665)(490682, 490881)(492658, 492878)(492890, 493292)(493317, 493452)(493990, 494359)(494480, 495020)(497760, 497936)(498053, 498741)(498759, 498876)(498893, 499092)(500869, 501089)(501101, 501503)(501528, 501663)(502201, 502570)(502691, 503231)(505972, 506148)(506265, 506953)(506971, 507088…
Phytophthora infestans T30-4 supercont1.65 genomic scaffold, whole genome shotgun sequence	NW_003303694	4787	Phytophthora infestans	4783	Phytophthora	NA	NA	4776	Peronosporales	4762	Oomycetes	NA	NA	NA	NA	2759	Eukaryota	9451	(825, 895)(4312, 4394)(10454, 10534)(13193, 13255)(36340, 36422)(38126, 38196)(39896, 39978)(41671, 41753)(43462, 43544)(45271, 45341)(47041, 47123)(51417, 51517)(53124, 53191)(54882, 54964)(56684, 56763)(58350, 58432)(66711, 66793)(71866, 71948)(75261, 75343)(76939, 77021)(78630, 78712)(80316, 80398)(83837, 83919)(85532, 85614)(87334, 87416)(89032, 89111)(90697, 90779)(92387, 92466)(94077, 94159…
Colletotrichum higginsianum IMI 349063 chromosome 7 map unlocalized, whole genome shotgun sequence	NW_017263919	80884	Colletotrichum higginsianum	5455	Colletotrichum	681950	Glomerellaceae	1028384	Glomerellales	147550	Sordariomycetes	4890	Ascomycota	4751	Fungi	2759	Eukaryota	9434	(227, 426)(443, 560)(779, 1266)(1383, 1556)(4361, 4901)(5020, 5389)(5937, 6078)(6097, 6304)(8063, 8337)(8418, 8617)(8634, 8750)(8969, 9456)(9573, 9746)(12506, 13046)(13165, 13534)(14082, 14223)(14242, 14449)(16207, 16481)(16562, 16761)(16778, 16894)(17113, 17600)(17717, 17890)(20715, 21255)(21374, 21743)(22291, 22432)(22451, 22658)(24417, 24691)(24772, 24971)(24988, 25104)(25323, 25810)(25927, 26…
Sclerotinia sclerotiorum 1980 scaffold_35 genomic scaffold, whole genome shotgun sequence	NW_001820801	5180	Sclerotinia sclerotiorum	5179	Sclerotinia	28983	Sclerotiniaceae	5178	Helotiales	147548	Leotiomycetes	4890	Ascomycota	4751	Fungi	2759	Eukaryota	9401	(648, 822)(939, 1426)(1646, 1763)(1780, 1979)(3645, 3781)(4185, 4587)(4594, 4746)(5280, 5445)(5759, 5966)(6283, 6383)(6746, 6946)(11126, 11300)(11417, 11904)(12124, 12241)(12258, 12457)(14123, 14259)(14663, 15065)(15072, 15224)(15758, 15923)(16237, 16444)(16761, 16861)(17224, 17424)(21604, 21778)(21895, 22382)(22602, 22719)(22736, 22936)(24607, 24743)(25148, 25550)(25557, 25709)(26245, 26410)(267…
Reticulascus tulasneorum strain NRRL18230 unitig_15, whole genome shotgun sequence	LSAX01000034	1028407	Reticulascus tulasneorum	1028406	Reticulascus	1028405	Reticulascaceae	1028384	Glomerellales	147550	Sordariomycetes	4890	Ascomycota	4751	Fungi	2759	Eukaryota	9284	(968, 1175)(1194, 1334)(1567, 1760)(1877, 2040)(2360, 2561)(2679, 3020)(3238, 3438)(6058, 6230)(6348, 6716)(7053, 7169)(7186, 7385)(7466, 7726)(9461, 9668)(9687, 9827)(10374, 10539)(10865, 11069)(11188, 11530)(11749, 11948)(14569, 14741)(14857, 15224)(15560, 15676)(15693, 16232)(17894, 18152)(18539, 18731)(18850, 19015)(19339, 19544)(19663, 20000)(20218, 20416)(23032, 23204)(23320, 23687)(24023, …
Aureococcus anophagefferens unplaced genomic scaffold AURANscaffold_11, whole genome shotgun sequence	NW_008705571	44056	Aureococcus anophagefferens	44055	Aureococcus	NA	NA	54409	Pelagomonadales	35675	Pelagophyceae	NA	NA	NA	NA	2759	Eukaryota	9203	(93083, 93506)(97032, 97327)(98810, 98968)(99172, 99343)(135728, 136046)(137420, 137831)(139334, 139906)(140983, 141140)(318183, 318480)(322210, 322505)(324042, 324284)(324422, 324593)(360176, 360347)(360485, 360844)(362255, 362550)(365702, 366162)(542203, 542374)(542512, 542863)(544289, 544584)(546736, 546997)(595500, 595940)(599366, 599693)(599988, 600347)(600485, 600656)(670453, 670936)(672524…
Melampsora larici-populina 98AG31 unplaced genomic scaffold MELLAscaffold_34, whole genome shotgun sequence	NW_006768798	203908	Melampsora larici-populina	5260	Melampsora	5259	Melampsoraceae	5258	Pucciniales	162484	Pucciniomycetes	5204	Basidiomycota	4751	Fungi	2759	Eukaryota	9201	(900413, 900955)(901076, 901407)(902171, 902396)(918259, 918552)(933689, 934034)(934154, 934330)(939548, 940090)(940211, 940578)(941335, 941486)(941706, 941897)(950527, 950838)(950958, 951134)(956971, 957513)(957634, 958001)(958759, 958910)(959130, 959201)(968385, 968696)(968816, 968992)(974439, 974981)(975102, 975469)(976227, 976378)(976598, 976789)(978196, 978267)(978665, 978913)(979361, 979706…
Saccharomyces paradoxus strain UFRJ50816 chromosome XIII, complete sequence	CP020305	27291	Saccharomyces paradoxus	4930	Saccharomyces	4893	Saccharomycetaceae	4892	Saccharomycetales	4891	Saccharomycetes	4890	Ascomycota	4751	Fungi	2759	Eukaryota	9015	(5528, 5600)(65174, 65454)(65797, 66077)(66114, 66201)(72381, 72559)(167573, 167746)(198879, 200843)(204774, 204976)(277738, 277820)(287816, 289780)(290503, 290703)(378258, 378563)(396476, 396758)(420035, 420168)(690903, 692861)(693584, 693784)(696978, 697260)(765140, 765422)(864155, 864227)
Colletotrichum higginsianum IMI 349063 chromosome 7 map unlocalized, whole genome shotgun sequence	NW_017263920	80884	Colletotrichum higginsianum	5455	Colletotrichum	681950	Glomerellaceae	1028384	Glomerellales	147550	Sordariomycetes	4890	Ascomycota	4751	Fungi	2759	Eukaryota	8974	(72, 559)(778, 894)(911, 1110)(1191, 1465)(3224, 3431)(3450, 3591)(4139, 4508)(4627, 5167)(7950, 8123)(8240, 8727)(8946, 9062)(9079, 9278)(9359, 9633)(11392, 11599)(11618, 11759)(12307, 12676)(12795, 13335)(16141, 16314)(16431, 16918)(17137, 17253)(17270, 17469)(17550, 17824)(19583, 19790)(19809, 19950)(20498, 20867)(20986, 21526)(24332, 24505)(24622, 25109)(25328, 25444)(25461, 25660)(25741, 260…
Paracoccidioides lutzii Pb01 unplaced genomic scaffold supercont2.72, whole genome shotgun sequence	NW_015441018	1048829	Paracoccidioides lutzii	38946	Paracoccidioides	NA	NA	33183	Onygenales	147545	Eurotiomycetes	4890	Ascomycota	4751	Fungi	2759	Eukaryota	8950	(3, 456)(577, 946)(1502, 1624)(4062, 4261)(4278, 4395)(4413, 5101)(5219, 5395)(10031, 10166)(10191, 10593)(10605, 10825)(12818, 12935)(13167, 13383)(13430, 14016)(14133, 14309)(17050, 17399)(17727, 18096)(18633, 18768)(18793, 19033)(22730, 23174)(55349, 55694)(56232, 56367)(56392, 56794)(56806, 57026)(58803, 59002)(59019, 59136)(59154, 59842)(59959, 60135)(62905, 63445)(66523, 66739)(99573, 99942)
Komagataella pastoris strain ATCC 28485 clone SC4 genomic sequence	CP014591	4922	Komagataella pastoris	460517	Komagataella	115784	Phaffomycetaceae	4892	Saccharomycetales	4891	Saccharomycetes	4890	Ascomycota	4751	Fungi	2759	Eukaryota	8838	(2547, 2718)(2800, 3139)(3245, 4037)(4921, 5097)(5230, 5459)(5910, 6010)(6035, 6397)(6466, 6861)(10101, 10272)(10354, 10693)(10799, 11591)(12475, 12651)(12784, 13013)(13464, 13564)(13589, 13951)(14020, 14415)(17653, 17824)(17906, 18245)(18351, 19140)(20023, 20199)(20331, 20560)(21007, 21107)(21132, 21491)(21560, 21952)(25294, 25633)(25738, 26528)
Blastocystis hominis, Singapore isolate B (sub-type 7) whole genome shotgun sequence assembly, scaffold_18	NW_013171825	12968	Blastocystis hominis	12967	Blastocystis	NA	NA	NA	NA	NA	NA	NA	NA	NA	NA	2759	Eukaryota	8734	(233819, 233916)(324802, 324898)(326514, 326782)(327093, 327471)(327622, 327746)(328267, 328476)(328620, 328793)(329935, 329995)(330417, 330890)(331122, 331449)(337748, 337838)(339586, 339854)(340165, 340543)(340694, 340818)(341339, 341548)(341692, 341890)(343007, 343067)(343487, 343960)(344193, 344520)(349478, 349568)(351449, 351903)(352029, 352407)(352558, 352682)(353215, 353425)(353569, 353767…
Catenaria anguillulae PL171 BCR44scaffold_80, whole genome shotgun sequence	MCFL01000080	109876	Catenaria anguillulae	109875	Catenaria	109872	Catenariaceae	4805	Blastocladiales	451460	Blastocladiomycetes	451459	Blastocladiomycota	4751	Fungi	2759	Eukaryota	8673	(72087, 72269)(72339, 72736)(73125, 73460)(73513, 73611)(73714, 73983)(75510, 76050)(76112, 76267)(76797, 77166)(77300, 77837)(85656, 85838)(85908, 86305)(86694, 87029)(87082, 87180)(87283, 87552)(89079, 89619)(89681, 89836)(90366, 90735)(90869, 91406)(99137, 99319)(99389, 99786)(100175, 100510)(100562, 100660)(100763, 101032)(102554, 103094)(103156, 103311)(103842, 104211)(104345, 104882)
Leptosphaeria maculans JN3 SuperContig_19_v2	NW_003533867	5022	Leptosphaeria maculans	5021	Leptosphaeria	34374	Leptosphaeriaceae	92860	Pleosporales	147541	Dothideomycetes	4890	Ascomycota	4751	Fungi	2759	Eukaryota	8672	(700537, 700632)(1006441, 1006503)(1031041, 1031103)(1059905, 1060016)(1061702, 1061764)(1062871, 1063151)(1075155, 1075285)(1076675, 1076742)(1078639, 1078701)(1086755, 1086817)(1087924, 1088204)(1093089, 1093338)(1094162, 1094273)(1095959, 1096021)(1096645, 1096760)(1101921, 1102273)(1104144, 1104280)(1105964, 1106163)(1106517, 1107013)(1107119, 1107293)(1110711, 1111250)(1111372, 1111739)(1112…
Saccharina japonica cultivar Ja scaffold2915, whole genome shotgun sequence	JXRI01002843	88149	Saccharina japonica	309357	Saccharina	33636	Laminariaceae	2886	Laminariales	NA	NA	2870	Phaeophyceae	NA	NA	2759	Eukaryota	8645	(3, 268)(389, 753)(1271, 1446)(1483, 2028)(3969, 4036)(4417, 4676)(5060, 5162)(5234, 5343)(5504, 5673)(9311, 9838)(9962, 10333)(10884, 11019)(11121, 11666)(11726, 11807)(11975, 12051)(12583, 12789)(12793, 12942)(14115, 14246)(14250, 14365)(14430, 15029)(16776, 17236)(17395, 17497)(17604, 17971)(18080, 18257)(18358, 18659)(19322, 19769)(19851, 20026)(20590, 21139)(21301, 21670)(22661, 22785)(23055…
Melampsora larici-populina 98AG31 unplaced genomic scaffold MELLAscaffold_72, whole genome shotgun sequence	NW_006768836	203908	Melampsora larici-populina	5260	Melampsora	5259	Melampsoraceae	5258	Pucciniales	162484	Pucciniomycetes	5204	Basidiomycota	4751	Fungi	2759	Eukaryota	8591	(10371, 10562)(10782, 10933)(11691, 12058)(12179, 12721)(32297, 32473)(32593, 32904)(42004, 42180)(42300, 42611)(51220, 51411)(51631, 51782)(52540, 52907)(53028, 53570)(60337, 60513)(60633, 60978)(61426, 61674)(62071, 62142)(63548, 63739)(63959, 64110)(70904, 71080)(71200, 71545)(75092, 75163)(76570, 76761)(76981, 77132)(77890, 78257)(78378, 78920)(94688, 94864)(94984, 95329)(95777, 96025)(97900,…
Paracoccidioides brasiliensis Pb18 unplaced genomic scaffold supercont2.8, whole genome shotgun sequence	NW_011371365	121759	Paracoccidioides brasiliensis	38946	Paracoccidioides	NA	NA	33183	Onygenales	147545	Eurotiomycetes	4890	Ascomycota	4751	Fungi	2759	Eukaryota	8564	(607690, 608230)(608350, 608719)(609257, 609392)(609417, 609819)(609831, 610051)(611832, 612031)(612048, 612165)(612183, 612871)(612987, 613163)(615909, 616448)(616569, 616938)(617476, 617611)(617636, 618038)(618050, 618270)(620051, 620250)(620267, 620384)(620402, 621090)(621207, 621383)(624082, 624622)(624743, 625112)(625650, 625785)(625810, 626212)(626224, 626444)(628226, 628425)(628442, 628559…
Saccharomyces kluyveri NRRL Y-12651 chromosome H, whole genome shotgun sequence	CM000694	4934	Lachancea kluyveri	300275	Lachancea	4893	Saccharomycetaceae	4892	Saccharomycetales	4891	Saccharomycetes	4890	Ascomycota	4751	Fungi	2759	Eukaryota	8548	(338295, 338538)(432445, 432691)(949302, 949557)(1189780, 1189856)(1220795, 1220971)(1221088, 1221437)(1221729, 1222122)(1223406, 1223581)(1223698, 1224047)(1224402, 1224735)(1224778, 1224861)(1225129, 1225203)(1226545, 1227168)(1227225, 1227357)(1227892, 1228261)(1228383, 1228825)(1232061, 1232237)(1232354, 1232703)(1233058, 1233391)(1233434, 1233517)(1233785, 1233859)(1235201, 1235824)(1235881,…
Rhizoclosmatium globosum strain JEL800 BCR33scaffold_275, whole genome shotgun sequence	MCGO01000275	329046	Rhizoclosmatium globosum	109967	Rhizoclosmatium	1352827	Chytriomycetaceae	4810	Chytridiales	451435	Chytridiomycetes	4761	Chytridiomycota	4751	Fungi	2759	Eukaryota	8526	(3046, 3223)(3343, 3688)(3980, 4081)(4127, 4394)(7164, 7701)(7794, 7909)(8154, 8320)(8444, 8826)(8946, 9391)(15429, 15606)(15726, 16071)(16363, 16464)(16510, 16777)(19547, 20084)(20177, 20292)(20537, 20703)(20827, 21209)(21329, 21774)(27810, 27987)(28107, 28452)(28744, 28845)(28891, 29158)(31923, 32460)(32553, 32668)(32913, 33079)(33203, 33585)(33705, 34150)(40573, 40750)(40870, 41215)(41507, 416…
Agaricus bisporus var. bisporus H97 unplaced genomic scaffold AGABI2scaffold_10, whole genome shotgun sequence	NW_006267345	5341	Agaricus bisporus	5340	Agaricus	5339	Agaricaceae	5338	Agaricales	155619	Agaricomycetes	5204	Basidiomycota	4751	Fungi	2759	Eukaryota	8523	(1586126, 1586668)(1611854, 1612008)(1612037, 1612126)(1613590, 1614175)(1614183, 1614345)(1614581, 1614754)(1614871, 1615263)(1615375, 1615916)(1619194, 1619366)(1619487, 1620165)(1620265, 1620517)(1620896, 1620984)(1622441, 1622615)(1622627, 1623024)(1623032, 1623193)(1623428, 1623600)(1623717, 1624108)(1624219, 1624759)(1627591, 1627763)(1627884, 1628224)(1628669, 1629046)(1629305, 1629394)(16…
Penicillium capsulatum strain LiaoWQ-2011 unitig_17, whole genome shotgun sequence	JPLR01000001	69766	Penicillium capsulatum	5073	Penicillium	1131492	Aspergillaceae	5042	Eurotiales	147545	Eurotiomycetes	4890	Ascomycota	4751	Fungi	2759	Eukaryota	8482	(1377, 1551)(1668, 2036)(2374, 2490)(2507, 2706)(3117, 3188)(4410, 5034)(5054, 5201)(5425, 5608)(5742, 6111)(6232, 6773)(9322, 9496)(9613, 9981)(10319, 10435)(10452, 10651)(11062, 11133)(12356, 12980)(13000, 13147)(13371, 13554)(13689, 14058)(14179, 14720)(17267, 17441)(17558, 17926)(18264, 18380)(18397, 18596)(19007, 19078)(20302, 20926)(20946, 21093)(21317, 21500)(21633, 22002)(22123, 22664)(18…
Candida tropicalis MYA-3404 supercont3.10, whole genome shotgun sequence	NW_003020039	5482	Candida tropicalis	1535326	Candida	766764	Debaryomycetaceae	4892	Saccharomycetales	4891	Saccharomycetes	4890	Ascomycota	4751	Fungi	2759	Eukaryota	8448	(394671, 394747)(397216, 397391)(397508, 397857)(398198, 398531)(398928, 399006)(400181, 400818)(400863, 400988)(401266, 401382)(407070, 407245)(407362, 407711)(408052, 408385)(408782, 408860)(410035, 410672)(410717, 410842)(411120, 411236)(411370, 411739)(411857, 412398)(415260, 415336)(417806, 417981)(418098, 418447)(418788, 419121)(419518, 419596)(420771, 421408)(421453, 421578)(421856, 421972…
Saccharomyces cerevisiae S288c chromosome II, complete sequence	NC_001134	4932	Saccharomyces cerevisiae	4930	Saccharomyces	4893	Saccharomycetaceae	4892	Saccharomycetales	4891	Saccharomycetes	4890	Ascomycota	4751	Fungi	2759	Eukaryota	8313	(3048, 3245)(4095, 4210)(9093, 9401)(29644, 29952)(31274, 31384)(33626, 35579)(221030, 221350)(224049, 224250)(224965, 226932)(259578, 259909)(262588, 262789)(263507, 265494)(327069, 327371)
Colletotrichum higginsianum IMI 349063 chromosome 7 map unlocalized, whole genome shotgun sequence	NW_017263921	80884	Colletotrichum higginsianum	5455	Colletotrichum	681950	Glomerellaceae	1028384	Glomerellales	147550	Sordariomycetes	4890	Ascomycota	4751	Fungi	2759	Eukaryota	8307	(220, 588)(1136, 1277)(1296, 1503)(3260, 3534)(3615, 3814)(3831, 3947)(4166, 4653)(4770, 4943)(7749, 8289)(8408, 8777)(9325, 9466)(9485, 9692)(11451, 11725)(11806, 12005)(12022, 12138)(12357, 12844)(12961, 13134)(15913, 16453)(16572, 16941)(17489, 17630)(17649, 17856)(19614, 19888)(19969, 20168)(20185, 20301)(20519, 21006)(21123, 21296)(24073, 24613)(24732, 25103)(25808, 26198)
Saccharomyces paradoxus strain UFRJ50816 chromosome VIII, complete sequence	CP020300	27291	Saccharomyces paradoxus	4930	Saccharomyces	4893	Saccharomycetaceae	4892	Saccharomycetales	4891	Saccharomycetes	4890	Ascomycota	4751	Fungi	2759	Eukaryota	8303	(51384, 51465)(74157, 74437)(119546, 121510)(121589, 121869)(122336, 122451)(135344, 135624)(223851, 225815)(274740, 274858)(385570, 385812)(385820, 386017)(432341, 432946)(460322, 462286)(463009, 463209)
Hortaea werneckii EXF-2000 unitig_665, whole genome shotgun sequence	MUNK01000304	91943	Hortaea werneckii	91942	Hortaea	NA	NA	5014	Dothideales	147541	Dothideomycetes	4890	Ascomycota	4751	Fungi	2759	Eukaryota	8266	(91, 267)(497, 637)(648, 1047)(1059, 1279)(2935, 3134)(3151, 3268)(3607, 3975)(4092, 4266)(7280, 7821)(7942, 8333)(8855, 8996)(9007, 9406)(9418, 9638)(11297, 11496)(11513, 11630)(11969, 12337)(12454, 12628)(15643, 16184)(16305, 16696)(17218, 17359)(17370, 17769)(17781, 18001)(19659, 19858)(19875, 19992)(20331, 20699)(20816, 20990)(23995, 24536)(24657, 25048)(25569, 25709)(25720, 25991)
Rhizopus oryzae RA 99-880 supercont3.6 genomic scaffold, whole genome shotgun sequence	CH476737	936053	Rhizopus delemar	4842	Rhizopus	1344955	Rhizopodaceae	4827	Mucorales	NA	NA	1913637	Mucoromycota	4751	Fungi	2759	Eukaryota	8258	(1997468, 1997535)(2038939, 2039482)(2039604, 2039986)(2040499, 2040614)(2040711, 2041255)(2042674, 2042743)(2042802, 2043101)(2043164, 2043406)(2043864, 2044142)(2075799, 2076342)(2076464, 2076846)(2077359, 2077474)(2077571, 2078115)(2079534, 2079603)(2079662, 2079961)(2080024, 2080266)(2080724, 2081002)(2081183, 2081358)(2083882, 2084199)(2106906, 2107223)(2338004, 2338548)(2338645, 2338760)(23…
Kluyveromyces thermotolerans strain CBS 6340 chromosome H complete sequence	NC_013084	381046	Lachancea thermotolerans	300275	Lachancea	4893	Saccharomycetaceae	4892	Saccharomycetales	4891	Saccharomycetes	4890	Ascomycota	4751	Fungi	2759	Eukaryota	8161	(1011883, 1011957)(1129374, 1129816)(1129938, 1130307)(1130842, 1130974)(1131019, 1131654)(1134575, 1135017)(1135139, 1135508)(1136043, 1136175)(1136220, 1136855)(1138188, 1138262)(1138530, 1138613)(1138656, 1138989)(1139325, 1139693)(1139810, 1139987)(1143081, 1143523)(1143645, 1144014)(1144549, 1144681)(1144726, 1145361)(1146694, 1146768)(1147036, 1147119)(1147162, 1147495)(1147831, 1148199)(11…
Kockovaella imperatae strain NRRL Y-17943 BD324scaffold_33, whole genome shotgun sequence	NBSH01000033	4999	Kockovaella imperatae	4998	Kockovaella	1910893	Cuniculitremaceae	5234	Tremellales	155616	Tremellomycetes	5204	Basidiomycota	4751	Fungi	2759	Eukaryota	8155	(138, 760)(780, 942)(1203, 1352)(1460, 1842)(1963, 2504)(4833, 5012)(5128, 5496)(5836, 6509)(6579, 6641)(7852, 8474)(8494, 8656)(8917, 9066)(9174, 9556)(9677, 10218)(12547, 12726)(12842, 13210)(13550, 14223)(14293, 14355)(15566, 16188)(16208, 16370)(16631, 16780)(16888, 17270)(17391, 17932)
Saccharomyces cerevisiae S288c chromosome XIV, complete sequence	NC_001146	4932	Saccharomyces cerevisiae	4930	Saccharomyces	4893	Saccharomycetaceae	4892	Saccharomycetales	4891	Saccharomycetes	4890	Ascomycota	4751	Fungi	2759	Eukaryota	8129	(2630, 2827)(4302, 4374)(96630, 98597)(99312, 99513)(102212, 102523)(519163, 519476)(522175, 522358)(523073, 525042)(562056, 564009)(566251, 566361)(567684, 567992)(632018, 632110)(680391, 680518)(726634, 726946)
Reticulascus tulasneorum strain NRRL18230 unitig_46, whole genome shotgun sequence	LSAX01000036	1028407	Reticulascus tulasneorum	1028406	Reticulascus	1028405	Reticulascaceae	1028384	Glomerellales	147550	Sordariomycetes	4890	Ascomycota	4751	Fungi	2759	Eukaryota	8066	(193, 396)(721, 886)(1433, 1574)(1593, 1800)(3537, 3797)(3878, 4077)(4094, 4210)(4548, 4916)(5034, 5206)(7832, 8031)(8250, 8592)(8711, 8915)(9241, 9405)(9934, 10138)(10256, 10598)(10817, 11016)(13642, 13814)(13932, 14300)(14638, 14754)(14771, 14970)(15051, 15311)(17048, 17255)(17274, 17415)(17962, 18127)(18452, 18656)(18775, 19117)(19336, 19535)(22157, 22329)(22447, 22815)(23153, 23269)(23286, 23…
Tilletia indica strain PSWKBGH_1 scaffold286_size22153, whole genome shotgun sequence	MAPW01000285	43049	Tilletia indica	13289	Tilletia	5279	Tilletiaceae	62916	Tilletiales	452283	Exobasidiomycetes	5204	Basidiomycota	4751	Fungi	2759	Eukaryota	8012	(1984, 2160)(2276, 2960)(2981, 3096)(3113, 3438)(5151, 5785)(5830, 5945)(6173, 6357)(6485, 6856)(6977, 7519)(10287, 10463)(10579, 11263)(11284, 11399)(11416, 11740)(13448, 14082)(14127, 14242)(14474, 14658)(14784, 15155)(15276, 15818)(18587, 18763)(18879, 19563)(19584, 19699)(19716, 20041)(21754, 22152)
Saccharomyces paradoxus strain UFRJ50816 chromosome X, complete sequence	CP020302	27291	Saccharomyces paradoxus	4930	Saccharomyces	4893	Saccharomycetaceae	4892	Saccharomycetales	4891	Saccharomycetes	4890	Ascomycota	4751	Fungi	2759	Eukaryota	7985	(102818, 103102)(103351, 103575)(191275, 191555)(341711, 341974)(361481, 361740)(364716, 365276)(406173, 406373)(407096, 409060)(420853, 421132)(421168, 421275)(504911, 505192)(512837, 513117)(521576, 521855)(524685, 526649)(527372, 527572)(530252, 530532)(614298, 614562)
Fragilariopsis cylindrus CCMP1102 unplaced genomic scaffold FRACYscaffold_78, whole genome shotgun sequence	KV784430	186039	Fragilariopsis cylindrus	186035	Fragilariopsis	33852	Bacillariaceae	33851	Bacillariales	33849	Bacillariophyceae	2836	Bacillariophyta	NA	NA	2759	Eukaryota	7968	(79338, 79702)(80237, 80348)(80437, 80594)(80710, 80790)(80806, 80999)(82473, 82533)(82927, 83274)(83640, 83975)(84094, 84264)(88694, 89240)(89360, 89724)(90259, 90370)(90459, 90810)(90826, 91019)(92489, 92548)(92940, 93286)(93651, 93987)(94106, 94276)(98947, 99494)(99614, 99978)(100513, 100624)(100713, 100870)(100986, 101066)(101082, 101274)(102748, 102808)(103202, 103548)(103914, 104249)(109147…
Tolypocladium sp. Salcha MEA-2 scf7180000000141.quiver, whole genome shotgun sequence	JPIJ02000043	1355412	Tolypocladium sp. Salcha MEA-2	29909	Tolypocladium	474942	Ophiocordycipitaceae	5125	Hypocreales	147550	Sordariomycetes	4890	Ascomycota	4751	Fungi	2759	Eukaryota	7953	(209, 557)(909, 1010)(1040, 1573)(3252, 3515)(3533, 3674)(4223, 4592)(4711, 5249)(7578, 7751)(7881, 8235)(8573, 8689)(8706, 9246)(10934, 11197)(11215, 11356)(11904, 12273)(12392, 12932)(15262, 15435)(15565, 15919)(16257, 16373)(16390, 16930)(18618, 18881)(18899, 19040)(19588, 19957)(20076, 20616)(22946, 23119)(23249, 23602)(23944, 24060)
Pichia sorbitophila strain CBS 7064 chromosome F complete sequence	FO082054	4920	Millerozyma farinosa	766502	Millerozyma	766764	Debaryomycetaceae	4892	Saccharomycetales	4891	Saccharomycetes	4890	Ascomycota	4751	Fungi	2759	Eukaryota	7946	(376242, 376359)(1379293, 1379735)(1379857, 1380226)(1380368, 1380484)(1380761, 1380886)(1380931, 1381520)(1382890, 1382973)(1383361, 1383694)(1384031, 1384399)(1384518, 1384693)(1387793, 1388235)(1388357, 1388726)(1388868, 1388984)(1389261, 1389386)(1389431, 1390020)(1391390, 1391473)(1391861, 1392194)(1392531, 1392899)(1393018, 1393194)(1395929, 1396371)(1396493, 1396862)(1397004, 1397120)(1397…
Colletotrichum higginsianum IMI 349063 chromosome 7 map unlocalized, whole genome shotgun sequence	NW_017263922	80884	Colletotrichum higginsianum	5455	Colletotrichum	681950	Glomerellaceae	1028384	Glomerellales	147550	Sordariomycetes	4890	Ascomycota	4751	Fungi	2759	Eukaryota	7934	(368, 575)(2335, 2609)(2690, 2889)(2906, 3022)(3241, 3728)(3845, 4018)(6833, 7373)(7492, 7861)(8409, 8550)(8569, 8776)(10535, 10809)(10890, 11089)(11106, 11222)(11441, 11928)(12045, 12218)(15047, 15587)(15706, 16075)(16623, 16764)(16783, 16990)(18749, 19023)(19104, 19303)(19320, 19436)(19655, 20142)(20259, 20432)(23261, 23801)(23920, 24289)(24837, 24978)(24997, 25385)
Kluyveromyces lactis NRRL Y-1140 chromosome D, complete genome	NC_006040	28985	Kluyveromyces lactis	4910	Kluyveromyces	4893	Saccharomycetaceae	4892	Saccharomycetales	4891	Saccharomycetes	4890	Ascomycota	4751	Fungi	2759	Eukaryota	7933	(1118784, 1118872)(1493380, 1493822)(1493944, 1494313)(1494465, 1494588)(1494851, 1494983)(1495028, 1495663)(1497012, 1497086)(1497355, 1497437)(1497480, 1497813)(1498169, 1498518)(1498635, 1498811)(1502100, 1502542)(1502664, 1503033)(1503570, 1503702)(1503747, 1504382)(1505732, 1505806)(1506074, 1506156)(1506199, 1506532)(1506888, 1507237)(1507354, 1507530)(1510811, 1511253)(1511375, 1511744)(15…
Colletotrichum higginsianum IMI 349063 chromosome 7 map unlocalized, whole genome shotgun sequence	NW_017263923	80884	Colletotrichum higginsianum	5455	Colletotrichum	681950	Glomerellaceae	1028384	Glomerellales	147550	Sordariomycetes	4890	Ascomycota	4751	Fungi	2759	Eukaryota	7903	(8, 191)(305, 478)(3284, 3824)(3943, 4312)(4860, 5001)(5020, 5227)(6986, 7260)(7341, 7540)(7557, 7673)(7892, 8379)(8496, 8669)(11475, 12015)(12134, 12503)(13051, 13192)(13211, 13418)(15177, 15451)(15532, 15731)(15748, 15864)(16083, 16570)(16687, 16860)(19689, 20229)(20348, 20717)(21265, 21406)(21425, 21632)(23391, 23665)(23746, 23945)(23962, 24078)(24297, 24784)(24901, 25074)
Colletotrichum higginsianum IMI 349063 chromosome 7 map unlocalized, whole genome shotgun sequence	NW_017263924	80884	Colletotrichum higginsianum	5455	Colletotrichum	681950	Glomerellaceae	1028384	Glomerellales	147550	Sordariomycetes	4890	Ascomycota	4751	Fungi	2759	Eukaryota	7895	(974, 1181)(1200, 1341)(1889, 2258)(2377, 2917)(5723, 5896)(6013, 6500)(6719, 6835)(6852, 7051)(7132, 7406)(9165, 9372)(9391, 9532)(10080, 10449)(10568, 11108)(13914, 14087)(14204, 14691)(14910, 15026)(15043, 15242)(15323, 15597)(17356, 17563)(17582, 17723)(18271, 18640)(18759, 19299)(22103, 22276)(22393, 22880)(23099, 23215)(23232, 23431)(23512, 23786)(25545, 25752)(25771, 25912)
Phytophthora infestans T30-4 supercont1.28 genomic scaffold, whole genome shotgun sequence	NW_003303731	4787	Phytophthora infestans	4783	Phytophthora	NA	NA	4776	Peronosporales	4762	Oomycetes	NA	NA	NA	NA	2759	Eukaryota	7872	(1434535, 1434602)(1437719, 1437786)(1438291, 1438358)(1439425, 1439508)(1440030, 1440097)(1443213, 1443280)(1443785, 1443843)(1444357, 1444424)(1444929, 1444996)(1445501, 1445568)(1446073, 1446140)(1446645, 1446712)(1447217, 1447284)(1447789, 1447856)(1448361, 1448428)(1451571, 1451638)(1454139, 1454206)(1454711, 1454778)(1455274, 1455341)(1458344, 1458402)(1458917, 1458999)(1459495, 1459553)(14…
Fragilariopsis cylindrus CCMP1102 unplaced genomic scaffold FRACYscaffold_14, whole genome shotgun sequence	KV784366	186039	Fragilariopsis cylindrus	186035	Fragilariopsis	33852	Bacillariaceae	33851	Bacillariales	33849	Bacillariophyceae	2836	Bacillariophyta	NA	NA	2759	Eukaryota	7860	(34072, 34242)(34361, 34697)(35063, 35410)(35804, 35864)(37338, 37531)(37547, 37627)(37743, 37900)(37989, 38100)(38635, 38999)(39119, 39664)(217165, 217699)(217832, 218196)(218633, 218744)(218905, 218985)(219001, 219194)(237544, 237785)(238197, 238257)(239740, 239935)(239992, 240293)(240956, 241320)(241453, 241987)(1338857, 1339404)(1339524, 1339888)(1340423, 1340534)(1340623, 1340780)(1340896, 1…
Saccharomyces cerevisiae S288c chromosome V, complete sequence	NC_001137	4932	Saccharomyces cerevisiae	4930	Saccharomyces	4893	Saccharomycetaceae	4892	Saccharomycetales	4891	Saccharomycetes	4890	Ascomycota	4751	Fungi	2759	Eukaryota	7845	(2694, 2891)(4385, 4457)(109845, 109925)(116428, 116966)(135631, 135939)(138221, 138533)(207353, 207440)(312276, 312431)(434530, 434612)(435969, 436277)(443412, 445389)(446104, 446305)(449004, 449320)(449323, 449607)(487834, 488142)(492696, 494489)(495204, 495405)(498084, 498421)(572522, 572594)(574069, 574266)
Komagataella pastoris strain ATCC 28485 clone SC5 genomic sequence	CP014592	4922	Komagataella pastoris	460517	Komagataella	115784	Phaffomycetaceae	4892	Saccharomycetales	4891	Saccharomycetes	4890	Ascomycota	4751	Fungi	2759	Eukaryota	7800	(2083, 2254)(2336, 2669)(2722, 3550)(3580, 3645)(4420, 4592)(4722, 4951)(5394, 5494)(5518, 5876)(5945, 6337)(9446, 9617)(9699, 10038)(10144, 10936)(11820, 11996)(12129, 12358)(12809, 12909)(12934, 13296)(13365, 13760)(16890, 17061)(17143, 17482)(17588, 18379)(19263, 19439)(19572, 19801)(20252, 20352)(20377, 20739)(20808, 21203)
Phytophthora infestans T30-4 supercont1.42 genomic scaffold, whole genome shotgun sequence	NW_003303717	4787	Phytophthora infestans	4783	Phytophthora	NA	NA	4776	Peronosporales	4762	Oomycetes	NA	NA	NA	NA	2759	Eukaryota	7793	(64904, 64978)(71504, 71578)(72312, 72386)(75937, 76011)(76733, 76807)(77536, 77611)(78343, 78417)(79153, 79227)(79958, 80032)(80765, 80839)(81570, 81644)(82376, 82450)(83182, 83256)(83990, 84064)(84797, 84871)(87371, 87445)(88178, 88252)(88985, 89059)(89790, 89864)(90600, 90674)(91406, 91480)(92214, 92288)(93022, 93096)(93830, 93904)(94638, 94712)(95447, 95521)(96255, 96329)(97063, 97137)(98001,…
Melampsora pinitorqua Mpini7 unplaced genomic scaffold scaffold1670433, whole genome shotgun sequence	KE734464	526925	Melampsora pinitorqua	5260	Melampsora	5259	Melampsoraceae	5258	Pucciniales	162484	Pucciniomycetes	5204	Basidiomycota	4751	Fungi	2759	Eukaryota	7770	(1, 1896)(2381, 2605)(2656, 2932)(3365, 3471)(3481, 4004)(4098, 4358)(4472, 4709)(4871, 5416)(6307, 6697)(6837, 10141)
Reticulascus tulasneorum strain NRRL18230 unitig_47, whole genome shotgun sequence	LSAX01000031	1028407	Reticulascus tulasneorum	1028406	Reticulascus	1028405	Reticulascaceae	1028384	Glomerellales	147550	Sordariomycetes	4890	Ascomycota	4751	Fungi	2759	Eukaryota	7754	(2650, 2822)(2938, 3305)(3633, 3735)(3765, 4301)(6031, 6238)(6257, 6398)(6945, 7110)(7434, 7638)(7757, 8099)(8318, 8517)(11142, 11314)(11432, 11800)(12138, 12254)(12271, 12470)(12551, 12811)(14548, 14755)(14774, 14915)(15462, 15627)(15953, 16157)(16276, 16618)(16837, 17036)(19661, 19833)(19951, 20319)(20657, 20773)(20790, 20989)(21070, 21330)(23067, 23274)(23293, 23434)(23981, 24146)(24472, 24676…
Colletotrichum higginsianum IMI 349063 chromosome 7 map unlocalized, whole genome shotgun sequence	NW_017263925	80884	Colletotrichum higginsianum	5455	Colletotrichum	681950	Glomerellaceae	1028384	Glomerellales	147550	Sordariomycetes	4890	Ascomycota	4751	Fungi	2759	Eukaryota	7752	(980, 1187)(1206, 1347)(1895, 2264)(2383, 2923)(5752, 5925)(6042, 6529)(6748, 6864)(6881, 7080)(7161, 7435)(9194, 9401)(9420, 9561)(10109, 10478)(10597, 11137)(13966, 14139)(14256, 14743)(14962, 15078)(15095, 15294)(15375, 15649)(17408, 17615)(17634, 17775)(18323, 18692)(18811, 19351)(22111, 22284)(22401, 22888)(23107, 23223)(23240, 23439)(23520, 23794)(25553, 25759)
Piromyces finnis strain finn BCR36scaffold_27, whole genome shotgun sequence	MCFH01000027	1754191	Piromyces finnis	4821	Piromyces	29007	Neocallimastigaceae	29006	Neocallimastigales	451456	Neocallimastigomycetes	451455	Neocallimastigomycota	4751	Fungi	2759	Eukaryota	7749	(1, 402)(2402, 2976)(3058, 3183)(3466, 3591)(3718, 4087)(4208, 4750)(7576, 7752)(7872, 8219)(8578, 8936)(10936, 11510)(11592, 11717)(12000, 12125)(12252, 12621)(12742, 13284)(16110, 16286)(16406, 16753)(17112, 17470)(19470, 20044)(20126, 20251)(20534, 20659)(20786, 21155)(21276, 21818)(212306, 212664)
Zygosaccharomyces rouxii strain CBS732 chromosome E complete sequence	NC_012994	4956	Zygosaccharomyces rouxii	4953	Zygosaccharomyces	4893	Saccharomycetaceae	4892	Saccharomycetales	4891	Saccharomycetes	4890	Ascomycota	4751	Fungi	2759	Eukaryota	7719	(254308, 254398)(254691, 254753)(819073, 819515)(819638, 820007)(820560, 820685)(820743, 821368)(822770, 822844)(823239, 823572)(823910, 824279)(824396, 824573)(828941, 829383)(829506, 829875)(830428, 830553)(830611, 831236)(832638, 832712)(833107, 833440)(833778, 834147)(834264, 834440)(835651, 836093)(836216, 836585)(837138, 837263)(837320, 837945)(839345, 839419)(839814, 840147)(840485, 840854…
Komagataella pastoris strain ATCC 28485 clone SC1 genomic sequence	CP014588	4922	Komagataella pastoris	460517	Komagataella	115784	Phaffomycetaceae	4892	Saccharomycetales	4891	Saccharomycetes	4890	Ascomycota	4751	Fungi	2759	Eukaryota	7715	(7528, 7923)(7992, 8353)(8378, 8478)(8928, 9157)(9290, 9466)(10350, 11142)(11248, 11587)(11669, 11840)(15025, 15420)(15489, 15851)(15876, 15976)(16427, 16656)(16788, 16964)(17848, 18640)(18746, 19085)(19167, 19338)(22505, 22900)(22969, 23331)(23356, 23456)(23907, 24136)(24269, 24445)(25329, 26121)(26227, 26566)(26648, 26819)
Rhizoclosmatium globosum strain JEL800 BCR33scaffold_294, whole genome shotgun sequence	MCGO01000294	329046	Rhizoclosmatium globosum	109967	Rhizoclosmatium	1352827	Chytriomycetaceae	4810	Chytridiales	451435	Chytridiomycetes	4761	Chytridiomycota	4751	Fungi	2759	Eukaryota	7632	(5345, 5790)(5910, 6292)(6416, 6582)(6827, 6942)(7035, 7572)(10344, 10611)(10657, 10758)(11050, 11395)(11515, 11692)(18077, 18522)(18642, 19024)(19148, 19314)(19559, 19674)(19767, 20304)(23076, 23343)(23389, 23490)(23782, 24127)(24247, 24424)(30809, 31254)(31374, 31756)(31880, 32046)(32291, 32406)(32499, 33036)(35808, 36075)(36121, 36222)(36514, 36859)(36979, 37156)
Torulaspora delbrueckii CBS 1146 chromosome 8, complete genome	NC_016508	4950	Torulaspora delbrueckii	4948	Torulaspora	4893	Saccharomycetaceae	4892	Saccharomycetales	4891	Saccharomycetes	4890	Ascomycota	4751	Fungi	2759	Eukaryota	7617	(785672, 786114)(786237, 786606)(787142, 787293)(787319, 787955)(789413, 789487)(789881, 790214)(790569, 790918)(791034, 791211)(794403, 794845)(794968, 795337)(795873, 796024)(796050, 796686)(798144, 798218)(798612, 798945)(799300, 799649)(799765, 799942)(803134, 803576)(803699, 804068)(804604, 804755)(804781, 805417)(806875, 806949)(807343, 807676)(808031, 808380)(808496, 808673)
Pleurotus ostreatus PC15 unplaced genomic scaffold scaffold_02, whole genome shotgun sequence	KL198005	5322	Pleurotus ostreatus	5320	Pleurotus	104366	Pleurotaceae	5338	Agaricales	155619	Agaricomycetes	5204	Basidiomycota	4751	Fungi	2759	Eukaryota	7605	(174028, 174085)(952209, 952269)(1070659, 1070719)(1610763, 1611305)(1611427, 1611809)(1611924, 1612056)(1612334, 1612496)(1612504, 1613091)(1614476, 1614565)(1614824, 1615284)(1615617, 1615791)(1615912, 1616297)(1742289, 1742678)(1808527, 1808924)(1809016, 1809190)(1811274, 1811671)(1811793, 1812175)(1812290, 1812422)(1812700, 1812862)(1812870, 1813457)(1814842, 1814931)(1815190, 1815650)(181599…
Kockovaella imperatae strain NRRL Y-17943 BD324scaffold_32, whole genome shotgun sequence	NBSH01000032	4999	Kockovaella imperatae	4998	Kockovaella	1910893	Cuniculitremaceae	5234	Tremellales	155616	Tremellomycetes	5204	Basidiomycota	4751	Fungi	2759	Eukaryota	7580	(613, 675)(745, 1418)(1758, 2126)(2242, 2421)(4749, 5290)(5411, 5793)(5901, 6050)(6311, 6473)(6493, 7115)(8326, 8388)(8458, 9131)(9471, 9839)(9955, 10134)(12463, 13004)(13125, 13507)(13615, 13764)(14025, 14187)(14207, 14829)(16040, 16102)(16172, 16845)(17185, 17553)(17669, 17848)
Colletotrichum higginsianum IMI 349063 chromosome 7 map unlocalized, whole genome shotgun sequence	NW_017263917	80884	Colletotrichum higginsianum	5455	Colletotrichum	681950	Glomerellaceae	1028384	Glomerellales	147550	Sordariomycetes	4890	Ascomycota	4751	Fungi	2759	Eukaryota	7545	(173, 713)(832, 1201)(1748, 1889)(1908, 2115)(3873, 4147)(4228, 4427)(4444, 4560)(4779, 5266)(5383, 5556)(8361, 8901)(9020, 9389)(9937, 10078)(10097, 10304)(12063, 12337)(12418, 12617)(12634, 12750)(12969, 13456)(13573, 13746)(16575, 17115)(17234, 17603)(18151, 18292)(18311, 18518)(20277, 20551)(20632, 20831)(20848, 20964)(21183, 21670)(21787, 21960)
Absidia repens strain NRRL 1336 BCR42scaffold_69, whole genome shotgun sequence	MCGE01000069	90262	Absidia repens	4828	Absidia	4851	Cunninghamellaceae	4827	Mucorales	NA	NA	1913637	Mucoromycota	4751	Fungi	2759	Eukaryota	7394	(2112, 2513)(2628, 3008)(3134, 3262)(3544, 3696)(3746, 4292)(5749, 5818)(6241, 6483)(6948, 7301)(7397, 7585)(13037, 13438)(13553, 13933)(14059, 14187)(14469, 14621)(14671, 15217)(16674, 16743)(17166, 17408)(17873, 18226)(18332, 18510)(23920, 24321)(24436, 24816)(24940, 25068)(25350, 25502)(25552, 26098)(27555, 27624)(28047, 28289)(28754, 29107)(29203, 29391)
Tremella mesenterica DSM 1558 unplaced genomic scaffold TREMEscaffold_10, whole genome shotgun sequence	NW_006711234	5217	Tremella mesenterica	105767	Tremella	5215	Tremellaceae	5234	Tremellales	155616	Tremellomycetes	5204	Basidiomycota	4751	Fungi	2759	Eukaryota	7337	(88559, 88685)(89377, 89749)(89902, 90040)(90213, 90438)(90453, 91080)(92228, 92307)(92569, 93024)(93364, 93733)(93844, 94026)(97547, 97673)(98365, 98737)(98890, 99028)(99201, 99426)(99441, 100068)(118030, 118399)(118510, 118692)(122225, 122351)(123043, 123415)(123568, 123706)(123879, 124104)(124119, 124746)(125894, 125973)(126235, 126690)(127031, 127400)(127511, 127693)(131226, 131352)
Reticulascus tulasneorum strain NRRL18230 unitig_48, whole genome shotgun sequence	LSAX01000017	1028407	Reticulascus tulasneorum	1028406	Reticulascus	1028405	Reticulascaceae	1028384	Glomerellales	147550	Sordariomycetes	4890	Ascomycota	4751	Fungi	2759	Eukaryota	7235	(1351, 1524)(1641, 2011)(2348, 2464)(2481, 3019)(4754, 4961)(4980, 5121)(5668, 5833)(6159, 6363)(6482, 6824)(7043, 7242)(9868, 10040)(10158, 10526)(10864, 10980)(10997, 11196)(11277, 11537)(13274, 13481)(13500, 13641)(14188, 14353)(14678, 14882)(15001, 15343)(15562, 15761)(18386, 18558)(18676, 19044)(19382, 19498)(19515, 19714)(19795, 20055)(21792, 21999)(22018, 22159)(22706, 22872)(23197, 23401)…
Colletotrichum higginsianum IMI 349063 chromosome 7 map unlocalized, whole genome shotgun sequence	NW_017263928	80884	Colletotrichum higginsianum	5455	Colletotrichum	681950	Glomerellaceae	1028384	Glomerellales	147550	Sordariomycetes	4890	Ascomycota	4751	Fungi	2759	Eukaryota	7122	(257, 530)(611, 808)(840, 939)(1157, 1640)(1756, 1929)(4717, 5256)(5374, 5743)(6288, 6429)(6448, 6655)(8413, 8686)(8978, 9094)(9308, 9778)(9909, 10079)(12861, 13404)(13521, 13888)(14007, 14199)(14428, 14569)(14588, 14971)(16422, 16481)(16535, 17085)(17115, 17217)(17435, 17846)(18038, 18211)(20998, 21535)(21652, 21781)
Emergomyces orientalis strain 5z489 scaffold58, whole genome shotgun sequence	MOWL01000058	1972497	Emergomyces orientalis	1955773	Emergomyces	299071	Ajellomycetaceae	33183	Onygenales	147545	Eurotiomycetes	4890	Ascomycota	4751	Fungi	2759	Eukaryota	7102	(519, 698)(815, 1501)(1519, 1631)(1652, 1851)(3599, 3819)(3831, 4233)(4241, 4393)(4931, 5300)(5421, 5962)(8631, 8810)(8927, 9615)(9633, 9745)(9766, 9965)(11714, 11934)(11946, 12348)(12356, 12508)(13046, 13415)(13536, 14077)(16747, 16926)(17043, 18224)
Tolypocladium sp. Salcha MEA-2 scf7180000000142.quiver, whole genome shotgun sequence	JPIJ02000044	1355412	Tolypocladium sp. Salcha MEA-2	29909	Tolypocladium	474942	Ophiocordycipitaceae	5125	Hypocreales	147550	Sordariomycetes	4890	Ascomycota	4751	Fungi	2759	Eukaryota	7097	(53, 421)(540, 1081)(3408, 3581)(3711, 4065)(4403, 4519)(4536, 5076)(6764, 7027)(7045, 7186)(7734, 8103)(8222, 8762)(11092, 11265)(11395, 11749)(12087, 12203)(12220, 12760)(14448, 14711)(14729, 14870)(15418, 15787)(15906, 16445)(18776, 18949)(19145, 19437)(19714, 20425)
Chaetomium globosum CBS 148.51 scaffold_15 genomic scaffold, whole genome shotgun sequence	NT_166001	38033	Chaetomium globosum	5149	Chaetomium	35718	Chaetomiaceae	5139	Sordariales	147550	Sordariomycetes	4890	Ascomycota	4751	Fungi	2759	Eukaryota	7012	(1543, 1716)(1833, 2193)(2554, 2666)(2687, 3227)(4636, 4806)(5949, 6326)(6447, 6987)(9417, 9591)(9708, 10076)(10359, 11236)(12506, 12676)(12817, 13080)(13099, 13240)(13788, 14174)(14299, 14840)(16691, 16863)(16983, 17351)(17626, 18486)(20079, 20342)(20361, 20498)
Phycomyces blakesleeanus NRRL 1555(-) unplaced genomic scaffold PHYBLscaffold_17, whole genome shotgun sequence	NW_017265150	4837	Phycomyces blakesleeanus	4836	Phycomyces	1344966	Phycomycetaceae	4827	Mucorales	NA	NA	1913637	Mucoromycota	4751	Fungi	2759	Eukaryota	7002	(777543, 777718)(777900, 778186)(778640, 778888)(779308, 779374)(780892, 781480)(781533, 781637)(781903, 782066)(782348, 782428)(788643, 788818)(789000, 789286)(789740, 789988)(790408, 790474)(791962, 792125)(792240, 792609)(792730, 793131)(800725, 800900)(801082, 801182)(801291, 801417)(801837, 801903)(803420, 804009)(804062, 804166)(804432, 804595)(804710, 805079)(805200, 805601)(812342, 812517…
Saccharomyces paradoxus strain UFRJ50816 chromosome XII sequence	CP020304	27291	Saccharomyces paradoxus	4930	Saccharomyces	4893	Saccharomycetaceae	4892	Saccharomycetales	4891	Saccharomycetes	4890	Ascomycota	4751	Fungi	2759	Eukaryota	7000	(5529, 5601)(98479, 100450)(387066, 387346)(485071, 485349)(591451, 593414)(623263, 623543)(653253, 653533)(657401, 657885)(678846, 679126)(813062, 813346)(840503, 840629)(958680, 958821)(972056, 972335)(1066346, 1066614)
Komagataella pastoris strain ATCC 28485 clone SC6 genomic sequence	CP014593	4922	Komagataella pastoris	460517	Komagataella	115784	Phaffomycetaceae	4892	Saccharomycetales	4891	Saccharomycetes	4890	Ascomycota	4751	Fungi	2759	Eukaryota	6994	(9870, 10265)(10334, 10696)(10721, 10821)(11272, 11501)(11634, 11810)(12700, 13492)(13598, 13937)(14019, 14190)(16949, 17344)(17413, 17775)(17800, 17900)(18351, 18580)(18713, 18889)(19779, 20571)(20677, 21016)(21098, 21269)(24028, 24423)(24492, 24854)(24879, 24979)(25430, 25659)(25792, 25968)(26858, 27440)
Schizosaccharomyces octosporus yFS286 unplaced genomic scaffold supercont6.3, whole genome shotgun sequence	NW_013185621	4899	Schizosaccharomyces octosporus	4895	Schizosaccharomyces	4894	Schizosaccharomycetaceae	34346	Schizosaccharomycetales	147554	Schizosaccharomycetes	4890	Ascomycota	4751	Fungi	2759	Eukaryota	6988	(18790, 19332)(19466, 19859)(20077, 20200)(20545, 20665)(20717, 21281)(22926, 23251)(23281, 23627)(23961, 24362)(24447, 24625)(29398, 29823)(30045, 30400)(30561, 30681)(31018, 31138)(31190, 31412)(33517, 33858)(34193, 34597)(34688, 34858)(40337, 40610)(40856, 40975)(41477, 42048)(44280, 44438)(44775, 45176)(45263, 45436)(492156, 492276)
Rhizoclosmatium globosum strain JEL800 BCR33scaffold_322, whole genome shotgun sequence	MCGO01000322	329046	Rhizoclosmatium globosum	109967	Rhizoclosmatium	1352827	Chytriomycetaceae	4810	Chytridiales	451435	Chytridiomycetes	4761	Chytridiomycota	4751	Fungi	2759	Eukaryota	6968	(2681, 3126)(3246, 3628)(3752, 3918)(4163, 4278)(4371, 4908)(7679, 7946)(7992, 8093)(8385, 8730)(8850, 9027)(15450, 15895)(16015, 16397)(16521, 16687)(16932, 17047)(17140, 17677)(20448, 20715)(20761, 20862)(21154, 21499)(21619, 21796)(28204, 28648)(28768, 29150)(29274, 29440)(29685, 29800)(29893, 30430)(33096, 33326)
Saccharomyces sp. 'boulardii' strain unique28 chromosome XV, whole genome shotgun sequence	CM003569	252598	Saccharomyces sp. 'boulardii'	4930	Saccharomyces	4893	Saccharomycetaceae	4892	Saccharomycetales	4891	Saccharomycetes	4890	Ascomycota	4751	Fungi	2759	Eukaryota	6947	(2747, 2944)(4419, 4491)(353786, 353986)(374709, 376662)(378904, 379014)(380336, 380644)(381397, 381470)(381553, 381689)(409793, 409887)(484489, 484962)(486284, 486394)(488636, 490589)(622812, 623121)(672762, 672878)(685982, 686261)(857891, 858090)(897425, 897544)(904818, 905046)
Colletotrichum higginsianum IMI 349063 chromosome 7 map unlocalized, whole genome shotgun sequence	NW_017263926	80884	Colletotrichum higginsianum	5455	Colletotrichum	681950	Glomerellaceae	1028384	Glomerellales	147550	Sordariomycetes	4890	Ascomycota	4751	Fungi	2759	Eukaryota	6918	(18, 190)(2903, 3442)(3561, 3930)(4477, 4618)(4637, 4844)(6601, 6875)(6956, 7155)(7172, 7288)(7625, 7993)(8110, 8283)(11079, 11619)(11737, 12106)(12654, 12795)(12814, 13021)(14780, 15054)(15135, 15334)(15364, 15466)(15684, 16171)(16288, 16461)(19255, 19794)(19913, 20279)(20826, 20967)(20986, 21193)(22940, 23213)(23294, 23494)(23511, 23627)
Lachancea sp. CBS 6924 genome assembly, chromosome: G, whole genome shotgun sequence	LT598476	1230904	Lachancea sp. PJ-2012a	300275	Lachancea	4893	Saccharomycetaceae	4892	Saccharomycetales	4891	Saccharomycetes	4890	Ascomycota	4751	Fungi	2759	Eukaryota	6884	(1364500, 1364587)(1491347, 1491687)(1492147, 1492589)(1492711, 1493080)(1493615, 1493747)(1493804, 1494427)(1495756, 1495830)(1496098, 1496181)(1496224, 1496557)(1496912, 1497261)(1497378, 1497555)(1500759, 1501201)(1501323, 1501692)(1502227, 1502359)(1502416, 1503039)(1504368, 1504442)(1504710, 1504793)(1504836, 1505169)(1505524, 1505873)(1505990, 1506166)(1506267, 1506341)(1506385, 1506632)(15…
Sporisorium scitamineum strain SSC39 chromosome 23, complete sequence	CP010935	49012	Sporisorium scitamineum	63265	Sporisorium	5268	Ustilaginaceae	5267	Ustilaginales	5257	Ustilaginomycetes	5204	Basidiomycota	4751	Fungi	2759	Eukaryota	6878	(119132, 119305)(119421, 119763)(119866, 120159)(120256, 120472)(122398, 122996)(123716, 124085)(124205, 124648)(127296, 127469)(127585, 127927)(128030, 128323)(128420, 128636)(130562, 131160)(131880, 132249)(132369, 132812)(135460, 135633)(135749, 136091)(136194, 136487)(136584, 136800)(138726, 139324)(140044, 140412)
Cryptococcus neoformans var. neoformans JEC21 chromosome 2, complete sequence	NC_006684	5207	Cryptococcus neoformans	5206	Cryptococcus	1884633	Cryptococcaceae	5234	Tremellales	155616	Tremellomycetes	5204	Basidiomycota	4751	Fungi	2759	Eukaryota	6866	(276351, 276794)(276915, 277297)(277405, 277577)(277825, 277977)(277985, 278619)(279859, 279941)(279984, 281366)(281482, 281660)(284433, 284876)(284997, 285379)(285487, 285659)(285907, 286059)(286067, 286701)(287941, 288023)(288066, 289448)(289564, 289742)
Tilletia indica strain PSWKBGH_1 scaffold313_size17489, whole genome shotgun sequence	MAPW01000312	43049	Tilletia indica	13289	Tilletia	5279	Tilletiaceae	62916	Tilletiales	452283	Exobasidiomycetes	5204	Basidiomycota	4751	Fungi	2759	Eukaryota	6864	(323, 956)(2669, 2994)(3011, 3126)(3147, 3831)(3947, 4123)(6892, 7434)(7555, 7926)(8054, 8238)(8466, 8581)(8626, 9260)(10973, 11298)(11315, 11430)(11451, 12135)(12251, 12427)(15196, 15738)(15859, 16230)(16358, 16542)(16770, 16885)(16930, 17484)
Colletotrichum graminicola M1.001 genomic scaffold supercont1.112, whole genome shotgun sequence	NW_007361116	31870	Colletotrichum graminicola	5455	Colletotrichum	681950	Glomerellaceae	1028384	Glomerellales	147550	Sordariomycetes	4890	Ascomycota	4751	Fungi	2759	Eukaryota	6765	(118, 259)(278, 485)(60963, 61104)(61123, 61330)(63081, 63349)(63418, 63633)(63663, 63765)(64098, 64463)(64577, 64746)(67508, 68042)(68157, 68525)(69064, 69205)(69224, 69484)(71161, 71430)(71496, 71710)(71740, 71840)(72173, 72537)(72654, 72826)(75560, 76091)(76209, 76575)(77116, 77256)(77275, 77482)(79223, 79490)(79559, 79774)(79791, 79907)(80126, 80613)(80731, 80903)
Saccharomyces paradoxus strain UFRJ50816 chromosome II, complete sequence	CP020294	27291	Saccharomyces paradoxus	4930	Saccharomyces	4893	Saccharomycetaceae	4892	Saccharomycetales	4891	Saccharomycetes	4890	Ascomycota	4751	Fungi	2759	Eukaryota	6745	(1114, 1186)(21247, 21528)(21953, 22222)(42028, 42308)(209456, 209627)(209958, 210217)(233231, 233511)(350566, 350952)(547874, 548158)(580494, 580668)(598167, 598441)(627677, 629645)(633543, 635504)(725817, 725889)
Saccharomyces cerevisiae S288c chromosome X, complete sequence	NC_001142	4932	Saccharomyces cerevisiae	4930	Saccharomyces	4893	Saccharomycetaceae	4892	Saccharomycetales	4891	Saccharomycetes	4890	Ascomycota	4751	Fungi	2759	Eukaryota	6736	(3001, 3198)(4673, 4745)(204115, 204399)(354554, 354843)(472463, 472800)(475479, 475680)(476395, 478384)(481063, 481264)(481979, 483972)(538103, 538411)(540766, 541076)(541118, 541429)(665960, 666191)
Cryptococcus neoformans var. neoformans B-3501A chromosome 2, whole genome shotgun sequence	NC_009178	5207	Cryptococcus neoformans	5206	Cryptococcus	1884633	Cryptococcaceae	5234	Tremellales	155616	Tremellomycetes	5204	Basidiomycota	4751	Fungi	2759	Eukaryota	6687	(1991836, 1993218)(1993261, 1993343)(1994583, 1995217)(1995225, 1995377)(1995625, 1995797)(1995905, 1996287)(1996408, 1996851)(1999624, 1999802)(1999918, 2001300)(2001343, 2001425)(2002665, 2003299)(2003307, 2003459)(2003707, 2003879)(2003987, 2004369)(2004490, 2004933)
Phytophthora sojae unplaced genomic scaffold PHYSOscaffold_3, whole genome shotgun sequence	NW_009258117	67593	Phytophthora sojae	4783	Phytophthora	NA	NA	4776	Peronosporales	4762	Oomycetes	NA	NA	NA	NA	2759	Eukaryota	6672	(510070, 510153)(1573652, 1573715)(1601576, 1601668)(3119119, 3119223)(5627669, 5627755)(5628075, 5628161)(5628471, 5628557)(5628877, 5628963)(5629273, 5629359)(5629670, 5629756)(5630067, 5630153)(5630473, 5630559)(5630879, 5630965)(5631285, 5631371)(5631692, 5631778)(5632098, 5632184)(5632505, 5632591)(5632911, 5632997)(5633318, 5633401)(5633724, 5633810)(5634131, 5634217)(5634537, 5634623)(5634…
Tolypocladium sp. Salcha MEA-2 scf7180000000139.quiver, whole genome shotgun sequence	JPIJ02000041	1355412	Tolypocladium sp. Salcha MEA-2	29909	Tolypocladium	474942	Ophiocordycipitaceae	5125	Hypocreales	147550	Sordariomycetes	4890	Ascomycota	4751	Fungi	2759	Eukaryota	6601	(2174, 2347)(2477, 2831)(3169, 3285)(3302, 3842)(5530, 5793)(5811, 5952)(6500, 6869)(6988, 7528)(9858, 10031)(10161, 10515)(10853, 10969)(10986, 11526)(13214, 13477)(13495, 13636)(14184, 14553)(14672, 15212)(17542, 17715)(17845, 18199)(18537, 18653)(18670, 19210)(20898, 21161)(21179, 21320)
Phytophthora sojae unplaced genomic scaffold PHYSOscaffold_23, whole genome shotgun sequence	NW_009258137	67593	Phytophthora sojae	4783	Phytophthora	NA	NA	4776	Peronosporales	4762	Oomycetes	NA	NA	NA	NA	2759	Eukaryota	6575	(115547, 116099)(116196, 116307)(116918, 117293)(117430, 117965)(119427, 119766)(119996, 120130)(120166, 120561)(139379, 139681)(148356, 148887)(161524, 161697)(161828, 162161)(162540, 162891)(167063, 167593)(176331, 176706)(177317, 177428)(177525, 178077)(183143, 183316)(183447, 183780)(184159, 184510)
Melampsora larici-populina 98AG31 unplaced genomic scaffold MELLAscaffold_116, whole genome shotgun sequence	NW_006768880	203908	Melampsora larici-populina	5260	Melampsora	5259	Melampsoraceae	5258	Pucciniales	162484	Pucciniomycetes	5204	Basidiomycota	4751	Fungi	2759	Eukaryota	6492	(36693, 37235)(38410, 38632)(39390, 39541)(39761, 39952)(73543, 74086)(74208, 74575)(75334, 75485)(75705, 75896)(111360, 111805)(111926, 112293)(113051, 113202)(113422, 113613)(137849, 138097)(138340, 138436)(138545, 138890)(139010, 139186)(144378, 144920)(145041, 145408)(146166, 146317)(146537, 146728)(148135, 148206)(148604, 148852)(149299, 149644)(149764, 149940)
Metschnikowia fructicola 277 unitig_199, whole genome shotgun sequence	ANFW02000078	178747	Metschnikowia fructicola	27320	Metschnikowia	27319	Metschnikowiaceae	4892	Saccharomycetales	4891	Saccharomycetes	4890	Ascomycota	4751	Fungi	2759	Eukaryota	6410	(1, 308)(2731, 2905)(3013, 3378)(3626, 4024)(4104, 4488)(5474, 6023)(6073, 6214)(6502, 6624)(6733, 7112)(7200, 7730)(10147, 10321)(10429, 10794)(11042, 11440)(11520, 11904)(12888, 13437)(13487, 13628)(13916, 14038)(14147, 14526)(14615, 15145)
Thielavia terrestris NRRL 8126 chromosome 3, complete sequence	NC_016459	35720	Thielavia terrestris	35719	Thielavia	35718	Chaetomiaceae	5139	Sordariales	147550	Sordariomycetes	4890	Ascomycota	4751	Fungi	2759	Eukaryota	6391	(1873301, 1873978)(1875257, 1875427)(1875439, 1875831)(1875850, 1875991)(1876539, 1876704)(1877090, 1877294)(1877413, 1877754)(1878174, 1878373)(1881003, 1881180)(1881294, 1881662)(1882000, 1882112)(1882133, 1882699)(1884078, 1884248)(1884260, 1884652)(1884671, 1884812)(1885360, 1885525)(1885911, 1886115)(1886234, 1886575)(1903004, 1903396)(1903415, 1903556)(1904104, 1904269)(1904655, 1904859)(19…
Magnaporthe poae ATCC 64411 unplaced genomic scaffold supercont1.18, whole genome shotgun sequence	GL876983	148304	Magnaporthiopsis poae	1491576	Magnaporthiopsis	81093	Magnaporthaceae	639021	Magnaporthales	147550	Sordariomycetes	4890	Ascomycota	4751	Fungi	2759	Eukaryota	6383	(97964, 98356)(98368, 98538)(130091, 130211)(130606, 130720)(131496, 131700)(132057, 132225)(132929, 133321)(133333, 133503)(135605, 135710)(136045, 136319)(136475, 136692)(137034, 137228)(137418, 137594)(153944, 154337)(154349, 154519)(171663, 171782)(172177, 172291)(173054, 173271)(173613, 173807)(174074, 174301)(174778, 174883)(175218, 175492)(175648, 175865)(176207, 176401)(176591, 176767)(18…
Eremothecium cymbalariae DBVPG#7215 chromosome 4, complete sequence	NC_016452	45285	Eremothecium cymbalariae	33170	Eremothecium	4893	Saccharomycetaceae	4892	Saccharomycetales	4891	Saccharomycetes	4890	Ascomycota	4751	Fungi	2759	Eukaryota	6361	(404526, 404702)(404819, 405168)(405267, 405399)(405459, 406322)(407646, 408281)(408326, 408458)(408995, 409364)(409487, 409929)(412587, 412763)(412880, 413229)(413328, 413460)(413520, 414383)(415707, 416342)(416387, 416519)(417056, 417425)(417548, 417990)(903921, 904069)
Colletotrichum higginsianum IMI 349063 chromosome 7 map unlocalized, whole genome shotgun sequence	NW_017263927	80884	Colletotrichum higginsianum	5455	Colletotrichum	681950	Glomerellaceae	1028384	Glomerellales	147550	Sordariomycetes	4890	Ascomycota	4751	Fungi	2759	Eukaryota	6284	(2964, 3137)(3254, 3741)(3960, 4076)(4093, 4292)(4373, 4647)(6406, 6613)(6632, 6773)(7321, 7690)(7809, 8349)(11075, 11248)(11365, 11852)(12071, 12187)(12204, 12403)(12484, 12758)(14517, 14724)(14743, 14884)(15432, 15801)(15920, 16460)(19289, 19462)(19579, 20066)(20285, 20401)(20418, 20617)(20698, 20972)
Lachancea meyersii CBS 8951 genome assembly, chromosome: E, whole genome shotgun sequence	LT598481	300276	Lachancea meyersii	300275	Lachancea	4893	Saccharomycetaceae	4892	Saccharomycetales	4891	Saccharomycetes	4890	Ascomycota	4751	Fungi	2759	Eukaryota	6281	(943579, 943655)(1068948, 1069390)(1069512, 1069881)(1070416, 1070548)(1070605, 1071228)(1072558, 1072632)(1072900, 1072983)(1073026, 1073359)(1073714, 1074063)(1074180, 1074357)(1077444, 1077886)(1078008, 1078377)(1078912, 1079044)(1079101, 1079724)(1081054, 1081128)(1081396, 1081479)(1081522, 1081855)(1082210, 1082559)(1082676, 1082852)(1082953, 1083027)(1083293, 1083376)(1083417, 1083751)(1084…
Aphanomyces astaci strain APO3 unplaced genomic scaffold supercont1.12, whole genome shotgun sequence	NW_009798275	112090	Aphanomyces astaci	100860	Aphanomyces	4764	Saprolegniaceae	4763	Saprolegniales	4762	Oomycetes	NA	NA	NA	NA	2759	Eukaryota	6270	(52045, 52579)(52706, 53083)(53641, 53770)(53867, 54439)(57089, 57466)(58024, 58153)(58250, 58822)(60389, 60449)(60843, 61108)(61151, 61294)(61566, 61898)(62022, 62195)(70970, 71505)(71632, 72009)(72567, 72696)(72793, 73365)(74932, 74992)(75386, 75651)(75694, 75837)(76109, 76441)(76565, 76738)
Melampsora larici-populina 98AG31 unplaced genomic scaffold MELLAscaffold_4, whole genome shotgun sequence	NW_006768768	203908	Melampsora larici-populina	5260	Melampsora	5259	Melampsoraceae	5258	Pucciniales	162484	Pucciniomycetes	5204	Basidiomycota	4751	Fungi	2759	Eukaryota	6237	(2678723, 2678821)(2679041, 2679232)(2680639, 2680710)(2681108, 2681356)(2681599, 2681695)(2681804, 2682149)(2682269, 2682445)(2689228, 2689770)(2689891, 2690257)(2691013, 2691164)(2691384, 2691575)(2692982, 2693053)(2693451, 2693699)(2693942, 2694038)(2694147, 2694492)(2694612, 2694788)(2700281, 2700505)(2710564, 2710872)(2710992, 2711168)(2716942, 2717484)(2717605, 2717972)(2718730, 2718881)(27…
Melampsora pinitorqua Mpini7 unplaced genomic scaffold scaffold1665375, whole genome shotgun sequence	KE731222	526925	Melampsora pinitorqua	5260	Melampsora	5259	Melampsoraceae	5258	Pucciniales	162484	Pucciniomycetes	5204	Basidiomycota	4751	Fungi	2759	Eukaryota	6192	(1, 333)(455, 6313)
Reticulascus tulasneorum strain NRRL18230 unitig_43, whole genome shotgun sequence	LSAX01000029	1028407	Reticulascus tulasneorum	1028406	Reticulascus	1028405	Reticulascaceae	1028384	Glomerellales	147550	Sordariomycetes	4890	Ascomycota	4751	Fungi	2759	Eukaryota	6186	(1914, 2086)(2204, 2572)(2910, 3026)(3043, 3242)(3323, 3583)(5320, 5527)(5546, 5687)(6234, 6399)(6725, 6929)(7048, 7390)(7609, 7808)(10434, 10606)(10724, 11092)(11430, 11546)(11563, 11762)(11843, 12103)(15243, 15503)(15584, 15783)(15800, 15916)(16254, 16622)(16740, 16912)(19538, 19737)(19956, 20298)(20417, 20621)(20947, 21112)(21659, 21800)(21819, 22026)(23763, 24060)
Saccharomyces sp. 'boulardii' strain unique28 chromosome XIV, whole genome shotgun sequence	CM003568	252598	Saccharomyces sp. 'boulardii'	4930	Saccharomyces	4893	Saccharomycetaceae	4892	Saccharomycetales	4891	Saccharomycetes	4890	Ascomycota	4751	Fungi	2759	Eukaryota	6173	(59802, 60114)(106203, 106330)(154311, 156264)(158506, 158616)(159938, 160246)(160456, 160764)(160909, 161001)(675756, 676065)(678053, 678362)(679684, 679794)(682059, 684012)(776623, 776695)(778170, 778367)
Metschnikowia fructicola 277 unitig_187, whole genome shotgun sequence	ANFW02000058	178747	Metschnikowia fructicola	27320	Metschnikowia	27319	Metschnikowiaceae	4892	Saccharomycetales	4891	Saccharomycetes	4890	Ascomycota	4751	Fungi	2759	Eukaryota	6104	(403238, 403768)(403857, 404236)(404345, 404467)(404755, 404896)(404946, 405495)(406483, 406868)(406948, 407346)(407594, 407959)(408067, 408241)(410590, 411120)(411209, 411588)(411697, 411819)(412107, 412248)(412298, 412847)(413835, 414220)(414300, 414698)(414946, 415311)(415419, 415593)
Balamuthia mandrillaris strain CDC-V039 unitig_2912, whole genome shotgun sequence	LFUI01000014	66527	Balamuthia mandrillaris	66526	Balamuthia	555408	Balamuthiidae	1485168	Longamoebia	NA	NA	NA	NA	NA	NA	2759	Eukaryota	6065	(44459, 45073)(350084, 350263)(350419, 350772)(351116, 351536)(351667, 351767)(352035, 352101)(354199, 354742)(354851, 354982)(355654, 356026)(356174, 356726)(385523, 385702)(385858, 386211)(386555, 386975)(387105, 387205)(387473, 387539)(389637, 390180)(390289, 390420)(391094, 391466)(391614, 392166)
Saccharomyces cerevisiae S288c chromosome VIII, complete sequence	NC_001140	4932	Saccharomyces cerevisiae	4930	Saccharomyces	4893	Saccharomycetaceae	4892	Saccharomycetales	4891	Saccharomycetes	4890	Ascomycota	4751	Fungi	2759	Eukaryota	6029	(2580, 2777)(3627, 3742)(47433, 47549)(62754, 62837)(91787, 92101)(116441, 116752)(133687, 133989)(275764, 275846)(283331, 283463)(354730, 354846)(385932, 386107)(389197, 389509)(436301, 436927)(466570, 466863)(543605, 545597)(546312, 546513)(549306, 549637)(558621, 558736)(559586, 559783)
Trichophyton equinum CBS 127.97 supercont1.95 genomic scaffold, whole genome shotgun sequence	DS995812	63418	Trichophyton equinum	5550	Trichophyton	34384	Arthrodermataceae	33183	Onygenales	147545	Eurotiomycetes	4890	Ascomycota	4751	Fungi	2759	Eukaryota	6028	(175, 348)(2161, 2797)(2805, 2952)(3496, 3865)(4185, 4285)(4721, 4842)(7741, 7911)(8028, 8396)(8734, 8851)(8868, 9067)(10873, 11509)(11517, 11664)(12208, 12577)(12897, 12997)(13433, 13554)(16450, 16624)(16741, 17109)(17447, 17564)(17581, 17780)(19593, 20229)(20237, 20384)(20928, 21297)(21617, 21717)(22153, 22274)
Phytophthora infestans T30-4 supercont1.2 genomic scaffold, whole genome shotgun sequence	NW_003303757	4787	Phytophthora infestans	4783	Phytophthora	NA	NA	4776	Peronosporales	4762	Oomycetes	NA	NA	NA	NA	2759	Eukaryota	5999	(4438501, 4438589)(4438892, 4438982)(4445798, 4445886)(4446192, 4446282)(4446577, 4446639)(4446647, 4446719)(4447025, 4447087)(4447095, 4447166)(4447866, 4447953)(4454856, 4454939)(4455245, 4455333)(4455639, 4455727)(4456469, 4456557)(4456863, 4456951)(4457256, 4457346)(4457652, 4457740)(4458046, 4458134)(4458439, 4458527)(4463699, 4463787)(4465287, 4465359)(4465664, 4465754)(4466865, 4466952)(44…
Tuber melanosporum Mel28 whole genome shotgun sequence assembly, scaffold_298	NW_003298972	39416	Tuber melanosporum	36048	Tuber	40289	Tuberaceae	5185	Pezizales	147549	Pezizomycetes	4890	Ascomycota	4751	Fungi	2759	Eukaryota	5973	(47876, 48417)(48539, 48921)(49445, 49597)(49605, 50007)(50019, 50241)(51516, 53029)(53142, 53321)(55614, 56155)(56277, 56659)(57183, 57335)(57343, 57745)(57757, 57979)(59260, 60130)
Melampsora larici-populina 98AG31 unplaced genomic scaffold MELLAscaffold_51, whole genome shotgun sequence	NW_006768815	203908	Melampsora larici-populina	5260	Melampsora	5259	Melampsoraceae	5258	Pucciniales	162484	Pucciniomycetes	5204	Basidiomycota	4751	Fungi	2759	Eukaryota	5964	(656764, 657306)(657427, 657584)(657775, 658138)(658896, 659047)(659267, 659458)(660865, 660936)(661315, 661563)(662011, 662356)(662476, 662652)(693351, 693893)(694014, 694381)(695135, 695286)(695506, 695697)(697573, 697821)(698063, 698159)(698268, 698613)(698733, 698909)(705002, 705544)(705665, 706032)(706790, 706978)(722710, 723019)(723139, 723315)
Reticulascus tulasneorum strain NRRL18230 unitig_44, whole genome shotgun sequence	LSAX01000022	1028407	Reticulascus tulasneorum	1028406	Reticulascus	1028405	Reticulascaceae	1028384	Glomerellales	147550	Sordariomycetes	4890	Ascomycota	4751	Fungi	2759	Eukaryota	5962	(4, 226)(343, 516)(3142, 3341)(3560, 3902)(4021, 4225)(4551, 4716)(5263, 5404)(5423, 5630)(7367, 7627)(7708, 7907)(7924, 8040)(8378, 8746)(8864, 9036)(11573, 11745)(11863, 12231)(12569, 12685)(12702, 12901)(12982, 13242)(14979, 15186)(15205, 15346)(15893, 16058)(16384, 16588)(16707, 17049)(17268, 17467)(20092, 20264)(20382, 20750)(21024, 21278)
Komagataella pastoris strain ATCC 28485 clone SC3 genomic sequence	CP014590	4922	Komagataella pastoris	460517	Komagataella	115784	Phaffomycetaceae	4892	Saccharomycetales	4891	Saccharomycetes	4890	Ascomycota	4751	Fungi	2759	Eukaryota	5932	(111, 211)(236, 597)(666, 1059)(3815, 3985)(4067, 4405)(4511, 5301)(6190, 6366)(6499, 6728)(7178, 7278)(7302, 7664)(7733, 8126)(10881, 11052)(11133, 11469)(11574, 12360)(13241, 13413)(13547, 13771)(14214, 14313)(14336, 14657)(14759, 15151)
Saccharomyces paradoxus strain UFRJ50816 chromosome VII, complete sequence	CP020299	27291	Saccharomyces paradoxus	4930	Saccharomyces	4893	Saccharomycetaceae	4892	Saccharomycetales	4891	Saccharomycetes	4890	Ascomycota	4751	Fungi	2759	Eukaryota	5925	(113643, 113727)(113919, 113982)(114188, 114469)(124184, 124465)(187543, 187871)(321486, 321557)(398542, 398676)(403099, 405067)(410979, 411253)(428083, 428198)(537104, 537359)(538357, 538637)(657673, 657952)(658811, 658908)(705606, 705670)(745686, 745965)(768975, 769127)(772735, 772986)(843025, 843221)(860539, 860810)(874743, 874924)
Saccharomyces sp. 'boulardii' strain unique28 chromosome VII, whole genome shotgun sequence	CM003562	252598	Saccharomyces sp. 'boulardii'	4930	Saccharomyces	4893	Saccharomycetaceae	4892	Saccharomycetales	4891	Saccharomycetes	4890	Ascomycota	4751	Fungi	2759	Eukaryota	5912	(151983, 152294)(207301, 207558)(251853, 251980)(335974, 336282)(344095, 344244)(413964, 414065)(643452, 643651)(643682, 643988)(648457, 648591)(656729, 656860)(678110, 678274)(725976, 726054)(840421, 842374)(844616, 844726)(846048, 846356)(928495, 928835)(936048, 936358)(939624, 939842)(940042, 940119)(976585, 976896)
Grifola frondosa strain 9006-11 127, whole genome shotgun sequence	LUGG01000126	5627	Grifola frondosa	5626	Grifola	5332	Schizophyllaceae	5338	Agaricales	155619	Agaricomycetes	5204	Basidiomycota	4751	Fungi	2759	Eukaryota	5903	(1501, 2047)(2169, 2551)(2660, 2856)(3070, 3195)(3240, 3824)(5218, 5365)(5683, 6017)(6236, 6751)(6843, 7018)(10846, 11380)(11501, 11879)(11988, 12183)(12395, 12519)(12564, 12959)(12972, 13146)(14519, 14666)(14857, 15230)(15640, 16030)(16121, 16291)
Saccharomyces paradoxus strain UFRJ50816 chromosome XV, complete sequence	CP020307	27291	Saccharomyces paradoxus	4930	Saccharomyces	4893	Saccharomycetaceae	4892	Saccharomycetales	4891	Saccharomycetes	4890	Ascomycota	4751	Fungi	2759	Eukaryota	5860	(6283, 6355)(27448, 27649)(71202, 71276)(206279, 206586)(321156, 321386)(374656, 374936)(400937, 401217)(585588, 585847)(669828, 670113)(692832, 693113)(693762, 694206)(796643, 797125)(817808, 818008)(941105, 943074)(943797, 943997)(1069132, 1069412)
Phytophthora sojae unplaced genomic scaffold PHYSOscaffold_5, whole genome shotgun sequence	NW_009258119	67593	Phytophthora sojae	4783	Phytophthora	NA	NA	4776	Peronosporales	4762	Oomycetes	NA	NA	NA	NA	2759	Eukaryota	5851	(80372, 80538)(1895328, 1895954)(3402502, 3402563)(4199131, 4199209)(4333204, 4333263)(4419103, 4419172)(4555277, 4555451)(4669360, 4669465)(5579152, 5579230)(5579930, 5580004)(5580708, 5580782)(5581486, 5581560)(5582266, 5582340)(5583044, 5583118)(5583824, 5583898)(5584592, 5584666)(5585371, 5585445)(5586149, 5586223)(5586917, 5586991)(5587697, 5587771)(5588477, 5588551)(5589257, 5589331)(559003…
Blastocystis hominis, Singapore isolate B (sub-type 7) whole genome shotgun sequence assembly, scaffold_6	NW_013171865	12968	Blastocystis hominis	12967	Blastocystis	NA	NA	NA	NA	NA	NA	NA	NA	NA	NA	2759	Eukaryota	5847	(2265, 2592)(2821, 3294)(3710, 3770)(4910, 5108)(5335, 5456)(5986, 6110)(6253, 6627)(6952, 7214)(22131, 22458)(22691, 23164)(23580, 23640)(24752, 24950)(25177, 25298)(25817, 25941)(26092, 26466)(26791, 27053)(890282, 890544)(890869, 891243)(891386, 891510)(892039, 892166)(892393, 892591)(893717, 893777)(894193, 894666)(894895, 895222)
Eimeria tenella Houghton genomic scaffold, Eth_scaff2, whole genome shotgun sequence	NW_013541843	5802	Eimeria tenella	5800	Eimeria	5799	Eimeriidae	75739	Eucoccidiorida	5796	Coccidia	5794	Apicomplexa	NA	NA	2759	Eukaryota	5833	(401377, 401440)(419336, 419680)(932104, 932300)(932310, 932391)(932733, 932874)(933434, 933802)(933936, 934471)(946641, 946812)(946950, 947283)(947781, 947997)(950534, 950730)(950740, 950821)(951163, 951304)(951864, 952232)(952366, 952901)(974222, 974393)(974531, 974864)(975362, 975578)(979686, 979882)(979892, 979973)(980315, 980456)(981016, 981384)(981518, 982053)
Meyerozyma guilliermondii ATCC 6260 scaffold_5 genomic scaffold, whole genome shotgun sequence	NW_001809796	4929	Meyerozyma guilliermondii	766728	Meyerozyma	766764	Debaryomycetaceae	4892	Saccharomycetales	4891	Saccharomycetes	4890	Ascomycota	4751	Fungi	2759	Eukaryota	5814	(141832, 141905)(1004795, 1005242)(1005366, 1005737)(1006272, 1006398)(1006443, 1007079)(1008346, 1008421)(1008820, 1009156)(1009174, 1009862)(1009982, 1010158)(1013132, 1013582)(1013706, 1014083)(1014618, 1014743)(1014788, 1015426)(1016702, 1016777)(1017182, 1017515)(1017533, 1018228)(1018346, 1018522)
Lachancea dasiensis CBS 10888 genome assembly, chromosome: H, whole genome shotgun sequence	LT598461	1072105	Lachancea dasiensis	300275	Lachancea	4893	Saccharomycetaceae	4892	Saccharomycetales	4891	Saccharomycetes	4890	Ascomycota	4751	Fungi	2759	Eukaryota	5800	(784402, 784494)(1390054, 1390134)(1516156, 1516598)(1516720, 1517089)(1517624, 1517756)(1517813, 1518436)(1519766, 1519840)(1520108, 1520191)(1520234, 1520567)(1520922, 1521272)(1521389, 1521566)(1524664, 1525106)(1525228, 1525597)(1526132, 1526264)(1526321, 1526944)(1528274, 1528348)(1528616, 1528699)(1528742, 1529075)(1529430, 1529780)(1529897, 1530073)(1530533, 1530975)
Catenaria anguillulae PL171 BCR44scaffold_296, whole genome shotgun sequence	MCFL01000296	109876	Catenaria anguillulae	109875	Catenaria	109872	Catenariaceae	4805	Blastocladiales	451460	Blastocladiomycetes	451459	Blastocladiomycota	4751	Fungi	2759	Eukaryota	5782	(2155, 2337)(2407, 2804)(3193, 3528)(3581, 3679)(3782, 4051)(5572, 6112)(6174, 6329)(6860, 7229)(7363, 7900)(15692, 15874)(15944, 16341)(16730, 17065)(17118, 17216)(17319, 17588)(19110, 19650)(19712, 19867)(20398, 20767)(20901, 21438)
Mortierella verticillata NRRL 6337 unplaced genomic scaffold supercont1.1, whole genome shotgun sequence	KN042416	78898	Mortierella verticillata	4855	Mortierella	4854	Mortierellaceae	214503	Mortierellales	NA	NA	1913637	Mucoromycota	4751	Fungi	2759	Eukaryota	5781	(118723, 119004)(144848, 145123)(214320, 214433)(242096, 242264)(257270, 257545)(601647, 601963)(637649, 637820)(741493, 741807)(1035014, 1035289)(1144512, 1144648)(1627443, 1627762)(2079742, 2079875)(2878259, 2878634)(2894003, 2894075)(3354858, 3354932)(3449095, 3449167)(3635574, 3635646)(3661945, 3662017)(3665344, 3665735)(4250803, 4251124)(4287888, 4287955)(4686616, 4686811)(4700590, 4700902)(…
Mucor circinelloides f. lusitanicus CBS 277.49 MUCCIscaffold_11, whole genome shotgun sequence	AMYB01000011	36080	Mucor circinelloides	4830	Mucor	34489	Mucoraceae	4827	Mucorales	NA	NA	1913637	Mucoromycota	4751	Fungi	2759	Eukaryota	5716	(186889, 186964)(796304, 796847)(796967, 797349)(797450, 797613)(797868, 797983)(798080, 798623)(800067, 800136)(800195, 800494)(800554, 800796)(801261, 801539)(801722, 801898)(806113, 806656)(806776, 807158)(807259, 807422)(807677, 807792)(807889, 808432)(809876, 809945)(810004, 810303)(810363, 810605)(811070, 811348)(811531, 811707)
Melampsora larici-populina 98AG31 unplaced genomic scaffold MELLAscaffold_101, whole genome shotgun sequence	NW_006768865	203908	Melampsora larici-populina	5260	Melampsora	5259	Melampsoraceae	5258	Pucciniales	162484	Pucciniomycetes	5204	Basidiomycota	4751	Fungi	2759	Eukaryota	5660	(58325, 58501)(58621, 58966)(59075, 59171)(59414, 59662)(60059, 60130)(61537, 61728)(61948, 62099)(62856, 63222)(63343, 63885)(70111, 70287)(70407, 70718)(88864, 89055)(89275, 89426)(90184, 90551)(90672, 91214)(106644, 106835)(107055, 107206)(107964, 108331)(108452, 108994)(139235, 139411)(139484, 139772)
Penicillium chrysogenum strain P2niaD18 chromosome IV, whole genome shotgun sequence	CM002801	5076	Penicillium chrysogenum	5073	Penicillium	1131492	Aspergillaceae	5042	Eurotiales	147545	Eurotiomycetes	4890	Ascomycota	4751	Fungi	2759	Eukaryota	5635	(1385, 1926)(2036, 2416)(2958, 3105)(3125, 3749)(5458, 5657)(5674, 5790)(6128, 6496)(6614, 6789)(10234, 10775)(10885, 11265)(11807, 11954)(11974, 12598)(14307, 14506)(14523, 14639)(14977, 15345)(15463, 15638)(19083, 19397)(576045, 576144)(2570299, 2570402)
Batrachochytrium dendrobatidis JAM81 unplaced genomic scaffold BATDEscaffold_5, whole genome shotgun sequence	NW_006281103	109871	Batrachochytrium dendrobatidis	100474	Batrachochytrium	NA	NA	451442	Rhizophydiales	451435	Chytridiomycetes	4761	Chytridiomycota	4751	Fungi	2759	Eukaryota	5628	(17803, 18226)(24611, 24870)(24935, 25152)(25636, 25991)(26098, 26271)(54667, 55110)(55215, 55579)(55615, 55726)(56007, 56111)(56197, 56763)(63535, 63819)(64108, 64463)(64570, 64743)(89158, 89415)(89451, 89562)(89843, 89947)(90033, 90599)(92349, 92566)(93050, 93405)(93512, 93683)
Plasmodium vivax SaI-1 scf_6781 genomic scaffold, whole genome shotgun sequence	NW_001850136	5855	Plasmodium vivax	5820	Plasmodium	1639119	Plasmodiidae	5819	Haemosporida	422676	Aconoidasida	5794	Apicomplexa	NA	NA	2759	Eukaryota	5604	(34, 1687)(1763, 2019)(2107, 2568)(2791, 3180)(3283, 3855)(3990, 4082)(4312, 6074)(6184, 6494)(6774, 6874)
Colletotrichum higginsianum IMI 349063 chromosome 7 map unlocalized, whole genome shotgun sequence	NW_017263929	80884	Colletotrichum higginsianum	5455	Colletotrichum	681950	Glomerellaceae	1028384	Glomerellales	147550	Sordariomycetes	4890	Ascomycota	4751	Fungi	2759	Eukaryota	5568	(34, 571)(3377, 3550)(3667, 4154)(4373, 4489)(4506, 4705)(4786, 5060)(6819, 7026)(7045, 7186)(7734, 8103)(8222, 8762)(11545, 11718)(11835, 12322)(12541, 12657)(12674, 12873)(12954, 13228)(14987, 15194)(15213, 15354)(15902, 16271)(16390, 16930)
Lacazia loboi strain LDI48194 Contig_74_mapping, whole genome shotgun sequence	LBNG01000280	1759314	Candida sp. LDI48194	1535326	Candida	766764	Debaryomycetaceae	4892	Saccharomycetales	4891	Saccharomycetes	4890	Ascomycota	4751	Fungi	2759	Eukaryota	5544	(1759, 1934)(2051, 2399)(2743, 3076)(3473, 3551)(4728, 5366)(5411, 5536)(5814, 5931)(6065, 6434)(6552, 7093)(9891, 9967)(12436, 12611)(12729, 13078)(13419, 13751)(14152, 14230)(15409, 16047)(16092, 16217)(16494, 16610)(16744, 17112)(17229, 17773)
Balamuthia mandrillaris strain CDC-V039 unitig_2751, whole genome shotgun sequence	LFUI01000023	66527	Balamuthia mandrillaris	66526	Balamuthia	555408	Balamuthiidae	1485168	Longamoebia	NA	NA	NA	NA	NA	NA	2759	Eukaryota	5502	(162156, 162708)(162857, 163229)(163903, 164034)(164143, 164692)(166842, 166908)(167176, 167276)(167407, 167826)(168151, 168525)(168681, 168860)(204077, 204629)(204778, 205150)(205824, 205955)(206064, 206613)(208763, 208829)(209097, 209197)(209328, 209747)(210072, 210446)(210602, 210781)
Grosmannia clavigera kw1407 unplaced genomic scaffold GCSC_89, whole genome shotgun sequence	NW_014040569	226899	Grosmannia clavigera	360145	Grosmannia	5152	Ophiostomataceae	5151	Ophiostomatales	147550	Sordariomycetes	4890	Ascomycota	4751	Fungi	2759	Eukaryota	5496	(414701, 414809)(665360, 665900)(666019, 666388)(666935, 667076)(667095, 667491)(667504, 667724)(669518, 669717)(669734, 669851)(670074, 670557)(670671, 670849)(674078, 674618)(674737, 675106)(675654, 675795)(675814, 676206)(676219, 676439)(678231, 678430)(678447, 678564)(678787, 679270)(679384, 679562)(1112158, 1112244)
Balamuthia mandrillaris strain CDC-V039 unitig_37, whole genome shotgun sequence	LFUI01000039	66527	Balamuthia mandrillaris	66526	Balamuthia	555408	Balamuthiidae	1485168	Longamoebia	NA	NA	NA	NA	NA	NA	2759	Eukaryota	5492	(203107, 203659)(203807, 204179)(204852, 204983)(205092, 205635)(207777, 207843)(208111, 208211)(208342, 208761)(209085, 209459)(209615, 209795)(253529, 254081)(254229, 254601)(255274, 255405)(255514, 256057)(258193, 258259)(258527, 258627)(258758, 259177)(259501, 259875)(260031, 260211)
Erysiphe pisi, MIRA assembly whole genome shotgun sequence, E.pisi_c360	CACM01000325	36044	Erysiphe pisi	5121	Erysiphe	34371	Erysiphaceae	5120	Erysiphales	147548	Leotiomycetes	4890	Ascomycota	4751	Fungi	2759	Eukaryota	5470	(2908, 3083)(3200, 3687)(3907, 4025)(4042, 4241)(6016, 6236)(6248, 6638)(6658, 6810)(7035, 7219)(7345, 7718)(7834, 8374)(11212, 11387)(11504, 11991)(12211, 12330)(12347, 12546)(14321, 14541)(14553, 14943)(14963, 15115)(15340, 15524)(15650, 16022)(16810, 17124)
Kazachstania naganishii CBS 8797 chromosome 1, complete genome	HE978314	588726	Kazachstania naganishii	71245	Kazachstania	4893	Saccharomycetaceae	4892	Saccharomycetales	4891	Saccharomycetes	4890	Ascomycota	4751	Fungi	2759	Eukaryota	5466	(306628, 306805)(306922, 307271)(307630, 307963)(308358, 308432)(309779, 310404)(310424, 310544)(311135, 311506)(311629, 312071)(316052, 316229)(316346, 316695)(317054, 317387)(317782, 317856)(319203, 319828)(319848, 319968)(320559, 320930)(321053, 321495)(371566, 371889)(1242703, 1242846)
Leishmania major strain Friedlin complete genome, chromosome 27	NC_007268	5664	Leishmania major	5658	Leishmania	5654	Trypanosomatidae	5653	Kinetoplastida	NA	NA	NA	NA	NA	NA	2759	Eukaryota	5424	(990036, 990127)(994195, 994315)(995769, 996055)(996361, 996764)(1001936, 1002027)(1006098, 1006218)(1007672, 1007958)(1008264, 1008667)(1013967, 1014058)(1018127, 1018247)(1019705, 1019991)(1020297, 1020700)(1028600, 1028691)(1032762, 1032882)(1034338, 1034624)(1034930, 1035333)(1041615, 1041706)(1045777, 1045897)(1047353, 1047639)(1047945, 1048348)(1052745, 1052836)(1056907, 1057027)(1058483, 1…
Lachancea mirantina genome assembly, chromosome: H, whole genome shotgun sequence	LT598468	1230905	Lachancea mirantina	300275	Lachancea	4893	Saccharomycetaceae	4892	Saccharomycetales	4891	Saccharomycetes	4890	Ascomycota	4751	Fungi	2759	Eukaryota	5414	(71287, 71398)(380953, 381049)(1607210, 1607652)(1607774, 1608143)(1608678, 1608810)(1608855, 1609490)(1610819, 1610893)(1611161, 1611244)(1611286, 1611619)(1611973, 1612322)(1612438, 1612615)(1615508, 1615950)(1616072, 1616441)(1616976, 1617108)(1617153, 1617788)(1619117, 1619191)(1619459, 1619542)(1619584, 1619917)(1620271, 1620620)(1620736, 1620912)
Lachancea fermentati genome assembly, chromosome: H, whole genome shotgun sequence	LT598491	4955	Lachancea fermentati	300275	Lachancea	4893	Saccharomycetaceae	4892	Saccharomycetales	4891	Saccharomycetes	4890	Ascomycota	4751	Fungi	2759	Eukaryota	5345	(561033, 561109)(583738, 583914)(584031, 584380)(584734, 585067)(585110, 585193)(585461, 585535)(586859, 587482)(587539, 587671)(588206, 588575)(588697, 589139)(592188, 592365)(592482, 592831)(593185, 593518)(593561, 593644)(593912, 593986)(595310, 595933)(595990, 596122)(596657, 597026)(597148, 597590)(1053845, 1053931)
Babesia bigemina genome assembly Bbig001, chromosome : III	NC_027218	5866	Babesia bigemina	5864	Babesia	32594	Babesiidae	NA	NA	422676	Aconoidasida	5794	Apicomplexa	NA	NA	2759	Eukaryota	5327	(499622, 500156)(500243, 500618)(501345, 501906)(503902, 504255)(504562, 504855)(504987, 505152)(610262, 610796)(610883, 611258)(611985, 612546)(614544, 614897)(615204, 615497)(615629, 615794)(1133123, 1133197)(2132545, 2132613)(2460329, 2460426)(2464936, 2465175)(2465975, 2466150)(2466326, 2466420)
Phytophthora sojae unplaced genomic scaffold PHYSOscaffold_2, whole genome shotgun sequence	NW_009258116	67593	Phytophthora sojae	4783	Phytophthora	NA	NA	4776	Peronosporales	4762	Oomycetes	NA	NA	NA	NA	2759	Eukaryota	5326	(2730914, 2731317)(3644612, 3644694)(3646541, 3646623)(3648610, 3648692)(3650637, 3650719)(3652210, 3652292)(3654208, 3654290)(3656683, 3656765)(3658662, 3658744)(4036502, 4036639)(5241998, 5242212)(5252250, 5252464)(5263598, 5263812)(5557443, 5557509)(5557623, 5557689)(5558153, 5558219)(5558333, 5558399)(5558863, 5558929)(5559043, 5559109)(5559573, 5559639)(5559753, 5559819)(5579583, 5579649)(55…
Colletotrichum higginsianum IMI 349063 chromosome 7 map unlocalized, whole genome shotgun sequence	NW_017263930	80884	Colletotrichum higginsianum	5455	Colletotrichum	681950	Glomerellaceae	1028384	Glomerellales	147550	Sordariomycetes	4890	Ascomycota	4751	Fungi	2759	Eukaryota	5323	(7, 325)(441, 614)(3403, 3943)(4062, 4431)(4978, 5119)(5138, 5345)(7101, 7375)(7455, 7652)(7669, 7785)(8004, 8491)(8608, 8781)(11584, 12123)(12242, 12610)(13155, 13296)(13315, 13522)(15666, 16061)(16217, 16704)(16820, 16993)
Spizellomyces punctatus DAOM BR117 chromosome Unknown, whole genome shotgun sequence	NW_015971566	109760	Spizellomyces punctatus	4815	Spizellomyces	34479	Spizellomycetaceae	34478	Spizellomycetales	451435	Chytridiomycetes	4761	Chytridiomycota	4751	Fungi	2759	Eukaryota	5314	(76, 227)(236, 636)(1158, 1319)(2853, 3023)(3425, 4117)(4271, 4489)(4935, 5203)(5321, 5497)(8344, 8427)(8858, 9221)(9342, 9541)(10006, 10177)(10725, 10876)(10885, 11285)(11807, 11968)(40602, 40685)(41116, 41479)(41600, 41799)(42264, 42435)(42983, 43134)(43143, 43543)(44065, 44226)
Tuber melanosporum Mel28 whole genome shotgun sequence assembly, scaffold_355	NW_003299036	39416	Tuber melanosporum	36048	Tuber	40289	Tuberaceae	5185	Pezizales	147549	Pezizomycetes	4890	Ascomycota	4751	Fungi	2759	Eukaryota	5305	(170, 441)(1738, 1965)(2119, 2393)(2401, 2553)(3078, 3461)(3583, 4130)(6440, 6625)(6742, 8293)(9567, 9787)(9799, 10201)(10209, 10363)(10887, 11270)(11392, 11935)
Mycosphaerella graminicola IPO323 chromosome 7, whole genome shotgun sequence	NC_018212	1047171	Zymoseptoria tritici	1047167	Zymoseptoria	93133	Mycosphaerellaceae	134362	Capnodiales	147541	Dothideomycetes	4890	Ascomycota	4751	Fungi	2759	Eukaryota	5304	(1676642, 1676816)(1676933, 1677420)(1677640, 1677757)(1677774, 1677973)(1679639, 1679859)(1679871, 1680273)(1680281, 1680401)(1680952, 1681335)(1681456, 1681997)(1684912, 1685086)(1685203, 1685690)(1685910, 1686027)(1686044, 1686243)(1687909, 1688129)(1688141, 1688543)(1688551, 1688671)(1689222, 1689605)(1689726, 1690267)
Saccharomyces cerevisiae S288c chromosome III, complete sequence	NC_001135	4932	Saccharomyces cerevisiae	4930	Saccharomyces	4893	Saccharomycetaceae	4892	Saccharomycetales	4891	Saccharomycetes	4890	Ascomycota	4751	Fungi	2759	Eukaryota	5298	(82696, 83016)(83075, 83196)(84295, 84603)(84811, 85119)(86441, 86551)(88793, 90746)(91748, 92051)(124154, 124465)(142806, 143080)(151521, 151831)(168620, 168934)(169207, 169550)(295002, 295312)
Neocallimastix californiae strain G1 LY90scaffold_947, whole genome shotgun sequence	MCOG01000947	1754190	Neocallimastix californiae	4756	Neocallimastix	29007	Neocallimastigaceae	29006	Neocallimastigales	451456	Neocallimastigomycetes	451455	Neocallimastigomycota	4751	Fungi	2759	Eukaryota	5258	(962, 1138)(1258, 1605)(1963, 2321)(4298, 4865)(4928, 5072)(5353, 5478)(5623, 5992)(6113, 6655)(10722, 10898)(11018, 11365)(11723, 12081)(14057, 14624)(14687, 14831)(15112, 15237)(15381, 15750)(15871, 16399)
Fusarium verticillioides 7600 chromosome 3, whole genome shotgun sequence	NC_031677	117187	Fusarium verticillioides	5506	Fusarium	110618	Nectriaceae	5125	Hypocreales	147550	Sordariomycetes	4890	Ascomycota	4751	Fungi	2759	Eukaryota	5247	(826914, 827268)(827606, 827722)(827739, 827938)(828019, 828279)(829956, 830219)(830238, 830407)(830926, 831295)(831414, 831859)(834548, 834720)(834852, 835206)(835544, 835660)(835677, 835876)(835957, 836217)(837894, 838157)(838176, 838345)(838864, 839233)(839352, 839892)(1107125, 1107193)(1333636, 1333696)(1334001, 1334397)(2124858, 2124943)
Cryptosporidium muris RN66 scf_1106632353999, whole genome shotgun sequence	NW_002196571	5808	Cryptosporidium muris	5806	Cryptosporidium	35082	Cryptosporidiidae	75739	Eucoccidiorida	5796	Coccidia	5794	Apicomplexa	NA	NA	2759	Eukaryota	5212	(221836, 222371)(222526, 222895)(223025, 223152)(223643, 223866)(224005, 224204)(226524, 226585)(226668, 227250)(227336, 227667)(227781, 227951)(1077016, 1077551)(1077706, 1078075)(1078205, 1078332)(1078823, 1079046)(1079185, 1079384)(1081704, 1081765)(1081848, 1082430)(1082516, 1082847)(1082961, 1083131)
Kluyveromyces marxianus DMKU3-1042 DNA, complete genome, chromosome 5	AP012217	4911	Kluyveromyces marxianus	4910	Kluyveromyces	4893	Saccharomycetaceae	4892	Saccharomycetales	4891	Saccharomycetes	4890	Ascomycota	4751	Fungi	2759	Eukaryota	5202	(1162097, 1162539)(1162661, 1163030)(1163567, 1163699)(1163744, 1164379)(1165730, 1165804)(1166072, 1166154)(1166197, 1166530)(1166886, 1167235)(1167352, 1167528)(1170839, 1171281)(1171403, 1171772)(1172309, 1172441)(1172486, 1173121)(1174472, 1174546)(1174814, 1174896)(1174939, 1175272)(1175628, 1175977)(1176094, 1176270)
Naumovozyma castellii CBS 4309 complete genome, chromosome 3	NC_016493	27288	Naumovozyma castellii	278028	Naumovozyma	4893	Saccharomycetaceae	4892	Saccharomycetales	4891	Saccharomycetes	4890	Ascomycota	4751	Fungi	2759	Eukaryota	5187	(33653, 33713)(573817, 573994)(574111, 574460)(574815, 575148)(575542, 575616)(577049, 577684)(577710, 577843)(578404, 578773)(578896, 579338)(582093, 582270)(582387, 582736)(583091, 583424)(583818, 583892)(585325, 585960)(585986, 586119)(586680, 587049)(587172, 587614)(1185257, 1185342)
Lachancea nothofagi CBS 11611 genome assembly, chromosome: G, whole genome shotgun sequence	LT598453	679534	Lachancea nothofagi	300275	Lachancea	4893	Saccharomycetaceae	4892	Saccharomycetales	4891	Saccharomycetes	4890	Ascomycota	4751	Fungi	2759	Eukaryota	5181	(1472678, 1473120)(1473242, 1473611)(1474146, 1474278)(1474335, 1474958)(1476289, 1476363)(1476631, 1476714)(1476757, 1477090)(1477445, 1477794)(1477911, 1478088)(1481139, 1481581)(1481703, 1482072)(1482607, 1482739)(1482796, 1483419)(1484750, 1484824)(1485092, 1485175)(1485218, 1485551)(1485906, 1486255)(1486372, 1486548)
Komagataella pastoris strain ATCC 28485 clone SC7 genomic sequence	CP014594	4922	Komagataella pastoris	460517	Komagataella	115784	Phaffomycetaceae	4892	Saccharomycetales	4891	Saccharomycetes	4890	Ascomycota	4751	Fungi	2759	Eukaryota	5180	(1411, 1582)(1664, 2003)(2109, 2896)(3777, 3953)(4083, 4312)(4758, 4858)(4882, 5241)(5310, 5703)(8808, 8979)(9061, 9397)(9502, 10283)(10314, 10379)(11155, 11330)(11460, 11688)(12137, 12237)(12262, 12622)(12691, 13084)
Aspergillus fumigatus Af293 chromosome 4, whole genome shotgun sequence	NC_007197	746128	Aspergillus fumigatus	5052	Aspergillus	1131492	Aspergillaceae	5042	Eurotiales	147545	Eurotiomycetes	4890	Ascomycota	4751	Fungi	2759	Eukaryota	5155	(439026, 439567)(439688, 440077)(440599, 440746)(440766, 441389)(443113, 443312)(443329, 443446)(443784, 444152)(444269, 444443)(704816, 705358)(705475, 705649)(708017, 708558)(708679, 709068)(709590, 709737)(709757, 710380)(1816967, 1817045)(3281102, 3281189)
Babesia microti strain RI chromosome III, complete sequence	NC_027207	5868	Babesia microti	5864	Babesia	32594	Babesiidae	NA	NA	422676	Aconoidasida	5794	Apicomplexa	NA	NA	2759	Eukaryota	5150	(613842, 614172)(614517, 614852)(616853, 617032)(617041, 617387)(617487, 617591)(617834, 618028)(618143, 618515)(618632, 619167)(633176, 633711)(633828, 634200)(634315, 634509)(634752, 634856)(634956, 635302)(635311, 635490)(637491, 637826)(638171, 638501)(1145988, 1146058)(1147017, 1147096)(2823025, 2823092)(3515576, 3515700)
Tetrapisispora blattae CBS 6284 chromosome 5, complete genome	NC_020189	1071379	Tetrapisispora blattae	113604	Tetrapisispora	4893	Saccharomycetaceae	4892	Saccharomycetales	4891	Saccharomycetes	4890	Ascomycota	4751	Fungi	2759	Eukaryota	5129	(357534, 357607)(888738, 888811)(1309525, 1310067)(1310087, 1310249)(1310483, 1310643)(1310793, 1311162)(1311282, 1311724)(1316158, 1316330)(1316448, 1317135)(1317153, 1317486)(1317568, 1317837)(1317880, 1317954)(1319129, 1319752)(1319772, 1319934)(1320168, 1320328)(1320478, 1320847)(1320967, 1321409)
Rhizoclosmatium globosum strain JEL800 BCR33scaffold_365, whole genome shotgun sequence	MCGO01000365	329046	Rhizoclosmatium globosum	109967	Rhizoclosmatium	1352827	Chytriomycetaceae	4810	Chytridiales	451435	Chytridiomycetes	4761	Chytridiomycota	4751	Fungi	2759	Eukaryota	5088	(2747, 3014)(3060, 3161)(3453, 3798)(3918, 4095)(10570, 11015)(11135, 11517)(11641, 11807)(12052, 12167)(12260, 12797)(15566, 15833)(15879, 15980)(16272, 16617)(16737, 16914)(23376, 23821)(23941, 24323)(24447, 24613)(24859, 24974)(25066, 25603)
Wickerhamiella domercqiae DNA, scaffold: scaffold_0, strain: JCM 9478, whole genome shotgun sequence	BCGM01000001	45788	Wickerhamiella domercqiae	45787	Wickerhamiella	410830	Trichomonascaceae	4892	Saccharomycetales	4891	Saccharomycetes	4890	Ascomycota	4751	Fungi	2759	Eukaryota	5047	(934451, 935036)(935093, 935212)(935533, 935649)(935791, 936160)(936275, 936741)(1919059, 1919119)(1998952, 1999418)(1999533, 1999902)(2000044, 2000160)(2000481, 2000600)(2000651, 2001242)(3588866, 3589332)(3589447, 3589816)(3589958, 3590074)(3590394, 3590513)(3590570, 3591155)
Grifola frondosa strain 9006-11 000070F, whole genome shotgun sequence	LUGG01000071	5627	Grifola frondosa	5626	Grifola	5332	Schizophyllaceae	5338	Agaricales	155619	Agaricomycetes	5204	Basidiomycota	4751	Fungi	2759	Eukaryota	5045	(14, 422)(544, 926)(1035, 1231)(1445, 1570)(1615, 2202)(3938, 4306)(4608, 5123)(5216, 5391)(9236, 9774)(9896, 10272)(10381, 10577)(10789, 10914)(10959, 11540)(13276, 13735)
Saccharomyces pastorianus CBS 1513 scaffold00003, whole genome shotgun sequence	AZCJ01000003	27292	Saccharomyces pastorianus	4930	Saccharomyces	4893	Saccharomycetaceae	4892	Saccharomycetales	4891	Saccharomycetes	4890	Ascomycota	4751	Fungi	2759	Eukaryota	5039	(22788, 23040)(120777, 121090)(143318, 143720)(177451, 177583)(189614, 189925)(225663, 225793)(338739, 338911)(440860, 441662)(455850, 456155)(456159, 456438)(457477, 457792)(506776, 507198)(508325, 508626)(612461, 612769)(853788, 854120)(871770, 872017)
Saccharomyces paradoxus strain UFRJ50816 chromosome V, complete sequence	CP020297	27291	Saccharomyces paradoxus	4930	Saccharomyces	4893	Saccharomycetaceae	4892	Saccharomycetales	4891	Saccharomycetes	4890	Ascomycota	4751	Fungi	2759	Eukaryota	5035	(102356, 102611)(112747, 112823)(119352, 119887)(121529, 121809)(140152, 140283)(143444, 143724)(181774, 181961)(212668, 212744)(440689, 440772)(440854, 440975)(441489, 441667)(441858, 441976)(448620, 448820)(449543, 451508)(455736, 455990)(558765, 559045)
Colletotrichum higginsianum IMI 349063 chromosome 7 map unlocalized, whole genome shotgun sequence	NW_017263918	80884	Colletotrichum higginsianum	5455	Colletotrichum	681950	Glomerellaceae	1028384	Glomerellales	147550	Sordariomycetes	4890	Ascomycota	4751	Fungi	2759	Eukaryota	5029	(18546, 19033)(19150, 19323)(22105, 22645)(22764, 23133)(23681, 23822)(23841, 24048)(25807, 26081)(26162, 26361)(26378, 26494)(26713, 27200)(27317, 27490)(30296, 30836)(30955, 31324)(31872, 32013)(32032, 32239)(33997, 34270)(34351, 34550)(34567, 34683)
Saccharomyces paradoxus strain UFRJ50816 chromosome XI, complete sequence	CP020303	27291	Saccharomyces paradoxus	4930	Saccharomyces	4893	Saccharomycetaceae	4892	Saccharomycetales	4891	Saccharomycetes	4890	Ascomycota	4751	Fungi	2759	Eukaryota	5024	(16872, 17152)(102171, 102416)(120118, 120449)(361941, 362184)(438081, 438362)(441296, 441372)(496918, 497198)(576335, 576532)(576649, 576929)(609190, 609471)(632203, 632483)(636602, 638566)(639289, 639489)(800337, 800409)
Ustilaginoidea virens strain UV-8b Sca_135, whole genome shotgun sequence	JHTR01000135	1159556	Ustilaginoidea virens	124426	Ustilaginoidea	NA	NA	5125	Hypocreales	147550	Sordariomycetes	4890	Ascomycota	4751	Fungi	2759	Eukaryota	5024	(3, 298)(396, 674)(1274, 1386)(1542, 1623)(1656, 2143)(2283, 2393)(2433, 2499)(2595, 2661)(2771, 2961)(3553, 3683)(4534, 4675)(4694, 5086)(5702, 5843)(5862, 6254)(6870, 7011)(7030, 7422)(9025, 9108)(9213, 9376)(9849, 10053)(13614, 13696)(13699, 13860)(14017, 14132)(17226, 17389)(17591, 17788)(17885, 18048)(18327, 18468)(19461, 19572)
Trypanosoma brucei brucei strain 927/4 GUTat10.1 chromosome 3, complete sequence	NC_007276	5691	Trypanosoma brucei	5690	Trypanosoma	5654	Trypanosomatidae	5653	Kinetoplastida	NA	NA	NA	NA	NA	NA	2759	Eukaryota	5021	(261048, 262388)(903279, 903370)(907537, 907657)(908951, 909253)(909558, 909961)(921641, 921732)(925899, 926019)(927313, 927615)(927920, 928323)(939996, 940087)(944254, 944374)(945668, 945970)(946275, 946678)(958358, 958449)(962628, 962748)(964042, 964344)(964649, 965052)
Tolypocladium sp. Salcha MEA-2 scf7180000000140.quiver, whole genome shotgun sequence	JPIJ02000042	1355412	Tolypocladium sp. Salcha MEA-2	29909	Tolypocladium	474942	Ophiocordycipitaceae	5125	Hypocreales	147550	Sordariomycetes	4890	Ascomycota	4751	Fungi	2759	Eukaryota	4981	(349, 465)(482, 1022)(2710, 2973)(2991, 3132)(3680, 4049)(4168, 4708)(7038, 7211)(7341, 7695)(8033, 8149)(8166, 8706)(10394, 10657)(10675, 10816)(11364, 11733)(11852, 12392)(63257, 63499)(679240, 679334)(1150510, 1150673)
Tetrapisispora blattae CBS 6284 chromosome 4, complete genome	NC_020188	1071379	Tetrapisispora blattae	113604	Tetrapisispora	4893	Saccharomycetaceae	4892	Saccharomycetales	4891	Saccharomycetes	4890	Ascomycota	4751	Fungi	2759	Eukaryota	4981	(2643, 3085)(3205, 3574)(3724, 3884)(4118, 4280)(4300, 4923)(6098, 6172)(6215, 6484)(6566, 6899)(6917, 7604)(7722, 7894)(12328, 12770)(12890, 13259)(13409, 13569)(13803, 13965)(13985, 14527)
Tilletia indica strain PSWKBGH_1 scaffold73_size194529, whole genome shotgun sequence	MAPW01000073	43049	Tilletia indica	13289	Tilletia	5279	Tilletiaceae	62916	Tilletiales	452283	Exobasidiomycetes	5204	Basidiomycota	4751	Fungi	2759	Eukaryota	4963	(182557, 182733)(182847, 183531)(183552, 183667)(183684, 184003)(185716, 186350)(186395, 186510)(186738, 186922)(187050, 187421)(187542, 188084)(190852, 191028)(191144, 191828)(191849, 191964)(191981, 192306)(194019, 194528)
Balamuthia mandrillaris strain CDC-V039 unitig_2697, whole genome shotgun sequence	LFUI01000135	66527	Balamuthia mandrillaris	66526	Balamuthia	555408	Balamuthiidae	1485168	Longamoebia	NA	NA	NA	NA	NA	NA	2759	Eukaryota	4952	(16796, 17899)(66132, 66223)(80525, 81636)(97447, 97544)(102277, 102829)(102977, 103349)(104022, 104153)(104262, 104810)(106916, 106982)(107250, 107350)(107481, 107900)(108248, 108598)
Cryptococcus neoformans var. grubii H99 chromosome 2, complete sequence	NC_026746	5207	Cryptococcus neoformans	5206	Cryptococcus	1884633	Cryptococcaceae	5234	Tremellales	155616	Tremellomycetes	5204	Basidiomycota	4751	Fungi	2759	Eukaryota	4948	(273101, 273544)(273665, 274047)(274155, 274327)(274575, 274727)(274735, 275369)(276609, 278116)(278232, 278410)(281376, 281819)(281940, 282322)(282430, 282602)(282850, 283002)(283010, 283154)(1584031, 1584205)
Absidia repens strain NRRL 1336 BCR42scaffold_43, whole genome shotgun sequence	MCGE01000043	90262	Absidia repens	4828	Absidia	4851	Cunninghamellaceae	4827	Mucorales	NA	NA	1913637	Mucoromycota	4751	Fungi	2759	Eukaryota	4936	(318332, 318520)(318616, 318969)(319434, 319676)(320098, 320167)(321620, 322166)(322216, 322368)(322650, 322778)(322904, 323284)(323399, 323800)(329055, 329243)(329339, 329692)(330157, 330399)(330822, 330891)(332348, 332894)(332944, 333096)(333378, 333506)(333632, 334012)(334127, 334528)
Erysiphe pisi, MIRA assembly whole genome shotgun sequence, E.pisi_c415	CACM01000378	36044	Erysiphe pisi	5121	Erysiphe	34371	Erysiphaceae	5120	Erysiphales	147548	Leotiomycetes	4890	Ascomycota	4751	Fungi	2759	Eukaryota	4928	(3, 203)(1514, 1734)(1746, 2136)(2156, 2308)(2533, 2717)(2841, 3213)(3331, 3872)(6710, 6885)(7002, 7489)(7709, 7828)(7845, 8044)(9751, 10375)(10395, 10547)(10772, 10956)(11082, 11454)(11573, 12114)
Saccharomyces sp. 'boulardii' strain unique28 chromosome Va, whole genome shotgun sequence	CM003555	252598	Saccharomyces sp. 'boulardii'	4930	Saccharomyces	4893	Saccharomycetaceae	4892	Saccharomycetales	4891	Saccharomycetes	4890	Ascomycota	4751	Fungi	2759	Eukaryota	4836	(3015, 3212)(4687, 4759)(62411, 62723)(110093, 110173)(116676, 117214)(118525, 118833)(138476, 138788)(207932, 208019)(312533, 312688)(434404, 434486)(435843, 436151)(481232, 481540)(482862, 482972)(485214, 487167)
Epicoccum nigrum strain ICMP 19927 unplaced genomic scaffold scaffold_6, whole genome shotgun sequence	KZ107843	105696	Epicoccum nigrum	104397	Epicoccum	683158	Didymellaceae	92860	Pleosporales	147541	Dothideomycetes	4890	Ascomycota	4751	Fungi	2759	Eukaryota	4836	(829135, 829675)(829796, 830178)(830730, 830850)(830902, 831260)(831356, 831492)(833162, 833361)(833715, 834213)(834316, 834493)(837417, 837957)(838078, 838460)(839012, 839132)(839184, 839542)(839638, 839774)(841444, 841643)(841997, 842495)(842598, 842775)
Hesseltinella vesiculosa strain NRRL 3301 DM01scaffold_76, whole genome shotgun sequence	MCGT01000076	101127	Hesseltinella vesiculosa	101126	Hesseltinella	4851	Cunninghamellaceae	4827	Mucorales	NA	NA	1913637	Mucoromycota	4751	Fungi	2759	Eukaryota	4728	(1587, 1763)(1857, 2231)(2493, 2921)(3339, 3408)(4871, 5041)(5254, 5407)(5503, 5611)(5909, 6025)(6141, 6512)(6643, 7033)(9647, 9823)(9917, 10291)(10552, 10979)(11397, 11466)(12926, 13096)(13309, 13462)(13558, 13666)(13964, 14080)(14196, 14567)(14698, 15087)
Hanseniaspora opuntiae strain AWRI3578 Hanseniaspora_opuntiae_AWRI3578_scaffold224, whole genome shotgun sequence	LPNL01000013	211096	Hanseniaspora opuntiae	29832	Hanseniaspora	34365	Saccharomycodaceae	4892	Saccharomycetales	4891	Saccharomycetes	4890	Ascomycota	4751	Fungi	2759	Eukaryota	4707	(791, 968)(1082, 1428)(1781, 2113)(2192, 2254)(2505, 2578)(3980, 4615)(5324, 5693)(5815, 6356)(8889, 9066)(9180, 9526)(9879, 10211)(10290, 10352)(10603, 10676)(12079, 12714)(12722, 12884)(13423, 13792)
Ajellomyces capsulatus NAm1 scaffold_9 genomic scaffold, whole genome shotgun sequence	NW_001813974	5037	Histoplasma capsulatum	5036	Histoplasma	299071	Ajellomycetaceae	33183	Onygenales	147545	Eurotiomycetes	4890	Ascomycota	4751	Fungi	2759	Eukaryota	4680	(1345420, 1345961)(1346082, 1346461)(1346989, 1347124)(1347149, 1347551)(1347563, 1347783)(1349414, 1349738)(1349755, 1349872)(1349890, 1350578)(1350692, 1350874)(1353328, 1353869)(1353990, 1354369)(1354897, 1355032)(1355057, 1355459)(1355471, 1355692)
Ustilaginoidea virens strain UV-8b Sca_137, whole genome shotgun sequence	JHTR01000137	1159556	Ustilaginoidea virens	124426	Ustilaginoidea	NA	NA	5125	Hypocreales	147550	Sordariomycetes	4890	Ascomycota	4751	Fungi	2759	Eukaryota	4672	(378, 478)(481, 564)(728, 861)(3742, 4058)(5098, 5197)(5370, 5483)(5710, 5843)(6026, 6304)(6648, 7031)(7150, 7354)(7679, 8016)(8651, 8721)(9255, 9392)(9870, 10074)(10620, 10702)(11277, 11359)(11389, 11493)(11593, 11684)(12171, 12292)(12485, 12647)(12955, 13036)(13304, 13385)(13653, 13734)(14562, 14744)(15178, 15342)(16760, 17076)(17194, 17366)(17806, 17907)(18079, 18236)(18239, 18314)
Lachancea lanzarotensis genome assembly LALA0, scaffold LALA0S05, whole genome shotgun sequence	LN736364	1245769	Lachancea lanzarotensis	300275	Lachancea	4893	Saccharomycetaceae	4892	Saccharomycetales	4891	Saccharomycetes	4890	Ascomycota	4751	Fungi	2759	Eukaryota	4654	(7697, 8139)(8261, 8630)(9165, 9297)(9354, 9977)(11306, 11380)(11648, 11731)(11774, 12107)(12463, 12812)(12929, 13106)(16272, 16714)(16836, 17205)(17740, 17872)(17929, 18552)(19881, 19955)(20223, 20306)(20349, 20682)
Phytophthora capsici LT1534 PHYCAscaffold_64_Cont6144, whole genome shotgun sequence	ADVJ01006144	4784	Phytophthora capsici	4783	Phytophthora	NA	NA	4776	Peronosporales	4762	Oomycetes	NA	NA	NA	NA	2759	Eukaryota	4614	(4174, 4347)(4477, 4689)(4804, 5136)(5512, 5975)(8066, 8613)(9423, 9794)(9929, 10431)(15422, 15593)(15723, 16054)(16431, 16895)(18990, 19542)(19639, 19749)(20358, 20731)
Balamuthia mandrillaris strain CDC-V039 unitig_433, whole genome shotgun sequence	LFUI01000215	66527	Balamuthia mandrillaris	66526	Balamuthia	555408	Balamuthiidae	1485168	Longamoebia	NA	NA	NA	NA	NA	NA	2759	Eukaryota	4578	(150, 282)(391, 940)(3093, 3159)(3427, 3527)(3659, 4078)(4404, 4778)(4934, 5113)(46159, 46711)(46860, 47232)(47904, 48036)(48145, 48694)(50858, 50924)(51192, 51292)(51425, 51844)(52169, 52543)(52699, 52878)
Balamuthia mandrillaris strain CDC-V039 unitig_397, whole genome shotgun sequence	LFUI01000200	66527	Balamuthia mandrillaris	66526	Balamuthia	555408	Balamuthiidae	1485168	Longamoebia	NA	NA	NA	NA	NA	NA	2759	Eukaryota	4553	(25289, 25841)(25990, 26362)(27034, 27165)(27274, 27823)(29980, 30046)(30314, 30414)(30545, 30964)(31289, 31663)(31819, 31998)(73061, 73240)(73396, 73770)(74095, 74514)(74644, 74744)(75012, 75078)(77240, 77789)(77898, 78006)
Mycosphaerella eumusae strain CBS 114824 scaffold734, whole genome shotgun sequence	LFZN01000734	321146	Mycosphaerella eumusae	41254	Mycosphaerella	93133	Mycosphaerellaceae	134362	Capnodiales	147541	Dothideomycetes	4890	Ascomycota	4751	Fungi	2759	Eukaryota	4543	(2, 114)(3365, 3906)(4027, 4410)(4511, 4712)(4946, 5050)(5104, 5208)(5256, 5655)(5667, 5783)(6355, 6536)(8306, 8387)(9107, 9270)(9299, 9451)(9843, 9939)(10007, 10124)(10344, 10831)(10948, 11122)(11158, 11282)(16489, 16689)(17122, 17237)(18248, 18331)(18957, 19117)(19152, 19475)(20005, 20109)
Phytophthora infestans T30-4 supercont1.85 genomic scaffold, whole genome shotgun sequence	NW_003303674	4787	Phytophthora infestans	4783	Phytophthora	NA	NA	4776	Peronosporales	4762	Oomycetes	NA	NA	NA	NA	2759	Eukaryota	4532	(42020, 42574)(42671, 42782)(45824, 46359)(202176, 202350)(203337, 203512)(204508, 204683)(205681, 205856)(208626, 209047)(217141, 217674)(217811, 218186)(218800, 218911)(235839, 236012)(241208, 241743)(241880, 242255)(245542, 245637)
Emiliania huxleyi CCMP1516 unplaced genomic scaffold EMIHUscaffold_28, whole genome shotgun sequence	NW_005199926	2903	Emiliania huxleyi	2902	Emiliania	418966	Noelaerhabdaceae	73020	Isochrysidales	NA	NA	NA	NA	NA	NA	2759	Eukaryota	4507	(225393, 225479)(225954, 226329)(226867, 227047)(227084, 227625)(229410, 229790)(230206, 230575)(230693, 230868)(232570, 232850)(298644, 298730)(299205, 299580)(300118, 300298)(300335, 300876)(302663, 303043)(303459, 303828)(303946, 304121)
Phaeosphaeria nodorum SN15 scaffold_66, whole genome shotgun sequence	NW_001884610	13684	Parastagonospora nodorum	1351751	Parastagonospora	5020	Phaeosphaeriaceae	92860	Pleosporales	147541	Dothideomycetes	4890	Ascomycota	4751	Fungi	2759	Eukaryota	4424	(632, 706)(1103, 1436)(1779, 2128)(2247, 2418)(9097, 9639)(9756, 10126)(10259, 10375)(10652, 10777)(10822, 11458)(15013, 15138)(15183, 15820)(17030, 17104)(17501, 17834)(18176, 18526)(18645, 18819)
Arthroderma benhamiae CBS 112371 Abenha-G-c-336b03.f1, whole genome shotgun sequence	NW_003315066	63400	Trichophyton benhamiae	5550	Trichophyton	34384	Arthrodermataceae	33183	Onygenales	147545	Eurotiomycetes	4890	Ascomycota	4751	Fungi	2759	Eukaryota	4414	(237, 367)(392, 1028)(2834, 3033)(3050, 3167)(3387, 3873)(3987, 4164)(7209, 7750)(7871, 8240)(8784, 8914)(8939, 9575)(11381, 11580)(11597, 11714)(11934, 12420)(12534, 12711)
Trichophyton tonsurans CBS 112818 genomic scaffold supercont1.28, whole genome shotgun sequence	GG698504	34387	Trichophyton tonsurans	5550	Trichophyton	34384	Arthrodermataceae	33183	Onygenales	147545	Eurotiomycetes	4890	Ascomycota	4751	Fungi	2759	Eukaryota	4385	(2929, 3106)(3221, 3589)(3927, 4044)(4061, 4260)(6705, 7341)(7349, 7496)(8040, 8409)(9264, 9385)(11771, 11948)(12063, 12431)(12769, 12886)(12903, 13102)(14915, 15551)(15559, 15706)(16250, 16619)(16939, 17039)(17475, 17596)
Emiliania huxleyi CCMP1516 chromosome Unknown EMIHUscaffold_152, whole genome shotgun sequence	NW_005201069	2903	Emiliania huxleyi	2902	Emiliania	418966	Noelaerhabdaceae	73020	Isochrysidales	NA	NA	NA	NA	NA	NA	2759	Eukaryota	4379	(210261, 210347)(210822, 211197)(211735, 211915)(211952, 212493)(214277, 214657)(215073, 215442)(215560, 215735)(219876, 219971)(219998, 220141)(220415, 220790)(221328, 221508)(221545, 222086)(223869, 224249)(224665, 225034)(225152, 225327)
Tilletia indica strain PSWKBGH_1 scaffold328_size15500, whole genome shotgun sequence	MAPW01000327	43049	Tilletia indica	13289	Tilletia	5279	Tilletiaceae	62916	Tilletiales	452283	Exobasidiomycetes	5204	Basidiomycota	4751	Fungi	2759	Eukaryota	4375	(5826, 6151)(6168, 6283)(6304, 6988)(7104, 7280)(10047, 10589)(10710, 11081)(11209, 11393)(11621, 11736)(11781, 12415)(14128, 14453)(14470, 14585)(14606, 15288)(15404, 15498)
Drechmeria coniospora strain ARSEF 6962 chromosome 03, whole genome shotgun sequence	CM004176	98403	Drechmeria coniospora	98402	Drechmeria	474942	Ophiocordycipitaceae	5125	Hypocreales	147550	Sordariomycetes	4890	Ascomycota	4751	Fungi	2759	Eukaryota	4341	(3348560, 3349100)(3349219, 3349598)(3350135, 3350276)(3350294, 3350501)(3352265, 3352525)(3852657, 3853042)(3853161, 3853540)(3854077, 3854218)(3854236, 3854443)(3856207, 3856747)(3856764, 3856880)(3857103, 3857572)(3857704, 3857876)(4897093, 4897411)(5623834, 5623906)
Fonsecaea erecta strain CBS 125763 chromosome Unknown, whole genome shotgun sequence	NW_017387254	1367422	Fonsecaea erecta	40354	Fonsecaea	43219	Herpotrichiellaceae	34395	Chaetothyriales	147545	Eurotiomycetes	4890	Ascomycota	4751	Fungi	2759	Eukaryota	4313	(2555, 2775)(2787, 3189)(3886, 4255)(4376, 4917)(7345, 7517)(7633, 7981)(8339, 8456)(8473, 8689)(8758, 9141)(10430, 10650)(10662, 11064)(11761, 12130)(12251, 12792)
Pleurotus eryngii strain 183 scaffold106, whole genome shotgun sequence	MAZY01000106	5323	Pleurotus eryngii	5320	Pleurotus	104366	Pleurotaceae	5338	Agaricales	155619	Agaricomycetes	5204	Basidiomycota	4751	Fungi	2759	Eukaryota	4311	(80324, 80496)(80615, 80982)(81835, 81924)(82182, 82561)(82981, 83348)(83469, 83643)(88821, 89218)(89339, 89721)(89836, 89967)(90245, 90407)(90415, 91001)(92384, 92473)(92730, 93190)(93530, 93897)(94018, 94192)
Jaapia argillacea MUCL 33604 unplaced genomic scaffold JAAARscaffold_96, whole genome shotgun sequence	KL197804	202697	Jaapia argillacea	202696	Jaapia	721929	Jaapiaceae	721927	Jaapiales	155619	Agaricomycetes	5204	Basidiomycota	4751	Fungi	2759	Eukaryota	4287	(1095, 1684)(1692, 1854)(2392, 2759)(3505, 3834)(7272, 7447)(7568, 7908)(8275, 8735)(10423, 11012)(11020, 11182)(11720, 12087)(12833, 13162)(16600, 16775)(16896, 17126)
Blastocystis hominis, Singapore isolate B (sub-type 7) whole genome shotgun sequence assembly, scaffold_11	NW_013171818	12968	Blastocystis hominis	12967	Blastocystis	NA	NA	NA	NA	NA	NA	NA	NA	NA	NA	2759	Eukaryota	4254	(2161, 2488)(2721, 3194)(3610, 3670)(4785, 4983)(5208, 5329)(5853, 5977)(6130, 6511)(6635, 7089)(60269, 60346)(119523, 119605)(585362, 585624)(585947, 586321)(586472, 586596)(587110, 587231)(587456, 587654)(588769, 588829)(589249, 589722)(589951, 590278)
Babesia bovis T2Bo chromosome 3, complete sequence	NC_010575	5865	Babesia bovis	5864	Babesia	32594	Babesiidae	NA	NA	422676	Aconoidasida	5794	Apicomplexa	NA	NA	2759	Eukaryota	4251	(160523, 161068)(161145, 161528)(162249, 162792)(164523, 164854)(165139, 165421)(289316, 289861)(289936, 290319)(291039, 291582)(293305, 293636)(293922, 294204)(1039097, 1039169)
Spathaspora girioi strain UFMG-CM-Y302 NODE_150_length_24158_cov_65.0622_ID_299, whole genome shotgun sequence	LQMS01002231	1774708	Spathaspora girioi	412764	Spathaspora	766764	Debaryomycetaceae	4892	Saccharomycetales	4891	Saccharomycetes	4890	Ascomycota	4751	Fungi	2759	Eukaryota	4242	(1828, 2250)(3377, 3528)(5349, 5968)(6103, 6641)(7127, 7379)(7894, 10065)(12894, 12976)
Phytophthora infestans T30-4 supercont1.8 genomic scaffold, whole genome shotgun sequence	NW_003303751	4787	Phytophthora infestans	4783	Phytophthora	NA	NA	4776	Peronosporales	4762	Oomycetes	NA	NA	NA	NA	2759	Eukaryota	4234	(1663678, 1663749)(1664908, 1664979)(1665523, 1665594)(1666138, 1666209)(1666753, 1666824)(1667367, 1667438)(1667983, 1668053)(1668597, 1668668)(1669213, 1669283)(1669827, 1669898)(1670450, 1670521)(1671061, 1671136)(1672292, 1672363)(1672907, 1672978)(1673522, 1673593)(1674743, 1674814)(1675358, 1675429)(1675973, 1676043)(1676574, 1676644)(1677188, 1677259)(1677803, 1677874)(1679032, 1679103)(16…
Emiliania huxleyi CCMP1516 unplaced genomic scaffold EMIHUscaffold_341, whole genome shotgun sequence	NW_005199434	2903	Emiliania huxleyi	2902	Emiliania	418966	Noelaerhabdaceae	73020	Isochrysidales	NA	NA	NA	NA	NA	NA	2759	Eukaryota	4226	(68365, 68540)(68658, 69027)(69443, 69823)(71609, 72150)(72187, 72367)(72905, 73280)(73755, 73841)(86024, 86199)(86317, 86686)(87102, 87482)(89265, 89806)(89843, 90023)(90561, 90936)(91411, 91497)
Paecilomyces hepiali strain FENG scaffold13, whole genome shotgun sequence	LNDK02000039	797268	Paecilomyces hepiali	311780	Paecilomyces	34397	Clavicipitaceae	5125	Hypocreales	147550	Sordariomycetes	4890	Ascomycota	4751	Fungi	2759	Eukaryota	4225	(43202, 43742)(43861, 44235)(44781, 44977)(44981, 45525)(46931, 47191)(47272, 47471)(47488, 47604)(47942, 48261)(48900, 49160)(49241, 49440)(49457, 49573)(49911, 50230)(50396, 50565)(52402, 52770)(52887, 53056)(588930, 588991)
Bigelowiella natans CCMP2755 BIGNAscaffold_66_Cont2499, whole genome shotgun sequence	ADNK01002499	227086	Bigelowiella natans	227085	Bigelowiella	NA	NA	NA	NA	NA	NA	NA	NA	NA	NA	2759	Eukaryota	4202	(9737, 10080)(10387, 10797)(12693, 13265)(13351, 13466)(14007, 14375)(14506, 15039)(47193, 47726)(47857, 48225)(48764, 48879)(48965, 49536)(51439, 51702)
Melampsora larici-populina 98AG31 unplaced genomic scaffold MELLAscaffold_20, whole genome shotgun sequence	NW_006768784	203908	Melampsora larici-populina	5260	Melampsora	5259	Melampsoraceae	5258	Pucciniales	162484	Pucciniomycetes	5204	Basidiomycota	4751	Fungi	2759	Eukaryota	4197	(1247347, 1247889)(1248010, 1248376)(1249133, 1249284)(1249504, 1249695)(1251102, 1251173)(1251571, 1251819)(1252267, 1252612)(1252732, 1252908)(1258962, 1259504)(1259625, 1259992)(1260750, 1260901)(1261121, 1261312)(1262718, 1262789)(1263187, 1263435)(1263883, 1264228)(1264348, 1264524)
Blastocystis hominis, Singapore isolate B (sub-type 7) whole genome shotgun sequence assembly, scaffold_2	NW_013171827	12968	Blastocystis hominis	12967	Blastocystis	NA	NA	NA	NA	NA	NA	NA	NA	NA	NA	2759	Eukaryota	4176	(442, 915)(1328, 1388)(2508, 2706)(2850, 3059)(3582, 3706)(3852, 4230)(4352, 4806)(6773, 6900)(12611, 12938)(13171, 13644)(14060, 14120)(15231, 15429)(15654, 15775)(16307, 16431)(16582, 16970)(17279, 17551)(694665, 694740)(838286, 838383)
Plasmodium vivax SaI-1 scf_6657 genomic scaffold, whole genome shotgun sequence	NW_001850222	5855	Plasmodium vivax	5820	Plasmodium	1639119	Plasmodiidae	5819	Haemosporida	422676	Aconoidasida	5794	Apicomplexa	NA	NA	2759	Eukaryota	4158	(1, 1061)(2330, 2561)(2654, 4710)(5323, 5885)(6858, 6941)(7583, 7743)
Blastocystis sp. ATCC 50177/Nand II strain NandII AV274scaffold_282, whole genome shotgun sequence	LXWW01000185	944036	Blastocystis sp. subtype 1	12967	Blastocystis	NA	NA	NA	NA	NA	NA	NA	NA	NA	NA	2759	Eukaryota	4146	(1031, 1228)(1242, 1326)(1457, 1628)(1647, 1788)(2026, 2205)(2335, 2704)(2823, 3268)(10141, 10468)(10690, 11182)(12709, 13254)(13998, 14367)(15157, 15526)(15645, 16090)
Emiliania huxleyi CCMP1516 unplaced genomic scaffold EMIHUscaffold_4, whole genome shotgun sequence	NW_005198966	2903	Emiliania huxleyi	2902	Emiliania	418966	Noelaerhabdaceae	73020	Isochrysidales	NA	NA	NA	NA	NA	NA	2759	Eukaryota	4141	(1184117, 1184269)(1184345, 1184497)(1184573, 1184725)(1184801, 1184953)(1516850, 1517631)(1523501, 1524282)(2104191, 2104366)(2104484, 2104853)(2105324, 2105649)(2107432, 2107967)(2108010, 2108190)(2108728, 2109103)
Saccharomyces sp. 'boulardii' strain unique28 chromosome X, whole genome shotgun sequence	CM003564	252598	Saccharomyces sp. 'boulardii'	4930	Saccharomyces	4893	Saccharomycetaceae	4892	Saccharomycetales	4891	Saccharomycetes	4890	Ascomycota	4751	Fungi	2759	Eukaryota	4131	(71471, 71702)(196377, 196687)(370515, 370741)(370766, 371163)(521130, 521434)(603176, 605129)(607371, 607481)(608803, 609111)(665481, 665764)
Trichosporon asahii var. asahii CBS 2479 unplaced genomic scaffold scaffold00070, whole genome shotgun sequence	NW_014040855	82508	Trichosporon asahii	5552	Trichosporon	1759442	Trichosporonaceae	1851469	Trichosporonales	155616	Tremellomycetes	5204	Basidiomycota	4751	Fungi	2759	Eukaryota	4109	(373009, 373103)(2312435, 2312614)(2312728, 2313077)(2313600, 2313779)(2313893, 2314242)(2317012, 2317184)(2317302, 2317674)(2317795, 2318196)(2320229, 2320408)(2320874, 2321053)(2321793, 2321972)(2322558, 2322624)(2322846, 2322931)(2323301, 2323757)(2324019, 2324106)(2325320, 2325954)(2326362, 2326494)
Balamuthia mandrillaris strain CDC-V039 unitig_586, whole genome shotgun sequence	LFUI01000258	66527	Balamuthia mandrillaris	66526	Balamuthia	555408	Balamuthiidae	1485168	Longamoebia	NA	NA	NA	NA	NA	NA	2759	Eukaryota	4093	(10888, 11067)(11223, 11597)(11921, 12341)(12472, 12572)(12840, 12906)(15054, 15602)(15711, 15842)(16515, 16887)(17035, 17587)(56241, 56420)(56576, 56950)(57073, 57692)(57823, 57922)(58190, 58256)
Balamuthia mandrillaris strain CDC-V039 unitig_2774, whole genome shotgun sequence	LFUI01000063	66527	Balamuthia mandrillaris	66526	Balamuthia	555408	Balamuthiidae	1485168	Longamoebia	NA	NA	NA	NA	NA	NA	2759	Eukaryota	4091	(26731, 26910)(27066, 27440)(27554, 28184)(28317, 28417)(28685, 28751)(30904, 31453)(31562, 31693)(32365, 32737)(32885, 33437)(83863, 84991)
Metschnikowia fructicola 277 unitig_83, whole genome shotgun sequence	ANFW02000048	178747	Metschnikowia fructicola	27320	Metschnikowia	27319	Metschnikowiaceae	4892	Saccharomycetales	4891	Saccharomycetes	4890	Ascomycota	4751	Fungi	2759	Eukaryota	4086	(34109, 34639)(34729, 35108)(35217, 35339)(35627, 35768)(35818, 36367)(37356, 37741)(37821, 38219)(38467, 38832)(38940, 39114)(41443, 41973)(42063, 42442)(42551, 42673)
Eimeria maxima Weybridge genomic scaffold, Emw_scaff1908, whole genome shotgun sequence	NW_013564809	5804	Eimeria maxima	5800	Eimeria	5799	Eimeriidae	75739	Eucoccidiorida	5796	Coccidia	5794	Apicomplexa	NA	NA	2759	Eukaryota	4076	(9, 263)(864, 3324)(3374, 4022)(4890, 5600)
Paramecium tetraurelia chromosome undetermined scaffold_275, whole genome shotgun sequence	NW_001799150	5888	Paramecium tetraurelia	5884	Paramecium	340080	Parameciidae	33825	Peniculida	6020	Oligohymenophorea	NA	NA	NA	NA	2759	Eukaryota	4050	(1, 1628)(7841, 10262)
Phytophthora infestans T30-4 supercont1.53 genomic scaffold, whole genome shotgun sequence	NW_003303706	4787	Phytophthora infestans	4783	Phytophthora	NA	NA	4776	Peronosporales	4762	Oomycetes	NA	NA	NA	NA	2759	Eukaryota	4044	(883, 957)(4047, 4122)(4874, 4944)(5681, 5755)(9789, 9862)(10600, 10674)(11408, 11482)(12225, 12299)(13032, 13106)(13840, 13914)(14648, 14722)(15457, 15531)(16264, 16338)(17073, 17147)(17881, 17955)(18699, 18773)(19508, 19582)(20316, 20390)(27121, 27195)(27929, 28003)(40324, 40398)(41132, 41206)(41940, 42014)(43568, 43642)(44375, 44449)(45182, 45256)(45999, 46073)(46807, 46881)(48429, 48503)(4923…
Hesseltinella vesiculosa strain NRRL 3301 DM01scaffold_78, whole genome shotgun sequence	MCGT01000078	101127	Hesseltinella vesiculosa	101126	Hesseltinella	4851	Cunninghamellaceae	4827	Mucorales	NA	NA	1913637	Mucoromycota	4751	Fungi	2759	Eukaryota	3933	(3, 86)(2619, 2795)(2889, 3263)(3525, 3953)(4371, 4440)(5901, 6071)(6284, 6437)(6533, 6641)(6939, 7055)(7171, 7542)(7673, 8063)(10594, 10770)(10864, 11238)(11500, 11927)(12343, 12412)(13869, 14039)(14251, 14404)(14500, 14608)
Phanerochaete carnosa HHB-10118-sp unplaced genomic scaffold PHACAscaffold_28, whole genome shotgun sequence	NW_006767655	231932	Phanerochaete carnosa	5305	Phanerochaete	396331	Phanerochaetaceae	5303	Polyporales	155619	Agaricomycetes	5204	Basidiomycota	4751	Fungi	2759	Eukaryota	3918	(165, 707)(829, 1211)(1329, 1492)(1730, 1892)(1900, 2497)(3899, 4048)(4243, 4702)(5040, 5408)(7037, 7405)(7526, 7701)(17033, 17575)
Emergomyces orientalis strain 5z489 scaffold55, whole genome shotgun sequence	MOWL01000055	1972497	Emergomyces orientalis	1955773	Emergomyces	299071	Ajellomycetaceae	33183	Onygenales	147545	Eurotiomycetes	4890	Ascomycota	4751	Fungi	2759	Eukaryota	3904	(2, 117)(656, 1025)(1146, 1687)(4357, 4536)(4653, 5341)(5359, 5476)(5493, 5692)(7441, 7661)(7673, 8075)(8083, 8235)(8773, 9142)(9263, 9804)
Paxillus involutus ATCC 200175 unplaced genomic scaffold PAXINscaffold_121, whole genome shotgun sequence	KN819443	71150	Paxillus involutus	5395	Paxillus	5394	Paxillaceae	68889	Boletales	155619	Agaricomycetes	5204	Basidiomycota	4751	Fungi	2759	Eukaryota	3903	(101, 644)(766, 1002)(11137, 11420)(12921, 13189)(42977, 43376)(43498, 43880)(44415, 44567)(44574, 45173)(49832, 50291)(50632, 51028)(51121, 51296)
Cunninghamella bertholletiae 175 ctg7180000073445_1, whole genome shotgun sequence	JNEG01000571	90251	Cunninghamella bertholletiae	4852	Cunninghamella	4851	Cunninghamellaceae	4827	Mucorales	NA	NA	1913637	Mucoromycota	4751	Fungi	2759	Eukaryota	3880	(1, 202)(715, 830)(927, 1471)(2890, 2959)(3018, 3317)(3380, 3622)(4080, 4358)(4539, 4714)(7220, 7763)(7885, 8267)(8780, 8931)(8983, 9525)(10945, 11014)(11073, 11329)
Phaffia rhodozyma strain CBS 7918 Prho_CBS7918_rRNAs, whole genome shotgun sequence	LSVH01000344	264483	Phaffia rhodozyma	107449	Phaffia	1851551	Mrakiaceae	90883	Cystofilobasidiales	155616	Tremellomycetes	5204	Basidiomycota	4751	Fungi	2759	Eukaryota	3875	(1354, 1477)(1682, 1862)(2088, 2389)(2524, 2783)(2867, 3135)(3174, 3741)(3799, 3998)(4386, 4472)(5869, 6503)(6512, 6664)(6911, 7083)(7200, 7579)(7700, 8242)
Blastocystis hominis, Singapore isolate B (sub-type 7) whole genome shotgun sequence assembly, scaffold_9	NW_013171868	12968	Blastocystis hominis	12967	Blastocystis	NA	NA	NA	NA	NA	NA	NA	NA	NA	NA	2759	Eukaryota	3855	(293, 767)(1186, 1246)(2368, 2566)(2710, 2919)(3454, 3578)(3729, 4107)(4425, 4687)(631412, 631680)(631992, 632370)(632516, 632640)(633164, 633373)(633517, 633715)(634833, 634893)(635309, 635783)(636012, 636339)(641040, 641136)
Saccharomyces paradoxus strain UFRJ50816 chromosome XIV, complete sequence	CP020306	27291	Saccharomyces paradoxus	4930	Saccharomyces	4893	Saccharomycetaceae	4892	Saccharomycetales	4891	Saccharomycetes	4890	Ascomycota	4751	Fungi	2759	Eukaryota	3849	(57134, 57192)(83823, 84103)(85826, 86091)(541185, 543149)(543543, 543799)(543987, 544267)(624954, 625132)(679335, 679614)(694772, 695052)
Saccharomyces paradoxus strain UFRJ50816 chromosome XVI, complete sequence	CP020308	27291	Saccharomyces paradoxus	4930	Saccharomyces	4893	Saccharomycetaceae	4892	Saccharomycetales	4891	Saccharomycetes	4890	Ascomycota	4751	Fungi	2759	Eukaryota	3840	(59007, 59307)(108130, 108372)(113228, 113553)(114135, 114466)(423110, 423390)(563771, 564051)(573832, 573942)(860029, 861993)
Eimeria acervulina Houghton genomic scaffold, Eah_scaff1693, whole genome shotgun sequence	NW_013549006	5801	Eimeria acervulina	5800	Eimeria	5799	Eimeriidae	75739	Eucoccidiorida	5796	Coccidia	5794	Apicomplexa	NA	NA	2759	Eukaryota	3821	(659, 3119)(3169, 3817)(4685, 5395)
Mixia osmundae IAM 14324 unplaced genomic scaffold scaffold_4, whole genome shotgun sequence	NW_014575560	34349	Mixia osmundae	34348	Mixia	165795	Mixiaceae	432026	Mixiales	432025	Mixiomycetes	5204	Basidiomycota	4751	Fungi	2759	Eukaryota	3819	(1, 200)(945, 1555)(3261, 3477)(3995, 4340)(4461, 4639)(990761, 990939)(991060, 991405)(991923, 992139)(993846, 994456)(995201, 995565)(995691, 996238)
Schizosaccharomyces cryophilus OY26 unplaced genomic scaffold supercont4.7, whole genome shotgun sequence	NW_013185630	866546	Schizosaccharomyces cryophilus	4895	Schizosaccharomyces	4894	Schizosaccharomycetaceae	34346	Schizosaccharomycetales	147554	Schizosaccharomycetes	4890	Ascomycota	4751	Fungi	2759	Eukaryota	3799	(907988, 908167)(908255, 908660)(909039, 909321)(909584, 910485)(912072, 912644)(912696, 912816)(913163, 913295)(913553, 913657)(913825, 914195)(915427, 915608)(915742, 916284)
Batrachochytrium dendrobatidis JAM81 unplaced genomic scaffold BATDEscaffold_9, whole genome shotgun sequence	NW_006281107	109871	Batrachochytrium dendrobatidis	100474	Batrachochytrium	NA	NA	451442	Rhizophydiales	451435	Chytridiomycetes	4761	Chytridiomycota	4751	Fungi	2759	Eukaryota	3730	(11227, 11484)(11520, 11631)(11912, 12016)(12102, 12668)(14096, 14355)(14420, 14637)(15121, 15476)(15583, 15756)(1075169, 1075342)(1075449, 1075804)(1076288, 1076505)(1076570, 1076829)(1078255, 1078821)(1078907, 1079011)
Neonectria ditissima isolate RS 324p N324S8, whole genome shotgun sequence	LDPL01000008	78410	Neonectria ditissima	140106	Neonectria	110618	Nectriaceae	5125	Hypocreales	147550	Sordariomycetes	4890	Ascomycota	4751	Fungi	2759	Eukaryota	3721	(661552, 661723)(661957, 662140)(662270, 662396)(662398, 662526)(664055, 664259)(664378, 664720)(665127, 665247)(668372, 668544)(668676, 669030)(669368, 669484)(669951, 670114)(671795, 672038)(673869, 674236)(674470, 674653)(674783, 674948)(676755, 676959)(677078, 677420)(678000, 678120)
Saccharomyces cerevisiae S288c chromosome XI, complete sequence	NC_001143	4932	Saccharomyces cerevisiae	4930	Saccharomyces	4893	Saccharomycetaceae	4892	Saccharomycetales	4891	Saccharomycetes	4890	Ascomycota	4751	Fungi	2759	Eukaryota	3720	(240127, 240276)(302334, 302625)(311788, 313882)(313919, 314093)(314193, 314501)(458160, 458471)(517473, 517784)(618185, 618259)
Pachysolen tannophilus NRRL Y-2460 unplaced genomic scaffold PACTA_scaffold_1, whole genome shotgun sequence	KV454011	4918	Pachysolen tannophilus	4917	Pachysolen	4893	Saccharomycetaceae	4892	Saccharomycetales	4891	Saccharomycetes	4890	Ascomycota	4751	Fungi	2759	Eukaryota	3719	(259521, 259670)(811258, 811437)(811553, 811920)(812261, 812594)(812676, 812937)(812990, 813063)(814907, 815242)(815324, 815585)(815638, 815711)(817018, 817653)(817661, 817823)(818319, 818763)(818883, 819252)(1844782, 1844846)
Hesseltinella vesiculosa strain NRRL 3301 DM01scaffold_82, whole genome shotgun sequence	MCGT01000082	101127	Hesseltinella vesiculosa	101126	Hesseltinella	4851	Cunninghamellaceae	4827	Mucorales	NA	NA	1913637	Mucoromycota	4751	Fungi	2759	Eukaryota	3685	(1508, 1678)(1891, 2044)(2140, 2248)(2546, 2662)(2778, 3149)(3280, 3670)(6308, 6484)(6578, 6952)(7214, 7642)(8060, 8129)(9590, 9760)(9973, 10126)(10222, 10330)(10628, 10744)(10860, 11231)(11362, 11758)
Puccinia graminis f. sp. tritici CRL 75-36-700-3 supercont2.33 genomic scaffold, whole genome shotgun sequence	NW_003526581	5297	Puccinia graminis	5296	Puccinia	5262	Pucciniaceae	5258	Pucciniales	162484	Pucciniomycetes	5204	Basidiomycota	4751	Fungi	2759	Eukaryota	3675	(1767, 2212)(2333, 2712)(3471, 4026)(9334, 9511)(12851, 13296)(13417, 13797)(14557, 15111)(22702, 23256)(26695, 26872)
Mortierella verticillata NRRL 6337 unplaced genomic scaffold supercont1.21, whole genome shotgun sequence	KN042436	78898	Mortierella verticillata	4855	Mortierella	4854	Mortierellaceae	214503	Mortierellales	NA	NA	1913637	Mucoromycota	4751	Fungi	2759	Eukaryota	3664	(80413, 80477)(97398, 97617)(102565, 102690)(103054, 103155)(103660, 103731)(117097, 117626)(120294, 120467)(120586, 120951)(121289, 121636)(123528, 124159)(124203, 124318)(124855, 125224)(125347, 125889)
Dacryopinax primogenitus strain DJM-731 SS1 chromosome Unknown DACRYscaffold_8, whole genome shotgun sequence	JH795862	1858805	Dacryopinax primogenitus	139276	Dacryopinax	5254	Dacrymycetaceae	28997	Dacrymycetales	452332	Dacrymycetes	5204	Basidiomycota	4751	Fungi	2759	Eukaryota	3646	(815975, 816150)(816268, 817780)(824357, 824748)(825958, 826592)(826618, 826741)(827287, 827455)(827758, 827962)(828732, 828846)(829990, 830191)(830522, 830636)
Verticillium dahliae VdLs.17 supercont1.43 genomic scaffold, whole genome shotgun sequence	NW_009276955	27337	Verticillium dahliae	1036719	Verticillium	1033978	Plectosphaerellaceae	1028384	Glomerellales	147550	Sordariomycetes	4890	Ascomycota	4751	Fungi	2759	Eukaryota	3634	(783, 1343)(8250, 8797)(8884, 9254)(9784, 9921)(9977, 10320)(11702, 12533)(12828, 13186)(15550, 16030)
Wickerhamomyces anomalus NRRL Y-366-8 unplaced genomic scaffold WICANscaffold_10, whole genome shotgun sequence	NW_017567119	4927	Wickerhamomyces anomalus	599737	Wickerhamomyces	115784	Phaffomycetaceae	4892	Saccharomycetales	4891	Saccharomycetes	4890	Ascomycota	4751	Fungi	2759	Eukaryota	3629	(1, 253)(602, 934)(1331, 1404)(13294, 13428)(15411, 15780)(15901, 16345)(16971, 17335)(17871, 18033)(18053, 18676)(20520, 20829)(21115, 21493)(21583, 21760)
Saccharomyces cerevisiae x Saccharomyces kudriavzevii VIN7 chromosome ScIV VIN7_c40_12, whole genome shotgun sequence	AGVY01000012	332112	Saccharomyces cerevisiae x Saccharomyces kudriavzevii	4930	Saccharomyces	4893	Saccharomycetaceae	4892	Saccharomycetales	4891	Saccharomycetes	4890	Ascomycota	4751	Fungi	2759	Eukaryota	3577	(242593, 242894)(244021, 244443)(293546, 293861)(294495, 294774)(294778, 295083)(309253, 310054)(412689, 412861)(526383, 526513)(562244, 562554)(574629, 574761)(608529, 608928)
Purpureocillium lilacinum isolate PLFJ-1 chromosome Unknown, whole genome shotgun sequence	NW_017264030	33203	Purpureocillium lilacinum	1052105	Purpureocillium	474942	Ophiocordycipitaceae	5125	Hypocreales	147550	Sordariomycetes	4890	Ascomycota	4751	Fungi	2759	Eukaryota	3576	(800984, 801191)(1099348, 1099449)(2431916, 2432095)(2731366, 2734299)(4188901, 4189052)
Saccharomyces cerevisiae S288c chromosome VI, complete sequence	NC_001138	4932	Saccharomyces cerevisiae	4930	Saccharomyces	4893	Saccharomycetaceae	4892	Saccharomycetales	4891	Saccharomycetes	4890	Ascomycota	4751	Fungi	2759	Eukaryota	3566	(1884, 2081)(2931, 3046)(137663, 138221)(139543, 139653)(141895, 143848)(161824, 162135)(241952, 242267)
Talaromyces stipitatus ATCC 10500 scf_1105507295515, whole genome shotgun sequence	NW_002990118	28564	Talaromyces stipitatus	5094	Talaromyces	28568	Trichocomaceae	5042	Eurotiales	147545	Eurotiomycetes	4890	Ascomycota	4751	Fungi	2759	Eukaryota	3531	(417, 621)(742, 1283)(4418, 4597)(4710, 5078)(5417, 5534)(5551, 5750)(7454, 8076)(8134, 8246)(8469, 8650)(8785, 8950)(9329, 9533)(9654, 10195)(1513650, 1513735)
Fusarium oxysporum f. sp. lycopersici 4287 supercont2.81 genomic scaffold, whole genome shotgun sequence	NW_017264881	5507	Fusarium oxysporum	5506	Fusarium	110618	Nectriaceae	5125	Hypocreales	147550	Sordariomycetes	4890	Ascomycota	4751	Fungi	2759	Eukaryota	3529	(1, 261)(342, 541)(558, 674)(1012, 1366)(1498, 1670)(4203, 4743)(4862, 5231)(5778, 5919)(5938, 6201)(7876, 8136)(8217, 8416)(8433, 8549)(8887, 9241)(9373, 9545)
Metarhizium rileyi RCEF 4871 scaffold_90, whole genome shotgun sequence	AZHC01000090	1649241	Metarhizium rileyi	5529	Metarhizium	34397	Clavicipitaceae	5125	Hypocreales	147550	Sordariomycetes	4890	Ascomycota	4751	Fungi	2759	Eukaryota	3504	(1, 133)(1810, 2009)(2026, 2142)(2480, 2834)(2964, 3137)(5872, 6413)(6532, 6921)(7449, 7590)(7609, 7872)(9622, 10162)(10179, 10295)(10633, 10987)(11117, 11290)
Emiliania huxleyi CCMP1516 chromosome Unknown EMIHUscaffold_118, whole genome shotgun sequence	NW_005201412	2903	Emiliania huxleyi	2902	Emiliania	418966	Noelaerhabdaceae	73020	Isochrysidales	NA	NA	NA	NA	NA	NA	2759	Eukaryota	3499	(345527, 345613)(346088, 346463)(347001, 347181)(347218, 347759)(349595, 349893)(350789, 350865)(381665, 381751)(382226, 382601)(383139, 383319)(383356, 383897)(385263, 385643)(386059, 386428)
Pneumocystis carinii B80 chromosome Unknown, whole genome shotgun sequence	NW_017264719	4754	Pneumocystis carinii	4753	Pneumocystis	44281	Pneumocystidaceae	37987	Pneumocystidales	147553	Pneumocystidomycetes	4890	Ascomycota	4751	Fungi	2759	Eukaryota	3496	(147666, 148206)(148326, 148530)(148885, 149050)(149592, 149744)(149763, 150359)(152005, 152170)(152712, 152864)(152883, 153479)(155612, 155945)(156303, 156707)(156767, 156945)
Diaporthe ampelina strain S3MP scaffold_645, whole genome shotgun sequence	LWAD01000645	1214573	Diaporthe ampelina	36922	Diaporthe	767018	Diaporthaceae	5114	Diaporthales	147550	Sordariomycetes	4890	Ascomycota	4751	Fungi	2759	Eukaryota	3494	(926, 1485)(1585, 1954)(2503, 2644)(2663, 3055)(4851, 5175)(5192, 5308)(5532, 6015)(6132, 6304)(10771, 11330)(11430, 11799)
Melampsora pinitorqua Mpini7 unplaced genomic scaffold scaffold1666656, whole genome shotgun sequence	KE732001	526925	Melampsora pinitorqua	5260	Melampsora	5259	Melampsoraceae	5258	Pucciniales	162484	Pucciniomycetes	5204	Basidiomycota	4751	Fungi	2759	Eukaryota	3491	(1, 1344)(1793, 3939)
Emiliania huxleyi CCMP1516 chromosome Unknown EMIHUscaffold_18, whole genome shotgun sequence	NW_005200784	2903	Emiliania huxleyi	2902	Emiliania	418966	Noelaerhabdaceae	73020	Isochrysidales	NA	NA	NA	NA	NA	NA	2759	Eukaryota	3470	(309566, 309741)(309859, 310228)(310644, 311024)(312810, 313351)(313388, 313568)(314106, 314481)(314956, 315042)(969645, 969820)(969938, 970307)(970723, 971103)(972887, 973256)(1070479, 1070538)
Aureococcus anophagefferens unplaced genomic scaffold AURANscaffold_8, whole genome shotgun sequence	NW_008705568	44056	Aureococcus anophagefferens	44055	Aureococcus	NA	NA	54409	Pelagomonadales	35675	Pelagophyceae	NA	NA	NA	NA	2759	Eukaryota	3458	(960471, 961510)(961678, 961797)(1096997, 1098045)(1098213, 1098332)(1102603, 1103610)(1103778, 1103898)
Blastocystis hominis, Singapore isolate B (sub-type 7) whole genome shotgun sequence assembly, scaffold_21	NW_013171829	12968	Blastocystis hominis	12967	Blastocystis	NA	NA	NA	NA	NA	NA	NA	NA	NA	NA	2759	Eukaryota	3456	(1212, 1410)(1637, 1758)(2277, 2401)(2552, 2932)(3056, 3511)(5133, 5273)(10651, 10978)(11210, 11683)(12096, 12156)(13268, 13469)(13696, 13817)(14343, 14467)(14618, 14992)(15312, 15580)(93221, 93296)
Saccharomycetaceae sp. 'Ashbya aceri' chromosome VII, complete sequence	CP006026	566037	Saccharomycetaceae sp. 'Ashbya aceri'	NA	NA	4893	Saccharomycetaceae	4892	Saccharomycetales	4891	Saccharomycetes	4890	Ascomycota	4751	Fungi	2759	Eukaryota	3441	(403940, 404382)(404504, 404873)(405409, 405541)(405586, 406221)(407545, 407619)(407662, 407926)(408007, 408340)(408463, 408595)(408693, 409042)(409159, 409335)(412119, 412561)(1299017, 1299098)
Blastocystis hominis, Singapore isolate B (sub-type 7) whole genome shotgun sequence assembly, scaffold_0	NW_013171815	12968	Blastocystis hominis	12967	Blastocystis	NA	NA	NA	NA	NA	NA	NA	NA	NA	NA	2759	Eukaryota	3431	(5052, 5375)(5782, 5961)(6377, 6437)(7554, 7752)(7893, 8102)(8626, 8750)(8901, 9275)(9598, 9860)(319770, 319835)(858750, 859816)(859856, 860153)(880198, 880276)(1332283, 1332393)(1938371, 1938443)
Umbilicaria muehlenbergii strain KoLRI No. LF000956 unplaced genomic scaffold Scaffold_3, whole genome shotgun sequence	KK106983	87280	Umbilicaria muehlenbergii	87270	Umbilicaria	87265	Umbilicariaceae	452227	Umbilicariales	147547	Lecanoromycetes	4890	Ascomycota	4751	Fungi	2759	Eukaryota	3425	(3985691, 3986232)(3986343, 3986735)(3987260, 3987412)(3987432, 3987659)(3988185, 3988337)(3988357, 3988747)(3988759, 3988979)(3990641, 3990910)(3990991, 3991190)(3991207, 3991324)(3991544, 3992031)(3992145, 3992323)(4304981, 4305069)
Pleurotus eryngii strain 183 scaffold008, whole genome shotgun sequence	MAZY01000008	5323	Pleurotus eryngii	5320	Pleurotus	104366	Pleurotaceae	5338	Agaricales	155619	Agaricomycetes	5204	Basidiomycota	4751	Fungi	2759	Eukaryota	3392	(2059, 2443)(2565, 2733)(10241, 10371)(10648, 10810)(10832, 11404)(12789, 12878)(13137, 13590)(13611, 14295)(14416, 14590)(19778, 20173)(20295, 20465)
Malassezia sympodialis ATCC 42132 genomic scaffold, msy_sf_19, whole genome shotgun sequence	NW_017387817	76777	Malassezia sympodialis	55193	Malassezia	742845	Malasseziaceae	162474	Malasseziales	1538075	Malasseziomycetes	5204	Basidiomycota	4751	Fungi	2759	Eukaryota	3389	(98880, 99071)(100387, 101009)(101028, 101180)(101548, 101611)(101725, 102104)(102214, 102757)(104771, 104945)(105007, 105755)(106870, 107378)
Penicillium sclerotiorum strain 113 unplaced genomic scaffold scaffold82, whole genome shotgun sequence	KV784276	69788	Penicillium sclerotiorum	5073	Penicillium	1131492	Aspergillaceae	5042	Eurotiales	147545	Eurotiomycetes	4890	Ascomycota	4751	Fungi	2759	Eukaryota	3334	(2622, 2801)(2914, 3282)(3641, 4069)(4414, 4564)(5798, 6363)(6395, 6669)(6677, 6827)(7074, 7231)(7366, 7564)(7577, 7890)(8000, 8541)
Emiliania huxleyi CCMP1516 unplaced genomic scaffold EMIHUscaffold_50, whole genome shotgun sequence	NW_005198243	2903	Emiliania huxleyi	2902	Emiliania	418966	Noelaerhabdaceae	73020	Isochrysidales	NA	NA	NA	NA	NA	NA	2759	Eukaryota	3331	(174329, 175436)(180833, 181940)(343371, 344485)
Wickerhamiella domercqiae DNA, scaffold: scaffold_2, strain: JCM 9478, whole genome shotgun sequence	BCGM01000003	45788	Wickerhamiella domercqiae	45787	Wickerhamiella	410830	Trichomonascaceae	4892	Saccharomycetales	4891	Saccharomycetes	4890	Ascomycota	4751	Fungi	2759	Eukaryota	3306	(940362, 940531)(940641, 940988)(941430, 941677)(942069, 942149)(943293, 943878)(943935, 944054)(944375, 944491)(944633, 945002)(945117, 945583)(2064527, 2064607)(2064999, 2065198)(2065688, 2066035)(2066145, 2066314)
Valsa mali strain 03-8 unplaced genomic scaffold scaffold00102, whole genome shotgun sequence	KN796161	105487	Valsa mali	83174	Valsa	5117	Valsaceae	5114	Diaporthales	147550	Sordariomycetes	4890	Ascomycota	4751	Fungi	2759	Eukaryota	3302	(401, 948)(1073, 1447)(4388, 4575)(4579, 5177)(6708, 8123)(8205, 8380)
Saccharina japonica cultivar Ja scaffold4809, whole genome shotgun sequence	JXRI01004457	88149	Saccharina japonica	309357	Saccharina	33636	Laminariaceae	2886	Laminariales	NA	NA	2870	Phaeophyceae	NA	NA	2759	Eukaryota	3286	(2028, 2143)(5834, 6150)(6322, 6865)(6923, 7003)(7504, 7590)(8717, 8839)(9068, 11085)
Peronospora tabacina strain 968-S26 Ptab_1_v1_g_1072, whole genome shotgun sequence	NBSG01001007	230439	Peronospora tabacina	70742	Peronospora	4777	Peronosporaceae	4776	Peronosporales	4762	Oomycetes	NA	NA	NA	NA	2759	Eukaryota	3285	(1089, 1264)(1346, 2758)(4286, 4885)(4896, 5075)(5625, 5999)(6122, 6662)
Pythium ultimum DAOM BR144 ctg_1117875580716, whole genome shotgun sequence	ADOS01001233	65071	Pythium ultimum	4797	Pythium	4782	Pythiaceae	121069	Pythiales	4762	Oomycetes	NA	NA	NA	NA	2759	Eukaryota	3270	(1, 128)(266, 801)(4028, 4199)(4329, 4662)(5039, 5394)(5785, 5846)(6674, 6780)(7663, 8214)(8311, 8422)(9033, 9407)(9545, 10080)
Metarhizium brunneum ARSEF 3297 chromosome Unknown scaffold_57, whole genome shotgun sequence	NW_014574660	500148	Metarhizium brunneum	5529	Metarhizium	34397	Clavicipitaceae	5125	Hypocreales	147550	Sordariomycetes	4890	Ascomycota	4751	Fungi	2759	Eukaryota	3259	(1, 535)(2724, 2897)(3028, 3382)(3855, 4054)(4135, 4197)(5749, 5885)(5981, 6332)(6391, 6511)(7076, 7445)(7566, 8106)(10411, 10588)(10692, 10924)
Malassezia globosa CBS 7966 MGL_SF_11.1, whole genome shotgun sequence	NW_001849859	76773	Malassezia globosa	55193	Malassezia	742845	Malasseziaceae	162474	Malasseziales	1538075	Malasseziomycetes	5204	Basidiomycota	4751	Fungi	2759	Eukaryota	3256	(137078, 137251)(137307, 138093)(138189, 138729)(138799, 138860)(140348, 140962)(140969, 141121)(141668, 142047)(142157, 142700)
Lasiodiplodia theobromae strain CSS-01s unplaced genomic scaffold scaffold_7, whole genome shotgun sequence	KZ107831	45133	Lasiodiplodia theobromae	66739	Lasiodiplodia	45131	Botryosphaeriaceae	451869	Botryosphaeriales	147541	Dothideomycetes	4890	Ascomycota	4751	Fungi	2759	Eukaryota	3252	(2680, 2858)(2972, 3340)(3615, 4482)(5682, 5899)(5911, 6310)(6321, 6441)(6697, 6881)(7006, 7375)(7496, 8037)
Galerina marginata CBS 339.88 unplaced genomic scaffold GALMAscaffold_102, whole genome shotgun sequence	KL142468	109633	Galerina marginata	109632	Galerina	40562	Strophariaceae	5338	Agaricales	155619	Agaricomycetes	5204	Basidiomycota	4751	Fungi	2759	Eukaryota	3245	(353, 453)(2197, 2696)(9659, 9834)(9955, 10641)(10662, 10822)(11227, 11516)(14099, 14498)(14506, 14668)(14946, 15078)(15193, 15575)(16303, 16430)(16821, 16943)
Saccharomyces pastorianus CBS 1513 scaffold00012, whole genome shotgun sequence	AZCJ01000012	27292	Saccharomyces pastorianus	4930	Saccharomyces	4893	Saccharomycetaceae	4892	Saccharomycetales	4891	Saccharomycetes	4890	Ascomycota	4751	Fungi	2759	Eukaryota	3238	(1864, 2146)(74965, 75273)(118846, 119154)(120932, 121241)(122599, 122681)(244015, 244170)(346699, 346786)(415715, 416027)(437603, 438141)(444648, 444728)(492047, 492368)(495933, 496377)
Pichia kudriavzevii strain 129 chromosome Unknown, whole genome shotgun sequence	NW_018150522	4909	Pichia kudriavzevii	4919	Pichia	1156497	Pichiaceae	4892	Saccharomycetales	4891	Saccharomycetes	4890	Ascomycota	4751	Fungi	2759	Eukaryota	3236	(1030, 1202)(1318, 1680)(2001, 2329)(2373, 2670)(2749, 2983)(4149, 4736)(4790, 4950)(4957, 5119)(5631, 6014)(6123, 6664)
Saccharomyces sp. 'boulardii' strain unique28 chromosome IXb, whole genome shotgun sequence	CM003554	252598	Saccharomyces sp. 'boulardii'	4930	Saccharomyces	4893	Saccharomycetaceae	4892	Saccharomycetales	4891	Saccharomycetes	4890	Ascomycota	4751	Fungi	2759	Eukaryota	3235	(11205, 11513)(12835, 12945)(15187, 17140)(80445, 80820)(107728, 107903)(116596, 116904)
Ectocarpus siliculosus strain Ec 32, whole genome shotgun sequence assembly, chromosome LG27	FN649752	2880	Ectocarpus siliculosus	2879	Ectocarpus	2878	Ectocarpaceae	2877	Ectocarpales	NA	NA	2870	Phaeophyceae	NA	NA	2759	Eukaryota	3232	(141271, 141576)(148444, 148854)(183566, 183871)(188328, 188736)(551804, 552109)(567607, 568015)(575394, 575699)(595817, 596121)(601213, 601621)(4065523, 4065587)
Hanseniaspora uvarum strain AWRI3580 Hanseniaspora_uvarum_AWRI3580_scaffold240, whole genome shotgun sequence	LPNN01000018	29833	Hanseniaspora uvarum	29832	Hanseniaspora	34365	Saccharomycodaceae	4892	Saccharomycetales	4891	Saccharomycetes	4890	Ascomycota	4751	Fungi	2759	Eukaryota	3231	(947, 1124)(1238, 1584)(1937, 2269)(2348, 2410)(2661, 2734)(4136, 4771)(4779, 4941)(5480, 5849)(5971, 6512)(8785, 8962)(9076, 9422)
Talaromyces wortmannii strain LMB-HP14 scaffold183_size14926, whole genome shotgun sequence	MJVA01000145	28567	Talaromyces wortmannii	5094	Talaromyces	28568	Trichocomaceae	5042	Eurotiales	147545	Eurotiomycetes	4890	Ascomycota	4751	Fungi	2759	Eukaryota	3230	(7440, 7688)(7690, 8091)(8201, 8581)(8716, 8873)(9119, 9271)(9291, 9913)(11164, 11244)(11740, 11905)(11917, 12041)(12058, 12175)(12514, 12652)(12656, 12998)(13111, 13402)
Kuraishia capsulata CBS 1993 genomic scaffold, Kuraishia_capsulata_scaffold_7, whole genome shotgun sequence	HG793131	317047	Kuraishia capsulata	317045	Kuraishia	NA	NA	4892	Saccharomycetales	4891	Saccharomycetes	4890	Ascomycota	4751	Fungi	2759	Eukaryota	3222	(1105927, 1106112)(1122713, 1122884)(1123003, 1123353)(1123701, 1124034)(1124116, 1124377)(1124418, 1124506)(1125788, 1126423)(1126431, 1126593)(1126870, 1126986)(1127121, 1127490)(1127612, 1128153)
Trichophyton equinum CBS 127.97 supercont1.110 genomic scaffold, whole genome shotgun sequence	DS995827	63418	Trichophyton equinum	5550	Trichophyton	34384	Arthrodermataceae	33183	Onygenales	147545	Eurotiomycetes	4890	Ascomycota	4751	Fungi	2759	Eukaryota	3214	(22, 451)(693, 1061)(1178, 1352)(4248, 4369)(4805, 4905)(5225, 5594)(6138, 6285)(6293, 6929)(8790, 8989)(9006, 9123)(9461, 9829)(9946, 10120)
Mixia osmundae IAM 14324 unplaced genomic scaffold scaffold_19, whole genome shotgun sequence	NW_014575545	34349	Mixia osmundae	34348	Mixia	165795	Mixiaceae	432026	Mixiales	432025	Mixiomycetes	5204	Basidiomycota	4751	Fungi	2759	Eukaryota	3212	(321, 931)(1676, 2040)(2166, 2713)(18558, 19105)(19231, 19595)(20340, 20950)(22194, 22357)
Knoxdaviesia capensis strain CMW40890 scaffold3, whole genome shotgun sequence	LNGK01000003	114771	Knoxdaviesia capensis	1215354	Knoxdaviesia	1028425	Gondwanamycetaceae	5592	Microascales	147550	Sordariomycetes	4890	Ascomycota	4751	Fungi	2759	Eukaryota	3205	(661327, 661706)(662556, 662869)(666236, 666409)(666526, 666891)(667364, 667902)(667970, 668031)(669546, 669913)(669956, 670097)(670630, 671009)(671859, 672172)(1580578, 1580743)
Neofusicoccum parvum UCRNP2 chromosome Unknown NP2_03_scaffold_1000, whole genome shotgun sequence	NW_006888440	310453	Neofusicoccum parvum	407951	Neofusicoccum	45131	Botryosphaeriaceae	451869	Botryosphaeriales	147541	Dothideomycetes	4890	Ascomycota	4751	Fungi	2759	Eukaryota	3202	(2161, 2702)(2823, 3205)(3757, 3877)(3888, 4287)(4299, 4519)(5753, 6620)(6776, 7263)(7377, 7555)
Gymnopus luxurians FD-317 M1 unplaced genomic scaffold GYMLUscaffold_233, whole genome shotgun sequence	KN834981	206324	Gymnopus luxurians	93827	Gymnopus	72117	Omphalotaceae	5338	Agaricales	155619	Agaricomycetes	5204	Basidiomycota	4751	Fungi	2759	Eukaryota	3199	(3302, 3844)(3965, 4347)(4471, 4594)(4872, 5034)(5042, 5631)(6542, 6701)(6822, 7507)(7528, 7988)(8249, 8337)
Pseudogymnoascus destructans 20631-21 unplaced genomic scaffold supercont1.78, whole genome shotgun sequence	NW_012234657	655981	Pseudogymnoascus destructans	78156	Pseudogymnoascus	34379	Pseudeurotiaceae	NA	NA	147548	Leotiomycetes	4890	Ascomycota	4751	Fungi	2759	Eukaryota	3166	(105079, 105541)(107680, 107858)(107972, 108459)(108679, 108796)(108813, 109012)(111016, 111478)(117254, 117435)(117880, 118270)(118290, 118442)(118664, 118851)(118944, 119284)
Balamuthia mandrillaris strain CDC-V039 unitig_31, whole genome shotgun sequence	LFUI01000034	66527	Balamuthia mandrillaris	66526	Balamuthia	555408	Balamuthiidae	1485168	Longamoebia	NA	NA	NA	NA	NA	NA	2759	Eukaryota	3163	(94348, 94900)(95048, 95420)(96093, 96224)(96333, 96878)(98987, 99053)(99321, 99421)(99552, 99971)(100294, 100668)(100824, 101003)(141386, 141525)(141610, 141744)(161211, 161351)
Tilletia walkeri strain DAOM 236422 scaffold_972, whole genome shotgun sequence	LWDG01000971	117179	Tilletia walkeri	13289	Tilletia	5279	Tilletiaceae	62916	Tilletiales	452283	Exobasidiomycetes	5204	Basidiomycota	4751	Fungi	2759	Eukaryota	3155	(182, 553)(681, 865)(1093, 1208)(1253, 1887)(3600, 3925)(3942, 4057)(4078, 4762)(4878, 5054)(7824, 8366)
Tilletia caries strain DAOM 238032 scaffold_2889, whole genome shotgun sequence	LWDD01002888	13290	Tilletia caries	13289	Tilletia	5279	Tilletiaceae	62916	Tilletiales	452283	Exobasidiomycetes	5204	Basidiomycota	4751	Fungi	2759	Eukaryota	3155	(1878, 2054)(2170, 2854)(2875, 2990)(3007, 3332)(5071, 5705)(5750, 5865)(6093, 6277)(6408, 6779)(6902, 7444)
Tilletia controversa strain DAOM 236426 scaffold_3588, whole genome shotgun sequence	LWDE01003586	13291	Tilletia controversa	13289	Tilletia	5279	Tilletiaceae	62916	Tilletiales	452283	Exobasidiomycetes	5204	Basidiomycota	4751	Fungi	2759	Eukaryota	3155	(1753, 1929)(2045, 2729)(2750, 2865)(2882, 3207)(4948, 5582)(5627, 5742)(5970, 6154)(6285, 6656)(6779, 7321)
Saccharomyces cerevisiae S288c chromosome I, complete sequence	NC_001133	4932	Saccharomyces cerevisiae	4930	Saccharomyces	4893	Saccharomycetaceae	4892	Saccharomycetales	4891	Saccharomycetes	4890	Ascomycota	4751	Fungi	2759	Eukaryota	3132	(64305, 64473)(134761, 134918)(160258, 162230)(162945, 163146)(165846, 166162)(183142, 183454)
Mucor circinelloides f. lusitanicus CBS 277.49 MUCCIscaffold_03, whole genome shotgun sequence	AMYB01000003	36080	Mucor circinelloides	4830	Mucor	34489	Mucoraceae	4827	Mucorales	NA	NA	1913637	Mucoromycota	4751	Fungi	2759	Eukaryota	3132	(503396, 503572)(503755, 504033)(504498, 504740)(504800, 505099)(505158, 505227)(506672, 507215)(507312, 507427)(507682, 507845)(507946, 508328)(508448, 508991)(2790969, 2791056)(3456290, 3456365)(3826447, 3826531)(4738076, 4738138)
Allomyces macrogynus ATCC 38327 genomic scaffold supercont3.15, whole genome shotgun sequence	GG745342	28583	Allomyces macrogynus	28581	Allomyces	4806	Blastocladiaceae	4805	Blastocladiales	451460	Blastocladiomycetes	451459	Blastocladiomycota	4751	Fungi	2759	Eukaryota	3128	(2157, 2256)(2328, 2680)(22911, 22971)(23037, 23177)(23272, 23378)(26887, 27049)(27616, 27684)(28990, 29337)(29669, 29768)(29840, 30377)(31038, 31260)(31510, 31679)(35229, 35570)(38270, 38454)(232659, 232735)(266623, 266697)(274147, 274222)
Pyronema omphalodes CBS100304 genomic scaffold, Pcon_v1_scaffold1635, whole genome shotgun sequence	HF936677	337075	Pyronema omphalodes	47204	Pyronema	110846	Pyronemataceae	5185	Pezizales	147549	Pezizomycetes	4890	Ascomycota	4751	Fungi	2759	Eukaryota	3123	(23, 201)(314, 796)(1019, 1352)(1435, 1697)(1750, 1823)(3068, 3288)(3300, 3701)(3709, 3861)(4087, 4271)(4386, 4769)(4890, 5334)
Mucor irregularis B50 unplaced genomic scaffold scaffold124.1, whole genome shotgun sequence	KK076436	713888	Mucor irregularis	4830	Mucor	34489	Mucoraceae	4827	Mucorales	NA	NA	1913637	Mucoromycota	4751	Fungi	2759	Eukaryota	3122	(47882, 48049)(48147, 48529)(48651, 49194)(52397, 52594)(53208, 53384)(53566, 53844)(54812, 54889)(54992, 55377)(56809, 56970)(57027, 57097)(57278, 57837)(57934, 58049)
Drechslerella stenobrocha 248 unplaced genomic scaffold DRE_Scf_41, whole genome shotgun sequence	KI966428	314127	Drechslerella stenobrocha	314126	Drechslerella	47021	Orbiliaceae	189479	Orbiliales	189478	Orbiliomycetes	4890	Ascomycota	4751	Fungi	2759	Eukaryota	3118	(214480, 214644)(214757, 215304)(215463, 215796)(215877, 216265)(217504, 217724)(217736, 218126)(218146, 218287)(218816, 218996)(220255, 220459)(220580, 221121)
Saccharomyces sp. 'boulardii' strain unique28 scf7180000000089, whole genome shotgun sequence	LIOO01000006	252598	Saccharomyces sp. 'boulardii'	4930	Saccharomyces	4893	Saccharomycetaceae	4892	Saccharomycetales	4891	Saccharomycetes	4890	Ascomycota	4751	Fungi	2759	Eukaryota	3114	(14525, 14646)(14788, 16741)(18983, 19093)(20415, 20724)(21814, 22126)(23545, 23848)
Capniomyces stellatus strain MIS-10-108 Cste_Scaff_2, whole genome shotgun sequence	LUVW01000002	4885	Capniomyces stellatus	4884	Capniomyces	4883	Legeriomycetaceae	61421	Harpellales	NA	NA	1913638	Zoopagomycota	4751	Fungi	2759	Eukaryota	3104	(41011, 41553)(41688, 42057)(42316, 42447)(43016, 43589)(45772, 45844)(45895, 46169)(46271, 46669)(47002, 47346)(47468, 47644)(63354, 63433)(1018827, 1018899)(1059546, 1059608)
Ophiocordyceps polyrhachis-furcata BCC 54312 scaffold28, whole genome shotgun sequence	LKCN01000032	1330020	Ophiocordyceps polyrhachis-furcata	474995	Ophiocordyceps	474942	Ophiocordycipitaceae	5125	Hypocreales	147550	Sordariomycetes	4890	Ascomycota	4751	Fungi	2759	Eukaryota	3103	(43721, 44280)(44370, 44752)(45299, 45440)(45455, 46034)(47421, 47961)(47978, 48094)(48873, 49241)(49358, 49527)(62730, 62858)(62940, 63051)
Vanderwaltozyma polyspora DSM 70294 KpolScaffold1036 genomic scaffold, whole genome shotgun sequence	NW_001834692	36033	Vanderwaltozyma polyspora	374469	Vanderwaltozyma	4893	Saccharomycetaceae	4892	Saccharomycetales	4891	Saccharomycetes	4890	Ascomycota	4751	Fungi	2759	Eukaryota	3076	(273568, 274010)(274133, 274502)(275076, 275170)(275511, 275731)(277264, 277533)(277615, 277948)(278303, 278652)(278769, 278946)(282268, 282710)(282833, 283204)
Hymenoscyphus fructigenus strain CBS 650.92 scf_15610_271, whole genome shotgun sequence	LKUV01000271	51284	Hymenoscyphus fructigenus	5182	Hymenoscyphus	5181	Helotiaceae	5178	Helotiales	147548	Leotiomycetes	4890	Ascomycota	4751	Fungi	2759	Eukaryota	3062	(1383, 1582)(1599, 1716)(1734, 2423)(2537, 2715)(6486, 7027)(7148, 7352)(7666, 7831)(7956, 8140)(8365, 8517)(8525, 8927)(8939, 9159)
Naematelia encephala strain 68-887.2 BCR39scaffold_139, whole genome shotgun sequence	MCFC01000139	71784	Naematelia encephala	1910899	Naematelia	1910785	Naemateliaceae	5234	Tremellales	155616	Tremellomycetes	5204	Basidiomycota	4751	Fungi	2759	Eukaryota	3050	(1, 243)(583, 1255)(1298, 1388)(2573, 3195)(3215, 3377)(3615, 3787)(3898, 4277)(4398, 4795)(7468, 7647)(7763, 7888)
Fusarium poae strain 2516 chromosome FPOA_4 Chr4, whole genome shotgun sequence	LYXU01000004	36050	Fusarium poae	5506	Fusarium	110618	Nectriaceae	5125	Hypocreales	147550	Sordariomycetes	4890	Ascomycota	4751	Fungi	2759	Eukaryota	3042	(985415, 985496)(3778582, 3778668)(7899742, 7899803)(7900222, 7900291)(8161406, 8161524)(8382333, 8382873)(8382992, 8383361)(8383473, 8383670)(8383908, 8384049)(8384068, 8384331)(8385999, 8386259)(8386340, 8386539)(8386556, 8386672)(8387010, 8387364)(8387495, 8387668)
Saccharomyces sp. 'boulardii' strain unique28 chromosome Vb, whole genome shotgun sequence	CM003556	252598	Saccharomyces sp. 'boulardii'	4930	Saccharomyces	4893	Saccharomycetaceae	4892	Saccharomycetales	4891	Saccharomycetes	4890	Ascomycota	4751	Fungi	2759	Eukaryota	3039	(4771, 4843)(7955, 8237)(81129, 81437)(81690, 83643)(85885, 85995)(87317, 87625)
Myceliophthora thermophila ATCC 42464 chromosome 7, complete sequence	NC_016478	78579	Thermothelomyces thermophila	1920207	Thermothelomyces	35718	Chaetomiaceae	5139	Sordariales	147550	Sordariomycetes	4890	Ascomycota	4751	Fungi	2759	Eukaryota	3035	(601303, 601477)(601594, 601962)(602300, 602412)(602433, 602999)(604364, 604534)(604546, 604938)(604957, 605098)(605646, 606015)(606134, 606674)(2254549, 2254609)(2438658, 2438790)
Penicillium marneffei ATCC 18224 scf_1105668340730, whole genome shotgun sequence	NW_002196671	37727	Talaromyces marneffei	5094	Talaromyces	28568	Trichocomaceae	5042	Eurotiales	147545	Eurotiomycetes	4890	Ascomycota	4751	Fungi	2759	Eukaryota	3034	(1, 65)(2948, 3392)(3514, 3883)(4024, 4140)(4416, 4541)(4586, 5221)(6515, 6590)(6986, 7319)(7337, 8024)(8143, 8319)
Metschnikowia fructicola 277 unitig_32, whole genome shotgun sequence	ANFW02000025	178747	Metschnikowia fructicola	27320	Metschnikowia	27319	Metschnikowiaceae	4892	Saccharomycetales	4891	Saccharomycetes	4890	Ascomycota	4751	Fungi	2759	Eukaryota	3033	(20029, 20184)(20292, 20657)(20905, 21303)(21383, 21768)(22759, 23308)(23358, 23499)(23787, 23909)(24018, 24397)(24486, 25016)
Pichia kudriavzevii strain 129 chromosome Unknown, whole genome shotgun sequence	NW_018150500	4909	Pichia kudriavzevii	4919	Pichia	1156497	Pichiaceae	4892	Saccharomycetales	4891	Saccharomycetes	4890	Ascomycota	4751	Fungi	2759	Eukaryota	3032	(2912, 3084)(3200, 3562)(3883, 4216)(4260, 4557)(4610, 4675)(5849, 6435)(6489, 6610)(6653, 6815)(7327, 7710)(7819, 8360)
Oidiodendron maius Zn unplaced genomic scaffold scaffold_68, whole genome shotgun sequence	KN832937	78148	Oidiodendron maius	78141	Oidiodendron	37240	Myxotrichaceae	NA	NA	147548	Leotiomycetes	4890	Ascomycota	4751	Fungi	2759	Eukaryota	3025	(754, 974)(986, 1388)(1396, 1548)(1770, 1957)(2082, 2454)(3200, 3514)(7094, 7268)(7385, 7655)(9499, 9716)(9872, 10261)(11754, 11953)(11970, 12087)
Mrakia psychrophila strain NN053900 MPSYg834, whole genome shotgun sequence	LOEC01000834	72568	Mrakia psychrophila	29901	Mrakia	1851551	Mrakiaceae	90883	Cystofilobasidiales	155616	Tremellomycetes	5204	Basidiomycota	4751	Fungi	2759	Eukaryota	3019	(806, 1207)(1328, 1697)(1816, 1958)(2237, 2389)(2397, 3031)(4352, 4442)(4826, 5160)(5181, 5894)(5985, 6160)
Pestalotiopsis fici W106-1 unplaced genomic scaffold PFICI_Scf_24, whole genome shotgun sequence	NW_006917114	393283	Pestalotiopsis fici	37840	Pestalotiopsis	1812776	Sporocadaceae	37989	Xylariales	147550	Sordariomycetes	4890	Ascomycota	4751	Fungi	2759	Eukaryota	3012	(469, 668)(685, 802)(1140, 1508)(1626, 1713)(2160, 2307)(2315, 2950)(4579, 5119)(5238, 5607)(5736, 5900)(6011, 6212)(6329, 6503)
[Candida] intermedia strain CBS 141442 genome assembly, chromosome: V	LT635760	45354	[Candida] intermedia	36910	Clavispora	27319	Metschnikowiaceae	4892	Saccharomycetales	4891	Saccharomycetes	4890	Ascomycota	4751	Fungi	2759	Eukaryota	3010	(1960111, 1960653)(1960768, 1961147)(1961671, 1961797)(1961870, 1962459)(1963451, 1963533)(1963774, 1963836)(1963917, 1964964)(1965043, 1965218)
Setosphaeria turcica Et28A unplaced genomic scaffold SETTUscaffold_37, whole genome shotgun sequence	NW_007360214	93612	Setosphaeria turcica	39952	Setosphaeria	28556	Pleosporaceae	92860	Pleosporales	147541	Dothideomycetes	4890	Ascomycota	4751	Fungi	2759	Eukaryota	3002	(200, 569)(1102, 1217)(1313, 1665)(1761, 1897)(2405, 2604)(4454, 5052)(5159, 5333)(11974, 12515)(12636, 13005)(13108, 13247)
Absidia repens strain NRRL 1336 BCR42scaffold_55, whole genome shotgun sequence	MCGE01000055	90262	Absidia repens	4828	Absidia	4851	Cunninghamellaceae	4827	Mucorales	NA	NA	1913637	Mucoromycota	4751	Fungi	2759	Eukaryota	2999	(1061, 1461)(1576, 1956)(2082, 2210)(2492, 2644)(2694, 3240)(4688, 4757)(5178, 5418)(5883, 6235)(6331, 6519)(52890, 52950)(87827, 88195)(88759, 88863)
Hesseltinella vesiculosa strain NRRL 3301 DM01scaffold_17, whole genome shotgun sequence	MCGT01000017	101127	Hesseltinella vesiculosa	101126	Hesseltinella	4851	Cunninghamellaceae	4827	Mucorales	NA	NA	1913637	Mucoromycota	4751	Fungi	2759	Eukaryota	2984	(209362, 209439)(513065, 513410)(521353, 521743)(521874, 522245)(522361, 522477)(522775, 522883)(522979, 523328)(523343, 523513)(524972, 525041)(525459, 525886)(526148, 526522)(526616, 526792)
Balamuthia mandrillaris strain CDC-V039 unitig_2684, whole genome shotgun sequence	LFUI01000120	66527	Balamuthia mandrillaris	66526	Balamuthia	555408	Balamuthiidae	1485168	Longamoebia	NA	NA	NA	NA	NA	NA	2759	Eukaryota	2981	(95372, 95450)(95659, 95737)(102909, 102986)(114776, 115329)(115477, 115849)(116522, 116653)(116762, 117305)(119412, 119478)(119746, 119846)(119977, 120396)(120719, 121091)(121246, 121426)
Fonsecaea nubica strain CBS 269.64 Scaff71, whole genome shotgun sequence	LVCJ01000071	856822	Fonsecaea nubica	40354	Fonsecaea	43219	Herpotrichiellaceae	34395	Chaetothyriales	147545	Eurotiomycetes	4890	Ascomycota	4751	Fungi	2759	Eukaryota	2973	(143367, 143618)(143739, 144280)(146793, 146965)(147081, 147429)(147723, 148137)(148593, 148968)(150261, 150481)(150493, 150895)(151592, 151833)
Cladosporium sphaerospermum UM 843 unplaced genomic scaffold scaffold22, whole genome shotgun sequence	KL650062	92950	Cladosporium sphaerospermum	5498	Cladosporium	452563	Cladosporiaceae	134362	Capnodiales	147541	Dothideomycetes	4890	Ascomycota	4751	Fungi	2759	Eukaryota	2966	(2395, 2569)(2686, 3374)(3391, 3508)(3525, 3724)(5393, 5612)(5626, 6023)(6411, 6595)(6707, 7066)(7210, 7751)(16776, 16854)
Lichtheimia ramosa strain JMRC FSU:6197 genome assembly, scaffold: SCAF18	LK023322	572091	Absidia idahoensis	4828	Absidia	4851	Cunninghamellaceae	4827	Mucorales	NA	NA	1913637	Mucoromycota	4751	Fungi	2759	Eukaryota	2959	(258, 319)(422, 674)(775, 1201)(1477, 1759)(1930, 2105)(7986, 8529)(8653, 9028)(9138, 9261)(9559, 9674)(9770, 10306)(558705, 558765)
Balamuthia mandrillaris strain CDC-V039 unitig_760, whole genome shotgun sequence	LFUI01000473	66527	Balamuthia mandrillaris	66526	Balamuthia	555408	Balamuthiidae	1485168	Longamoebia	NA	NA	NA	NA	NA	NA	2759	Eukaryota	2959	(23841, 24393)(24541, 24913)(25586, 25717)(25826, 26373)(28496, 28562)(28830, 28930)(29061, 29690)(29803, 30179)(30337, 30514)
Ascocoryne sarcoides NRRL 50072 unplaced genomic scaffold scaffold00005, whole genome shotgun sequence	KB205943	139061	Ascocoryne sarcoides	139060	Ascocoryne	5181	Helotiaceae	5178	Helotiales	147548	Leotiomycetes	4890	Ascomycota	4751	Fungi	2759	Eukaryota	2957	(1895928, 1896007)(3429914, 3430053)(3430171, 3430712)(3433798, 3434003)(3434117, 3434604)(3434824, 3434941)(3434958, 3435157)(3436881, 3437101)(3437113, 3437503)(3437523, 3437675)(3437900, 3438084)(3438209, 3438441)
Balamuthia mandrillaris strain CDC-V039 unitig_319, whole genome shotgun sequence	LFUI01000101	66527	Balamuthia mandrillaris	66526	Balamuthia	555408	Balamuthiidae	1485168	Longamoebia	NA	NA	NA	NA	NA	NA	2759	Eukaryota	2957	(13749, 13929)(14085, 14459)(14571, 15201)(15332, 15432)(15700, 15766)(17868, 18411)(18520, 18651)(19323, 19695)(19843, 20395)
Metschnikowia australis strain UFMG-CM-Y6158 NODE_57_length_6174_cov_904.925, whole genome shotgun sequence	MVNQ01000057	27321	Metschnikowia australis	27320	Metschnikowia	27319	Metschnikowiaceae	4892	Saccharomycetales	4891	Saccharomycetes	4890	Ascomycota	4751	Fungi	2759	Eukaryota	2953	(297, 827)(931, 1310)(1843, 1984)(2037, 2596)(3611, 3996)(4077, 4475)(4746, 5124)(5204, 5379)
Basidioascus undulatus strain DAOM 241956 scaffold1059, whole genome shotgun sequence	JTLS01001059	1230402	Basidioascus undulatus	1230397	Basidioascus	1339694	Geminibasidiaceae	1339693	Geminibasidiales	1708517	Geminibasidiomycetes	5204	Basidiomycota	4751	Fungi	2759	Eukaryota	2951	(1969, 2414)(2535, 2904)(3034, 3197)(3435, 3597)(3604, 4217)(6058, 6389)(6412, 7097)(7216, 7391)
Saccharomycopsis fibuligera x Saccharomycopsis cf. fibuligera strain KJJ81 chromosome B1, complete sequence	CP012816	1725355	Saccharomycopsis fibuligera x Saccharomycopsis cf. fibuligera	4943	Saccharomycopsis	34366	Saccharomycopsidaceae	4892	Saccharomycetales	4891	Saccharomycetes	4890	Ascomycota	4751	Fungi	2759	Eukaryota	2940	(433491, 434032)(434152, 434521)(434662, 434778)(435055, 435217)(435225, 435860)(437165, 437249)(437507, 437590)(437634, 437967)(438312, 438678)(438797, 438972)(714575, 714640)
Emiliania huxleyi CCMP1516 unplaced genomic scaffold EMIHUscaffold_230, whole genome shotgun sequence	NW_005200332	2903	Emiliania huxleyi	2902	Emiliania	418966	Noelaerhabdaceae	73020	Isochrysidales	NA	NA	NA	NA	NA	NA	2759	Eukaryota	2940	(128831, 129111)(129353, 129722)(129840, 130015)(135687, 135773)(136248, 136623)(137161, 137341)(137378, 137919)(139703, 140083)(140499, 140868)(140986, 141161)
Erysiphe pisi, MIRA assembly whole genome shotgun sequence, E.pisi_c7	CACM01000006	36044	Erysiphe pisi	5121	Erysiphe	34371	Erysiphaceae	5120	Erysiphales	147548	Leotiomycetes	4890	Ascomycota	4751	Fungi	2759	Eukaryota	2939	(1, 98)(115, 314)(2093, 2313)(2325, 2715)(2735, 2887)(3112, 3296)(3422, 3794)(3912, 4453)(7296, 7471)(7587, 8074)(8294, 8405)
Balamuthia mandrillaris strain CDC-V039 unitig_240, whole genome shotgun sequence	LFUI01000018	66527	Balamuthia mandrillaris	66526	Balamuthia	555408	Balamuthiidae	1485168	Longamoebia	NA	NA	NA	NA	NA	NA	2759	Eukaryota	2924	(69954, 70033)(98951, 99130)(99286, 99660)(99985, 100404)(100535, 100635)(100903, 100969)(103117, 103666)(103775, 103906)(104579, 104951)(105100, 105652)(320833, 320925)
Balamuthia mandrillaris strain CDC-V039 unitig_2824, whole genome shotgun sequence	LFUI01000070	66527	Balamuthia mandrillaris	66526	Balamuthia	555408	Balamuthiidae	1485168	Longamoebia	NA	NA	NA	NA	NA	NA	2759	Eukaryota	2922	(148062, 148241)(148397, 148771)(149096, 149515)(149646, 149746)(150014, 150080)(152239, 152788)(152897, 153028)(153700, 154072)(154221, 154773)(166637, 166716)(167005, 167095)
Ustilaginoidea virens strain UV-8b Sca_147, whole genome shotgun sequence	JHTR01000147	1159556	Ustilaginoidea virens	124426	Ustilaginoidea	NA	NA	5125	Hypocreales	147550	Sordariomycetes	4890	Ascomycota	4751	Fungi	2759	Eukaryota	2919	(407, 629)(842, 940)(1192, 1327)(1773, 1912)(2091, 2226)(2547, 2662)(2762, 3019)(9835, 9979)(10245, 10343)(10926, 11066)(11296, 11398)(11422, 11522)(11607, 11723)(11926, 12027)(12094, 12245)(12357, 12472)(12798, 12914)(14665, 14837)(14955, 15237)(15240, 15401)
Pichia kudriavzevii strain 129 chromosome Unknown, whole genome shotgun sequence	NW_018150533	4909	Pichia kudriavzevii	4919	Pichia	1156497	Pichiaceae	4892	Saccharomycetales	4891	Saccharomycetes	4890	Ascomycota	4751	Fungi	2759	Eukaryota	2916	(703, 875)(991, 1353)(1674, 2002)(2046, 2343)(2396, 2472)(3693, 4279)(4333, 4495)(5007, 5390)(5499, 6040)
Pichia kudriavzevii strain 129 chromosome Unknown, whole genome shotgun sequence	NW_018150538	4909	Pichia kudriavzevii	4919	Pichia	1156497	Pichiaceae	4892	Saccharomycetales	4891	Saccharomycetes	4890	Ascomycota	4751	Fungi	2759	Eukaryota	2916	(687, 859)(975, 1337)(1658, 1986)(2030, 2327)(2380, 2456)(3622, 4208)(4262, 4424)(4936, 5319)(5428, 5969)
Tilletia indica strain PSWKBGH_1 scaffold347_size13479, whole genome shotgun sequence	MAPW01000346	43049	Tilletia indica	13289	Tilletia	5279	Tilletiaceae	62916	Tilletiales	452283	Exobasidiomycetes	5204	Basidiomycota	4751	Fungi	2759	Eukaryota	2915	(1549, 2091)(2212, 2369)(8076, 8401)(8422, 8532)(8553, 9237)(9353, 9529)(12297, 12839)(12960, 13331)
Trichoderma reesei QM6a unplaced genomic scaffold TRIREscaffold_9, whole genome shotgun sequence	NW_006711156	51453	Trichoderma reesei	5543	Trichoderma	5129	Hypocreaceae	5125	Hypocreales	147550	Sordariomycetes	4890	Ascomycota	4751	Fungi	2759	Eukaryota	2905	(679435, 679507)(1035326, 1035866)(1035985, 1036354)(1036901, 1037042)(1037060, 1037267)(1039089, 1039349)(1039430, 1039629)(1039646, 1039763)(1039982, 1040455)(1040583, 1040759)(1084029, 1084307)(1084778, 1084839)
Ascosphaera apis ARSEF 7405 Scaffold_8, whole genome shotgun sequence	AZGZ01000008	5105	Ascosphaera apis	5104	Ascosphaera	5103	Ascosphaeraceae	33183	Onygenales	147545	Eurotiomycetes	4890	Ascomycota	4751	Fungi	2759	Eukaryota	2903	(503079, 503620)(503741, 504110)(504245, 504402)(504658, 504799)(504807, 505209)(505221, 505441)(506717, 506791)(507061, 507387)(507404, 507522)(507960, 508328)(508442, 508618)
Malassezia japonica DNA, scaffold: scaffold_11, strain: JCM 11963, whole genome shotgun sequence	BCKY01000012	223818	Malassezia japonica	55193	Malassezia	742845	Malasseziaceae	162474	Malasseziales	1538075	Malasseziomycetes	5204	Basidiomycota	4751	Fungi	2759	Eukaryota	2902	(636, 1179)(1300, 1668)(2213, 2365)(2385, 2978)(4481, 4542)(4827, 5152)(5307, 5984)(6097, 6272)
Protomyces lactucaedebilis strain 12-1054 BCR37scaffold_26, whole genome shotgun sequence	MCFI01000026	56484	Protomyces lactucaedebilis	27331	Protomyces	27330	Protomycetaceae	5008	Taphrinales	147555	Taphrinomycetes	4890	Ascomycota	4751	Fungi	2759	Eukaryota	2897	(168842, 169042)(169391, 169506)(170248, 170452)(170832, 171010)(171126, 171310)(171527, 171689)(171697, 172331)(173539, 173626)(174012, 174175)(174568, 174685)(175043, 175392)(175508, 175683)(179138, 179338)(179687, 179802)
Paraurostyla sp. PUJRC_G6 Contig06853, whole genome shotgun sequence	LASR02006853	1615771	Paraurostyla sp. PUJRC_G6	6013	Paraurostyla	99916	Amphisiellidae	33832	Stichotrichida	33829	Spirotrichea	NA	NA	NA	NA	2759	Eukaryota	2893	(469, 1002)(1130, 1501)(2029, 2180)(2249, 2796)(4085, 4144)(4219, 4934)(5215, 5557)(5687, 5854)
Catenaria anguillulae PL171 BCR44scaffold_433, whole genome shotgun sequence	MCFL01000433	109876	Catenaria anguillulae	109875	Catenaria	109872	Catenariaceae	4805	Blastocladiales	451460	Blastocladiomycetes	451459	Blastocladiomycota	4751	Fungi	2759	Eukaryota	2891	(2632, 3169)(3303, 3672)(4203, 4358)(4420, 4960)(6483, 6752)(6855, 6953)(7006, 7341)(7730, 8127)(8197, 8379)
Aspergillus terreus NIH2624 scaffold_6 genomic scaffold, whole genome shotgun sequence	NT_165929	33178	Aspergillus terreus	5052	Aspergillus	1131492	Aspergillaceae	5042	Eurotiales	147545	Eurotiomycetes	4890	Ascomycota	4751	Fungi	2759	Eukaryota	2890	(1180525, 1180658)(1666979, 1667072)(1914892, 1915071)(1915188, 1915560)(1915914, 1916031)(1916048, 1916247)(1916332, 1916395)(1917985, 1918620)(1918628, 1918775)(1919297, 1919697)(1919807, 1920348)
Laurentiella sp. PUJRC_G5 Contig03325, whole genome shotgun sequence	LASS02003325	1615773	Laurentiella sp. PUJRC_G5	114680	Laurentiella	57506	Oxytrichidae	693921	Sporadotrichida	33829	Spirotrichea	NA	NA	NA	NA	2759	Eukaryota	2889	(454, 987)(1115, 1486)(2013, 2164)(2233, 2780)(4060, 4119)(4193, 4908)(5193, 5531)(5661, 5828)
Talaromyces amestolkiae strain CIB scaffold49.1, whole genome shotgun sequence	MIKG01000049	1196081	Talaromyces amestolkiae	5094	Talaromyces	28568	Trichocomaceae	5042	Eurotiales	147545	Eurotiomycetes	4890	Ascomycota	4751	Fungi	2759	Eukaryota	2888	(113, 654)(775, 1144)(1279, 1460)(1682, 1834)(1854, 2476)(3711, 3861)(4180, 4379)(4396, 4513)(4852, 5220)(5333, 5512)
Cochliobolus sativus ND90Pr unplaced genomic scaffold COCSAscaffold_26, whole genome shotgun sequence	NW_006911920	45130	Bipolaris sorokiniana	33194	Bipolaris	28556	Pleosporaceae	92860	Pleosporales	147541	Dothideomycetes	4890	Ascomycota	4751	Fungi	2759	Eukaryota	2888	(1943, 2120)(2224, 2720)(3074, 3273)(3354, 3416)(7229, 7365)(7461, 7813)(7909, 8024)(8525, 8926)(9047, 9588)(11922, 11984)(12065, 12264)(21175, 21311)
Toxoplasma gondii ME49 chromosome IX, whole genome shotgun sequence	NC_031477	5811	Toxoplasma gondii	5810	Toxoplasma	5809	Sarcocystidae	75739	Eucoccidiorida	5796	Coccidia	5794	Apicomplexa	NA	NA	2759	Eukaryota	2887	(3579401, 3579475)(3708557, 3708631)(4970046, 4970481)(4970610, 4970978)(4971562, 4971703)(4971772, 4971922)(4972039, 4972120)(4972130, 4972326)(5043491, 5043859)(5043988, 5044423)(5047274, 5047606)(5047968, 5048073)(5259978, 5260093)
Fusarium oxysporum f. sp. lycopersici 4287 supercont2.87 genomic scaffold, whole genome shotgun sequence	NW_017264887	5507	Fusarium oxysporum	5506	Fusarium	110618	Nectriaceae	5125	Hypocreales	147550	Sordariomycetes	4890	Ascomycota	4751	Fungi	2759	Eukaryota	2884	(60, 320)(401, 600)(617, 733)(1071, 1425)(1557, 1729)(4262, 4802)(4921, 5290)(5837, 5978)(5997, 6260)(7936, 8196)(8277, 8476)
Fusarium oxysporum f. sp. lycopersici 4287 supercont2.86 genomic scaffold, whole genome shotgun sequence	NW_017264886	5507	Fusarium oxysporum	5506	Fusarium	110618	Nectriaceae	5125	Hypocreales	147550	Sordariomycetes	4890	Ascomycota	4751	Fungi	2759	Eukaryota	2882	(66, 326)(407, 606)(623, 739)(1077, 1431)(1563, 1735)(4268, 4808)(4927, 5296)(5844, 5985)(6004, 6267)(7942, 8202)(8283, 8480)
Metschnikowia fructicola 277 unitig_150, whole genome shotgun sequence	ANFW02000055	178747	Metschnikowia fructicola	27320	Metschnikowia	27319	Metschnikowiaceae	4892	Saccharomycetales	4891	Saccharomycetes	4890	Ascomycota	4751	Fungi	2759	Eukaryota	2877	(1, 366)(614, 1012)(1092, 1477)(2466, 3015)(3065, 3206)(3494, 3616)(3727, 4106)(4195, 4725)
Emergomyces orientalis strain 5z489 scaffold52, whole genome shotgun sequence	MOWL01000052	1972497	Emergomyces orientalis	1955773	Emergomyces	299071	Ajellomycetaceae	33183	Onygenales	147545	Eurotiomycetes	4890	Ascomycota	4751	Fungi	2759	Eukaryota	2876	(203529, 203708)(203825, 204513)(204531, 204648)(204665, 204864)(206613, 206833)(206845, 207247)(207255, 207407)(207945, 208314)(208435, 208976)
Balamuthia mandrillaris strain CDC-V039 unitig_1031, whole genome shotgun sequence	LFUI01000411	66527	Balamuthia mandrillaris	66526	Balamuthia	555408	Balamuthiidae	1485168	Longamoebia	NA	NA	NA	NA	NA	NA	2759	Eukaryota	2871	(36, 248)(357, 488)(1161, 1533)(1682, 2234)(32226, 32778)(32927, 33299)(33972, 34102)(34211, 34753)
Phytophthora infestans T30-4 supercont1.64 genomic scaffold, whole genome shotgun sequence	NW_003303695	4787	Phytophthora infestans	4783	Phytophthora	NA	NA	4776	Peronosporales	4762	Oomycetes	NA	NA	NA	NA	2759	Eukaryota	2869	(678447, 678983)(683798, 683971)(684102, 684435)(684814, 685280)(701975, 702279)(704423, 704606)(704822, 704981)(705082, 705148)(720779, 720952)(721588, 722054)
Naumovozyma dairenensis CBS 421 chromosome 7, complete genome	NC_016485	27289	Naumovozyma dairenensis	278028	Naumovozyma	4893	Saccharomycetaceae	4892	Saccharomycetales	4891	Saccharomycetes	4890	Ascomycota	4751	Fungi	2759	Eukaryota	2866	(525759, 525936)(526053, 526402)(526757, 527090)(527172, 527441)(527484, 527558)(529000, 529623)(529661, 529794)(530350, 530719)(530842, 531284)(1137714, 1137801)
Ustilaginoidea virens strain UV-8b Sca_136, whole genome shotgun sequence	JHTR01000136	1159556	Ustilaginoidea virens	124426	Ustilaginoidea	NA	NA	5125	Hypocreales	147550	Sordariomycetes	4890	Ascomycota	4751	Fungi	2759	Eukaryota	2865	(316, 380)(955, 1113)(3673, 3961)(4146, 4350)(7338, 7579)(8371, 8487)(8755, 8909)(9659, 9760)(10254, 10321)(10348, 10464)(11327, 11443)(11542, 11636)(11855, 12061)(12465, 12524)(14235, 14301)(14676, 14757)(15045, 15145)(17049, 17246)(17782, 17903)(17922, 18004)(18007, 18220)
Hesseltinella vesiculosa strain NRRL 3301 DM01scaffold_83, whole genome shotgun sequence	MCGT01000083	101127	Hesseltinella vesiculosa	101126	Hesseltinella	4851	Cunninghamellaceae	4827	Mucorales	NA	NA	1913637	Mucoromycota	4751	Fungi	2759	Eukaryota	2864	(117, 615)(1029, 1098)(2561, 2731)(2944, 3097)(3193, 3301)(3599, 3715)(3831, 4202)(4333, 4723)(9722, 9898)(9992, 10366)(10628, 11056)
Scheffersomyces stipitis CBS 6054 chromosome 3, complete sequence	NC_009043	4924	Scheffersomyces stipitis	766733	Scheffersomyces	766764	Debaryomycetaceae	4892	Saccharomycetales	4891	Saccharomycetes	4890	Ascomycota	4751	Fungi	2759	Eukaryota	2862	(1706199, 1706643)(1706765, 1707134)(1707273, 1707389)(1707665, 1707790)(1707835, 1708470)(1709750, 1709835)(1710221, 1710554)(1710712, 1710810)(1710910, 1711288)(1711376, 1711551)(1720799, 1720892)
Erysiphe necator strain c c-strain-scaffold_55, whole genome shotgun sequence	JNVN01000032	52586	Erysiphe necator	5121	Erysiphe	34371	Erysiphaceae	5120	Erysiphales	147548	Leotiomycetes	4890	Ascomycota	4751	Fungi	2759	Eukaryota	2862	(727, 926)(943, 1063)(1283, 1770)(1887, 2061)(4365, 4906)(5023, 5396)(5522, 5706)(5931, 6083)(6091, 6493)(6505, 6725)
Fusarium oxysporum f. sp. lycopersici 4287 supercont2.91 genomic scaffold, whole genome shotgun sequence	NW_017264891	5507	Fusarium oxysporum	5506	Fusarium	110618	Nectriaceae	5125	Hypocreales	147550	Sordariomycetes	4890	Ascomycota	4751	Fungi	2759	Eukaryota	2855	(14, 562)(837, 1191)(1323, 1495)(4028, 4568)(4687, 5056)(5603, 5744)(5763, 6026)(7701, 7961)(8042, 8241)
Tetmemena sp. SeJ-2015 Contig17561, whole genome shotgun sequence	LASU02017561	1609942	Tetmemena sp. SeJ-2015	200606	Tetmemena	57506	Oxytrichidae	693921	Sporadotrichida	33829	Spirotrichea	NA	NA	NA	NA	2759	Eukaryota	2852	(436, 969)(1097, 1468)(1994, 2108)(2214, 2761)(4033, 4092)(4167, 4882)(5167, 5505)(5635, 5802)
Sugiyamaella xylanicola strain UFMG-CM-Y1884 NODE_133_length_6265_cov_1353.87, whole genome shotgun sequence	MQSX01000132	1234609	Sugiyamaella xylanicola	410829	Sugiyamaella	410830	Trichomonascaceae	4892	Saccharomycetales	4891	Saccharomycetes	4890	Ascomycota	4751	Fungi	2759	Eukaryota	2851	(891, 1335)(1457, 1826)(2358, 2483)(2528, 3163)(4454, 4528)(4925, 5258)(5276, 5963)(6082, 6258)
Fusarium oxysporum f. sp. lycopersici 4287 supercont2.88 genomic scaffold, whole genome shotgun sequence	NW_017264888	5507	Fusarium oxysporum	5506	Fusarium	110618	Nectriaceae	5125	Hypocreales	147550	Sordariomycetes	4890	Ascomycota	4751	Fungi	2759	Eukaryota	2848	(1, 225)(306, 505)(522, 638)(976, 1330)(1462, 1634)(4167, 4707)(4826, 5195)(5742, 5883)(5902, 6165)(7840, 8100)(8181, 8380)
Rhizophagus irregularis strain A1 scaffold2765_size10097, whole genome shotgun sequence	LLXH01002756	588596	Rhizophagus irregularis	1129544	Rhizophagus	36751	Glomeraceae	36750	Glomerales	214506	Glomeromycetes	1913637	Mucoromycota	4751	Fungi	2759	Eukaryota	2848	(2862, 3037)(3119, 3848)(3952, 4199)(4613, 4675)(4858, 5263)(6768, 7367)(7412, 7563)(8107, 8265)(8622, 8935)
Hortaea werneckii EXF-2000 unitig_650, whole genome shotgun sequence	MUNK01000627	91943	Hortaea werneckii	91942	Hortaea	NA	NA	5014	Dothideales	147541	Dothideomycetes	4890	Ascomycota	4751	Fungi	2759	Eukaryota	2843	(1, 286)(3252, 3424)(3541, 3909)(4248, 4365)(4382, 4581)(6237, 6457)(6469, 6868)(6879, 7020)(7542, 7933)(8054, 8595)
Stramenopiles sp. TOSAG23-2 genome assembly, scaffold: TOSAG23-2_scaffold_83, whole genome shotgun sequence	LT649313	1735743	Stramenopiles sp. TOSAG23-2	NA	NA	NA	NA	NA	NA	NA	NA	NA	NA	NA	NA	2759	Eukaryota	2840	(31594, 32129)(32267, 32635)(33184, 33299)(33406, 33927)(35429, 35489)(35565, 36293)(36596, 36929)(37065, 37237)
Emiliania huxleyi CCMP1516 unplaced genomic scaffold EMIHUscaffold_98, whole genome shotgun sequence	NW_005194754	2903	Emiliania huxleyi	2902	Emiliania	418966	Noelaerhabdaceae	73020	Isochrysidales	NA	NA	NA	NA	NA	NA	2759	Eukaryota	2839	(51, 463)(230831, 230917)(231392, 231767)(232305, 232485)(232522, 233063)(234847, 235227)(235643, 236012)(236130, 236305)(398629, 398941)
Baudoinia panamericana UAMH 10762 unplaced genomic scaffold BAUCOscaffold_18, whole genome shotgun sequence	NW_006911274	1709381	Baudoinia panamericana	483074	Baudoinia	668547	Teratosphaeriaceae	134362	Capnodiales	147541	Dothideomycetes	4890	Ascomycota	4751	Fungi	2759	Eukaryota	2837	(2, 170)(181, 301)(843, 1244)(1355, 1896)(2455, 2575)(2586, 2984)(2996, 3216)(4863, 5062)(5079, 5196)(5535, 5903)(6020, 6194)
Chaetomium thermophilum var. thermophilum DSM 1495 unplaced genomic scaffold scf7180000011800, whole genome shotgun sequence	NW_006383020	209285	Chaetomium thermophilum	5149	Chaetomium	35718	Chaetomiaceae	5139	Sordariales	147550	Sordariomycetes	4890	Ascomycota	4751	Fungi	2759	Eukaryota	2836	(1532, 1708)(1822, 2171)(2528, 2640)(2661, 3227)(4611, 5186)(5205, 5346)(5893, 6262)(6381, 6921)
Phlebia centrifuga strain FBCC195 PHLCENscaffold_1495, whole genome shotgun sequence	MLYV01001492	98765	Phlebia centrifuga	5307	Phlebia	81064	Meruliaceae	5303	Polyporales	155619	Agaricomycetes	5204	Basidiomycota	4751	Fungi	2759	Eukaryota	2835	(1, 130)(248, 435)(649, 774)(819, 1416)(2783, 2868)(3127, 3586)(3924, 4292)(4413, 4588)(10380, 10922)(11044, 11202)
Cryptosporidium baileyi strain TAMU-09Q1 ctg7180000000688_1, whole genome shotgun sequence	JIBL01000133	27987	Cryptosporidium baileyi	5806	Cryptosporidium	35082	Cryptosporidiidae	75739	Eucoccidiorida	5796	Coccidia	5794	Apicomplexa	NA	NA	2759	Eukaryota	2835	(146200, 146277)(424692, 424865)(424973, 425304)(425496, 426294)(428222, 428422)(428560, 428783)(429273, 429393)(429521, 429890)(430025, 430560)
Preussia sp. BSL10 Seq32, whole genome shotgun sequence	LJJI01000032	1712568	Preussia sp. BSL10	265084	Preussia	55176	Sporormiaceae	92860	Pleosporales	147541	Dothideomycetes	4890	Ascomycota	4751	Fungi	2759	Eukaryota	2833	(1858, 2032)(2149, 2636)(2856, 2973)(2990, 3189)(4857, 5077)(5089, 5488)(5499, 5619)(5876, 6060)(6172, 6554)(6675, 7216)
Epichloe sylvatica strain GR10156 Contig00968, whole genome shotgun sequence	LCTT01000968	79593	Epichloe sylvatica	5112	Epichloe	34397	Clavicipitaceae	5125	Hypocreales	147550	Sordariomycetes	4890	Ascomycota	4751	Fungi	2759	Eukaryota	2830	(1189, 1388)(1765, 2106)(2225, 2626)(2723, 2904)(3142, 3283)(3302, 3694)(5287, 5530)(6042, 6437)(6712, 7066)(7196, 7369)
Sporothrix globosa strain CBS 120340 Scaffold_1, whole genome shotgun sequence	LVYW01000001	545651	Sporothrix globosa	29907	Sporothrix	5152	Ophiostomataceae	5151	Ophiostomatales	147550	Sordariomycetes	4890	Ascomycota	4751	Fungi	2759	Eukaryota	2826	(2512881, 2512961)(4223144, 4223224)(5667199, 5667376)(5667490, 5667973)(5668196, 5668313)(5668345, 5668529)(5670341, 5670561)(5670573, 5670965)(5670984, 5671125)(5671641, 5672042)(5672161, 5672701)
Scedosporium apiospermum strain IHEM 14462 chromosome Unknown, whole genome shotgun sequence	NW_015971807	563466	Scedosporium apiospermum	41687	Scedosporium	5593	Microascaceae	5592	Microascales	147550	Sordariomycetes	4890	Ascomycota	4751	Fungi	2759	Eukaryota	2825	(249389, 249731)(250621, 251139)(252749, 253141)(253160, 253301)(253853, 254018)(254489, 254693)(254812, 255153)(255537, 255740)(258111, 258283)(258401, 258738)
Acremonium chrysogenum ATCC 11550 scaffold3, whole genome shotgun sequence	JPKY01000003	5044	Acremonium chrysogenum	159075	Acremonium	NA	NA	5125	Hypocreales	147550	Sordariomycetes	4890	Ascomycota	4751	Fungi	2759	Eukaryota	2825	(639686, 639879)(639999, 640369)(640488, 641028)(643655, 643825)(643956, 644310)(644648, 644764)(644781, 645321)(646890, 647282)(647301, 647442)
Pyrenochaeta lycopersici CRA-PAV_ER 1211 NODE_703_length_6567_cov_3065.796631_1, whole genome shotgun sequence	ASRS01000093	285811	Pyrenochaeta lycopersici	285810	Pyrenochaeta	221670	Cucurbitariaceae	92860	Pleosporales	147541	Dothideomycetes	4890	Ascomycota	4751	Fungi	2759	Eukaryota	2822	(840, 1014)(1120, 1706)(1970, 2169)(2250, 2519)(2581, 2642)(3871, 4007)(4103, 4461)(4513, 4633)(5198, 5567)(5688, 6228)
Basidiobolus meristosporus CBS 931.73 K493scaffold_866, whole genome shotgun sequence	MCFE01000866	423460	Basidiobolus meristosporus	4859	Basidiobolus	4858	Basidiobolaceae	1264872	Basidiobolales	1399768	Basidiobolomycetes	1913638	Zoopagomycota	4751	Fungi	2759	Eukaryota	2801	(20383, 20999)(21043, 21168)(21406, 21583)(21714, 22083)(22206, 22748)(26729, 26905)(27024, 27372)(27733, 28087)(28451, 28536)
Basidiobolus meristosporus CBS 931.73 K493scaffold_829, whole genome shotgun sequence	MCFE01000829	423460	Basidiobolus meristosporus	4859	Basidiobolus	4858	Basidiobolaceae	1264872	Basidiobolales	1399768	Basidiobolomycetes	1913638	Zoopagomycota	4751	Fungi	2759	Eukaryota	2801	(23564, 24180)(24224, 24349)(24587, 24764)(24895, 25264)(25387, 25929)(29915, 30091)(30210, 30558)(30919, 31273)(31637, 31722)
Basidiobolus meristosporus CBS 931.73 K493scaffold_169, whole genome shotgun sequence	MCFE01000169	423460	Basidiobolus meristosporus	4859	Basidiobolus	4858	Basidiobolaceae	1264872	Basidiobolales	1399768	Basidiobolomycetes	1913638	Zoopagomycota	4751	Fungi	2759	Eukaryota	2798	(15730, 15812)(136872, 137488)(137532, 137657)(137895, 138072)(138203, 138572)(138695, 139237)(143266, 143442)(143561, 143909)(144270, 144624)
Zygosaccharomyces parabailii strain ATCC 60483 chromosome 4 sequence	CP019493	1365886	Zygosaccharomyces parabailii	4953	Zygosaccharomyces	4893	Saccharomycetaceae	4892	Saccharomycetales	4891	Saccharomycetes	4890	Ascomycota	4751	Fungi	2759	Eukaryota	2798	(3474, 3670)(15361, 15438)(1503811, 1504253)(1504376, 1504745)(1505301, 1505426)(1505483, 1506109)(1507565, 1507639)(1508034, 1508367)(1508707, 1509076)(1509193, 1509370)
Chrysoporthe deuterocubensis strain CMW 8650 scaffold_0377, whole genome shotgun sequence	LJDD01000377	764597	Chrysoporthe deuterocubensis	305399	Chrysoporthe	399129	Cryphonectriaceae	5114	Diaporthales	147550	Sordariomycetes	4890	Ascomycota	4751	Fungi	2759	Eukaryota	2793	(281, 550)(1072, 1499)(1624, 2098)(2228, 2400)(5598, 6138)(6257, 6461)(6866, 7031)(7580, 7721)(7740, 8132)
Togninia minima UCRPA7 unplaced genomic scaffold PA7_03_scaffold_60, whole genome shotgun sequence	NW_006920967	223192	Phaeoacremonium minimum	65412	Phaeoacremonium	1756146	Togniniaceae	1775898	Togniniales	147550	Sordariomycetes	4890	Ascomycota	4751	Fungi	2759	Eukaryota	2790	(272, 444)(561, 1048)(1267, 1383)(1400, 1599)(1680, 1966)(3300, 3520)(3533, 3925)(4633, 5002)(5121, 5661)
Pecoramyces ruminatium strain C1A ctg7180000091200, whole genome shotgun sequence	ASRE01022449	1987568	Pecoramyces ruminatium	1987567	Pecoramyces	29007	Neocallimastigaceae	29006	Neocallimastigales	451456	Neocallimastigomycetes	451455	Neocallimastigomycota	4751	Fungi	2759	Eukaryota	2788	(1, 263)(384, 926)(3614, 3790)(3910, 4257)(4615, 4973)(6942, 7503)(7585, 7710)(7991, 8116)(8259, 8542)
Taiwanofungus camphoratus strain monokaryon S27 scaf10, whole genome shotgun sequence	JNBV01000010	196114	Taiwanofungus camphoratus	320360	Taiwanofungus	83233	Coriolaceae	5303	Polyporales	155619	Agaricomycetes	5204	Basidiomycota	4751	Fungi	2759	Eukaryota	2785	(1154536, 1154714)(1155451, 1155993)(1158906, 1159081)(1159202, 1159570)(1159908, 1160367)(1162130, 1162727)(1162735, 1162897)(1163414, 1163710)
Thecamonas trahens ATCC 50062 unplaced genomic scaffold supercont1.44, whole genome shotgun sequence	NW_013657636	529818	Thecamonas trahens	877559	Thecamonas	172820	Apusomonadidae	NA	NA	NA	NA	NA	NA	NA	NA	2759	Eukaryota	2779	(6312, 6838)(6969, 7343)(8159, 8515)(10306, 10373)(10444, 10712)(10796, 11265)(11487, 11827)(11965, 12136)(275379, 275578)
Chrysoporthe cubensis strain CMW 10028 scaffold_0475, whole genome shotgun sequence	LJCY01000525	305400	Chrysoporthe cubensis	305399	Chrysoporthe	399129	Cryphonectriaceae	5114	Diaporthales	147550	Sordariomycetes	4890	Ascomycota	4751	Fungi	2759	Eukaryota	2778	(327, 468)(487, 879)(2473, 3039)(3056, 3172)(3392, 3866)(3996, 4168)(7430, 7970)(8089, 8458)
Phycomyces blakesleeanus NRRL 1555(-) unplaced genomic scaffold PHYBLscaffold_15, whole genome shotgun sequence	NW_017265148	4837	Phycomyces blakesleeanus	4836	Phycomyces	1344966	Phycomycetaceae	4827	Mucorales	NA	NA	1913637	Mucoromycota	4751	Fungi	2759	Eukaryota	2776	(323222, 323623)(323744, 324113)(324228, 324391)(324657, 324761)(324814, 325402)(326919, 326985)(327405, 327653)(328107, 328393)(328575, 328750)(576447, 576514)(683179, 683246)(952081, 952173)(1068755, 1068823)(1081764, 1081832)
Pichia kudriavzevii strain 129 chromosome Unknown, whole genome shotgun sequence	NW_018150492	4909	Pichia kudriavzevii	4919	Pichia	1156497	Pichiaceae	4892	Saccharomycetales	4891	Saccharomycetes	4890	Ascomycota	4751	Fungi	2759	Eukaryota	2775	(5075, 5616)(5725, 6108)(6620, 6782)(6836, 7059)(7339, 7560)(8882, 8958)(9011, 9308)(9352, 9680)(10001, 10363)(10479, 10651)
[Candida] glabrata strain CBS138 chromosome L complete sequence	NC_006035	5478	[Candida] glabrata	374468	Nakaseomyces	4893	Saccharomycetaceae	4892	Saccharomycetales	4891	Saccharomycetes	4890	Ascomycota	4751	Fungi	2759	Eukaryota	2768	(556154, 556301)(560498, 560580)(1445152, 1445594)(1445706, 1446086)(1446624, 1446756)(1446813, 1447436)(1448987, 1449061)(1449455, 1449788)(1450125, 1450493)(1450610, 1450787)
[Candida] auris strain 6684 chromosome Unknown, whole genome shotgun sequence	NW_017263934	498019	[Candida] auris	36910	Clavispora	27319	Metschnikowiaceae	4892	Saccharomycetales	4891	Saccharomycetes	4890	Ascomycota	4751	Fungi	2759	Eukaryota	2767	(333099, 333544)(333652, 334028)(334136, 334324)(334560, 334681)(334755, 335344)(336341, 336495)(336819, 337152)(337489, 337867)(337947, 338121)
Spizellomyces punctatus DAOM BR117 chromosome Unknown, whole genome shotgun sequence	NW_015971568	109760	Spizellomyces punctatus	4815	Spizellomyces	34479	Spizellomycetaceae	34478	Spizellomycetales	451435	Chytridiomycetes	4761	Chytridiomycota	4751	Fungi	2759	Eukaryota	2763	(114, 288)(862, 1321)(1539, 1758)(2206, 2475)(2594, 2771)(5526, 5699)(6129, 6492)(6613, 6812)(7274, 7445)(7989, 8138)(8147, 8546)
Pyrenochaeta sp. UM 256 unplaced genomic scaffold Pyreno_scaffold00139, whole genome shotgun sequence	KB820891	1295359	Pyrenochaeta sp. UM 256	285810	Pyrenochaeta	221670	Cucurbitariaceae	92860	Pleosporales	147541	Dothideomycetes	4890	Ascomycota	4751	Fungi	2759	Eukaryota	2763	(4, 109)(3087, 3223)(3319, 3677)(3729, 3849)(4414, 4783)(4904, 5444)(7818, 7995)(8098, 8684)(8750, 9113)
Lentinula edodes strain B17 Scaffold4, whole genome shotgun sequence	LSDU01000026	5353	Lentinula edodes	5352	Lentinula	72117	Omphalotaceae	5338	Agaricales	155619	Agaricomycetes	5204	Basidiomycota	4751	Fungi	2759	Eukaryota	2763	(646367, 646476)(940016, 940191)(940312, 940998)(941019, 941479)(943302, 943885)(943893, 944055)(944333, 944465)(944581, 944958)(2388920, 2388990)
Glarea lozoyensis ATCC 20868 chromosome Unknown GLAREA16, whole genome shotgun sequence	NW_007360990	101852	Glarea lozoyensis	101851	Glarea	5181	Helotiaceae	5178	Helotiales	147548	Leotiomycetes	4890	Ascomycota	4751	Fungi	2759	Eukaryota	2763	(2081321, 2081438)(2081455, 2081654)(2083331, 2083551)(2083563, 2083953)(2083973, 2084125)(2084347, 2084534)(2084659, 2085031)(2085149, 2085690)(2089975, 2090153)(2090238, 2090635)
Trypanosoma brucei brucei strain 927/4 GUTat10.1 chromosome 2, complete sequence	NC_005063	5691	Trypanosoma brucei	5690	Trypanosoma	5654	Trypanosomatidae	5653	Kinetoplastida	NA	NA	NA	NA	NA	NA	2759	Eukaryota	2760	(261445, 261848)(262152, 262454)(263747, 263867)(268040, 268131)(279784, 280187)(280491, 280793)(282086, 282206)(286377, 286468)(370375, 370466)(374637, 374757)(376052, 376354)(376658, 377061)
Cryptosporidium baileyi strain TAMU-09Q1 ctg7180000000640_1, whole genome shotgun sequence	JIBL01000085	27987	Cryptosporidium baileyi	5806	Cryptosporidium	35082	Cryptosporidiidae	75739	Eucoccidiorida	5796	Coccidia	5794	Apicomplexa	NA	NA	2759	Eukaryota	2757	(253, 788)(923, 1292)(1420, 1540)(2030, 2253)(2391, 2591)(4519, 5317)(5509, 5840)(5948, 6121)
Cryptosporidium baileyi strain TAMU-09Q1 ctg7180000000659_1, whole genome shotgun sequence	JIBL01000104	27987	Cryptosporidium baileyi	5806	Cryptosporidium	35082	Cryptosporidiidae	75739	Eucoccidiorida	5796	Coccidia	5794	Apicomplexa	NA	NA	2759	Eukaryota	2757	(253, 788)(923, 1292)(1420, 1540)(2030, 2253)(2391, 2591)(4519, 5317)(5509, 5840)(5948, 6121)
Theileria parva strain Muguga chromosome 1, complete sequence, whole genome shotgun sequence	NC_007344	5875	Theileria parva	5873	Theileria	27994	Theileriidae	NA	NA	422676	Aconoidasida	5794	Apicomplexa	NA	NA	2759	Eukaryota	2757	(918782, 919318)(919426, 919803)(920556, 921104)(921548, 921611)(923115, 923857)(924112, 924442)(2506241, 2506318)(2507127, 2507203)
Cryptosporidium baileyi strain TAMU-09Q1 ctg7180000000685_1, whole genome shotgun sequence	JIBL01000130	27987	Cryptosporidium baileyi	5806	Cryptosporidium	35082	Cryptosporidiidae	75739	Eucoccidiorida	5796	Coccidia	5794	Apicomplexa	NA	NA	2759	Eukaryota	2757	(585, 758)(866, 1197)(1389, 2187)(4115, 4315)(4453, 4676)(5166, 5286)(5414, 5783)(5918, 6453)
Balamuthia mandrillaris strain CDC-V039 unitig_585, whole genome shotgun sequence	LFUI01000134	66527	Balamuthia mandrillaris	66526	Balamuthia	555408	Balamuthiidae	1485168	Longamoebia	NA	NA	NA	NA	NA	NA	2759	Eukaryota	2752	(103270, 103822)(103971, 104343)(105015, 105146)(105255, 105804)(107961, 108027)(108295, 108395)(108528, 108949)(109274, 109647)(109803, 109982)
Balamuthia mandrillaris strain CDC-V039 unitig_3047, whole genome shotgun sequence	LFUI01000007	66527	Balamuthia mandrillaris	66526	Balamuthia	555408	Balamuthiidae	1485168	Longamoebia	NA	NA	NA	NA	NA	NA	2759	Eukaryota	2752	(156648, 157200)(157348, 157720)(158393, 158524)(158633, 159181)(161279, 161345)(161613, 161713)(161844, 162264)(162587, 162961)(163117, 163297)
Balamuthia mandrillaris strain CDC-V039 unitig_1680, whole genome shotgun sequence	LFUI01001181	66527	Balamuthia mandrillaris	66526	Balamuthia	555408	Balamuthiidae	1485168	Longamoebia	NA	NA	NA	NA	NA	NA	2759	Eukaryota	2752	(2050, 2229)(2384, 2758)(3082, 3501)(3633, 3733)(4001, 4067)(6215, 6767)(6876, 7007)(7682, 8052)(8200, 8752)
Balamuthia mandrillaris strain CDC-V039 unitig_514, whole genome shotgun sequence	LFUI01000148	66527	Balamuthia mandrillaris	66526	Balamuthia	555408	Balamuthiidae	1485168	Longamoebia	NA	NA	NA	NA	NA	NA	2759	Eukaryota	2751	(14140, 14319)(14475, 14849)(15174, 15593)(15726, 15826)(16094, 16160)(18312, 18861)(18970, 19101)(19773, 20145)(20293, 20845)
Balamuthia mandrillaris strain CDC-V039 unitig_395, whole genome shotgun sequence	LFUI01000499	66527	Balamuthia mandrillaris	66526	Balamuthia	555408	Balamuthiidae	1485168	Longamoebia	NA	NA	NA	NA	NA	NA	2759	Eukaryota	2750	(2175, 2241)(2509, 2609)(2742, 3161)(3486, 3860)(4016, 4195)(26414, 26966)(27115, 27487)(28159, 28289)(28398, 28947)
Balamuthia mandrillaris strain CDC-V039 unitig_2794, whole genome shotgun sequence	LFUI01000812	66527	Balamuthia mandrillaris	66526	Balamuthia	555408	Balamuthiidae	1485168	Longamoebia	NA	NA	NA	NA	NA	NA	2759	Eukaryota	2750	(10950, 11129)(11285, 11659)(11984, 12403)(12535, 12635)(12903, 12969)(15120, 15669)(15778, 15909)(16583, 16955)(17104, 17655)
Balamuthia mandrillaris strain CDC-V039 unitig_1141, whole genome shotgun sequence	LFUI01000396	66527	Balamuthia mandrillaris	66526	Balamuthia	555408	Balamuthiidae	1485168	Longamoebia	NA	NA	NA	NA	NA	NA	2759	Eukaryota	2750	(18379, 18559)(18715, 19089)(19413, 19832)(19962, 20062)(20329, 20395)(22552, 23099)(23208, 23339)(24012, 24384)(24532, 25084)
Balamuthia mandrillaris strain CDC-V039 unitig_2847, whole genome shotgun sequence	LFUI01000810	66527	Balamuthia mandrillaris	66526	Balamuthia	555408	Balamuthiidae	1485168	Longamoebia	NA	NA	NA	NA	NA	NA	2759	Eukaryota	2749	(5479, 5659)(5815, 6189)(6514, 6933)(7063, 7163)(7431, 7497)(9644, 10190)(10299, 10430)(11103, 11475)(11623, 12175)
Balamuthia mandrillaris strain CDC-V039 unitig_2902, whole genome shotgun sequence	LFUI01000038	66527	Balamuthia mandrillaris	66526	Balamuthia	555408	Balamuthiidae	1485168	Longamoebia	NA	NA	NA	NA	NA	NA	2759	Eukaryota	2748	(253419, 253971)(254119, 254491)(255163, 255294)(255403, 255948)(258096, 258162)(258430, 258530)(258661, 259081)(259405, 259779)(259935, 260114)
Balamuthia mandrillaris strain CDC-V039 unitig_197, whole genome shotgun sequence	LFUI01000371	66527	Balamuthia mandrillaris	66526	Balamuthia	555408	Balamuthiidae	1485168	Longamoebia	NA	NA	NA	NA	NA	NA	2759	Eukaryota	2748	(3605, 3784)(3940, 4314)(4638, 5058)(5189, 5289)(5557, 5623)(7738, 8283)(8392, 8523)(9196, 9568)(9716, 10268)
Balamuthia mandrillaris strain CDC-V039 unitig_2956, whole genome shotgun sequence	LFUI01000092	66527	Balamuthia mandrillaris	66526	Balamuthia	555408	Balamuthiidae	1485168	Longamoebia	NA	NA	NA	NA	NA	NA	2759	Eukaryota	2747	(32979, 33531)(33679, 34051)(34723, 34854)(34963, 35506)(37614, 37680)(37948, 38048)(38179, 38599)(38922, 39296)(39452, 39632)
Balamuthia mandrillaris strain CDC-V039 unitig_3010, whole genome shotgun sequence	LFUI01000164	66527	Balamuthia mandrillaris	66526	Balamuthia	555408	Balamuthiidae	1485168	Longamoebia	NA	NA	NA	NA	NA	NA	2759	Eukaryota	2747	(84395, 84575)(84731, 85105)(85430, 85849)(85980, 86080)(86348, 86414)(88532, 89078)(89187, 89318)(89990, 90361)(90511, 91062)
Balamuthia mandrillaris strain CDC-V039 unitig_2764, whole genome shotgun sequence	LFUI01001392	66527	Balamuthia mandrillaris	66526	Balamuthia	555408	Balamuthiidae	1485168	Longamoebia	NA	NA	NA	NA	NA	NA	2759	Eukaryota	2747	(1455, 1635)(1791, 2165)(2489, 2909)(3040, 3140)(3408, 3474)(5591, 6134)(6242, 6373)(7044, 7416)(7564, 8116)
Balamuthia mandrillaris strain CDC-V039 unitig_2874, whole genome shotgun sequence	LFUI01000173	66527	Balamuthia mandrillaris	66526	Balamuthia	555408	Balamuthiidae	1485168	Longamoebia	NA	NA	NA	NA	NA	NA	2759	Eukaryota	2747	(81290, 81470)(81626, 82000)(82324, 82743)(82874, 82974)(83242, 83308)(85410, 85953)(86062, 86193)(86866, 87238)(87386, 87939)
Balamuthia mandrillaris strain CDC-V039 unitig_2960, whole genome shotgun sequence	LFUI01000012	66527	Balamuthia mandrillaris	66526	Balamuthia	555408	Balamuthiidae	1485168	Longamoebia	NA	NA	NA	NA	NA	NA	2759	Eukaryota	2746	(98011, 98563)(98711, 99083)(99756, 99887)(99996, 100539)(102652, 102718)(102986, 103086)(103217, 103636)(103960, 104334)(104490, 104670)
Balamuthia mandrillaris strain CDC-V039 unitig_2950, whole genome shotgun sequence	LFUI01000998	66527	Balamuthia mandrillaris	66526	Balamuthia	555408	Balamuthiidae	1485168	Longamoebia	NA	NA	NA	NA	NA	NA	2759	Eukaryota	2746	(2960, 3140)(3296, 3670)(3993, 4412)(4543, 4643)(4911, 4977)(7085, 7628)(7737, 7868)(8540, 8912)(9060, 9612)
Balamuthia mandrillaris strain CDC-V039 unitig_2934, whole genome shotgun sequence	LFUI01000896	66527	Balamuthia mandrillaris	66526	Balamuthia	555408	Balamuthiidae	1485168	Longamoebia	NA	NA	NA	NA	NA	NA	2759	Eukaryota	2746	(4647, 4827)(4983, 5357)(5681, 6100)(6231, 6331)(6599, 6665)(8766, 9309)(9418, 9549)(10221, 10593)(10742, 11294)
Balamuthia mandrillaris strain CDC-V039 unitig_2859, whole genome shotgun sequence	LFUI01000021	66527	Balamuthia mandrillaris	66526	Balamuthia	555408	Balamuthiidae	1485168	Longamoebia	NA	NA	NA	NA	NA	NA	2759	Eukaryota	2746	(103648, 103827)(103983, 104357)(104680, 105100)(105231, 105331)(105599, 105665)(107787, 108330)(108439, 108570)(109243, 109615)(109763, 110315)
Balamuthia mandrillaris strain CDC-V039 unitig_213, whole genome shotgun sequence	LFUI01000318	66527	Balamuthia mandrillaris	66526	Balamuthia	555408	Balamuthiidae	1485168	Longamoebia	NA	NA	NA	NA	NA	NA	2759	Eukaryota	2746	(20632, 20812)(20968, 21342)(21665, 22084)(22215, 22315)(22583, 22649)(24763, 25306)(25415, 25546)(26219, 26591)(26740, 27292)
Balamuthia mandrillaris strain CDC-V039 unitig_96, whole genome shotgun sequence	LFUI01000344	66527	Balamuthia mandrillaris	66526	Balamuthia	555408	Balamuthiidae	1485168	Longamoebia	NA	NA	NA	NA	NA	NA	2759	Eukaryota	2745	(17498, 17676)(17832, 18206)(18529, 18949)(19080, 19180)(19448, 19514)(21629, 22172)(22281, 22412)(23085, 23457)(23605, 24157)
Cryptosporidium muris RN66 scf_1106632373451, whole genome shotgun sequence	NW_002196575	5808	Cryptosporidium muris	5806	Cryptosporidium	35082	Cryptosporidiidae	75739	Eucoccidiorida	5796	Coccidia	5794	Apicomplexa	NA	NA	2759	Eukaryota	2744	(174251, 174786)(174941, 175310)(175440, 175567)(176058, 176281)(176420, 176619)(178937, 178998)(179081, 179663)(179749, 180080)(180194, 180365)(513425, 513561)
Brettanomyces anomalus strain CBS 7654 MyScaffold19, whole genome shotgun sequence	MDSB01000019	37662	Brettanomyces anomalus	13366	Brettanomyces	1156497	Pichiaceae	4892	Saccharomycetales	4891	Saccharomycetes	4890	Ascomycota	4751	Fungi	2759	Eukaryota	2742	(2855, 3027)(3149, 3517)(3590, 3724)(3784, 4658)(5856, 6443)(6504, 6614)(6966, 7083)(7232, 7604)
Balamuthia mandrillaris strain CDC-V039 unitig_390, whole genome shotgun sequence	LFUI01000460	66527	Balamuthia mandrillaris	66526	Balamuthia	555408	Balamuthiidae	1485168	Longamoebia	NA	NA	NA	NA	NA	NA	2759	Eukaryota	2742	(12581, 12761)(12917, 13287)(13610, 14029)(14159, 14259)(14527, 14593)(16710, 17253)(17362, 17493)(18166, 18538)(18686, 19238)
Pseudocercospora fijiensis CIRAD86 unplaced genomic scaffold MYCFIscaffold_7, whole genome shotgun sequence	NW_006921538	1873960	Pseudocercospora fijiensis	131324	Pseudocercospora	93133	Mycosphaerellaceae	134362	Capnodiales	147541	Dothideomycetes	4890	Ascomycota	4751	Fungi	2759	Eukaryota	2741	(3589900, 3590074)(3590191, 3591230)(3593334, 3593453)(3593559, 3593958)(3594006, 3594110)(3594343, 3594544)(3594638, 3595021)(3597115, 3597429)
Saccharomyces cerevisiae x Saccharomyces kudriavzevii VIN7 chromosome ScXI VIN7_c110_38, whole genome shotgun sequence	AGVY01000038	332112	Saccharomyces cerevisiae x Saccharomyces kudriavzevii	4930	Saccharomyces	4893	Saccharomycetaceae	4892	Saccharomycetales	4891	Saccharomycetes	4890	Ascomycota	4751	Fungi	2759	Eukaryota	2741	(239526, 239675)(301762, 302053)(311324, 313310)(457503, 457814)
Balamuthia mandrillaris strain CDC-V039 unitig_2740, whole genome shotgun sequence	LFUI01000267	66527	Balamuthia mandrillaris	66526	Balamuthia	555408	Balamuthiidae	1485168	Longamoebia	NA	NA	NA	NA	NA	NA	2759	Eukaryota	2740	(48161, 48713)(48861, 49233)(49906, 50037)(50146, 50689)(52804, 52870)(53138, 53238)(53372, 53789)(54110, 54480)(54635, 54815)
Candida orthopsilosis Co 90-125 chromosome 7, complete genome	NC_018301	273371	Candida orthopsilosis	1535326	Candida	766764	Debaryomycetaceae	4892	Saccharomycetales	4891	Saccharomycetes	4890	Ascomycota	4751	Fungi	2759	Eukaryota	2738	(292826, 292938)(341018, 341559)(341677, 342046)(342573, 342698)(342743, 343379)(344547, 344621)(345018, 345351)(345678, 346043)(346160, 346334)
Candida dubliniensis CD36 chromosome R, complete sequence	NC_012867	42374	Candida dubliniensis	1535326	Candida	766764	Debaryomycetaceae	4892	Saccharomycetales	4891	Saccharomycetes	4890	Ascomycota	4751	Fungi	2759	Eukaryota	2737	(618961, 619091)(1863357, 1863542)(1863659, 1864024)(1864351, 1864684)(1865072, 1865159)(1866351, 1866943)(1867031, 1867156)(1867684, 1867851)(1868470, 1868672)(1868790, 1869331)
Balamuthia mandrillaris strain CDC-V039 unitig_2672, whole genome shotgun sequence	LFUI01000767	66527	Balamuthia mandrillaris	66526	Balamuthia	555408	Balamuthiidae	1485168	Longamoebia	NA	NA	NA	NA	NA	NA	2759	Eukaryota	2728	(1431, 1610)(1766, 2140)(2464, 2883)(3382, 3448)(5567, 6114)(6223, 6354)(7027, 7399)(7547, 8099)(13450, 13529)
Zancudomyces culisetae strain COL-18-3 scaffold-1880, whole genome shotgun sequence	LSSK01001122	1213189	Zancudomyces culisetae	1213188	Zancudomyces	4883	Legeriomycetaceae	61421	Harpellales	NA	NA	1913638	Zoopagomycota	4751	Fungi	2759	Eukaryota	2728	(1780, 2322)(2455, 2824)(3079, 3210)(3800, 4377)(6255, 6338)(6593, 6692)(6754, 7153)(7504, 7847)(7968, 8144)
Balamuthia mandrillaris strain CDC-V039 unitig_3067, whole genome shotgun sequence	LFUI01000002	66527	Balamuthia mandrillaris	66526	Balamuthia	555408	Balamuthiidae	1485168	Longamoebia	NA	NA	NA	NA	NA	NA	2759	Eukaryota	2728	(296654, 296833)(296989, 297342)(297687, 298106)(298237, 298337)(298605, 298671)(300788, 301335)(301444, 301575)(302247, 302619)(302767, 303319)
Balamuthia mandrillaris strain CDC-V039 unitig_327, whole genome shotgun sequence	LFUI01000119	66527	Balamuthia mandrillaris	66526	Balamuthia	555408	Balamuthiidae	1485168	Longamoebia	NA	NA	NA	NA	NA	NA	2759	Eukaryota	2726	(2444, 2624)(2779, 3132)(3476, 3896)(4027, 4127)(4395, 4461)(6572, 7115)(7224, 7355)(8028, 8400)(8548, 9100)
Balamuthia mandrillaris strain CDC-V039 unitig_801, whole genome shotgun sequence	LFUI01000265	66527	Balamuthia mandrillaris	66526	Balamuthia	555408	Balamuthiidae	1485168	Longamoebia	NA	NA	NA	NA	NA	NA	2759	Eukaryota	2725	(19174, 19354)(19510, 19863)(20208, 20627)(20758, 20858)(21126, 21192)(23294, 23837)(23946, 24077)(24750, 25122)(25270, 25822)
Balamuthia mandrillaris strain CDC-V039 unitig_61, whole genome shotgun sequence	LFUI01000289	66527	Balamuthia mandrillaris	66526	Balamuthia	555408	Balamuthiidae	1485168	Longamoebia	NA	NA	NA	NA	NA	NA	2759	Eukaryota	2722	(26180, 26732)(26880, 27252)(27926, 28057)(28166, 28709)(30816, 30882)(31150, 31250)(31382, 31798)(32145, 32498)(32654, 32834)
Coniophora puteana RWD-64-598 SS2 unplaced genomic scaffold CONPUscaffold_36, whole genome shotgun sequence	NW_006913088	80637	Coniophora puteana	80635	Coniophora	80634	Coniophoraceae	68889	Boletales	155619	Agaricomycetes	5204	Basidiomycota	4751	Fungi	2759	Eukaryota	2713	(472, 1060)(1067, 1219)(1469, 1642)(1753, 2132)(2222, 3085)(3354, 3730)(3852, 4027)
Talaromyces piceae strain 9-3 scaffold8, whole genome shotgun sequence	JNNX01000010	153982	Talaromyces piceae	5094	Talaromyces	28568	Trichocomaceae	5042	Eurotiales	147545	Eurotiomycetes	4890	Ascomycota	4751	Fungi	2759	Eukaryota	2712	(1194, 1372)(1485, 1853)(2192, 2309)(2326, 2525)(4235, 4857)(4877, 5029)(5275, 5432)(5567, 5936)(6057, 6598)
Ogataea parapolymorpha DL-1 chromosome I, whole genome shotgun sequence	NC_027866	1005962	Ogataea parapolymorpha	461281	Ogataea	1156497	Pichiaceae	4892	Saccharomycetales	4891	Saccharomycetes	4890	Ascomycota	4751	Fungi	2759	Eukaryota	2709	(298844, 299288)(299409, 299778)(300299, 300461)(300469, 301104)(302492, 302566)(302836, 302919)(302961, 303294)(303645, 303994)(304110, 304286)(496499, 496573)
Saccharomyces cerevisiae x Saccharomyces kudriavzevii VIN7 plasmid Sc2uM, whole genome shotgun sequence	AGVY01000419	332112	Saccharomyces cerevisiae x Saccharomyces kudriavzevii	4930	Saccharomyces	4893	Saccharomycetaceae	4892	Saccharomycetales	4891	Saccharomycetes	4890	Ascomycota	4751	Fungi	2759	Eukaryota	2707	(2, 1182)(3494, 4120)(5909, 6807)
Penicillium subrubescens strain CBS 132785 PENSUBscaffold_628, whole genome shotgun sequence	MNBE01000628	1316194	Penicillium subrubescens	5073	Penicillium	1131492	Aspergillaceae	5042	Eurotiales	147545	Eurotiomycetes	4890	Ascomycota	4751	Fungi	2759	Eukaryota	2705	(2194, 2735)(2856, 3225)(3359, 3516)(3766, 3913)(3933, 4557)(6266, 6465)(6482, 6598)(6936, 7304)(7422, 7597)
Candida tropicalis MYA-3404 supercont3.16, whole genome shotgun sequence	NW_003020045	5482	Candida tropicalis	1535326	Candida	766764	Debaryomycetaceae	4892	Saccharomycetales	4891	Saccharomycetes	4890	Ascomycota	4751	Fungi	2759	Eukaryota	2698	(1705, 1781)(4252, 4427)(4544, 4893)(5234, 5567)(5964, 6042)(7217, 7854)(7899, 8024)(8553, 8922)(9040, 9587)
Candida albicans SC5314 chromosome R sequence	NC_032096	5476	Candida albicans	1535326	Candida	766764	Debaryomycetaceae	4892	Saccharomycetales	4891	Saccharomycetes	4890	Ascomycota	4751	Fungi	2759	Eukaryota	2691	(1891235, 1891410)(1891527, 1891892)(1892219, 1892552)(1892940, 1893027)(1894214, 1894806)(1894894, 1895019)(1895547, 1895916)(1896033, 1896574)(2166636, 2166731)
Bigelowiella natans CCMP2755 BIGNAscaffold_66_Cont2490, whole genome shotgun sequence	ADNK01002490	227086	Bigelowiella natans	227085	Bigelowiella	NA	NA	NA	NA	NA	NA	NA	NA	NA	NA	2759	Eukaryota	2690	(524, 867)(54103, 54446)(54753, 55163)(57071, 57642)(57728, 57843)(58385, 58753)(58884, 59417)
Malassezia pachydermatis strain CBS 1879 chromosome Unknown, whole genome shotgun sequence	NW_017253153	77020	Malassezia pachydermatis	55193	Malassezia	742845	Malasseziaceae	162474	Malasseziales	1538075	Malasseziomycetes	5204	Basidiomycota	4751	Fungi	2759	Eukaryota	2687	(779, 1322)(1432, 1811)(2356, 2508)(2527, 3149)(4600, 4661)(4946, 5271)(5734, 6157)(6215, 6389)
Plasmodium yoelii yoelii str. 17XNL MALPY02146, whole genome shotgun sequence	NW_863866	5861	Plasmodium yoelii	5820	Plasmodium	1639119	Plasmodiidae	5819	Haemosporida	422676	Aconoidasida	5794	Apicomplexa	NA	NA	2759	Eukaryota	2683	(102, 2784)
Theileria annulata strain Ankara isolate clone C9 chromosome 1, *** SEQUENCING IN PROGRESS ***	NW_001091929	5874	Theileria annulata	5873	Theileria	27994	Theileriidae	NA	NA	422676	Aconoidasida	5794	Apicomplexa	NA	NA	2759	Eukaryota	2682	(18697, 18759)(19540, 19618)(1688638, 1688968)(1689223, 1689965)(1691821, 1692369)(1693122, 1693501)(1693609, 1694145)
Aspergillus sojae NBRC 4239 DNA, scaffold: 00028, whole genome shotgun sequence	DF093570	41058	Aspergillus sojae	5052	Aspergillus	1131492	Aspergillaceae	5042	Eurotiales	147545	Eurotiomycetes	4890	Ascomycota	4751	Fungi	2759	Eukaryota	2682	(127, 527)(642, 825)(1049, 1196)(1204, 1606)(8111, 8285)(8402, 8770)(9108, 9225)(9242, 9441)(10485, 11026)(11136, 11277)
Parasitella parasitica genome assembly PP.v1, scaffold scf_46480, whole genome shotgun sequence	LN733978	35722	Parasitella parasitica	35721	Parasitella	34489	Mucoraceae	4827	Mucorales	NA	NA	1913637	Mucoromycota	4751	Fungi	2759	Eukaryota	2676	(1, 1480)(1498, 1681)(1735, 2746)
Hesseltinella vesiculosa strain NRRL 3301 DM01scaffold_84, whole genome shotgun sequence	MCGT01000084	101127	Hesseltinella vesiculosa	101126	Hesseltinella	4851	Cunninghamellaceae	4827	Mucorales	NA	NA	1913637	Mucoromycota	4751	Fungi	2759	Eukaryota	2675	(635, 704)(1122, 1550)(1812, 2186)(2280, 2456)(6053, 6443)(6574, 6945)(7061, 7177)(7475, 7583)(7679, 7832)(8045, 8215)(9677, 9745)(10163, 10403)
Peltaster fructicola strain LNHT1506 kmer90-min200.173, whole genome shotgun sequence	LJAO01000011	286661	Peltaster fructicola	286660	Peltaster	NA	NA	NA	NA	147541	Dothideomycetes	4890	Ascomycota	4751	Fungi	2759	Eukaryota	2673	(2393, 2567)(2684, 3171)(3392, 3509)(3526, 3725)(5405, 5625)(5637, 6039)(6047, 6188)(6716, 6894)(7243, 7447)(7568, 8109)
Ceriporiopsis subvermispora B unplaced genomic scaffold CERSUscaffold_25, whole genome shotgun sequence	KB445815	42742	Gelatoporia subvermispora	98757	Gelatoporia	83233	Coriolaceae	5303	Polyporales	155619	Agaricomycetes	5204	Basidiomycota	4751	Fungi	2759	Eukaryota	2668	(188842, 189164)(189290, 189509)(392285, 392666)(392788, 393330)(405934, 406047)(408490, 408824)(417954, 418551)(418559, 418711)
Stachybotrys chartarum strain 51-11 scaffold3, whole genome shotgun sequence	LDEE01000003	74722	Stachybotrys chartarum	74721	Stachybotrys	1667166	Stachybotryaceae	5125	Hypocreales	147550	Sordariomycetes	4890	Ascomycota	4751	Fungi	2759	Eukaryota	2666	(876650, 876759)(877496, 877669)(877799, 878153)(878491, 878607)(878624, 878823)(878904, 879171)(880927, 881134)(881152, 881293)(881841, 882006)(882388, 882592)(882711, 883251)(1468259, 1468438)
Sporothrix schenckii 1099-18 chromosome Unknown, whole genome shotgun sequence	NW_015971153	29908	Sporothrix schenckii	29907	Sporothrix	5152	Ophiostomataceae	5151	Ophiostomatales	147550	Sordariomycetes	4890	Ascomycota	4751	Fungi	2759	Eukaryota	2666	(703, 880)(994, 1477)(1700, 1817)(1849, 2033)(3766, 3986)(3998, 4390)(4409, 4550)(5066, 5467)(5586, 5928)(6313, 6512)
Sporothrix brasiliensis 5110 Cont24, whole genome shotgun sequence	AWTV01000013	545650	Sporothrix brasiliensis	29907	Sporothrix	5152	Ophiostomataceae	5151	Ophiostomatales	147550	Sordariomycetes	4890	Ascomycota	4751	Fungi	2759	Eukaryota	2666	(531, 730)(1146, 1488)(1607, 2008)(2524, 2665)(2684, 3076)(3088, 3308)(5046, 5230)(5262, 5379)(5602, 6085)(6199, 6376)
Sporothrix pallida strain SPA8 Contig_266, whole genome shotgun sequence	JNEX02000266	431197	Sporothrix pallida	29907	Sporothrix	5152	Ophiostomataceae	5151	Ophiostomatales	147550	Sordariomycetes	4890	Ascomycota	4751	Fungi	2759	Eukaryota	2663	(2112, 2288)(2402, 2885)(3108, 3225)(3257, 3441)(5166, 5386)(5398, 5790)(5809, 5950)(6466, 6867)(6986, 7526)
Pichia kudriavzevii strain 129 chromosome Unknown, whole genome shotgun sequence	NW_018150559	4909	Pichia kudriavzevii	4919	Pichia	1156497	Pichiaceae	4892	Saccharomycetales	4891	Saccharomycetes	4890	Ascomycota	4751	Fungi	2759	Eukaryota	2661	(446, 987)(1096, 1479)(1991, 2153)(2207, 2793)(4053, 4126)(4179, 4476)(4520, 4848)(5169, 5452)
Pichia kudriavzevii strain 129 chromosome Unknown, whole genome shotgun sequence	NW_018150553	4909	Pichia kudriavzevii	4919	Pichia	1156497	Pichiaceae	4892	Saccharomycetales	4891	Saccharomycetes	4890	Ascomycota	4751	Fungi	2759	Eukaryota	2660	(684, 1225)(1334, 1717)(2229, 2391)(2445, 3031)(4262, 4338)(4391, 4688)(4732, 5036)(5396, 5699)
Leptoxyphium fumago strain SC3815 Contig_208, whole genome shotgun sequence	LSHF01000208	5474	Leptoxyphium fumago	5473	Leptoxyphium	62133	Capnodiaceae	134362	Capnodiales	147541	Dothideomycetes	4890	Ascomycota	4751	Fungi	2759	Eukaryota	2657	(2481, 3022)(3143, 3534)(4077, 4197)(4208, 4607)(4619, 4839)(6502, 6701)(6718, 6835)(7055, 7542)(7658, 7832)
Moniliophthora perniciosa FA553 Contig18276, whole genome shotgun sequence	ABRE01017991	153609	Moniliophthora perniciosa	221102	Moniliophthora	654128	Marasmiaceae	5338	Agaricales	155619	Agaricomycetes	5204	Basidiomycota	4751	Fungi	2759	Eukaryota	2656	(4105, 4280)(4401, 4741)(5137, 5597)(7424, 8013)(8021, 8183)(8709, 9090)(9212, 9754)
Hirsutella minnesotensis 3608 unplaced genomic scaffold MNSD_Scf_29, whole genome shotgun sequence	KQ030526	332947	Hirsutella minnesotensis	42367	Hirsutella	474942	Ophiocordycipitaceae	5125	Hypocreales	147550	Sordariomycetes	4890	Ascomycota	4751	Fungi	2759	Eukaryota	2655	(428710, 429196)(429309, 429485)(433063, 433351)(433483, 433588)(434243, 434384)(434403, 434666)(436391, 436931)(436948, 437064)(437402, 437756)(437883, 438059)
Leptographium lundbergii strain CBS 138716 Scaffold_203, whole genome shotgun sequence	LDEF01000203	96373	Leptographium lundbergii	96312	Leptographium	5152	Ophiostomataceae	5151	Ophiostomatales	147550	Sordariomycetes	4890	Ascomycota	4751	Fungi	2759	Eukaryota	2648	(803, 1343)(1462, 1831)(2379, 2520)(2539, 2931)(2944, 3164)(4946, 5145)(5162, 5279)(5502, 5985)(6099, 6277)
Babesia bigemina genome assembly Bbig001, chromosome : II	NC_027217	5866	Babesia bigemina	5864	Babesia	32594	Babesiidae	NA	NA	422676	Aconoidasida	5794	Apicomplexa	NA	NA	2759	Eukaryota	2643	(1584543, 1584623)(1589985, 1590065)(1828650, 1828815)(1828947, 1829240)(1829547, 1829900)(1831914, 1832475)(1833202, 1833577)(1833664, 1834198)(2005339, 2005532)
Syncephalastrum racemosum strain NRRL 2496 BCR43scaffold_39, whole genome shotgun sequence	MCGN01000039	13706	Syncephalastrum racemosum	13705	Syncephalastrum	37566	Syncephalastraceae	4827	Mucorales	NA	NA	1913637	Mucoromycota	4751	Fungi	2759	Eukaryota	2638	(3498, 3669)(3790, 4129)(4367, 4838)(4939, 5001)(6694, 7229)(7289, 7440)(7754, 7870)(7970, 8339)(8462, 8877)
Tetrapisispora phaffii CBS 4417 chromosome 9, complete genome	NC_016528	113608	Tetrapisispora phaffii	113604	Tetrapisispora	4893	Saccharomycetaceae	4892	Saccharomycetales	4891	Saccharomycetes	4890	Ascomycota	4751	Fungi	2759	Eukaryota	2638	(3422, 3599)(3715, 4082)(4417, 4750)(6441, 7078)(7123, 7255)(7483, 7642)(7789, 8172)(8282, 8724)
Grosmannia penicillata strain CBS 116008 scaffold44, whole genome shotgun sequence	MLJV01000044	360150	Grosmannia penicillata	360145	Grosmannia	5152	Ophiostomataceae	5151	Ophiostomatales	147550	Sordariomycetes	4890	Ascomycota	4751	Fungi	2759	Eukaryota	2635	(2952, 3492)(3611, 3980)(4528, 4669)(4688, 5080)(5092, 5312)(7038, 7237)(7254, 7371)(7594, 8064)(8191, 8369)
Spathaspora sp. UFMG-CM-Y306 NODE_182_length_8065_cov_323.481, whole genome shotgun sequence	MXQC01000182	1701548	Spathaspora sp. UFMG-CM-Y306	412764	Spathaspora	766764	Debaryomycetaceae	4892	Saccharomycetales	4891	Saccharomycetes	4890	Ascomycota	4751	Fungi	2759	Eukaryota	2625	(419, 960)(1080, 1449)(1977, 2102)(2147, 2782)(3918, 4008)(4390, 4723)(5067, 5416)(5530, 5705)
Fusarium oxysporum f. sp. lycopersici 4287 supercont2.90 genomic scaffold, whole genome shotgun sequence	NW_017264890	5507	Fusarium oxysporum	5506	Fusarium	110618	Nectriaceae	5125	Hypocreales	147550	Sordariomycetes	4890	Ascomycota	4751	Fungi	2759	Eukaryota	2623	(274, 473)(490, 606)(944, 1298)(1430, 1602)(4135, 4675)(4794, 5163)(5710, 5851)(5870, 6133)(7808, 8068)(8149, 8348)
Sclerotinia homoeocarpa strain HRI11 scaffold42, whole genome shotgun sequence	LNKV01000042	38483	Sclerotinia homoeocarpa	5179	Sclerotinia	28983	Sclerotiniaceae	5178	Helotiales	147548	Leotiomycetes	4890	Ascomycota	4751	Fungi	2759	Eukaryota	2622	(434185, 434385)(434789, 434889)(435206, 435578)(436112, 436264)(436272, 436674)(436686, 436906)(438493, 438723)(439154, 439429)(439585, 440072)(440189, 440363)
Spathaspora passalidarum NRRL Y-27907 unplaced genomic scaffold SPAPAscaffold_2, whole genome shotgun sequence	NW_006767426	340170	Spathaspora passalidarum	412764	Spathaspora	766764	Debaryomycetaceae	4892	Saccharomycetales	4891	Saccharomycetes	4890	Ascomycota	4751	Fungi	2759	Eukaryota	2613	(341444, 341620)(341737, 342086)(342434, 342767)(343163, 343240)(344418, 345053)(345098, 345223)(345755, 346124)(346246, 346787)
Nilaparvata lugens yeast-like symbiont strain Hangzhou unplaced genomic scaffold scaffold68.1, whole genome shotgun sequence	KN173790	36927	Nilaparvata lugens yeast-like symbiont	NA	NA	NA	NA	NA	NA	NA	NA	4890	Ascomycota	4751	Fungi	2759	Eukaryota	2612	(39810, 39987)(40116, 40470)(40812, 40928)(40945, 41512)(43365, 43804)(44298, 44709)(44821, 45362)
Saccharomyces paradoxus strain UFRJ50816 chromosome I, complete sequence	CP020293	27291	Saccharomyces paradoxus	4930	Saccharomyces	4893	Saccharomycetaceae	4892	Saccharomycetales	4891	Saccharomycetes	4890	Ascomycota	4751	Fungi	2759	Eukaryota	2610	(54764, 54932)(125023, 125180)(149942, 150198)(150249, 150326)(164488, 166435)
Cryptosporidium muris RN66 scf_1106632373431, whole genome shotgun sequence	NW_002196573	5808	Cryptosporidium muris	5806	Cryptosporidium	35082	Cryptosporidiidae	75739	Eucoccidiorida	5796	Coccidia	5794	Apicomplexa	NA	NA	2759	Eukaryota	2607	(454788, 455323)(455478, 455847)(455977, 456104)(456595, 456818)(456957, 457156)(459476, 459537)(459620, 460202)(460288, 460619)(460733, 460904)
Neurospora crassa OR74A unplaced genomic scaffold supercont12.8, whole genome shotgun sequence	NW_011929459	5141	Neurospora crassa	5140	Neurospora	5148	Sordariaceae	5139	Sordariales	147550	Sordariomycetes	4890	Ascomycota	4751	Fungi	2759	Eukaryota	2606	(93458, 93632)(93749, 94117)(94455, 94567)(94588, 94787)(94868, 95128)(96532, 96702)(96844, 97107)(97126, 97267)(97815, 98184)(98303, 98843)
Cryptosporidium muris RN66 scf_1106632373475, whole genome shotgun sequence	NW_002196574	5808	Cryptosporidium muris	5806	Cryptosporidium	35082	Cryptosporidiidae	75739	Eucoccidiorida	5796	Coccidia	5794	Apicomplexa	NA	NA	2759	Eukaryota	2606	(295384, 295919)(296074, 296443)(296573, 296700)(297191, 297414)(297553, 297752)(300072, 300133)(300216, 300798)(300884, 301215)(301329, 301499)
Fusarium fujikuroi IMI 58289 draft genome, chromosome FFUJ_chr02	HF679024	5127	Fusarium fujikuroi	5506	Fusarium	110618	Nectriaceae	5125	Hypocreales	147550	Sordariomycetes	4890	Ascomycota	4751	Fungi	2759	Eukaryota	2605	(485, 854)(973, 1513)(5769, 5885)(5902, 6101)(6182, 6442)(8131, 8394)(8413, 8582)(13434, 13607)(13724, 14092)(241918, 241990)(269619, 269684)
Graphilbum fragrans strain CBS 138720 CMW19357_scaffold_64, whole genome shotgun sequence	LLKO01000064	67622	Graphilbum fragrans	1611036	Graphilbum	5152	Ophiostomataceae	5151	Ophiostomatales	147550	Sordariomycetes	4890	Ascomycota	4751	Fungi	2759	Eukaryota	2604	(1, 205)(324, 864)(2922, 3096)(3212, 3695)(3918, 4035)(4463, 4626)(6774, 6994)(7006, 7398)(7417, 7553)(8106, 8271)
Fusarium graminearum PH-1 supercont3.18 genomic scaffold, whole genome shotgun sequence	NW_001837910	5518	Fusarium graminearum	5506	Fusarium	110618	Nectriaceae	5125	Hypocreales	147550	Sordariomycetes	4890	Ascomycota	4751	Fungi	2759	Eukaryota	2604	(1633, 1893)(1974, 2173)(2190, 2306)(2644, 2998)(3129, 3302)(5692, 6232)(6351, 6720)(6850, 7029)(7267, 7408)(7427, 7690)
Theileria parva strain Muguga chromosome 3 ctg_531, whole genome shotgun sequence	NW_876244	5875	Theileria parva	5873	Theileria	27994	Theileriidae	NA	NA	422676	Aconoidasida	5794	Apicomplexa	NA	NA	2759	Eukaryota	2602	(308571, 309107)(309215, 309592)(310345, 310893)(311337, 311400)(312904, 313646)(313901, 314231)
Epichloe uncinata strain e167 Contig00387, whole genome shotgun sequence	LELE01000387	5050	Epichloe uncinata	5112	Epichloe	34397	Clavicipitaceae	5125	Hypocreales	147550	Sordariomycetes	4890	Ascomycota	4751	Fungi	2759	Eukaryota	2602	(583, 782)(1164, 1278)(2101, 2502)(2599, 2780)(3018, 3159)(3178, 3570)(5162, 5405)(5912, 6307)(6582, 6936)(7067, 7239)
Ophiostoma novo-ulmi subsp. novo-ulmi H327 unplaced genomic scaffold scaffold00010, whole genome shotgun sequence	KB209926	42373	Ophiostoma novo-ulmi	5159	Ophiostoma	5152	Ophiostomataceae	5151	Ophiostomatales	147550	Sordariomycetes	4890	Ascomycota	4751	Fungi	2759	Eukaryota	2602	(2202210, 2202390)(2202552, 2202987)(2203210, 2203327)(2203344, 2203543)(2205317, 2205537)(2205549, 2205941)(2205960, 2206101)(2206648, 2207017)(2207136, 2207676)
Saksenaea vasiformis B4078 ctg7180000371504_1, whole genome shotgun sequence	JNDT01001133	90258	Saksenaea vasiformis	90257	Saksenaea	90256	Saksenaeaceae	4827	Mucorales	NA	NA	1913637	Mucoromycota	4751	Fungi	2759	Eukaryota	2599	(980, 1524)(1634, 2014)(2140, 2257)(2572, 2713)(2763, 3308)(4904, 4974)(5401, 5643)(6105, 6483)(6574, 6747)
Leptosphaeria maculans JN3 SuperContig_27_v2	NW_003533858	5022	Leptosphaeria maculans	5021	Leptosphaeria	34374	Leptosphaeriaceae	92860	Pleosporales	147541	Dothideomycetes	4890	Ascomycota	4751	Fungi	2759	Eukaryota	2598	(4232, 4294)(20304, 20383)(30163, 30233)(31332, 31612)(44899, 44984)(46678, 46748)(58695, 58986)(61605, 61667)(79165, 79326)(124268, 124609)(184329, 184399)(191902, 191981)(216451, 216530)(218238, 218308)(219407, 219684)(226209, 226286)(233859, 234152)(234316, 234450)
Ustilaginoidea virens strain UV-8b Sca_80, whole genome shotgun sequence	JHTR01000080	1159556	Ustilaginoidea virens	124426	Ustilaginoidea	NA	NA	5125	Hypocreales	147550	Sordariomycetes	4890	Ascomycota	4751	Fungi	2759	Eukaryota	2595	(867, 963)(2350, 2491)(2509, 2794)(2798, 2915)(3011, 3161)(3163, 3318)(3830, 3959)(4371, 4491)(4730, 4905)(6246, 6500)(6876, 6999)(7680, 7813)(8781, 8903)(10973, 11142)(11338, 11501)(13109, 13192)(13297, 13460)
Colletotrichum lindemuthianum strain 89 A2 2-3 isolate-89-0000184, whole genome shotgun sequence	MASP02000184	290576	Colletotrichum lindemuthianum	5455	Colletotrichum	681950	Glomerellaceae	1028384	Glomerellales	147550	Sordariomycetes	4890	Ascomycota	4751	Fungi	2759	Eukaryota	2590	(3409, 3582)(3699, 4186)(4405, 4521)(4919, 5082)(5523, 5766)(7334, 7726)(7745, 7896)(8434, 8599)(8928, 9077)(9605, 9946)(10411, 10610)
Fusarium oxysporum f. sp. lycopersici 4287 supercont2.84 genomic scaffold, whole genome shotgun sequence	NW_017264884	5507	Fusarium oxysporum	5506	Fusarium	110618	Nectriaceae	5125	Hypocreales	147550	Sordariomycetes	4890	Ascomycota	4751	Fungi	2759	Eukaryota	2589	(484, 683)(700, 816)(1154, 1508)(1640, 1812)(4345, 4885)(5004, 5373)(5920, 6061)(6080, 6343)(8018, 8278)(8359, 8524)
Epichloe festucae Fl1 unplaced genomic scaffold scaffold00125, whole genome shotgun sequence	KV751306	35717	Epichloe festucae	5112	Epichloe	34397	Clavicipitaceae	5125	Hypocreales	147550	Sordariomycetes	4890	Ascomycota	4751	Fungi	2759	Eukaryota	2589	(1472, 1785)(2601, 3002)(3105, 3280)(3518, 3659)(3678, 4070)(5669, 5912)(6417, 6488)(6895, 7211)(7486, 7840)(7970, 8143)
Balamuthia mandrillaris strain CDC-V039 unitig_2798, whole genome shotgun sequence	LFUI01001044	66527	Balamuthia mandrillaris	66526	Balamuthia	555408	Balamuthiidae	1485168	Longamoebia	NA	NA	NA	NA	NA	NA	2759	Eukaryota	2587	(197, 749)(898, 1270)(1943, 2074)(2184, 2734)(4241, 4659)(4983, 5060)(7578, 7878)(8034, 8213)
Hypoxylon sp. EC38 unplaced genomic scaffold K449scaffold_116, whole genome shotgun sequence	KZ111350	1001937	Hypoxylon sp. EC38	42308	Hypoxylon	37990	Xylariaceae	37989	Xylariales	147550	Sordariomycetes	4890	Ascomycota	4751	Fungi	2759	Eukaryota	2584	(1131, 1306)(1423, 1693)(2101, 2318)(2474, 2869)(4994, 5130)(5762, 6154)(6173, 6314)(6570, 6734)(6863, 7028)(7488, 7692)(8560, 8674)(9061, 9260)
Phaeodactylum tricornutum CCAP 1055/1 chromosome 13, whole genome shotgun sequence	NC_011681	2850	Phaeodactylum tricornutum	2849	Phaeodactylum	38749	Phaeodactylaceae	38748	Naviculales	33849	Bacillariophyceae	2836	Bacillariophyta	NA	NA	2759	Eukaryota	2583	(39596, 40143)(40266, 40631)(41172, 41283)(41372, 41933)(42560, 42635)(43546, 43607)(43999, 44346)(44710, 45046)(45166, 45337)
Parasitella parasitica genome assembly PP.v1, scaffold scf_48617, whole genome shotgun sequence	LN734133	35722	Parasitella parasitica	35721	Parasitella	34489	Mucoraceae	4827	Mucorales	NA	NA	1913637	Mucoromycota	4751	Fungi	2759	Eukaryota	2582	(2616, 3022)(3137, 3519)(3642, 3758)(4050, 4202)(4223, 4798)(6773, 7018)(7482, 7856)(7890, 8120)(11309, 11402)
Uroleptopsis citrina isolate UcQD2011 NODE_2 macronuclear, whole genome shotgun sequence	LXJT01039865	693449	Uroleptopsis citrina	693448	Uroleptopsis	57503	Urostylidae	486728	Urostylida	33829	Spirotrichea	NA	NA	NA	NA	2759	Eukaryota	2579	(593, 763)(892, 1221)(1579, 2034)(2308, 2367)(3625, 4166)(4272, 4386)(4909, 5279)(5404, 5937)
Botryobasidium botryosum FD-172 SS1 unplaced genomic scaffold BOTBOscaffold_207, whole genome shotgun sequence	KL198222	264124	Botryobasidium botryosum	68793	Botryobasidium	68792	Botryobasidiaceae	36064	Cantharellales	155619	Agaricomycetes	5204	Basidiomycota	4751	Fungi	2759	Eukaryota	2577	(543, 1228)(1349, 1524)(5498, 5880)(6399, 6544)(6608, 7164)(8525, 8615)(8999, 9332)(9674, 9877)
Saccharomyces cerevisiae x Saccharomyces kudriavzevii VIN7 chromosome Unknown VIN7_c16994_407, whole genome shotgun sequence	AGVY01000406	332112	Saccharomyces cerevisiae x Saccharomyces kudriavzevii	4930	Saccharomyces	4893	Saccharomycetaceae	4892	Saccharomycetales	4891	Saccharomycetes	4890	Ascomycota	4751	Fungi	2759	Eukaryota	2576	(3150, 3327)(3444, 3817)(4157, 4495)(6463, 7098)(7143, 7257)(7542, 7666)(7817, 8183)(8306, 8747)
Protomyces lactucaedebilis strain 12-1054 BCR37scaffold_36, whole genome shotgun sequence	MCFI01000036	56484	Protomyces lactucaedebilis	27331	Protomyces	27330	Protomycetaceae	5008	Taphrinales	147555	Taphrinomycetes	4890	Ascomycota	4751	Fungi	2759	Eukaryota	2568	(12, 231)(1439, 1526)(1912, 2075)(2468, 2585)(2943, 3292)(3408, 3583)(7038, 7238)(7587, 7702)(8444, 8648)(9028, 9206)(9322, 9506)(9723, 9885)(9893, 10295)
Auricularia auricula-judae strain B14-8 scaffold269, whole genome shotgun sequence	NCVV01000269	29892	Auricularia auricula-judae	5230	Auricularia	5227	Auriculariaceae	5226	Auriculariales	155619	Agaricomycetes	5204	Basidiomycota	4751	Fungi	2759	Eukaryota	2567	(28, 772)(888, 1067)(3009, 3171)(3179, 3808)(5094, 5942)
Trichoderma asperellum strain B05 Contig802, whole genome shotgun sequence	JNNP01000802	101201	Trichoderma asperellum	5543	Trichoderma	5129	Hypocreaceae	5125	Hypocreales	147550	Sordariomycetes	4890	Ascomycota	4751	Fungi	2759	Eukaryota	2567	(366, 573)(591, 732)(1279, 1648)(1767, 2307)(4355, 4527)(4659, 5132)(5351, 5468)(5485, 6025)
Diaporthe longicolla strain TWH P74 scaffold_536, whole genome shotgun sequence	JUJX01000536	54899	Diaporthe longicolla	36922	Diaporthe	767018	Diaporthaceae	5114	Diaporthales	147550	Sordariomycetes	4890	Ascomycota	4751	Fungi	2759	Eukaryota	2564	(1741, 2300)(2400, 2769)(3318, 3459)(3478, 3870)(5667, 5991)(6008, 6124)(6348, 6831)(6948, 7120)
Brettanomyces naardenensis strain CBS 7540 y922_scaffold56, whole genome shotgun sequence	MDSA01000056	13370	Brettanomyces naardenensis	13366	Brettanomyces	1156497	Pichiaceae	4892	Saccharomycetales	4891	Saccharomycetes	4890	Ascomycota	4751	Fungi	2759	Eukaryota	2561	(637, 808)(929, 1298)(1636, 1973)(3647, 4270)(4290, 4441)(4736, 4872)(5007, 5376)(5495, 5892)
Sclerotinia borealis F-4128 unplaced genomic scaffold scaffold00447, whole genome shotgun sequence	KI628986	77105	Sclerotinia borealis	5179	Sclerotinia	28983	Sclerotiniaceae	5178	Helotiales	147548	Leotiomycetes	4890	Ascomycota	4751	Fungi	2759	Eukaryota	2559	(493, 1034)(1516, 1659)(1968, 2133)(2667, 2819)(2826, 3228)(3240, 3409)(5125, 5324)(5341, 5458)(5678, 6165)(6282, 6456)
Penicillium capsulatum strain LiaoWQ-2011 unitig_29, whole genome shotgun sequence	JPLR01000049	69766	Penicillium capsulatum	5073	Penicillium	1131492	Aspergillaceae	5042	Eurotiales	147545	Eurotiomycetes	4890	Ascomycota	4751	Fungi	2759	Eukaryota	2550	(1653, 2194)(2315, 2684)(2818, 3001)(3224, 3370)(3389, 4013)(5236, 5307)(5718, 5917)(5934, 6050)(6388, 6680)
Vitrella brassicaformis CCMP3155 genome assembly Vbrassicaformis, scaffold scaffold361, whole genome shotgun sequence	CDMY01000449	1169539	Vitrella brassicaformis	1169538	Vitrella	NA	NA	NA	NA	NA	NA	877183	Chromerida	NA	NA	2759	Eukaryota	2549	(28386, 28500)(29362, 29895)(30023, 30387)(30927, 31045)(31153, 31695)(32334, 32414)(33155, 33396)(33467, 33733)(34175, 34457)
Penicillium nordicum strain UASWS BFE487 Contig513, whole genome shotgun sequence	JNNR01000513	229535	Penicillium nordicum	5073	Penicillium	1131492	Aspergillaceae	5042	Eurotiales	147545	Eurotiomycetes	4890	Ascomycota	4751	Fungi	2759	Eukaryota	2547	(1693, 2234)(2355, 2724)(3266, 3413)(3433, 4057)(5766, 5965)(5982, 6098)(6436, 6804)(6922, 7097)
Nannochloropsis oceanica OZ-1 scaffold00267_9, whole genome shotgun sequence	AFGK01001390	145522	Nannochloropsis oceanica	5748	Nannochloropsis	425072	Monodopsidaceae	425074	Eustigmatales	NA	NA	5747	Eustigmatophyceae	NA	NA	2759	Eukaryota	2545	(76945, 77319)(77668, 78015)(79348, 79437)(79992, 80102)(80120, 80707)(80800, 80911)(81474, 81847)(81961, 82507)
Nannochloropsis oceanica OZ-1 scaffold00341_1, whole genome shotgun sequence	AFGK01001789	145522	Nannochloropsis oceanica	5748	Nannochloropsis	425072	Monodopsidaceae	425074	Eustigmatales	NA	NA	5747	Eustigmatophyceae	NA	NA	2759	Eukaryota	2545	(15120, 15494)(15843, 16190)(17523, 17612)(18167, 18277)(18295, 18882)(18975, 19086)(19649, 20022)(20136, 20682)
Nannochloropsis oceanica OZ-1 scaffold00127_36, whole genome shotgun sequence	AFGK01000739	145522	Nannochloropsis oceanica	5748	Nannochloropsis	425072	Monodopsidaceae	425074	Eustigmatales	NA	NA	5747	Eustigmatophyceae	NA	NA	2759	Eukaryota	2545	(5378, 5752)(6101, 6448)(7781, 7870)(8425, 8535)(8553, 9140)(9233, 9344)(9907, 10280)(10394, 10940)
Nannochloropsis oceanica strain IMET1 scaffold00267, whole genome shotgun sequence	MPCS01000223	145522	Nannochloropsis oceanica	5748	Nannochloropsis	425072	Monodopsidaceae	425074	Eustigmatales	NA	NA	5747	Eustigmatophyceae	NA	NA	2759	Eukaryota	2545	(294867, 295241)(295590, 295937)(297270, 297359)(297914, 298024)(298042, 298629)(298722, 298833)(299396, 299769)(299883, 300429)
Nannochloropsis oceanica strain IMET1 scaffold00127, whole genome shotgun sequence	MPCS01000111	145522	Nannochloropsis oceanica	5748	Nannochloropsis	425072	Monodopsidaceae	425074	Eustigmatales	NA	NA	5747	Eustigmatophyceae	NA	NA	2759	Eukaryota	2545	(587585, 587959)(588308, 588655)(589988, 590077)(590632, 590742)(590760, 591347)(591440, 591551)(592114, 592487)(592601, 593147)
Nannochloropsis oceanica strain IMET1 scaffold00341, whole genome shotgun sequence	MPCS01000286	145522	Nannochloropsis oceanica	5748	Nannochloropsis	425072	Monodopsidaceae	425074	Eustigmatales	NA	NA	5747	Eustigmatophyceae	NA	NA	2759	Eukaryota	2545	(15120, 15494)(15843, 16190)(17523, 17612)(18167, 18277)(18295, 18882)(18975, 19086)(19649, 20022)(20136, 20682)
Starmerella bacillaris strain PAS13 scaffold19, whole genome shotgun sequence	MWPI01000019	1247836	Starmerella bacillaris	75735	Starmerella	NA	NA	4892	Saccharomycetales	4891	Saccharomycetes	4890	Ascomycota	4751	Fungi	2759	Eukaryota	2542	(112889, 113428)(113535, 113902)(114038, 114149)(114439, 114580)(114635, 115194)(116234, 116295)(116703, 116949)(117380, 117722)(117822, 117989)
Hesseltinella vesiculosa strain NRRL 3301 DM01scaffold_88, whole genome shotgun sequence	MCGT01000088	101127	Hesseltinella vesiculosa	101126	Hesseltinella	4851	Cunninghamellaceae	4827	Mucorales	NA	NA	1913637	Mucoromycota	4751	Fungi	2759	Eukaryota	2542	(173, 349)(443, 817)(1078, 1506)(1924, 1993)(3452, 3622)(3835, 3988)(4084, 4192)(4489, 4605)(4721, 5092)(5223, 5613)(9203, 9379)
Balamuthia mandrillaris strain CDC-V039 unitig_3139, whole genome shotgun sequence	LFUI01000955	66527	Balamuthia mandrillaris	66526	Balamuthia	555408	Balamuthiidae	1485168	Longamoebia	NA	NA	NA	NA	NA	NA	2759	Eukaryota	2541	(1, 243)(353, 981)(1479, 1545)(3646, 4189)(4298, 4429)(5101, 5473)(5622, 6174)
Theileria annulata chromosome 3, complete sequence, *** SEQUENCING IN PROGRESS ***	NC_011100	5874	Theileria annulata	5873	Theileria	27994	Theileriidae	NA	NA	422676	Aconoidasida	5794	Apicomplexa	NA	NA	2759	Eukaryota	2540	(1648973, 1649509)(1649617, 1649996)(1650749, 1651297)(1653162, 1653904)(1654159, 1654489)
Kazachstania africana CBS 2517 chromosome 8, complete genome	NC_018947	432096	Kazachstania africana	71245	Kazachstania	4893	Saccharomycetaceae	4892	Saccharomycetales	4891	Saccharomycetes	4890	Ascomycota	4751	Fungi	2759	Eukaryota	2539	(378803, 378980)(379096, 379445)(379800, 380133)(380527, 380601)(382022, 382658)(382666, 382817)(383373, 383742)(383865, 384307)
Theileria orientalis strain Shintoku DNA, chromosome 3, complete genome	NC_025262	68886	Theileria orientalis	5873	Theileria	27994	Theileriidae	NA	NA	422676	Aconoidasida	5794	Apicomplexa	NA	NA	2759	Eukaryota	2539	(231024, 231354)(231686, 232021)(235590, 236139)(236895, 237263)(237384, 237920)(845908, 846323)
Alternaria consortialis DNA, scaffold: scaffold_19, strain: JCM 1940, whole genome shotgun sequence	BCGG01000020	230004	Alternaria consortialis	5598	Alternaria	28556	Pleosporaceae	92860	Pleosporales	147541	Dothideomycetes	4890	Ascomycota	4751	Fungi	2759	Eukaryota	2539	(3, 175)(307, 780)(1134, 1674)(3471, 3678)(3696, 3837)(4384, 4753)(4872, 5412)(7680, 7769)
Neosartorya fischeri NRRL 181 1099437636254 genomic scaffold, whole genome shotgun sequence	NW_001509767	36630	Aspergillus fischeri	5052	Aspergillus	1131492	Aspergillaceae	5042	Eurotiales	147545	Eurotiomycetes	4890	Ascomycota	4751	Fungi	2759	Eukaryota	2538	(20, 387)(504, 678)(3058, 3599)(3709, 4109)(4224, 4320)(4465, 5101)(6823, 7022)(7039, 7156)
Zygosaccharomyces parabailii strain ATCC 60483 chromosome 11, complete sequence	CP019500	1365886	Zygosaccharomyces parabailii	4953	Zygosaccharomyces	4893	Saccharomycetaceae	4892	Saccharomycetales	4891	Saccharomycetes	4890	Ascomycota	4751	Fungi	2759	Eukaryota	2534	(941309, 941751)(941863, 942243)(942799, 942924)(942981, 943607)(945045, 945119)(945514, 945847)(946187, 946556)(946673, 946850)
Ceratocystis fagacearum strain CMW 2656 Cfaga_Contig0000002, whole genome shotgun sequence	MKGJ01000002	72029	Ceratocystis fagacearum	5157	Ceratocystis	1028423	Ceratocystidaceae	5592	Microascales	147550	Sordariomycetes	4890	Ascomycota	4751	Fungi	2759	Eukaryota	2534	(179020, 179360)(181675, 181845)(181974, 182325)(182666, 182782)(182799, 182998)(183405, 183469)(185062, 185286)(185344, 185485)(186019, 186398)(186515, 187055)
Pneumocystis murina B123 chromosome Unknown, whole genome shotgun sequence	NW_017802365	263815	Pneumocystis murina	4753	Pneumocystis	44281	Pneumocystidaceae	37987	Pneumocystidales	147553	Pneumocystidomycetes	4890	Ascomycota	4751	Fungi	2759	Eukaryota	2530	(337032, 337210)(337324, 337664)(338033, 338366)(340498, 341096)(341115, 341277)(341806, 341973)(342317, 342521)(342639, 343179)
Talaromyces islandicus genome assembly PIS, scaffold WF-38-12_scaffold00004, whole genome shotgun sequence	CVMT01000004	28573	Talaromyces islandicus	5094	Talaromyces	28568	Trichocomaceae	5042	Eurotiales	147545	Eurotiomycetes	4890	Ascomycota	4751	Fungi	2759	Eukaryota	2525	(2340120, 2340661)(2340771, 2341151)(2341286, 2341443)(2341861, 2342483)(2348010, 2348076)(2352082, 2352169)(2352186, 2352303)(2352642, 2353010)(2353123, 2353301)
Isaria farinosa strain MTCC 4114 NODE_827, whole genome shotgun sequence	JMNC01001122	89141	Isaria farinosa	72232	Isaria	474943	Cordycipitaceae	5125	Hypocreales	147550	Sordariomycetes	4890	Ascomycota	4751	Fungi	2759	Eukaryota	2524	(760, 929)(1095, 1414)(1752, 1868)(1885, 2084)(2165, 2425)(4014, 4406)(4425, 4576)(5113, 5482)(5601, 6141)
Nannochloropsis gaditana CCMP526 unplaced genomic scaffold scaffold170, whole genome shotgun sequence	NW_005803783	72520	Nannochloropsis gaditana	5748	Nannochloropsis	425072	Monodopsidaceae	425074	Eustigmatales	NA	NA	5747	Eustigmatophyceae	NA	NA	2759	Eukaryota	2522	(42545, 42896)(43267, 43614)(44954, 45043)(45598, 45708)(45726, 46313)(46406, 46517)(47076, 47449)(47563, 48109)
Ustilago esculenta strain MMT Sc_1, whole genome shotgun sequence	JTLW01000034	185366	Ustilago esculenta	5269	Ustilago	5268	Ustilaginaceae	5267	Ustilaginales	5257	Ustilaginomycetes	5204	Basidiomycota	4751	Fungi	2759	Eukaryota	2515	(79213, 79439)(1097748, 1098034)(1098150, 1098323)(1100535, 1100978)(1101098, 1101467)(1102187, 1102326)(1102588, 1102785)(1104735, 1104951)(1105048, 1105341)(1105444, 1105607)
Colletotrichum fioriniae PJ7 Scaffold_1108.1, whole genome shotgun sequence	NW_006888860	710243	Colletotrichum fioriniae	5455	Colletotrichum	681950	Glomerellaceae	1028384	Glomerellales	147550	Sordariomycetes	4890	Ascomycota	4751	Fungi	2759	Eukaryota	2514	(1163, 1335)(1453, 1940)(2159, 2275)(2292, 2491)(2572, 2846)(4602, 4809)(4828, 4969)(5517, 5886)(6005, 6545)
Ascogregarina taiwanensis isolate Tauyuan-1 Contig3675, whole genome shotgun sequence	ABJQ01003338	158379	Ascogregarina taiwanensis	158378	Ascogregarina	158377	Lecudinidae	35087	Eugregarinorida	35086	Gregarinasina	5794	Apicomplexa	NA	NA	2759	Eukaryota	2509	(101, 182)(340, 421)(472, 553)(604, 685)(736, 817)(975, 1056)(1214, 1278)(1453, 1534)(1692, 1773)(1931, 2012)(2063, 2127)(2302, 2383)(2538, 2619)(2670, 2752)(2910, 2991)(3149, 3230)(3388, 3469)(3520, 3601)(3766, 3832)(3898, 3963)(4262, 4343)(4665, 4731)(4790, 4871)(4922, 5003)(5299, 5364)(6032, 6113)(6164, 6245)(6410, 6476)(6535, 6616)(6773, 6854)(7011, 7087)(7277, 7358)
Saccharomyces sp. 'boulardii' strain unique28 chromosome XI, whole genome shotgun sequence	CM003565	252598	Saccharomyces sp. 'boulardii'	4930	Saccharomyces	4893	Saccharomycetaceae	4892	Saccharomycetales	4891	Saccharomycetes	4890	Ascomycota	4751	Fungi	2759	Eukaryota	2504	(50777, 50851)(354316, 356302)(365572, 365863)(427936, 428085)
Taphrina populina JCM 22190 DNA, scaffold: Tp.scaffold0113.8614, whole genome shotgun sequence	DF820202	34352	Taphrina populina	5010	Taphrina	5009	Taphrinaceae	5008	Taphrinales	147555	Taphrinomycetes	4890	Ascomycota	4751	Fungi	2759	Eukaryota	2494	(3, 123)(482, 599)(616, 815)(860, 1167)(1211, 1289)(2608, 3242)(3250, 3370)(3946, 4315)(4436, 4977)
Phytophthora nicotianae strain race 1 scaffold1712, whole genome shotgun sequence	LNFP01001805	4790	Phytophthora nicotianae	4783	Phytophthora	NA	NA	4776	Peronosporales	4762	Oomycetes	NA	NA	NA	NA	2759	Eukaryota	2493	(1, 494)(591, 702)(1313, 1688)(1825, 2360)(7330, 7504)(7635, 7968)(8347, 8812)
Tolypocladium ophioglossoides CBS 100239 scaffold_4, whole genome shotgun sequence	LFRF01000005	71617	Tolypocladium ophioglossoides	29909	Tolypocladium	474942	Ophiocordycipitaceae	5125	Hypocreales	147550	Sordariomycetes	4890	Ascomycota	4751	Fungi	2759	Eukaryota	2492	(292074, 292163)(1332357, 1332600)(1333080, 1333177)(1339524, 1340064)(1340580, 1340889)(1341437, 1341578)(1341596, 1341859)(1345778, 1346051)(1346326, 1346680)(1346810, 1346983)
Brettanomyces custersianus strain CBS 4805 y893_scaffold111, whole genome shotgun sequence	MDVK01000108	13368	Brettanomyces custersianus	13366	Brettanomyces	1156497	Pichiaceae	4892	Saccharomycetales	4891	Saccharomycetes	4890	Ascomycota	4751	Fungi	2759	Eukaryota	2488	(104, 275)(451, 760)(1079, 1415)(3098, 3686)(3743, 3888)(4197, 4314)(4438, 4807)(4927, 5372)
Pneumocystis jirovecii RU7 chromosome Unknown, whole genome shotgun sequence	NW_017264776	42068	Pneumocystis jirovecii	4753	Pneumocystis	44281	Pneumocystidaceae	37987	Pneumocystidales	147553	Pneumocystidomycetes	4890	Ascomycota	4751	Fungi	2759	Eukaryota	2481	(609253, 609428)(609549, 609898)(610255, 610588)(612329, 612520)(612531, 612931)(612975, 613090)(613633, 613797)(614159, 614363)(614481, 615022)
Colletotrichum falcatum strain Cf671 transcript_3560, whole genome shotgun sequence	LPVI01003560	129314	Colletotrichum falcatum	5455	Colletotrichum	681950	Glomerellaceae	1028384	Glomerellales	147550	Sordariomycetes	4890	Ascomycota	4751	Fungi	2759	Eukaryota	2473	(647, 1187)(1306, 1675)(2223, 2364)(2383, 2590)(4340, 4608)(4694, 4857)(5258, 5374)(5593, 6080)(6197, 6370)
Urostyla sp. PUJRC_G1 Contig14678, whole genome shotgun sequence	LASQ02014678	1615772	Urostyla sp. PUJRC_G1	57508	Urostyla	57503	Urostylidae	486728	Urostylida	33829	Spirotrichea	NA	NA	NA	NA	2759	Eukaryota	2471	(1831, 1998)(2128, 2456)(2813, 3160)(3538, 3597)(4874, 5421)(5527, 5641)(6170, 6538)(6664, 7197)
Babesia equi strain WA chromosome 1, complete sequence	NC_021366	5872	Theileria equi	5873	Theileria	27994	Theileriidae	NA	NA	422676	Aconoidasida	5794	Apicomplexa	NA	NA	2759	Eukaryota	2466	(677733, 677807)(840596, 840691)(2592194, 2592524)(2592858, 2593193)(2595272, 2595450)(2595459, 2595805)(2595905, 2596009)(2596543, 2596907)(2597018, 2597565)(3525689, 3525772)
Fusarium graminearum PH-1 supercont3.20 genomic scaffold, whole genome shotgun sequence	NW_001837908	5518	Fusarium graminearum	5506	Fusarium	110618	Nectriaceae	5125	Hypocreales	147550	Sordariomycetes	4890	Ascomycota	4751	Fungi	2759	Eukaryota	2463	(1, 123)(142, 283)(521, 700)(830, 1199)(1318, 1858)(4236, 4409)(4540, 4894)(5232, 5348)(5365, 5564)(5645, 5905)
Trichoderma guizhouense strain NJAU 4742 T37_S00034, whole genome shotgun sequence	LVVK01000027	1491466	Trichoderma guizhouense	5543	Trichoderma	5129	Hypocreaceae	5125	Hypocreales	147550	Sordariomycetes	4890	Ascomycota	4751	Fungi	2759	Eukaryota	2456	(3, 464)(583, 952)(1499, 1640)(1658, 1829)(2553, 3093)(3110, 3227)(3446, 3919)(4047, 4223)
Fusarium temperatum strain CMWF389 Scaffold25, whole genome shotgun sequence	LJGR01000025	767483	Fusarium temperatum	5506	Fusarium	110618	Nectriaceae	5125	Hypocreales	147550	Sordariomycetes	4890	Ascomycota	4751	Fungi	2759	Eukaryota	2451	(1612, 2152)(2271, 2640)(3159, 3328)(3347, 3610)(5287, 5547)(5628, 5827)(5844, 5960)(6298, 6652)(6784, 6956)
Mucor racemosus B9645 ctg7180000741842_1, whole genome shotgun sequence	JNEI01003964	4841	Mucor racemosus	4830	Mucor	34489	Mucoraceae	4827	Mucorales	NA	NA	1913637	Mucoromycota	4751	Fungi	2759	Eukaryota	2450	(489, 888)(1004, 1373)(1475, 1599)(1919, 2063)(2111, 2260)(4158, 4232)(4276, 4888)(5303, 5699)(5749, 5923)
Basidiobolus meristosporus B9252 jtg7180001632239f_7180001632240f_1, whole genome shotgun sequence	JNEO01020332	423460	Basidiobolus meristosporus	4859	Basidiobolus	4858	Basidiobolaceae	1264872	Basidiobolales	1399768	Basidiobolomycetes	1913638	Zoopagomycota	4751	Fungi	2759	Eukaryota	2450	(452, 851)(967, 1336)(1438, 1562)(1882, 2026)(2074, 2223)(4120, 4194)(4238, 4850)(5265, 5661)(5711, 5885)
Malassezia equina strain CBS 9969 ME9969_109, whole genome shotgun sequence	LFFY01000031	1381935	Malassezia equina	55193	Malassezia	742845	Malasseziaceae	162474	Malasseziales	1538075	Malasseziomycetes	5204	Basidiomycota	4751	Fungi	2759	Eukaryota	2448	(57173, 57347)(57406, 58137)(58160, 58275)(58292, 58617)(58902, 58963)(60277, 60899)(60918, 61070)(61437, 61501)(61615, 61810)
Saccharina japonica cultivar Ja scaffold4363, whole genome shotgun sequence	JXRI01004075	88149	Saccharina japonica	309357	Saccharina	33636	Laminariaceae	2886	Laminariales	NA	NA	2870	Phaeophyceae	NA	NA	2759	Eukaryota	2445	(1305, 1434)(1686, 1988)(2457, 3126)(5583, 5761)(5971, 6128)(6215, 6291)(6931, 7317)(7468, 8008)
Phytophthora infestans T30-4 supercont1.272 genomic scaffold, whole genome shotgun sequence	NW_003303487	4787	Phytophthora infestans	4783	Phytophthora	NA	NA	4776	Peronosporales	4762	Oomycetes	NA	NA	NA	NA	2759	Eukaryota	2441	(79929, 80309)(81149, 81701)(83794, 84260)(84639, 84972)(85103, 85276)(95043, 95574)
Neonectria ditissima isolate RS 324p N324S52, whole genome shotgun sequence	LDPL01000039	78410	Neonectria ditissima	140106	Neonectria	110618	Nectriaceae	5125	Hypocreales	147550	Sordariomycetes	4890	Ascomycota	4751	Fungi	2759	Eukaryota	2440	(2035, 2207)(2339, 2693)(3031, 3147)(3614, 3777)(5049, 5292)(7201, 7568)(7802, 7985)(8115, 8280)(9809, 10013)(10132, 10474)(10881, 11001)
Saccharomyces cerevisiae x Saccharomyces kudriavzevii VIN7 chromosome ScXIII VIN7_c130_42, whole genome shotgun sequence	AGVY01000042	332112	Saccharomyces cerevisiae x Saccharomyces kudriavzevii	4930	Saccharomyces	4893	Saccharomycetaceae	4892	Saccharomycetales	4891	Saccharomycetes	4890	Ascomycota	4751	Fungi	2759	Eukaryota	2435	(888, 1085)(1935, 2051)(109597, 109773)(235598, 235776)(343661, 343748)(352583, 352942)(426080, 426229)(455505, 455817)(478902, 479234)(479679, 479987)(499872, 499953)(813099, 813227)
Metarhizium album ARSEF 1941 scaffold_93, whole genome shotgun sequence	AZHE01000093	92629	Metarhizium album	5529	Metarhizium	34397	Clavicipitaceae	5125	Hypocreales	147550	Sordariomycetes	4890	Ascomycota	4751	Fungi	2759	Eukaryota	2431	(473, 789)(4001, 4180)(4298, 4986)(5004, 5121)(5138, 5337)(7007, 7227)(7239, 7638)(7649, 7769)(8026, 8210)
Metarhizium brunneum ARSEF 3297 chromosome Unknown scaffold_1, whole genome shotgun sequence	NW_014574716	500148	Metarhizium brunneum	5529	Metarhizium	34397	Clavicipitaceae	5125	Hypocreales	147550	Sordariomycetes	4890	Ascomycota	4751	Fungi	2759	Eukaryota	2430	(2533321, 2533494)(2533625, 2533979)(2534317, 2534434)(2534451, 2534650)(2534731, 2534991)(2536745, 2536952)(2536971, 2537112)(2537661, 2538030)(2538149, 2538689)(4970557, 4970617)
Balamuthia mandrillaris strain CDC-V039 unitig_1274, whole genome shotgun sequence	LFUI01001195	66527	Balamuthia mandrillaris	66526	Balamuthia	555408	Balamuthiidae	1485168	Longamoebia	NA	NA	NA	NA	NA	NA	2759	Eukaryota	2428	(1, 234)(556, 975)(1105, 1205)(1473, 1539)(3649, 4196)(4305, 4436)(5108, 5480)(5628, 6180)
Fusarium oxysporum f. sp. lycopersici 4287 supercont2.95 genomic scaffold, whole genome shotgun sequence	NW_017264895	5507	Fusarium oxysporum	5506	Fusarium	110618	Nectriaceae	5125	Hypocreales	147550	Sordariomycetes	4890	Ascomycota	4751	Fungi	2759	Eukaryota	2424	(558, 818)(899, 1098)(1115, 1231)(1569, 1923)(2055, 2227)(4760, 5300)(5419, 5788)(6334, 6475)(6494, 6758)
Xylaria sp. JS573 scaffold80, whole genome shotgun sequence	JWIU01000062	1580213	Xylaria sp. JS573	37991	Xylaria	37990	Xylariaceae	37989	Xylariales	147550	Sordariomycetes	4890	Ascomycota	4751	Fungi	2759	Eukaryota	2423	(3755, 3954)(4328, 4444)(5290, 5659)(6208, 6349)(6368, 6760)(6772, 6992)(8692, 8891)(8908, 9024)(9243, 9730)(9847, 10021)
Fusarium graminearum PH-1 supercont3.23 genomic scaffold, whole genome shotgun sequence	NW_001837905	5518	Fusarium graminearum	5506	Fusarium	110618	Nectriaceae	5125	Hypocreales	147550	Sordariomycetes	4890	Ascomycota	4751	Fungi	2759	Eukaryota	2422	(350, 890)(1009, 1378)(1508, 1687)(1925, 2066)(2085, 2348)(4553, 4948)(5223, 5577)(5708, 5881)
Lobosporangium transversale strain NRRL 3116 BCR41scaffold_124, whole genome shotgun sequence	MCFF01000124	64571	Lobosporangium transversale	299330	Lobosporangium	4854	Mortierellaceae	214503	Mortierellales	NA	NA	1913637	Mucoromycota	4751	Fungi	2759	Eukaryota	2420	(1, 148)(470, 839)(969, 1148)(1380, 1495)(1539, 2172)(4079, 4535)(4902, 5240)(5359, 5534)
Epicoccum sorghinum strain USPMTOX48 Contig77, whole genome shotgun sequence	MIEO01000050	749593	Epicoccum sorghinum	104397	Epicoccum	683158	Didymellaceae	92860	Pleosporales	147541	Dothideomycetes	4890	Ascomycota	4751	Fungi	2759	Eukaryota	2418	(762, 1302)(1423, 1805)(2357, 2477)(2529, 2887)(2983, 3119)(4778, 4977)(5331, 5829)(5932, 6109)
Saccharomyces sp. 'boulardii' strain unique28 chromosome III, whole genome shotgun sequence	CM003559	252598	Saccharomyces sp. 'boulardii'	4930	Saccharomyces	4893	Saccharomycetaceae	4892	Saccharomycetales	4891	Saccharomycetes	4890	Ascomycota	4751	Fungi	2759	Eukaryota	2407	(20404, 20715)(21721, 22029)(22053, 22315)(164692, 165010)(173449, 173723)(192059, 192370)(224498, 224801)(226214, 226526)
Balamuthia mandrillaris strain CDC-V039 unitig_833, whole genome shotgun sequence	LFUI01000804	66527	Balamuthia mandrillaris	66526	Balamuthia	555408	Balamuthiidae	1485168	Longamoebia	NA	NA	NA	NA	NA	NA	2759	Eukaryota	2406	(148, 778)(903, 1003)(1270, 1335)(3485, 4034)(4143, 4274)(4948, 5320)(5469, 6021)
Fusarium phaseoli strain NRRL 31156 Contig0.1, whole genome shotgun sequence	MAEB01000001	120645	Fusarium phaseoli	5506	Fusarium	110618	Nectriaceae	5125	Hypocreales	147550	Sordariomycetes	4890	Ascomycota	4751	Fungi	2759	Eukaryota	2402	(1193, 1365)(1497, 1851)(2126, 2521)(3051, 3308)(4864, 5256)(5275, 5416)(5963, 6128)(7555, 7759)(8493, 8806)
Fusarium tucumaniae strain NRRL 31096 Contig0.1, whole genome shotgun sequence	MAED01000001	232081	Fusarium tucumaniae	5506	Fusarium	110618	Nectriaceae	5125	Hypocreales	147550	Sordariomycetes	4890	Ascomycota	4751	Fungi	2759	Eukaryota	2401	(632, 1001)(1548, 1689)(1708, 2100)(3656, 3913)(4443, 4838)(5113, 5467)(5599, 5771)(7106, 7419)
Balamuthia mandrillaris strain CDC-V039 unitig_460, whole genome shotgun sequence	LFUI01000054	66527	Balamuthia mandrillaris	66526	Balamuthia	555408	Balamuthiidae	1485168	Longamoebia	NA	NA	NA	NA	NA	NA	2759	Eukaryota	2399	(226605, 227157)(227305, 227677)(228349, 228480)(228589, 229132)(231230, 231296)(231564, 231664)(231795, 232423)
Malassezia slooffiae strain CBS 7956 MSL7956_opera_scaffold_182, whole genome shotgun sequence	LFGK01000077	76776	Malassezia slooffiae	55193	Malassezia	742845	Malasseziaceae	162474	Malasseziales	1538075	Malasseziomycetes	5204	Basidiomycota	4751	Fungi	2759	Eukaryota	2398	(1, 86)(2054, 2253)(2270, 2387)(2724, 3092)(3209, 3386)(7090, 7532)(7655, 8024)(8175, 8299)(8563, 8695)(8740, 9115)
Botryotinia fuckeliana B05.10 scaffold_259 genomic scaffold, whole genome shotgun sequence	NW_001814315	40559	Botrytis cinerea	33196	Botrytis	28983	Sclerotiniaceae	5178	Helotiales	147548	Leotiomycetes	4890	Ascomycota	4751	Fungi	2759	Eukaryota	2394	(176, 717)(835, 1207)(1741, 1876)(1900, 2174)(9835, 10376)(10494, 10866)(11400, 11552)
Yamadazyma laniorum strain yHMH7 NODE_28_length_8122_cov_242.701_ID_55, whole genome shotgun sequence	MVNT01000028	1944661	Yamadazyma sp. MH-2017a	766765	Yamadazyma	766764	Debaryomycetaceae	4892	Saccharomycetales	4891	Saccharomycetes	4890	Ascomycota	4751	Fungi	2759	Eukaryota	2393	(1696, 1871)(1987, 2336)(2688, 3021)(4740, 5375)(5420, 5503)(6076, 6445)(6567, 7009)
Babesia sp. Xinjiang scaffold18, whole genome shotgun sequence	MBFZ01000006	462227	Babesia sp. Xinjiang	5864	Babesia	32594	Babesiidae	NA	NA	422676	Aconoidasida	5794	Apicomplexa	NA	NA	2759	Eukaryota	2389	(73662, 73829)(73971, 74267)(74579, 74915)(76938, 77487)(77993, 78117)(78239, 78614)(78719, 79254)
Aureobasidium sp. FSWF8-4 FSW8-bin-4-scaffold_95, whole genome shotgun sequence	MSDY01000012	1928478	Aureobasidium sp. FSWF8-4	5579	Aureobasidium	1570301	Aureobasidiaceae	5014	Dothideales	147541	Dothideomycetes	4890	Ascomycota	4751	Fungi	2759	Eukaryota	2388	(35733, 36033)(36253, 36370)(36387, 36586)(36906, 37055)(38292, 38512)(38524, 38875)(38934, 39054)(39703, 40085)(40206, 40747)
Metarhizium anisopliae ARSEF 549 scaffold_56, whole genome shotgun sequence	AZNF01000056	5530	Metarhizium anisopliae	5529	Metarhizium	34397	Clavicipitaceae	5125	Hypocreales	147550	Sordariomycetes	4890	Ascomycota	4751	Fungi	2759	Eukaryota	2369	(540, 713)(844, 1198)(1536, 1653)(1670, 1869)(1950, 2210)(3963, 4170)(4189, 4330)(4879, 5248)(5367, 5907)
Penicillium digitatum Pd1 unplaced genomic scaffold Scaffold_49, whole genome shotgun sequence	NW_014574576	36651	Penicillium digitatum	5073	Penicillium	1131492	Aspergillaceae	5042	Eurotiales	147545	Eurotiomycetes	4890	Ascomycota	4751	Fungi	2759	Eukaryota	2369	(537, 1006)(6563, 6932)(7474, 7621)(7641, 8159)(17961, 18160)(18177, 18293)(18631, 18999)(19117, 19292)
Saccharomyces cerevisiae S288c chromosome IX, complete sequence	NC_001141	4932	Saccharomyces cerevisiae	4930	Saccharomyces	4893	Saccharomycetaceae	4892	Saccharomycetales	4891	Saccharomycetes	4890	Ascomycota	4751	Fungi	2759	Eukaryota	2367	(3018, 3215)(4690, 4762)(25959, 26172)(69265, 69339)(146571, 146673)(197159, 197488)(208777, 208910)(246220, 246532)(300429, 300684)(306299, 306429)(334276, 334439)(361339, 361714)
Hesseltinella vesiculosa strain NRRL 3301 DM01scaffold_90, whole genome shotgun sequence	MCGT01000090	101127	Hesseltinella vesiculosa	101126	Hesseltinella	4851	Cunninghamellaceae	4827	Mucorales	NA	NA	1913637	Mucoromycota	4751	Fungi	2759	Eukaryota	2365	(2449, 2625)(2719, 3093)(3355, 3783)(4201, 4270)(5736, 5906)(6119, 6272)(6368, 6476)(6774, 6890)(7006, 7377)(7508, 7898)
Hesseltinella vesiculosa strain NRRL 3301 DM01scaffold_87, whole genome shotgun sequence	MCGT01000087	101127	Hesseltinella vesiculosa	101126	Hesseltinella	4851	Cunninghamellaceae	4827	Mucorales	NA	NA	1913637	Mucoromycota	4751	Fungi	2759	Eukaryota	2365	(2772, 2948)(3042, 3416)(3678, 4106)(4524, 4593)(6054, 6224)(6437, 6590)(6686, 6794)(7092, 7208)(7324, 7695)(7826, 8216)
Theileria orientalis strain Shintoku DNA, chromosome 1, complete genome	NC_025260	68886	Theileria orientalis	5873	Theileria	27994	Theileriidae	NA	NA	422676	Aconoidasida	5794	Apicomplexa	NA	NA	2759	Eukaryota	2364	(901634, 902170)(902291, 902659)(903415, 903964)(907537, 907872)(908204, 908534)(2346736, 2346823)(2700062, 2700138)(2700932, 2701007)
Linderina pennispora strain ATCC 12442 DL89scaffold_222, whole genome shotgun sequence	MCFD01000222	61395	Linderina pennispora	4867	Linderina	4862	Kickxellaceae	4861	Kickxellales	NA	NA	1913638	Zoopagomycota	4751	Fungi	2759	Eukaryota	2358	(4308, 4489)(4607, 4954)(5408, 5655)(7735, 8290)(8377, 8499)(9102, 9472)(9597, 10126)
Melampsora larici-populina 98AG31 unplaced genomic scaffold MELLAscaffold_39, whole genome shotgun sequence	NW_006768803	203908	Melampsora larici-populina	5260	Melampsora	5259	Melampsoraceae	5258	Pucciniales	162484	Pucciniomycetes	5204	Basidiomycota	4751	Fungi	2759	Eukaryota	2355	(7841, 7998)(8119, 8660)(13395, 13571)(13691, 14036)(22486, 22658)(23056, 23127)(24534, 24724)(24945, 25096)(25854, 26120)(56548, 56723)(57102, 57202)
Peronospora tabacina strain 968-S26 Ptab_1_v1_g_33, whole genome shotgun sequence	NBSG01000065	230439	Peronospora tabacina	70742	Peronospora	4777	Peronosporaceae	4776	Peronosporales	4762	Oomycetes	NA	NA	NA	NA	2759	Eukaryota	2354	(133907, 134442)(134580, 134954)(135565, 135676)(135773, 135978)(136150, 136325)(138133, 138193)(138481, 138861)(139325, 139657)(139827, 140000)
Rhodotorula mucilaginosa strain C2.5t1 scaffold_32, whole genome shotgun sequence	JWTJ01000032	5537	Rhodotorula mucilaginosa	5533	Rhodotorula	1799696	Sporidiobolaceae	231213	Sporidiobolales	162481	Microbotryomycetes	5204	Basidiomycota	4751	Fungi	2759	Eukaryota	2349	(1000, 1176)(1292, 1645)(2136, 2335)(2734, 2809)(4095, 4706)(4751, 4866)(5411, 5778)(5899, 6344)
Bigelowiella natans CCMP2755 BIGNAscaffold_44_Cont1819, whole genome shotgun sequence	ADNK01001819	227086	Bigelowiella natans	227085	Bigelowiella	NA	NA	NA	NA	NA	NA	NA	NA	NA	NA	2759	Eukaryota	2347	(1441, 1974)(2105, 2473)(3014, 3129)(3215, 3787)(5689, 6099)(6406, 6749)
Bigelowiella natans CCMP2755 BIGNAscaffold_103_Cont3229, whole genome shotgun sequence	ADNK01003229	227086	Bigelowiella natans	227085	Bigelowiella	NA	NA	NA	NA	NA	NA	NA	NA	NA	NA	2759	Eukaryota	2347	(30104, 30637)(30768, 31136)(31678, 31793)(31879, 32451)(34358, 34768)(35075, 35418)
Ceratocystiopsis minuta strain CBS 138717 CMW4352_scaffold_435, whole genome shotgun sequence	LZPB01000435	360147	Ceratocystiopsis minuta	5153	Ceratocystiopsis	5152	Ophiostomataceae	5151	Ophiostomatales	147550	Sordariomycetes	4890	Ascomycota	4751	Fungi	2759	Eukaryota	2346	(1454, 1630)(1795, 2227)(2450, 2567)(2977, 3140)(4917, 5137)(5149, 5541)(5560, 5701)(6237, 6415)(6764, 6968)(7792, 8105)
Ceratocystiopsis minuta strain CBS 138717 CMW4352_scaffold_427, whole genome shotgun sequence	LZPB01000427	360147	Ceratocystiopsis minuta	5153	Ceratocystiopsis	5152	Ophiostomataceae	5151	Ophiostomatales	147550	Sordariomycetes	4890	Ascomycota	4751	Fungi	2759	Eukaryota	2346	(1454, 1630)(1795, 2227)(2450, 2567)(2977, 3140)(4917, 5137)(5149, 5541)(5560, 5701)(6237, 6415)(6764, 6968)(7792, 8105)
Leishmania peruviana genome assembly Leishmania peruviana PAB-4377_V1, chromosome : 33	LN609230	5681	Leishmania peruviana	5658	Leishmania	5654	Trypanosomatidae	5653	Kinetoplastida	NA	NA	NA	NA	NA	NA	2759	Eukaryota	2346	(312888, 313009)(313674, 313920)(314381, 314627)(315818, 315920)(317087, 317333)(323711, 324117)(326867, 327113)(342262, 342375)(342567, 342673)(351386, 351792)(761568, 761665)
Saccharomyces kluyveri NRRL Y-12651 chromosome B, whole genome shotgun sequence	CM000688	4934	Lachancea kluyveri	300275	Lachancea	4893	Saccharomycetaceae	4892	Saccharomycetales	4891	Saccharomycetes	4890	Ascomycota	4751	Fungi	2759	Eukaryota	2345	(190409, 190683)(391521, 391767)(491747, 491993)(496239, 496484)(523321, 523576)(679824, 679959)(700879, 701125)(998030, 998276)(1003887, 1004083)(1052662, 1052908)
Colletotrichum orchidophilum strain IMI 309357 Scaffold_2000.1, whole genome shotgun sequence	MJBS01000243	1209926	Colletotrichum orchidophilum	5455	Colletotrichum	681950	Glomerellaceae	1028384	Glomerellales	147550	Sordariomycetes	4890	Ascomycota	4751	Fungi	2759	Eukaryota	2341	(26037, 26524)(26743, 26859)(26876, 27075)(27156, 27430)(29181, 29388)(29407, 29548)(30096, 30465)(30584, 31124)
Fusarium azukicola strain NRRL 54364 Contig4.1, whole genome shotgun sequence	MAEG01000005	1174670	Fusarium azukicola	5506	Fusarium	110618	Nectriaceae	5125	Hypocreales	147550	Sordariomycetes	4890	Ascomycota	4751	Fungi	2759	Eukaryota	2340	(1460, 1852)(1871, 2012)(2559, 2928)(3662, 3776)(4135, 4334)(5729, 5901)(6033, 6387)(6725, 6841)(6858, 7057)(7138, 7412)
Fusarium graminearum PH-1 supercont3.21 genomic scaffold, whole genome shotgun sequence	NW_001837907	5518	Fusarium graminearum	5506	Fusarium	110618	Nectriaceae	5125	Hypocreales	147550	Sordariomycetes	4890	Ascomycota	4751	Fungi	2759	Eukaryota	2335	(182, 722)(841, 1210)(1340, 1519)(1762, 1898)(4050, 4310)(4391, 4590)(4607, 4723)(5061, 5415)(5546, 5719)
Saccharina japonica cultivar Ja scaffold4601, whole genome shotgun sequence	JXRI01004286	88149	Saccharina japonica	309357	Saccharina	33636	Laminariaceae	2886	Laminariales	NA	NA	2870	Phaeophyceae	NA	NA	2759	Eukaryota	2330	(3216, 3547)(3907, 4361)(6041, 6569)(6644, 6796)(7328, 7654)(7829, 8362)
Thalassiosira oceanica strain CCMP1005 To_g25742, whole genome shotgun sequence	AGNL01025219	159749	Thalassiosira oceanica	35127	Thalassiosira	29202	Thalassiosiraceae	33847	Thalassiosirales	33836	Coscinodiscophyceae	2836	Bacillariophyta	NA	NA	2759	Eukaryota	2326	(4748, 4919)(5048, 5381)(5750, 6103)(8358, 8551)(8563, 8643)(8761, 8922)(9005, 9116)(9662, 10030)(10152, 10699)
Ascogregarina taiwanensis isolate Tauyuan-1 Contig3722, whole genome shotgun sequence	ABJQ01003382	158379	Ascogregarina taiwanensis	158378	Ascogregarina	158377	Lecudinidae	35087	Eugregarinorida	35086	Gregarinasina	5794	Apicomplexa	NA	NA	2759	Eukaryota	2319	(287, 362)(418, 487)(549, 625)(818, 894)(1087, 1163)(1388, 1464)(1520, 1596)(1652, 1728)(2051, 2127)(2489, 2565)(4035, 4096)(4276, 4337)(4517, 4578)(4647, 4717)(5000, 5061)(5381, 5442)(5895, 5967)(6146, 6205)(6359, 6418)(6700, 6770)(6811, 6872)(6942, 7012)(7155, 7216)(7629, 7699)(7947, 8005)(8076, 8146)(8216, 8285)(8428, 8491)(8631, 8692)(8763, 8833)(8874, 8936)(8977, 9038)(9179, 9240)(9585, 9646)
Diplodia corticola strain CBS 112549 chromosome Unknown, whole genome shotgun sequence	NW_017971615	236234	Diplodia corticola	66735	Diplodia	45131	Botryosphaeriaceae	451869	Botryosphaeriales	147541	Dothideomycetes	4890	Ascomycota	4751	Fungi	2759	Eukaryota	2317	(217, 395)(947, 1067)(1078, 1477)(1973, 2151)(3399, 3549)(4328, 4491)(4940, 5057)(5396, 5764)(5881, 6056)(9097, 9411)(10689, 10833)
Sporothrix insectorum RCEF 264 scaffold_6, whole genome shotgun sequence	AZHD01000006	150359	Sporothrix insectorum	29907	Sporothrix	5152	Ophiostomataceae	5151	Ophiostomatales	147550	Sordariomycetes	4890	Ascomycota	4751	Fungi	2759	Eukaryota	2314	(46243, 46305)(1904917, 1905116)(1905560, 1905674)(1906913, 1907254)(1908010, 1908402)(1908414, 1908634)(1910792, 1910897)(1911903, 1912020)(1912149, 1912726)(1912840, 1913017)
Cryptosporidium parvum Iowa II chromosome 2, whole genome shotgun sequence	NC_006981	5807	Cryptosporidium parvum	5806	Cryptosporidium	35082	Cryptosporidiidae	75739	Eucoccidiorida	5796	Coccidia	5794	Apicomplexa	NA	NA	2759	Eukaryota	2313	(298700, 298871)(298983, 299314)(299513, 299994)(302502, 302698)(302849, 303072)(303815, 304184)(304320, 304855)
Syncephalastrum racemosum strain NRRL 2496 BCR43scaffold_2, whole genome shotgun sequence	MCGN01000002	13706	Syncephalastrum racemosum	13705	Syncephalastrum	37566	Syncephalastraceae	4827	Mucorales	NA	NA	1913637	Mucoromycota	4751	Fungi	2759	Eukaryota	2312	(33795, 33908)(34134, 34429)(36829, 37203)(37319, 37696)(187791, 187904)(188129, 188428)(191178, 191332)(191847, 192221)(1882674, 1882744)(2291702, 2291768)(2355991, 2356057)
Emiliania huxleyi CCMP1516 unplaced genomic scaffold EMIHUscaffold_41, whole genome shotgun sequence	NW_005198900	2903	Emiliania huxleyi	2902	Emiliania	418966	Noelaerhabdaceae	73020	Isochrysidales	NA	NA	NA	NA	NA	NA	2759	Eukaryota	2309	(277721, 277827)(666048, 666223)(666341, 666710)(667126, 667506)(669290, 669831)(669868, 670048)(670586, 670961)(671436, 671522)(735018, 735106)
Sphaerulina musiva SO2202 unplaced genomic scaffold SEPMUscaffold_19, whole genome shotgun sequence	NW_016017401	85929	Sphaerulina musiva	237179	Sphaerulina	93133	Mycosphaerellaceae	134362	Capnodiales	147541	Dothideomycetes	4890	Ascomycota	4751	Fungi	2759	Eukaryota	2308	(436, 610)(727, 1214)(1434, 1551)(1985, 2137)(4480, 4700)(4712, 5015)(5936, 6083)(6178, 6561)(7496, 7611)(8093, 8293)
Tortispora caseinolytica NRRL Y-17796 unplaced genomic scaffold CANCAscaffold_5, whole genome shotgun sequence	KV453845	51930	Tortispora caseinolytica	1540147	Tortispora	1540145	Trigonopsidaceae	4892	Saccharomycetales	4891	Saccharomycetes	4890	Ascomycota	4751	Fungi	2759	Eukaryota	2307	(2243, 2553)(3600, 3715)(4092, 4290)(4762, 4913)(4935, 5072)(5597, 5862)(7526, 7708)(8191, 8356)(8713, 9312)(9947, 10122)
Daldinia eschscholzii IFB-TL01 unplaced genomic scaffold scaffold_3, whole genome shotgun sequence	KV884610	292717	Daldinia eschscholtzii	42360	Daldinia	37990	Xylariaceae	37989	Xylariales	147550	Sordariomycetes	4890	Ascomycota	4751	Fungi	2759	Eukaryota	2303	(1342618, 1342793)(1342910, 1343179)(1343491, 1343708)(1344213, 1344332)(1345148, 1345253)(1346175, 1346324)(1347662, 1347798)(1347894, 1348286)(1348305, 1348446)(1348702, 1348866)(1348995, 1349160)(1349601, 1349745)(1350955, 1351069)
Phytophthora cambivora strain CBS 114087 unplaced genomic scaffold scaffold1930738, whole genome shotgun sequence	KE583760	53983	Phytophthora cambivora	4783	Phytophthora	NA	NA	4776	Peronosporales	4762	Oomycetes	NA	NA	NA	NA	2759	Eukaryota	2298	(3286, 3831)(3941, 4324)(4872, 5059)(5063, 5662)(7168, 7747)
Crithidia fasciculata strain Cf-Cl Crithidia_fasciculata-14.0-42_1, whole genome shotgun sequence	AODS02000292	5656	Crithidia fasciculata	5655	Crithidia	5654	Trypanosomatidae	5653	Kinetoplastida	NA	NA	NA	NA	NA	NA	2759	Eukaryota	2293	(1155, 1253)(1847, 2422)(3980, 4323)(9330, 10023)(12000, 12579)
Phytophthora nicotianae strain race 1 scaffold1672, whole genome shotgun sequence	LNFP01001768	4790	Phytophthora nicotianae	4783	Phytophthora	NA	NA	4776	Peronosporales	4762	Oomycetes	NA	NA	NA	NA	2759	Eukaryota	2293	(6, 145)(362, 521)(617, 728)(1338, 1707)(1844, 2378)(7340, 7514)(7645, 7978)(8356, 8822)
Blastocystis sp. ATCC 50177/Nand II strain NandII AV274scaffold_213, whole genome shotgun sequence	LXWW01000122	944036	Blastocystis sp. subtype 1	12967	Blastocystis	NA	NA	NA	NA	NA	NA	NA	NA	NA	NA	2759	Eukaryota	2291	(2385, 2830)(2949, 3318)(4063, 4608)(6135, 6627)(6849, 7176)(13699, 13806)
Saccharomyces pastorianus CBS 1513 scaffold00019, whole genome shotgun sequence	AZCJ01000019	27292	Saccharomyces pastorianus	4930	Saccharomyces	4893	Saccharomycetaceae	4892	Saccharomycetales	4891	Saccharomycetes	4890	Ascomycota	4751	Fungi	2759	Eukaryota	2291	(63942, 64020)(64090, 64402)(72930, 73305)(100219, 100378)(114181, 114493)(132597, 132727)(137563, 137759)(235163, 235492)(285905, 286007)(363422, 363496)(406626, 406839)
Pyrenophora seminiperda CCB06 unplaced genomic scaffold scaffold00040, whole genome shotgun sequence	KE747834	91370	Pyrenophora seminiperda	5027	Pyrenophora	28556	Pleosporaceae	92860	Pleosporales	147541	Dothideomycetes	4890	Ascomycota	4751	Fungi	2759	Eukaryota	2288	(2660, 2836)(2940, 3436)(3790, 3989)(4070, 4132)(5719, 5855)(6153, 6302)(6361, 6513)(7046, 7415)(7536, 8076)
Trypanosoma cruzi strain CL Brener 1047053517101 genomic scaffold, whole genome shotgun sequence	NW_001849493	5693	Trypanosoma cruzi	5690	Trypanosoma	5654	Trypanosomatidae	5653	Kinetoplastida	NA	NA	NA	NA	NA	NA	2759	Eukaryota	2288	(92878, 93043)(93060, 93207)(94612, 94777)(94794, 94941)(95501, 95666)(95683, 95830)(97240, 97405)(97422, 97569)(98437, 98530)(98851, 99016)(99033, 99180)(100460, 100625)(100642, 100785)(102201, 102366)(102383, 102530)
Xeromyces bisporus genome assembly Xbisp_v1.0, scaffold scaffold00045, whole genome shotgun sequence	HG983381	89491	Xeromyces bisporus	89490	Xeromyces	1131492	Aspergillaceae	5042	Eurotiales	147545	Eurotiomycetes	4890	Ascomycota	4751	Fungi	2759	Eukaryota	2275	(132840, 132981)(133051, 133625)(135185, 135335)(135654, 135853)(135870, 135989)(136327, 136695)(136809, 136983)(140636, 141178)
Melampsora larici-populina 98AG31 unplaced genomic scaffold MELLAscaffold_26, whole genome shotgun sequence	NW_006768790	203908	Melampsora larici-populina	5260	Melampsora	5259	Melampsoraceae	5258	Pucciniales	162484	Pucciniomycetes	5204	Basidiomycota	4751	Fungi	2759	Eukaryota	2273	(759, 935)(1055, 1400)(1848, 2096)(2494, 2565)(3972, 4163)(4383, 4534)(5292, 5659)(5780, 6322)(205760, 205843)(237429, 237518)
Ciborinia camelliae strain ICMP 19812 scaffold986, whole genome shotgun sequence	LGKQ01001007	647257	Ciborinia camelliae	38484	Ciborinia	28983	Sclerotiniaceae	5178	Helotiales	147548	Leotiomycetes	4890	Ascomycota	4751	Fungi	2759	Eukaryota	2273	(2735, 2909)(3026, 3296)(3608, 3687)(3981, 4256)(4606, 4711)(7042, 7223)(7581, 7983)(7990, 8142)(8676, 8841)(9148, 9292)(10405, 10519)(10833, 11033)
Aschersonia aleyrodis RCEF 2490 scaffold_51, whole genome shotgun sequence	AZGY01000051	324773	Moelleriella libera	511189	Moelleriella	34397	Clavicipitaceae	5125	Hypocreales	147550	Sordariomycetes	4890	Ascomycota	4751	Fungi	2759	Eukaryota	2270	(130, 302)(433, 902)(1125, 1241)(2264, 2369)(2883, 3252)(4752, 5120)(5822, 6021)(6466, 6610)(8137, 8251)(8679, 8883)
Ascogregarina taiwanensis isolate Tauyuan-1 Contig3714, whole genome shotgun sequence	ABJQ01003374	158379	Ascogregarina taiwanensis	158378	Ascogregarina	158377	Lecudinidae	35087	Eugregarinorida	35086	Gregarinasina	5794	Apicomplexa	NA	NA	2759	Eukaryota	2267	(534, 604)(957, 1027)(1376, 1446)(1793, 1863)(2210, 2280)(2321, 2382)(2453, 2523)(2564, 2625)(2768, 2830)(2899, 2969)(3010, 3071)(3141, 3211)(3252, 3313)(3383, 3453)(3596, 3657)(3940, 4010)(4367, 4428)(4498, 4562)(4609, 4670)(4835, 4912)(4969, 5046)(5087, 5148)(5450, 5527)(5730, 5800)(5870, 5940)(5981, 6042)(6486, 6556)(6709, 6779)(6944, 7021)(7062, 7123)(7270, 7340)(7512, 7582)(7892, 7962)
Aurantiochytrium sp. T66 unplaced genomic scaffold Scaffold_0001, whole genome shotgun sequence	KQ758850	1749249	Aurantiochytrium sp. T66	420535	Aurantiochytrium	33674	Thraustochytriaceae	NA	NA	35131	Labyrinthulomycetes	NA	NA	NA	NA	2759	Eukaryota	2263	(972, 1197)(2116, 2232)(1142129, 1142260)(3357496, 3357612)(4184838, 4184907)(6570302, 6570370)(7123386, 7123697)(7259509, 7259591)(8240521, 8240631)(8511762, 8511940)(9461034, 9461101)(11211813, 11211909)(12221567, 12221889)(13748490, 13748554)(14308578, 14308650)(15926844, 15926912)(18231698, 18231764)(18396953, 18397037)
Saccharomyces cerevisiae x Saccharomyces kudriavzevii VIN7 chromosome ScIII VIN7_c33_9, whole genome shotgun sequence	AGVY01000009	332112	Saccharomyces cerevisiae x Saccharomyces kudriavzevii	4930	Saccharomyces	4893	Saccharomycetaceae	4892	Saccharomycetales	4891	Saccharomycetes	4890	Ascomycota	4751	Fungi	2759	Eukaryota	2259	(150, 461)(7211, 7485)(25829, 26140)(58252, 58555)(59970, 60282)(61486, 61607)(178939, 179249)(180972, 181281)
Balamuthia mandrillaris strain CDC-V039 unitig_409, whole genome shotgun sequence	LFUI01000323	66527	Balamuthia mandrillaris	66526	Balamuthia	555408	Balamuthiidae	1485168	Longamoebia	NA	NA	NA	NA	NA	NA	2759	Eukaryota	2259	(2, 99)(426, 799)(955, 1135)(43670, 44222)(44370, 44742)(45415, 45546)(45655, 46202)
Neolecta irregularis DAH-3 scaffold_300, whole genome shotgun sequence	LXFE01000067	48691	Neolecta irregularis	29825	Neolecta	29824	Neolectaceae	29823	Neolectales	147556	Neolectomycetes	4890	Ascomycota	4751	Fungi	2759	Eukaryota	2258	(8, 340)(736, 814)(2176, 2803)(2861, 2986)(3222, 3388)(3516, 3898)(4020, 4561)
Puccinia sorghi strain RO10H11247 Scaffold_18, whole genome shotgun sequence	LAVV01006726	27349	Puccinia sorghi	5296	Puccinia	5262	Pucciniaceae	5258	Pucciniales	162484	Pucciniomycetes	5204	Basidiomycota	4751	Fungi	2759	Eukaryota	2257	(5964, 6054)(17598, 18152)(18926, 19299)(19420, 19865)(25520, 25697)(25813, 26158)(26603, 26869)
Xanthophyllomyces dendrorhous genome assembly Xden1, scaffold Scaffold_167	LN483254	5421	Xanthophyllomyces dendrorhous	1851554	Xanthophyllomyces	1851551	Mrakiaceae	90883	Cystofilobasidiales	155616	Tremellomycetes	5204	Basidiomycota	4751	Fungi	2759	Eukaryota	2245	(239, 396)(518, 2528)(4545, 4620)
Huntiella savannae strain CBS 121151 Contig_0000010, whole genome shotgun sequence	LCZG01000010	1580867	Huntiella savannae	1580853	Huntiella	1028423	Ceratocystidaceae	5592	Microascales	147550	Sordariomycetes	4890	Ascomycota	4751	Fungi	2759	Eukaryota	2243	(2217, 2387)(2578, 2850)(3206, 3322)(3339, 3538)(3945, 4009)(6094, 6318)(6376, 6517)(7050, 7429)(7546, 8086)(162348, 162476)
Saccharomyces cerevisiae x Saccharomyces kudriavzevii VIN7 chromosome ScVII VIN7_c70_23, whole genome shotgun sequence	AGVY01000023	332112	Saccharomyces cerevisiae x Saccharomyces kudriavzevii	4930	Saccharomyces	4893	Saccharomycetaceae	4892	Saccharomycetales	4891	Saccharomycetes	4890	Ascomycota	4751	Fungi	2759	Eukaryota	2241	(12310, 12618)(12951, 13026)(21434, 21744)(61011, 61175)(82427, 82558)(90693, 90827)(95300, 95606)(95617, 95836)(324784, 324885)(372574, 372877)(372904, 373083)
Clavispora lusitaniae ATCC 42720 scaffold_8 genomic scaffold, whole genome shotgun sequence	NW_003101571	36911	Clavispora lusitaniae	36910	Clavispora	27319	Metschnikowiaceae	4892	Saccharomycetales	4891	Saccharomycetes	4890	Ascomycota	4751	Fungi	2759	Eukaryota	2237	(739739, 740283)(740398, 740768)(740887, 741072)(741298, 741424)(741497, 742087)(743073, 743155)(743541, 743874)
Symbiodinium minutum Mf 1.05b.01 DNA, scaffold: scaffold5386.1, whole genome shotgun sequence	DF244368	1202447	Symbiodinium minutum	2949	Symbiodinium	252141	Symbiodiniaceae	89954	Suessiales	2864	Dinophyceae	NA	NA	NA	NA	2759	Eukaryota	2234	(22514, 22772)(22841, 22914)(23481, 23812)(23944, 24114)(27506, 27941)(28084, 28443)(29018, 29168)(29237, 29522)(29584, 29748)
Candida sp. JCM 15000 DNA, scaffold: scaffold_7, strain: JCM 15000, whole genome shotgun sequence	BCKB01000008	485397	Candida sp. JCM 15000	5475	Candida	NA	NA	4892	Saccharomycetales	4891	Saccharomycetes	4890	Ascomycota	4751	Fungi	2759	Eukaryota	2230	(475, 651)(768, 1130)(1523, 1771)(1858, 2111)(3324, 3507)(3768, 3869)(4583, 4948)(5075, 5609)
Candida sp. JCM 15000 DNA, scaffold: scaffold_6, strain: JCM 15000, whole genome shotgun sequence	BCKB01000007	485397	Candida sp. JCM 15000	5475	Candida	NA	NA	4892	Saccharomycetales	4891	Saccharomycetes	4890	Ascomycota	4751	Fungi	2759	Eukaryota	2230	(769, 1303)(1430, 1795)(2509, 2610)(2871, 3054)(4267, 4520)(4607, 4855)(5248, 5610)(5727, 5903)
Blastocystis hominis, Singapore isolate B (sub-type 7) whole genome shotgun sequence assembly, scaffold_24	NW_013171832	12968	Blastocystis hominis	12967	Blastocystis	NA	NA	NA	NA	NA	NA	NA	NA	NA	NA	2759	Eukaryota	2228	(55800, 55884)(214932, 215386)(215509, 215887)(216038, 216162)(216695, 216816)(217041, 217239)(218349, 218409)(218830, 219303)(219535, 219862)
Plicaturopsis crispa FD-325 SS-3 unplaced genomic scaffold PLICRscaffold_61, whole genome shotgun sequence	KN832614	139390	Plicaturopsis crispa	139389	Plicaturopsis	721957	Amylocorticiaceae	721947	Amylocorticiales	155619	Agaricomycetes	5204	Basidiomycota	4751	Fungi	2759	Eukaryota	2223	(1081, 1255)(1376, 2576)(3433, 3760)(4489, 4881)(5408, 5533)
Balamuthia mandrillaris strain CDC-V039 unitig_802, whole genome shotgun sequence	LFUI01000427	66527	Balamuthia mandrillaris	66526	Balamuthia	555408	Balamuthiidae	1485168	Longamoebia	NA	NA	NA	NA	NA	NA	2759	Eukaryota	2223	(66, 614)(723, 854)(1526, 1898)(2047, 2599)(8088, 8176)(24396, 24922)
Vanderwaltozyma polyspora DSM 70294 KpolScaffold531 genomic scaffold, whole genome shotgun sequence	NW_001834471	36033	Vanderwaltozyma polyspora	374469	Vanderwaltozyma	4893	Saccharomycetaceae	4892	Saccharomycetales	4891	Saccharomycetes	4890	Ascomycota	4751	Fungi	2759	Eukaryota	2223	(1475, 1916)(2041, 2410)(2945, 3096)(3122, 3265)(3421, 3641)(5174, 5443)(5525, 5858)(6213, 6502)
Balamuthia mandrillaris strain CDC-V039 unitig_2765, whole genome shotgun sequence	LFUI01001523	66527	Balamuthia mandrillaris	66526	Balamuthia	555408	Balamuthiidae	1485168	Longamoebia	NA	NA	NA	NA	NA	NA	2759	Eukaryota	2223	(3, 458)(589, 687)(954, 1020)(3139, 3682)(3791, 3922)(4594, 4965)(5113, 5665)
Komagataella pastoris strain ATCC 28485 chromosome 1 sequence	CP014584	4922	Komagataella pastoris	460517	Komagataella	115784	Phaffomycetaceae	4892	Saccharomycetales	4891	Saccharomycetes	4890	Ascomycota	4751	Fungi	2759	Eukaryota	2220	(2, 565)(1452, 1627)(1761, 1990)(2441, 2541)(2566, 2928)(2997, 3392)(1143252, 1143333)(1316326, 1316393)(2122136, 2122198)(2122349, 2122435)(2924386, 2924475)
Scedosporium aurantiacum strain WM 09.24 scaffold-713, whole genome shotgun sequence	JUDQ01000713	315946	Scedosporium aurantiacum	41687	Scedosporium	5593	Microascaceae	5592	Microascales	147550	Sordariomycetes	4890	Ascomycota	4751	Fungi	2759	Eukaryota	2220	(855, 1027)(1145, 1510)(2879, 3339)(4958, 5350)(5369, 5510)(6062, 6227)(6707, 6911)(7739, 8052)
Emiliania huxleyi CCMP1516 chromosome Unknown EMIHUscaffold_164, whole genome shotgun sequence	NW_005200941	2903	Emiliania huxleyi	2902	Emiliania	418966	Noelaerhabdaceae	73020	Isochrysidales	NA	NA	NA	NA	NA	NA	2759	Eukaryota	2216	(136613, 137720)(142528, 143635)
Saccharomyces sp. 'boulardii' strain unique28 chromosome VIII, whole genome shotgun sequence	CM003563	252598	Saccharomyces sp. 'boulardii'	4930	Saccharomyces	4893	Saccharomycetaceae	4892	Saccharomycetales	4891	Saccharomycetes	4890	Ascomycota	4751	Fungi	2759	Eukaryota	2215	(70682, 70975)(100624, 101250)(151577, 151723)(182798, 182914)(254175, 254307)(261791, 261873)(404910, 405212)(422515, 422826)(470075, 470156)(485406, 485522)
Huntiella bhutanensis strain CMW 8217 HBhut_scaffold142, whole genome shotgun sequence	MJMS01000142	1580854	Huntiella bhutanensis	1580853	Huntiella	1028423	Ceratocystidaceae	5592	Microascales	147550	Sordariomycetes	4890	Ascomycota	4751	Fungi	2759	Eukaryota	2212	(569, 1109)(1226, 1605)(2138, 2279)(2337, 2561)(4111, 4175)(4582, 4781)(4798, 4914)(5270, 5542)(5733, 5903)(8650, 8747)
Crithidia fasciculata strain Cf-Cl Crithidia_fasciculata-14.0-47_1, whole genome shotgun sequence	AODS02000323	5656	Crithidia fasciculata	5655	Crithidia	5654	Trypanosomatidae	5653	Kinetoplastida	NA	NA	NA	NA	NA	NA	2759	Eukaryota	2211	(724, 1429)(6503, 6845)(8383, 8963)(10958, 11538)
Ceratocystis adiposa strain CBS136.34 Contig0000381, whole genome shotgun sequence	LXGU01000383	72027	Ceratocystis adiposa	5157	Ceratocystis	1028423	Ceratocystidaceae	5592	Microascales	147550	Sordariomycetes	4890	Ascomycota	4751	Fungi	2759	Eukaryota	2207	(89, 454)(569, 739)(3155, 3695)(3812, 4191)(4724, 4865)(4923, 5147)(6700, 6764)(7171, 7370)(7387, 7503)
Pichia kudriavzevii strain 129 chromosome Unknown, whole genome shotgun sequence	NW_018150564	4909	Pichia kudriavzevii	4919	Pichia	1156497	Pichiaceae	4892	Saccharomycetales	4891	Saccharomycetes	4890	Ascomycota	4751	Fungi	2759	Eukaryota	2205	(788, 960)(1076, 1438)(1759, 2087)(2131, 2428)(2481, 2557)(3825, 4411)(4465, 4627)(5139, 5353)
Saccharomyces cerevisiae x Saccharomyces kudriavzevii VIN7 chromosome ScXVI VIN7_c160_49, whole genome shotgun sequence	AGVY01000049	332112	Saccharomyces cerevisiae x Saccharomyces kudriavzevii	4930	Saccharomyces	4893	Saccharomycetaceae	4892	Saccharomycetales	4891	Saccharomycetes	4890	Ascomycota	4751	Fungi	2759	Eukaryota	2202	(30288, 30601)(47334, 47416)(77244, 77486)(82342, 82665)(83239, 83598)(92206, 92350)(96433, 96599)(376864, 376961)(403448, 403759)(403813, 403968)
Knoxdaviesia proteae strain CMW40885 scaffold82, whole genome shotgun sequence	LNGL01000082	1215355	Knoxdaviesia proteae	1215354	Knoxdaviesia	1028425	Gondwanamycetaceae	5592	Microascales	147550	Sordariomycetes	4890	Ascomycota	4751	Fungi	2759	Eukaryota	2202	(997, 1310)(2167, 2546)(3079, 3220)(3263, 3630)(5139, 5200)(6011, 6406)(6683, 7048)(7165, 7338)
Emiliania huxleyi CCMP1516 unplaced genomic scaffold EMIHUscaffold_45, whole genome shotgun sequence	NW_005198611	2903	Emiliania huxleyi	2902	Emiliania	418966	Noelaerhabdaceae	73020	Isochrysidales	NA	NA	NA	NA	NA	NA	2759	Eukaryota	2202	(66001, 66089)(178224, 178310)(178785, 179160)(179698, 179878)(179915, 180456)(182243, 182623)(183039, 183408)(183526, 183701)
Blastocystis sp. ATCC 50177/Nand II strain NandII AV274scaffold_88, whole genome shotgun sequence	LXWW01000561	944036	Blastocystis sp. subtype 1	12967	Blastocystis	NA	NA	NA	NA	NA	NA	NA	NA	NA	NA	2759	Eukaryota	2202	(68852, 69031)(69063, 69172)(69201, 69319)(69349, 70516)(70610, 70709)(70740, 71264)
Saccharomyces cerevisiae x Saccharomyces kudriavzevii VIN7 chromosome ScXV VIN7_c150_47, whole genome shotgun sequence	AGVY01000047	332112	Saccharomyces cerevisiae x Saccharomyces kudriavzevii	4930	Saccharomyces	4893	Saccharomycetaceae	4892	Saccharomycetales	4891	Saccharomycetes	4890	Ascomycota	4751	Fungi	2759	Eukaryota	2199	(96, 2047)(134161, 134407)
Balamuthia mandrillaris strain CDC-V039 unitig_17, whole genome shotgun sequence	LFUI01000090	66527	Balamuthia mandrillaris	66526	Balamuthia	555408	Balamuthiidae	1485168	Longamoebia	NA	NA	NA	NA	NA	NA	2759	Eukaryota	2199	(155516, 155695)(155851, 156225)(156550, 156969)(157100, 157200)(157468, 157534)(159684, 160233)(160342, 160474)(161145, 161517)
Wallemia sebi CBS 633.66 unplaced genomic scaffold WALSEscaffold_42, whole genome shotgun sequence	NW_006531999	1708541	Wallemia mellicola	148959	Wallemia	NA	NA	431958	Wallemiales	431957	Wallemiomycetes	5204	Basidiomycota	4751	Fungi	2759	Eukaryota	2198	(792, 879)(2249, 2406)(2654, 2769)(2857, 3426)(5520, 5872)(5992, 6167)(10949, 11322)(11460, 11617)(11865, 11980)(12068, 12156)
Crithidia fasciculata strain Cf-Cl chromosome 13, whole genome shotgun sequence	CM003420	5656	Crithidia fasciculata	5655	Crithidia	5654	Trypanosomatidae	5653	Kinetoplastida	NA	NA	NA	NA	NA	NA	2759	Eukaryota	2197	(729624, 730203)(732184, 732763)(734291, 734633)(739635, 740328)
Thalassiosira pseudonana CCMP1335 chromosome 17, whole genome shotgun sequence	NC_012080	35128	Thalassiosira pseudonana	35127	Thalassiosira	29202	Thalassiosiraceae	33847	Thalassiosirales	33836	Coscinodiscophyceae	2836	Bacillariophyta	NA	NA	2759	Eukaryota	2197	(651043, 651213)(651418, 651678)(652047, 652393)(652786, 652846)(654315, 654508)(654717, 654868)(654962, 655073)(655622, 655986)(656121, 656654)
Spathaspora arborariae UFMG-19.1A unplaced genomic scaffold scaffold00009, whole genome shotgun sequence	KI547142	979894	Spathaspora arborariae	412764	Spathaspora	766764	Debaryomycetaceae	4892	Saccharomycetales	4891	Saccharomycetes	4890	Ascomycota	4751	Fungi	2759	Eukaryota	2189	(349499, 349675)(349792, 350141)(350493, 350826)(351222, 351299)(352499, 352719)(353523, 353639)(353780, 354149)(354271, 354812)
Acanthamoeba castellanii str. Neff unplaced genomic scaffold scf7180000084742, whole genome shotgun sequence	NW_004457326	5755	Acanthamoeba castellanii	5754	Acanthamoeba	33677	Acanthamoebidae	1485168	Longamoebia	NA	NA	NA	NA	NA	NA	2759	Eukaryota	2189	(27410, 28130)(29433, 30144)(30240, 30513)(68616, 69097)
Ceratocystis albifundus strain CMW17620 scaffold569, whole genome shotgun sequence	JSSU01000831	357446	Ceratocystis albifundus	5157	Ceratocystis	1028423	Ceratocystidaceae	5592	Microascales	147550	Sordariomycetes	4890	Ascomycota	4751	Fungi	2759	Eukaryota	2188	(505, 1045)(1162, 1541)(2098, 2239)(2246, 2462)(4284, 4348)(4756, 4955)(4972, 5091)(5433, 5784)(5913, 6083)
Fomitiporia mediterranea MF3/22 unplaced genomic scaffold FOMMEscaffold_100, whole genome shotgun sequence	NW_006760485	208960	Fomitiporia mediterranea	167346	Fomitiporia	40424	Hymenochaetaceae	139380	Hymenochaetales	155619	Agaricomycetes	5204	Basidiomycota	4751	Fungi	2759	Eukaryota	2188	(498, 891)(1009, 1196)(1410, 1572)(1580, 2164)(3680, 4537)
Ceratocystis harringtonii isolate CMW 14789 CHar_scaffold191, whole genome shotgun sequence	MKGM01000190	312341	Ceratocystis harringtonii	5157	Ceratocystis	1028423	Ceratocystidaceae	5592	Microascales	147550	Sordariomycetes	4890	Ascomycota	4751	Fungi	2759	Eukaryota	2187	(12321, 12491)(12620, 12971)(13313, 13431)(13448, 13647)(14055, 14119)(15859, 16075)(16082, 16223)(16764, 17143)(17260, 17800)
Lachancea waltii NCYC 2644 cont464, whole genome shotgun sequence	AADM01000465	4914	Lachancea waltii	300275	Lachancea	4893	Saccharomycetaceae	4892	Saccharomycetales	4891	Saccharomycetes	4890	Ascomycota	4751	Fungi	2759	Eukaryota	2185	(3, 357)(892, 1024)(1069, 1708)(3043, 3117)(3515, 3849)(4008, 4107)(4188, 4556)(4674, 4851)
Blastomyces percursus strain EI222 supercont2.1632, whole genome shotgun sequence	LGTZ01001632	1658174	Blastomyces percursus	229219	Blastomyces	299071	Ajellomycetaceae	33183	Onygenales	147545	Eurotiomycetes	4890	Ascomycota	4751	Fungi	2759	Eukaryota	2185	(972, 1192)(1204, 1606)(1614, 1766)(2304, 2673)(2794, 3335)(6315, 6494)(6611, 6926)
Aphanomyces astaci strain APO3 unplaced genomic scaffold supercont1.238, whole genome shotgun sequence	NW_009798501	112090	Aphanomyces astaci	100860	Aphanomyces	4764	Saprolegniaceae	4763	Saprolegniales	4762	Oomycetes	NA	NA	NA	NA	2759	Eukaryota	2184	(612, 753)(772, 1035)(1177, 1347)(3081, 3346)(3769, 4138)(4257, 4431)(7883, 8423)(8533, 8787)
Blastocystis sp. ATCC 50177/Nand II strain NandII AV274scaffold_97, whole genome shotgun sequence	LXWW01000578	944036	Blastocystis sp. subtype 1	12967	Blastocystis	NA	NA	NA	NA	NA	NA	NA	NA	NA	NA	2759	Eukaryota	2183	(88409, 88854)(88973, 89342)(90086, 90631)(92126, 92618)(92840, 93167)
Blastocystis sp. ATCC 50177/Nand II strain NandII AV274scaffold_242, whole genome shotgun sequence	LXWW01000152	944036	Blastocystis sp. subtype 1	12967	Blastocystis	NA	NA	NA	NA	NA	NA	NA	NA	NA	NA	2759	Eukaryota	2183	(20437, 20929)(21151, 21478)(28231, 28676)(28796, 29165)(29909, 30454)
Entodinium caudatum strain MZG-1 NODE_1314_length_5709_cov_7.73003 macronuclear, whole genome shotgun sequence	NBJL01003497	47911	Entodinium caudatum	40635	Entodinium	47890	Ophryoscolecidae	40634	Entodiniomorphida	5988	Litostomatea	NA	NA	NA	NA	2759	Eukaryota	2183	(1567, 1742)(1824, 3033)(4595, 4654)(4765, 5315)(5330, 5515)
Cryptosporidium hominis TU502 chromosome 2 CHRO012045, whole genome shotgun sequence	NW_667401	237895	Cryptosporidium hominis	5806	Cryptosporidium	35082	Cryptosporidiidae	75739	Eucoccidiorida	5796	Coccidia	5794	Apicomplexa	NA	NA	2759	Eukaryota	2183	(16843, 17256)(17550, 17919)(18667, 18890)(19045, 19241)(22225, 22697)(22899, 23230)(23342, 23514)
Kalmanozyma brasiliensis GHG001 unplaced genomic scaffold PSEUBRA_SCAF27, whole genome shotgun sequence	NW_015961967	1392244	Kalmanozyma brasiliensis	1804794	Kalmanozyma	5268	Ustilaginaceae	5267	Ustilaginales	5257	Ustilaginomycetes	5204	Basidiomycota	4751	Fungi	2759	Eukaryota	2180	(745, 1188)(1308, 1677)(2397, 2536)(2798, 2995)(4923, 5139)(5236, 5529)(5632, 5974)(6090, 6263)
Sporisorium reilianum SRZ2 chromosome 10 complete DNA sequence	FQ311431	72558	Sporisorium reilianum	63265	Sporisorium	5268	Ustilaginaceae	5267	Ustilaginales	5257	Ustilaginomycetes	5204	Basidiomycota	4751	Fungi	2759	Eukaryota	2180	(348784, 349227)(349347, 349716)(350437, 350576)(350838, 351035)(352952, 353168)(353265, 353558)(353661, 354003)(354119, 354292)
Ustilago trichophora strain RK089 scaffold169, whole genome shotgun sequence	LVYE01000169	86804	Ustilago trichophora	5269	Ustilago	5268	Ustilaginaceae	5267	Ustilaginales	5257	Ustilaginomycetes	5204	Basidiomycota	4751	Fungi	2759	Eukaryota	2180	(1725, 1898)(2014, 2356)(2459, 2752)(2849, 3065)(4988, 5185)(5447, 5586)(6306, 6675)(6795, 7238)
Pseudozyma hubeiensis SY62 DNA, scaffold: PHS31, whole genome shotgun sequence	NW_012133813	327079	Pseudozyma hubeiensis	63298	Pseudozyma	5268	Ustilaginaceae	5267	Ustilaginales	5257	Ustilaginomycetes	5204	Basidiomycota	4751	Fungi	2759	Eukaryota	2180	(646, 1089)(1209, 1578)(2298, 2437)(2699, 2896)(4832, 5048)(5145, 5438)(5541, 5883)(5999, 6172)
Saitoella complicata NRRL Y-17804 unplaced genomic scaffold SAICOscaffold_35, whole genome shotgun sequence	NW_017567026	5606	Saitoella complicata	5605	Saitoella	NA	NA	NA	NA	NA	NA	4890	Ascomycota	4751	Fungi	2759	Eukaryota	2175	(245, 465)(1520, 1654)(1776, 2317)(9159, 9728)(9736, 9898)(10112, 10272)(10419, 10801)
Eimeria tenella Houghton genomic scaffold, Eth_scaff5, whole genome shotgun sequence	NW_013543395	5802	Eimeria tenella	5800	Eimeria	5799	Eimeriidae	75739	Eucoccidiorida	5796	Coccidia	5794	Apicomplexa	NA	NA	2759	Eukaryota	2170	(412348, 412468)(542347, 542518)(542656, 542989)(543487, 543703)(546242, 546438)(546448, 546529)(546871, 547012)(547572, 547940)(548074, 548609)
Toxoplasma gondii ME49 unplaced genomic scaffold asmbl.111, whole genome shotgun sequence	NW_017382994	5811	Toxoplasma gondii	5810	Toxoplasma	5809	Sarcocystidae	75739	Eucoccidiorida	5796	Coccidia	5794	Apicomplexa	NA	NA	2759	Eukaryota	2168	(102, 537)(665, 1034)(1618, 1759)(1828, 1978)(2095, 2176)(2186, 2382)(4475, 4931)(5293, 5625)
Marssonina brunnea f. sp. 'multigermtubi' MB_m1 unplaced genomic scaffold M6_S00064, whole genome shotgun sequence	NW_006763101	698440	Marssonina brunnea	324777	Marssonina	76657	Dermateaceae	5178	Helotiales	147548	Leotiomycetes	4890	Ascomycota	4751	Fungi	2759	Eukaryota	2165	(1, 126)(447, 612)(738, 921)(1146, 1298)(1318, 1708)(1720, 1940)(3186, 3247)(3641, 3857)(3874, 3991)(4352, 4699)(4813, 4991)
Phytophthora nicotianae strain race 1 scaffold2628, whole genome shotgun sequence	LNFP01002733	4790	Phytophthora nicotianae	4783	Phytophthora	NA	NA	4776	Peronosporales	4762	Oomycetes	NA	NA	NA	NA	2759	Eukaryota	2151	(125, 660)(797, 1171)(1781, 1892)(1989, 2541)(4810, 5166)(5545, 5762)
Absidia repens strain NRRL 1336 BCR42scaffold_77, whole genome shotgun sequence	MCGE01000077	90262	Absidia repens	4828	Absidia	4851	Cunninghamellaceae	4827	Mucorales	NA	NA	1913637	Mucoromycota	4751	Fungi	2759	Eukaryota	2149	(4313, 4501)(4597, 4950)(5467, 5649)(7547, 8088)(8558, 8684)(8806, 9174)(9300, 9684)
Dactylellina haptotyla CBS 200.50 unplaced genomic scaffold scaffold00297, whole genome shotgun sequence	NW_011644575	430498	Dactylellina haptotyla	314122	Dactylellina	47021	Orbiliaceae	189479	Orbiliales	189478	Orbiliomycetes	4890	Ascomycota	4751	Fungi	2759	Eukaryota	2147	(3, 196)(2600, 2721)(3476, 3816)(3937, 4328)(4432, 4594)(4849, 4990)(4998, 5218)(6817, 6967)(7286, 7527)(8648, 8826)
Fusarium oxysporum f. sp. lycopersici 4287 supercont2.104 genomic scaffold, whole genome shotgun sequence	NW_017264904	5507	Fusarium oxysporum	5506	Fusarium	110618	Nectriaceae	5125	Hypocreales	147550	Sordariomycetes	4890	Ascomycota	4751	Fungi	2759	Eukaryota	2146	(166, 426)(507, 706)(723, 839)(1190, 1558)(1676, 1848)(4410, 4925)(5044, 5413)(5543, 5682)
Plasmopara viticola isolate INRA-PV221 Plvit221r1_S0068, whole genome shotgun sequence	MBPM01000051	143451	Plasmopara viticola	4780	Plasmopara	4777	Peronosporaceae	4776	Peronosporales	4762	Oomycetes	NA	NA	NA	NA	2759	Eukaryota	2145	(25049, 25381)(25677, 25764)(34310, 34459)(34518, 34678)(38438, 38770)(39066, 39153)(53216, 53365)(53424, 53584)(57344, 57676)(57972, 58059)(106360, 106619)
Plasmodium vivax SaI-1 scf_4268 genomic scaffold, whole genome shotgun sequence	NW_001852062	5855	Plasmodium vivax	5820	Plasmodium	1639119	Plasmodiidae	5819	Haemosporida	422676	Aconoidasida	5794	Apicomplexa	NA	NA	2759	Eukaryota	2132	(1, 127)(163, 1398)(1544, 2312)
Ustilaginoidea virens strain UV-8b Sca_198, whole genome shotgun sequence	JHTR01000198	1159556	Ustilaginoidea virens	124426	Ustilaginoidea	NA	NA	5125	Hypocreales	147550	Sordariomycetes	4890	Ascomycota	4751	Fungi	2759	Eukaryota	2126	(1, 178)(804, 867)(1057, 1201)(1684, 1981)(5259, 5324)(5589, 5758)(6200, 6262)(6272, 6553)(7123, 7239)(7840, 7971)(8363, 8463)(8523, 8686)(8699, 8775)(9165, 9281)(9348, 9499)
Melampsora pinitorqua Mpini7 unplaced genomic scaffold scaffold1669351, whole genome shotgun sequence	KE733636	526925	Melampsora pinitorqua	5260	Melampsora	5259	Melampsoraceae	5258	Pucciniales	162484	Pucciniomycetes	5204	Basidiomycota	4751	Fungi	2759	Eukaryota	2121	(1, 219)(270, 930)(970, 1247)(1550, 2176)(2300, 2635)
Penicillium brasilianum genome assembly Pbras_Allpaths-LG, scaffold SCAF43, whole genome shotgun sequence	CDHK01000043	104259	Penicillium brasilianum	5073	Penicillium	1131492	Aspergillaceae	5042	Eurotiales	147545	Eurotiomycetes	4890	Ascomycota	4751	Fungi	2759	Eukaryota	2121	(1, 145)(263, 631)(969, 1085)(1102, 1301)(3015, 3639)(3659, 3806)(4056, 4213)(4348, 4706)
Rhizoclosmatium globosum strain JEL800 BCR33scaffold_14, whole genome shotgun sequence	MCGO01000014	329046	Rhizoclosmatium globosum	109967	Rhizoclosmatium	1352827	Chytriomycetaceae	4810	Chytridiales	451435	Chytridiomycetes	4761	Chytridiomycota	4751	Fungi	2759	Eukaryota	2121	(295889, 295952)(297650, 297713)(299396, 299459)(301088, 301151)(302786, 302849)(304484, 304547)(306182, 306245)(307880, 307943)(503218, 503286)(552336, 552403)(594363, 594430)(633533, 633607)(633899, 633964)(639754, 640112)(642882, 643419)(643512, 643627)(644162, 644411)
Trametes polyzona strain LMB-TM5 scaffold1352_size8149, whole genome shotgun sequence	MKKQ01000256	239206	Trametes polyzona	5324	Trametes	83233	Coriolaceae	5303	Polyporales	155619	Agaricomycetes	5204	Basidiomycota	4751	Fungi	2759	Eukaryota	2117	(4861, 5123)(5130, 5531)(5653, 6044)(6142, 6338)(6663, 6825)(6833, 6951)(7023, 7603)
Huntiella omanensis strain CMW 11056 scaffold758, whole genome shotgun sequence	JSUI01005785	1580864	Huntiella omanensis	1580853	Huntiella	1028423	Ceratocystidaceae	5592	Microascales	147550	Sordariomycetes	4890	Ascomycota	4751	Fungi	2759	Eukaryota	2114	(47, 188)(246, 470)(2019, 2083)(2490, 2689)(2706, 2822)(3178, 3450)(3641, 3811)(6428, 6968)(7085, 7464)
Emiliania huxleyi CCMP1516 unplaced genomic scaffold EMIHUscaffold_107, whole genome shotgun sequence	NW_005201984	2903	Emiliania huxleyi	2902	Emiliania	418966	Noelaerhabdaceae	73020	Isochrysidales	NA	NA	NA	NA	NA	NA	2759	Eukaryota	2113	(203046, 203132)(203607, 203982)(204520, 204700)(204737, 205278)(207063, 207443)(207859, 208228)(208346, 208521)
Endoconidiophora polonica isolate CBS100205 Contig0000060, whole genome shotgun sequence	LXKZ01000060	1580850	Endoconidiophora polonica	1580844	Endoconidiophora	1028423	Ceratocystidaceae	5592	Microascales	147550	Sordariomycetes	4890	Ascomycota	4751	Fungi	2759	Eukaryota	2111	(822, 992)(1183, 1472)(1813, 1929)(1946, 2145)(2552, 2616)(4243, 4447)(4467, 4608)(5141, 5520)(5637, 6177)
Endoconidiophora laricicola strain CBS100207 Contig0000610, whole genome shotgun sequence	LXGT01000610	1580848	Endoconidiophora laricicola	1580844	Endoconidiophora	1028423	Ceratocystidaceae	5592	Microascales	147550	Sordariomycetes	4890	Ascomycota	4751	Fungi	2759	Eukaryota	2111	(722, 926)(946, 1087)(1620, 1999)(2116, 2656)(5223, 5393)(5584, 5873)(6214, 6330)(6347, 6546)(6953, 7017)
Hypocrella siamensis strain MTCC 10142 NODE_820_length_10949_cov_600.817_ID_3836520, whole genome shotgun sequence	JMQE01001835	696354	Hypocrella siamensis	42305	Hypocrella	34397	Clavicipitaceae	5125	Hypocreales	147550	Sordariomycetes	4890	Ascomycota	4751	Fungi	2759	Eukaryota	2111	(1389, 1702)(3095, 3239)(3649, 3814)(4629, 4997)(6649, 6893)(7417, 7522)(8583, 8699)(8918, 9392)(9527, 9700)
Tilletia horrida strain QB-1 smut0427, whole genome shotgun sequence	LAXH01000427	155126	Tilletia horrida	13289	Tilletia	5279	Tilletiaceae	62916	Tilletiales	452283	Exobasidiomycetes	5204	Basidiomycota	4751	Fungi	2759	Eukaryota	2108	(1, 142)(684, 836)(844, 1478)(3320, 3519)(3536, 3651)(3672, 4356)(4472, 4648)
Pichia kudriavzevii strain 129 chromosome Unknown, whole genome shotgun sequence	NW_018150584	4909	Pichia kudriavzevii	4919	Pichia	1156497	Pichiaceae	4892	Saccharomycetales	4891	Saccharomycetes	4890	Ascomycota	4751	Fungi	2759	Eukaryota	2108	(68, 451)(963, 1125)(1179, 1765)(2931, 2991)(3178, 3475)(3519, 3847)(4168, 4453)
Saccharomyces pastorianus CBS 1513 scaffold00022, whole genome shotgun sequence	AZCJ01000022	27292	Saccharomyces pastorianus	4930	Saccharomyces	4893	Saccharomycetaceae	4892	Saccharomycetales	4891	Saccharomycetes	4890	Ascomycota	4751	Fungi	2759	Eukaryota	2107	(43912, 44223)(60673, 61030)(65778, 66089)(66968, 67269)(205743, 205825)(213301, 213433)(284641, 284757)(315819, 315994)(319251, 319564)
Atkinsonella texensis strain B6155 unplaced genomic scaffold scaffold00174, whole genome shotgun sequence	KQ061847	51582	Atkinsonella texensis	40612	Atkinsonella	34397	Clavicipitaceae	5125	Hypocreales	147550	Sordariomycetes	4890	Ascomycota	4751	Fungi	2759	Eukaryota	2103	(1892, 2261)(2390, 2571)(2809, 2950)(2969, 3176)(5459, 5999)(6016, 6132)(6508, 6876)(6992, 7165)
Pecoramyces ruminatium strain C1A ctg7180000082053, whole genome shotgun sequence	ASRE01007754	1987568	Pecoramyces ruminatium	1987567	Pecoramyces	29007	Neocallimastigaceae	29006	Neocallimastigales	451456	Neocallimastigomycetes	451455	Neocallimastigomycota	4751	Fungi	2759	Eukaryota	2101	(371, 729)(2741, 3302)(3365, 3509)(3790, 3915)(4058, 4423)(4544, 5086)
Melampsora larici-populina 98AG31 unplaced genomic scaffold MELLAscaffold_58, whole genome shotgun sequence	NW_006768822	203908	Melampsora larici-populina	5260	Melampsora	5259	Melampsoraceae	5258	Pucciniales	162484	Pucciniomycetes	5204	Basidiomycota	4751	Fungi	2759	Eukaryota	2099	(574506, 575048)(575169, 575536)(576293, 576444)(576664, 576855)(578262, 578333)(578731, 578979)(579427, 579772)(579892, 580068)
Melampsora larici-populina 98AG31 unplaced genomic scaffold MELLAscaffold_77, whole genome shotgun sequence	NW_006768841	203908	Melampsora larici-populina	5260	Melampsora	5259	Melampsoraceae	5258	Pucciniales	162484	Pucciniomycetes	5204	Basidiomycota	4751	Fungi	2759	Eukaryota	2099	(366241, 366783)(366904, 367271)(368029, 368180)(368400, 368591)(369998, 370069)(370467, 370715)(371163, 371508)(371628, 371804)
Saccharina japonica cultivar Ja scaffold76, whole genome shotgun sequence	JXRI01000076	88149	Saccharina japonica	309357	Saccharina	33636	Laminariaceae	2886	Laminariales	NA	NA	2870	Phaeophyceae	NA	NA	2759	Eukaryota	2097	(332831, 332967)(333056, 333195)(333284, 333423)(333512, 333651)(333740, 333879)(333968, 334107)(334196, 334335)(334424, 334563)(335702, 335841)(335930, 336069)(337749, 337888)(337977, 338116)(338205, 338344)(338433, 338572)(338661, 338800)
Venturia pyrina ICMP 11032 scaffold82, whole genome shotgun sequence	JEMP01000104	415593	Venturia pyrina	5024	Venturia	5023	Venturiaceae	1111111	Venturiales	147541	Dothideomycetes	4890	Ascomycota	4751	Fungi	2759	Eukaryota	2095	(65600, 65941)(66063, 66267)(66588, 66753)(67319, 67402)(67496, 67853)(67865, 68085)(69391, 69451)(69863, 70062)(70079, 70196)(70553, 70892)
Syncephalastrum racemosum strain NRRL 2496 BCR43scaffold_20, whole genome shotgun sequence	MCGN01000020	13706	Syncephalastrum racemosum	13705	Syncephalastrum	37566	Syncephalastraceae	4827	Mucorales	NA	NA	1913637	Mucoromycota	4751	Fungi	2759	Eukaryota	2088	(1100, 1213)(1436, 1737)(4869, 5020)(5338, 5449)(5535, 5898)(11463, 11826)(11912, 12023)(12341, 12492)(15622, 15923)(16146, 16259)
Mucor racemosus B9645 jtg7180000743843f_7180000743844f_1, whole genome shotgun sequence	JNEI01005767	4841	Mucor racemosus	4830	Mucor	34489	Mucoraceae	4827	Mucorales	NA	NA	1913637	Mucoromycota	4751	Fungi	2759	Eukaryota	2085	(9920, 10391)(10487, 12099)
Plasmodium coatneyi strain Hackeri chromosome 10, complete sequence	NC_033565	208452	Plasmodium coatneyi	5820	Plasmodium	1639119	Plasmodiidae	5819	Haemosporida	422676	Aconoidasida	5794	Apicomplexa	NA	NA	2759	Eukaryota	2084	(164909, 165329)(165507, 165876)(166874, 167095)(169270, 169330)(169912, 170162)(170722, 171001)(171246, 171359)(341612, 341827)(1144126, 1144193)(1265034, 1265114)
Blastocystis hominis, Singapore isolate B (sub-type 7) whole genome shotgun sequence assembly, scaffold_36	NW_013171845	12968	Blastocystis hominis	12967	Blastocystis	NA	NA	NA	NA	NA	NA	NA	NA	NA	NA	2759	Eukaryota	2079	(507, 634)(2457, 2719)(3035, 3413)(3564, 3688)(4223, 4344)(4571, 4769)(5898, 5958)(6380, 6853)(7085, 7412)
Hyaloperonospora arabidopsidis Emoy2 unplaced genomic scaffold SuperContig39, whole genome shotgun sequence	JH598246	272952	Hyaloperonospora arabidopsidis	184462	Hyaloperonospora	4777	Peronosporaceae	4776	Peronosporales	4762	Oomycetes	NA	NA	NA	NA	2759	Eukaryota	2079	(6729, 7043)(42290, 42465)(42600, 43132)(45706, 45896)(46509, 46620)(46717, 46825)(47094, 47269)(49445, 49911)
Gloeophyllum trabeum ATCC 11539 unplaced genomic scaffold GLOTRscaffold_00026, whole genome shotgun sequence	NW_006920435	104355	Gloeophyllum trabeum	40443	Gloeophyllum	452340	Gloeophyllaceae	452339	Gloeophyllales	155619	Agaricomycetes	5204	Basidiomycota	4751	Fungi	2759	Eukaryota	2078	(183, 725)(847, 1214)(1748, 1910)(22711, 23169)(23507, 23875)(23996, 24171)
Saccharomyces cerevisiae x Saccharomyces kudriavzevii VIN7 chromosome ScVII VIN7_c70_24, whole genome shotgun sequence	AGVY01000024	332112	Saccharomyces cerevisiae x Saccharomyces kudriavzevii	4930	Saccharomyces	4893	Saccharomycetaceae	4892	Saccharomycetales	4891	Saccharomycetes	4890	Ascomycota	4751	Fungi	2759	Eukaryota	2075	(1, 918)(22994, 23143)(30961, 31269)(115280, 115407)(159700, 159957)(215047, 215358)
Pestalotiopsis fici W106-1 unplaced genomic scaffold PFICI_Scf_1, whole genome shotgun sequence	NW_006917091	393283	Pestalotiopsis fici	37840	Pestalotiopsis	1812776	Sporocadaceae	37989	Xylariales	147550	Sordariomycetes	4890	Ascomycota	4751	Fungi	2759	Eukaryota	2074	(7228490, 7228550)(7228665, 7229065)(7229175, 7229716)(7232000, 7232065)(7232186, 7232246)(7232361, 7232761)(7232871, 7233412)
Ichthyophthirius multifiliis unplaced genomic scaffold scaff_815, whole genome shotgun sequence	NW_004086503	5932	Ichthyophthirius multifiliis	5931	Ichthyophthirius	NA	NA	31277	Hymenostomatida	6020	Oligohymenophorea	NA	NA	NA	NA	2759	Eukaryota	2073	(813, 1344)(1471, 1839)(2372, 2522)(2574, 3113)(4748, 5060)(5082, 5189)(5537, 5596)
Blastomyces dermatitidis ER-3 genomic scaffold supercont1.9, whole genome shotgun sequence	EQ999981	5039	Blastomyces dermatitidis	229219	Blastomyces	299071	Ajellomycetaceae	33183	Onygenales	147545	Eurotiomycetes	4890	Ascomycota	4751	Fungi	2759	Eukaryota	2073	(962551, 962642)(2075668, 2075741)(2104080, 2104153)(2108040, 2108113)(3051505, 3051679)(3397165, 3397263)(3397740, 3398109)(3398658, 3398798)(3398807, 3399209)(3399221, 3399441)(3400741, 3400890)(3401210, 3401409)
Heterobasidion irregulare TC 32-1 unplaced genomic scaffold scaffold_09, whole genome shotgun sequence	NW_009258205	984962	Heterobasidion irregulare	13562	Heterobasidion	40420	Bondarzewiaceae	452342	Russulales	155619	Agaricomycetes	5204	Basidiomycota	4751	Fungi	2759	Eukaryota	2073	(1648051, 1648226)(1648347, 1648715)(1649053, 1649742)(1649770, 1649856)(1651226, 1651813)(1651821, 1651983)
Balamuthia mandrillaris strain CDC-V039 unitig_450, whole genome shotgun sequence	LFUI01000359	66527	Balamuthia mandrillaris	66526	Balamuthia	555408	Balamuthiidae	1485168	Longamoebia	NA	NA	NA	NA	NA	NA	2759	Eukaryota	2070	(26697, 26876)(27032, 27406)(27730, 28150)(28281, 28381)(28649, 28715)(30282, 30654)(30802, 31354)
Mortierella verticillata NRRL 6337 unplaced genomic scaffold supercont1.18, whole genome shotgun sequence	KN042433	78898	Mortierella verticillata	4855	Mortierella	4854	Mortierellaceae	214503	Mortierellales	NA	NA	1913637	Mucoromycota	4751	Fungi	2759	Eukaryota	2062	(32722, 33040)(96587, 96903)(233718, 233977)(271121, 271432)(275006, 275153)(323749, 324032)(374045, 374388)(528447, 528524)
Acanthamoeba castellanii str. Neff unplaced genomic scaffold scf7180000084560, whole genome shotgun sequence	NW_004457382	5755	Acanthamoeba castellanii	5754	Acanthamoeba	33677	Acanthamoebidae	1485168	Longamoebia	NA	NA	NA	NA	NA	NA	2759	Eukaryota	2057	(24971, 25047)(27428, 28176)(28220, 28333)(30830, 31576)(34560, 34929)
Puccinia triticina 1-1 BBBD Race 1 supercont2.566, whole genome shotgun sequence	ADAS02000566	208348	Puccinia triticina	5296	Puccinia	5262	Pucciniaceae	5258	Pucciniales	162484	Pucciniomycetes	5204	Basidiomycota	4751	Fungi	2759	Eukaryota	2053	(109, 647)(5226, 5395)(5839, 6184)(6300, 6477)(9472, 9917)(10038, 10411)
Batrachochytrium dendrobatidis JAM81 unplaced genomic scaffold BATDEscaffold_15, whole genome shotgun sequence	NW_006281113	109871	Batrachochytrium dendrobatidis	100474	Batrachochytrium	NA	NA	451442	Rhizophydiales	451435	Chytridiomycetes	4761	Chytridiomycota	4751	Fungi	2759	Eukaryota	2050	(11350, 11607)(11643, 11754)(12035, 12139)(12225, 12791)(14306, 14565)(14630, 14847)(15331, 15686)(15793, 15966)
Phytophthora infestans T30-4 supercont1.16 genomic scaffold, whole genome shotgun sequence	NW_003303743	4787	Phytophthora infestans	4783	Phytophthora	NA	NA	4776	Peronosporales	4762	Oomycetes	NA	NA	NA	NA	2759	Eukaryota	2050	(923181, 923689)(923826, 924200)(924811, 924922)(925046, 925185)(925403, 925578)(927845, 928206)(2668604, 2668979)
Eimeria tenella Houghton genomic scaffold, Eth_scaff191, whole genome shotgun sequence	NW_013544179	5802	Eimeria tenella	5800	Eimeria	5799	Eimeriidae	75739	Eucoccidiorida	5796	Coccidia	5794	Apicomplexa	NA	NA	2759	Eukaryota	2049	(3154, 3689)(3823, 4191)(4751, 4892)(5234, 5315)(5325, 5521)(8052, 8268)(8755, 9088)(9226, 9397)
Fusarium oxysporum f. sp. lycopersici 4287 supercont2.99 genomic scaffold, whole genome shotgun sequence	NW_017264899	5507	Fusarium oxysporum	5506	Fusarium	110618	Nectriaceae	5125	Hypocreales	147550	Sordariomycetes	4890	Ascomycota	4751	Fungi	2759	Eukaryota	2043	(231, 599)(717, 889)(3422, 3962)(4081, 4450)(4580, 4763)(4997, 5138)(5157, 5420)
Phytophthora nicotianae strain race 1 scaffold2185, whole genome shotgun sequence	LNFP01002243	4790	Phytophthora nicotianae	4783	Phytophthora	NA	NA	4776	Peronosporales	4762	Oomycetes	NA	NA	NA	NA	2759	Eukaryota	2042	(183, 649)(2802, 3353)(3450, 3561)(4171, 4545)(4682, 5217)
Metschnikowia bicuspidata var. bicuspidata NRRL YB-4993 chromosome Unknown, whole genome shotgun sequence	NW_017387743	27322	Metschnikowia bicuspidata	27320	Metschnikowia	27319	Metschnikowiaceae	4892	Saccharomycetales	4891	Saccharomycetes	4890	Ascomycota	4751	Fungi	2759	Eukaryota	2042	(4089, 4264)(4344, 4722)(4997, 5395)(5476, 5861)(14602, 15161)(15214, 15355)
Blastocystis hominis, Singapore isolate B (sub-type 7) whole genome shotgun sequence assembly, scaffold_38	NW_013171847	12968	Blastocystis hominis	12967	Blastocystis	NA	NA	NA	NA	NA	NA	NA	NA	NA	NA	2759	Eukaryota	2039	(364, 626)(943, 1321)(1472, 1596)(2128, 2337)(2481, 2679)(3799, 3859)(4277, 4750)(4986, 5313)
Penicillium nalgiovense FM193 genomic scaffold, PnalFM193S548, whole genome shotgun sequence	HG815683	60175	Penicillium nalgiovense	5073	Penicillium	1131492	Aspergillaceae	5042	Eurotiales	147545	Eurotiomycetes	4890	Ascomycota	4751	Fungi	2759	Eukaryota	2038	(1, 342)(384, 692)(805, 1097)(1216, 2309)
Blastocystis hominis, Singapore isolate B (sub-type 7) whole genome shotgun sequence assembly, scaffold_17	NW_013171824	12968	Blastocystis hominis	12967	Blastocystis	NA	NA	NA	NA	NA	NA	NA	NA	NA	NA	2759	Eukaryota	2036	(204999, 205077)(402170, 402438)(402750, 403128)(403279, 403403)(403924, 404045)(404272, 404470)(405582, 405642)(406059, 406532)(406768, 407095)
Phytophthora nicotianae strain race 1 scaffold2668, whole genome shotgun sequence	LNFP01002780	4790	Phytophthora nicotianae	4783	Phytophthora	NA	NA	4776	Peronosporales	4762	Oomycetes	NA	NA	NA	NA	2759	Eukaryota	2035	(356, 820)(2974, 3525)(3622, 3733)(4345, 4716)(4853, 5386)
Trypanosoma brucei brucei strain 927/4 GUTat10.1 chromosome 6, complete sequence	NC_007279	5691	Trypanosoma brucei	5690	Trypanosoma	5654	Trypanosomatidae	5653	Kinetoplastida	NA	NA	NA	NA	NA	NA	2759	Eukaryota	2032	(50930, 51333)(52162, 52442)(1610728, 1612074)
Saccharomyces pastorianus CBS 1513 scaffold00005, whole genome shotgun sequence	AZCJ01000005	27292	Saccharomyces pastorianus	4930	Saccharomyces	4893	Saccharomycetaceae	4892	Saccharomycetales	4891	Saccharomycetes	4890	Ascomycota	4751	Fungi	2759	Eukaryota	2029	(101505, 101631)(441271, 441345)(451951, 452083)(452622, 452991)(453114, 453556)(457143, 457320)(457437, 457805)(458142, 458475)
Komagataella pastoris strain ATCC 28485 chromosome 4 sequence	CP014587	4922	Komagataella pastoris	460517	Komagataella	115784	Phaffomycetaceae	4892	Saccharomycetales	4891	Saccharomycetes	4890	Ascomycota	4751	Fungi	2759	Eukaryota	2028	(6, 766)(1652, 1828)(1961, 2190)(2641, 2741)(2766, 3128)(3197, 3592)
Balamuthia mandrillaris strain CDC-V039 unitig_732, whole genome shotgun sequence	LFUI01000515	66527	Balamuthia mandrillaris	66526	Balamuthia	555408	Balamuthiidae	1485168	Longamoebia	NA	NA	NA	NA	NA	NA	2759	Eukaryota	2025	(22479, 22659)(22815, 23189)(23302, 23931)(24062, 24162)(24430, 24496)(26626, 27165)(27274, 27404)
Plasmodium yoelii yoelii str. 17XNL MALPY02829, whole genome shotgun sequence	NW_864605	5861	Plasmodium yoelii	5820	Plasmodium	1639119	Plasmodiidae	5819	Haemosporida	422676	Aconoidasida	5794	Apicomplexa	NA	NA	2759	Eukaryota	2025	(1, 2025)
Endocarpon pusillum Z07020 unplaced genomic scaffold scaffold7298, whole genome shotgun sequence	NW_006916643	364733	Endocarpon pusillum	364710	Endocarpon	146292	Verrucariaceae	146291	Verrucariales	147545	Eurotiomycetes	4890	Ascomycota	4751	Fungi	2759	Eukaryota	2022	(2649, 2863)(3081, 3259)(3374, 3504)(3794, 3898)(3955, 4345)(4632, 4768)(6690, 6906)(6923, 7041)(7397, 7746)(7860, 8037)
Ascogregarina taiwanensis isolate Tauyuan-1 Contig3558, whole genome shotgun sequence	ABJQ01003224	158379	Ascogregarina taiwanensis	158378	Ascogregarina	158377	Lecudinidae	35087	Eugregarinorida	35086	Gregarinasina	5794	Apicomplexa	NA	NA	2759	Eukaryota	2009	(17, 98)(157, 223)(520, 601)(652, 723)(796, 861)(919, 1000)(1158, 1239)(1290, 1371)(1529, 1610)(1661, 1742)(1793, 1874)(2136, 2217)(2268, 2349)(2507, 2588)(2639, 2720)(2771, 2852)(2903, 2984)(3142, 3223)(3274, 3355)(3513, 3594)(3645, 3726)(3884, 3965)(4016, 4097)(4148, 4229)(4280, 4361)
Phytophthora parasitica INRA-310 unplaced genomic scaffold supercont2.416, whole genome shotgun sequence	NW_008649402	4792	Phytophthora parasitica	4783	Phytophthora	NA	NA	4776	Peronosporales	4762	Oomycetes	NA	NA	NA	NA	2759	Eukaryota	2003	(1, 161)(292, 625)(1004, 1470)(3630, 4182)(4279, 4390)(5001, 5376)
Chrysochromulina sp. CCMP291 CAF.Contig8067, whole genome shotgun sequence	JWZX01002122	1460289	Chrysochromulina sp. CCMP291	35140	Chrysochromulina	1136790	Chrysochromulinaceae	73028	Prymnesiales	NA	NA	NA	NA	NA	NA	2759	Eukaryota	1993	(4505, 4683)(4799, 5155)(5585, 5965)(7651, 8171)(8208, 8387)(8920, 9294)
Blastocystis sp. subtype 4 strain WR1 chromosome Unknown seqid_0339, whole genome shotgun sequence	NW_014569208	944170	Blastocystis sp. subtype 4	12967	Blastocystis	NA	NA	NA	NA	NA	NA	NA	NA	NA	NA	2759	Eukaryota	1993	(1890, 2437)(2546, 2916)(3045, 3159)(3667, 3786)(4015, 4212)(5279, 5344)(5745, 5991)(6437, 6764)
Saccharomyces pastorianus CBS 1513 scaffold00002, whole genome shotgun sequence	AZCJ01000002	27292	Saccharomyces pastorianus	4930	Saccharomyces	4893	Saccharomycetaceae	4892	Saccharomycetales	4891	Saccharomycetes	4890	Ascomycota	4751	Fungi	2759	Eukaryota	1992	(319247, 319397)(702746, 702832)(825318, 826123)(899128, 899467)(906691, 907001)(910267, 910485)(910685, 910762)
Phytophthora nicotianae strain race 1 scaffold2610, whole genome shotgun sequence	LNFP01002691	4790	Phytophthora nicotianae	4783	Phytophthora	NA	NA	4776	Peronosporales	4762	Oomycetes	NA	NA	NA	NA	2759	Eukaryota	1987	(678, 1210)(1345, 1717)(2538, 3089)(5248, 5776)
Pecoramyces ruminatium strain C1A deg7180000073842, whole genome shotgun sequence	ASRE01027204	1987568	Pecoramyces ruminatium	1987567	Pecoramyces	29007	Neocallimastigaceae	29006	Neocallimastigales	451456	Neocallimastigomycetes	451455	Neocallimastigomycota	4751	Fungi	2759	Eukaryota	1980	(42, 411)(532, 1074)(3762, 3938)(4058, 4405)(4700, 5241)
Ectocarpus siliculosus strain Ec 32, whole genome shotgun sequence assembly, chromosome LG28	FN649753	2880	Ectocarpus siliculosus	2879	Ectocarpus	2878	Ectocarpaceae	2877	Ectocarpales	NA	NA	2870	Phaeophyceae	NA	NA	2759	Eukaryota	1980	(1218, 1753)(1887, 2261)(2799, 2934)(3036, 3581)(3641, 3722)(4222, 4308)(5569, 5786)
Heterobasidion annosum genome assembly BM42NG, scaffold PseudoContig_scaffold_09, whole genome shotgun sequence	CVKZ01000009	13563	Heterobasidion annosum	13562	Heterobasidion	40420	Bondarzewiaceae	452342	Russulales	155619	Agaricomycetes	5204	Basidiomycota	4751	Fungi	2759	Eukaryota	1977	(1343371, 1343546)(1343667, 1344035)(1344373, 1344832)(1345097, 1345317)(1346687, 1347274)(1347282, 1347444)
Entodinium caudatum strain MZG-1 NODE_442_length_8237_cov_376.998 macronuclear, whole genome shotgun sequence	NBJL01031349	47911	Entodinium caudatum	40635	Entodinium	47890	Ophryoscolecidae	40634	Entodiniomorphida	5988	Litostomatea	NA	NA	NA	NA	2759	Eukaryota	1973	(3090, 3416)(3648, 4052)(4412, 4472)(5547, 5740)(6197, 6277)(6803, 7173)(7292, 7825)
Arthrobotrys oligospora ATCC 24927 unplaced genomic scaffold scaffold00068, whole genome shotgun sequence	NW_011645625	13349	Arthrobotrys oligospora	13348	Arthrobotrys	47021	Orbiliaceae	189479	Orbiliales	189478	Orbiliomycetes	4890	Ascomycota	4751	Fungi	2759	Eukaryota	1968	(5, 280)(573, 653)(1658, 1926)(2039, 2216)(6505, 6896)(7411, 7558)(7566, 7968)(7980, 8200)
Ophiocordyceps sinensis strain ZJB12195 scaffold_447, whole genome shotgun sequence	LWBQ01000434	72228	Ophiocordyceps sinensis	474995	Ophiocordyceps	474942	Ophiocordycipitaceae	5125	Hypocreales	147550	Sordariomycetes	4890	Ascomycota	4751	Fungi	2759	Eukaryota	1963	(14569, 15154)(20513, 20897)(20971, 21034)(21105, 22032)
Blastocystis hominis, Singapore isolate B (sub-type 7) whole genome shotgun sequence assembly, scaffold_30	NW_013171839	12968	Blastocystis hominis	12967	Blastocystis	NA	NA	NA	NA	NA	NA	NA	NA	NA	NA	2759	Eukaryota	1958	(20341, 20668)(20900, 21373)(21789, 21849)(22957, 23156)(23383, 23504)(24027, 24151)(24294, 24672)(24982, 25250)
Blastocystis hominis, Singapore isolate B (sub-type 7) whole genome shotgun sequence assembly, scaffold_15	NW_013171822	12968	Blastocystis hominis	12967	Blastocystis	NA	NA	NA	NA	NA	NA	NA	NA	NA	NA	2759	Eukaryota	1957	(425221, 425489)(425800, 426178)(426329, 426453)(426974, 427095)(427322, 427520)(428642, 428702)(429118, 429591)(429821, 430148)
Phytophthora nicotianae strain race 1 scaffold2347, whole genome shotgun sequence	LNFP01002423	4790	Phytophthora nicotianae	4783	Phytophthora	NA	NA	4776	Peronosporales	4762	Oomycetes	NA	NA	NA	NA	2759	Eukaryota	1957	(18, 397)(2556, 3108)(3205, 3316)(3927, 4302)(4440, 4975)
Saccharomyces sp. 'boulardii' strain unique28 scf7180000000094, whole genome shotgun sequence	LIOO01000009	252598	Saccharomyces sp. 'boulardii'	4930	Saccharomyces	4893	Saccharomycetaceae	4892	Saccharomycetales	4891	Saccharomycetes	4890	Ascomycota	4751	Fungi	2759	Eukaryota	1954	(1017, 2970)
Batrachochytrium dendrobatidis JAM81 unplaced genomic scaffold BATDEscaffold_2, whole genome shotgun sequence	NW_006281100	109871	Batrachochytrium dendrobatidis	100474	Batrachochytrium	NA	NA	451442	Rhizophydiales	451435	Chytridiomycetes	4761	Chytridiomycota	4751	Fungi	2759	Eukaryota	1954	(993630, 993711)(1060845, 1060926)(1825048, 1825221)(1825328, 1825683)(1826167, 1826384)(1828138, 1828704)(1828790, 1828894)(1829175, 1829286)(1829322, 1829579)
Melampsora larici-populina 98AG31 unplaced genomic scaffold MELLAscaffold_85, whole genome shotgun sequence	NW_006768849	203908	Melampsora larici-populina	5260	Melampsora	5259	Melampsoraceae	5258	Pucciniales	162484	Pucciniomycetes	5204	Basidiomycota	4751	Fungi	2759	Eukaryota	1953	(279654, 280195)(280316, 280683)(281441, 281592)(281813, 282003)(283409, 283481)(283877, 284014)(292458, 292769)(292889, 293065)
Blastocystis hominis, Singapore isolate B (sub-type 7) whole genome shotgun sequence assembly, scaffold_27	NW_013171835	12968	Blastocystis hominis	12967	Blastocystis	NA	NA	NA	NA	NA	NA	NA	NA	NA	NA	2759	Eukaryota	1951	(2420, 2747)(2980, 3453)(3869, 3929)(5034, 5232)(5459, 5580)(6098, 6222)(6373, 6751)(7067, 7329)
Fusarium graminearum PH-1 supercont3.25 genomic scaffold, whole genome shotgun sequence	NW_001837903	5518	Fusarium graminearum	5506	Fusarium	110618	Nectriaceae	5125	Hypocreales	147550	Sordariomycetes	4890	Ascomycota	4751	Fungi	2759	Eukaryota	1947	(1041, 1410)(1540, 1719)(1957, 2098)(4463, 5188)(5463, 5817)(5948, 6121)
Mortierella verticillata NRRL 6337 unplaced genomic scaffold supercont1.7, whole genome shotgun sequence	KN042422	78898	Mortierella verticillata	4855	Mortierella	4854	Mortierellaceae	214503	Mortierellales	NA	NA	1913637	Mucoromycota	4751	Fungi	2759	Eukaryota	1939	(20368, 20530)(146493, 146594)(167614, 167874)(221624, 221880)(228291, 228463)(414429, 414748)(444647, 444721)(451963, 452037)(634842, 634938)(773038, 773352)(1849399, 1849499)
Penicillium freii strain DAOM 242723 scaffold_800, whole genome shotgun sequence	LLXE01000800	48697	Penicillium freii	5073	Penicillium	1131492	Aspergillaceae	5042	Eurotiales	147545	Eurotiomycetes	4890	Ascomycota	4751	Fungi	2759	Eukaryota	1938	(1, 303)(845, 992)(1012, 1636)(3345, 3544)(3561, 3677)(4015, 4383)(4501, 4676)
Fonsecaea monophora strain CBS 269.37 Scaff250, whole genome shotgun sequence	LVKK01000250	254056	Fonsecaea monophora	40354	Fonsecaea	43219	Herpotrichiellaceae	34395	Chaetothyriales	147545	Eurotiomycetes	4890	Ascomycota	4751	Fungi	2759	Eukaryota	1937	(1846, 2018)(2134, 2482)(2776, 3190)(3660, 4035)(5329, 5549)(5561, 5963)
Mucor circinelloides f. lusitanicus CBS 277.49 MUCCIscaffold_05, whole genome shotgun sequence	AMYB01000005	36080	Mucor circinelloides	4830	Mucor	34489	Mucoraceae	4827	Mucorales	NA	NA	1913637	Mucoromycota	4751	Fungi	2759	Eukaryota	1935	(1747902, 1747974)(1800401, 1800469)(1886165, 1886821)(1886879, 1887938)(2323298, 2323373)
Pecoramyces ruminatium strain C1A ctg7180000092568, whole genome shotgun sequence	ASRE01010049	1987568	Pecoramyces ruminatium	1987567	Pecoramyces	29007	Neocallimastigaceae	29006	Neocallimastigales	451456	Neocallimastigomycetes	451455	Neocallimastigomycota	4751	Fungi	2759	Eukaryota	1933	(921, 1463)(1584, 1953)(2096, 2221)(2502, 2646)(2709, 3270)(5238, 5424)
Metschnikowia fructicola 277 unitig_213, whole genome shotgun sequence	ANFW02000056	178747	Metschnikowia fructicola	27320	Metschnikowia	27319	Metschnikowiaceae	4892	Saccharomycetales	4891	Saccharomycetes	4890	Ascomycota	4751	Fungi	2759	Eukaryota	1932	(368773, 369303)(369392, 369771)(369882, 370004)(370292, 370433)(370483, 371032)(372022, 372227)
Balamuthia mandrillaris strain CDC-V039 unitig_2949, whole genome shotgun sequence	LFUI01000667	66527	Balamuthia mandrillaris	66526	Balamuthia	555408	Balamuthiidae	1485168	Longamoebia	NA	NA	NA	NA	NA	NA	2759	Eukaryota	1928	(16268, 16448)(16604, 16978)(17301, 17721)(17852, 17952)(18220, 18286)(20392, 20934)(21041, 21172)(21842, 21949)
Neocallimastix californiae strain G1 LY90scaffold_1550, whole genome shotgun sequence	MCOG01001550	1754190	Neocallimastix californiae	4756	Neocallimastix	29007	Neocallimastigaceae	29006	Neocallimastigales	451456	Neocallimastigomycetes	451455	Neocallimastigomycota	4751	Fungi	2759	Eukaryota	1923	(817, 1175)(1533, 1880)(2000, 2176)(6260, 6802)(6923, 7292)(7435, 7560)
Epichloe bromicola strain AL0434 unplaced genomic scaffold scaffold00515, whole genome shotgun sequence	KQ062480	79588	Epichloe bromicola	5112	Epichloe	34397	Clavicipitaceae	5125	Hypocreales	147550	Sordariomycetes	4890	Ascomycota	4751	Fungi	2759	Eukaryota	1922	(867, 1256)(1353, 1534)(1934, 2326)(4906, 5048)(5966, 6236)(7103, 7471)(7587, 7760)
Eutypa lata UCREL1 unplaced genomic scaffold EL1_03_scaffold_2293, whole genome shotgun sequence	NW_006915952	97096	Eutypa lata	97095	Eutypa	42364	Diatrypaceae	37989	Xylariales	147550	Sordariomycetes	4890	Ascomycota	4751	Fungi	2759	Eukaryota	1919	(2704, 2878)(2995, 3482)(4011, 4126)(4546, 4709)(6837, 7044)(7063, 7204)(7753, 8062)(9314, 9429)(9763, 9962)
Blastocystis hominis, Singapore isolate B (sub-type 7) whole genome shotgun sequence assembly, scaffold_16	NW_013171823	12968	Blastocystis hominis	12967	Blastocystis	NA	NA	NA	NA	NA	NA	NA	NA	NA	NA	2759	Eukaryota	1919	(151918, 151999)(229669, 229747)(429184, 429446)(429764, 430142)(430288, 430412)(430943, 431064)(431291, 431489)(432602, 432662)(433080, 433553)(433787, 433921)
Dictyostelium purpureum unplaced genomic scaffold DICPUscaffold_712, whole genome shotgun sequence	NW_003520041	5786	Dictyostelium purpureum	5782	Dictyostelium	NA	NA	33083	Dictyosteliida	NA	NA	NA	NA	NA	NA	2759	Eukaryota	1918	(247, 707)(1047, 1414)(1535, 1709)(5921, 6318)(6440, 6822)(6937, 7069)
Absidia repens strain NRRL 1336 BCR42scaffold_84, whole genome shotgun sequence	MCGE01000084	90262	Absidia repens	4828	Absidia	4851	Cunninghamellaceae	4827	Mucorales	NA	NA	1913637	Mucoromycota	4751	Fungi	2759	Eukaryota	1914	(23, 421)(539, 917)(1043, 1165)(1449, 1600)(1649, 2196)(3646, 3715)(4138, 4380)
Dictyostelium discoideum AX4 chromosome Un chrUn_00036, whole genome shotgun sequence	NW_003102029	44689	Dictyostelium discoideum	5782	Dictyostelium	NA	NA	33083	Dictyosteliida	NA	NA	NA	NA	NA	NA	2759	Eukaryota	1908	(30337, 30412)(30647, 30975)(31433, 31690)(33588, 33651)(34283, 34456)(34703, 34820)(35383, 35505)(35639, 36006)(36196, 36593)
Fibulorhizoctonia sp. CBS 109695 unplaced genomic scaffold FIBSPscaffold_600, whole genome shotgun sequence	KV418079	436010	Fibularhizoctonia sp. CBS 109695	56747	Fibularhizoctonia	80628	Atheliaceae	452334	Atheliales	155619	Agaricomycetes	5204	Basidiomycota	4751	Fungi	2759	Eukaryota	1907	(1, 95)(8260, 8642)(8756, 8895)(9168, 9330)(9351, 9926)(11314, 11403)(11664, 12123)
Phytophthora nicotianae strain race 1 scaffold2875, whole genome shotgun sequence	LNFP01002968	4790	Phytophthora nicotianae	4783	Phytophthora	NA	NA	4776	Peronosporales	4762	Oomycetes	NA	NA	NA	NA	2759	Eukaryota	1906	(1, 175)(553, 1016)(3159, 3710)(3807, 3917)(4528, 4902)(5039, 5267)
Balamuthia mandrillaris strain CDC-V039 unitig_108, whole genome shotgun sequence	LFUI01000208	66527	Balamuthia mandrillaris	66526	Balamuthia	555408	Balamuthiidae	1485168	Longamoebia	NA	NA	NA	NA	NA	NA	2759	Eukaryota	1901	(722, 853)(962, 1508)(3657, 3723)(3991, 4091)(4222, 4642)(4965, 5339)(5495, 5675)(25993, 26069)
Fusarium oxysporum f. sp. lycopersici 4287 supercont2.110 genomic scaffold, whole genome shotgun sequence	NW_017264910	5507	Fusarium oxysporum	5506	Fusarium	110618	Nectriaceae	5125	Hypocreales	147550	Sordariomycetes	4890	Ascomycota	4751	Fungi	2759	Eukaryota	1886	(98, 467)(1014, 1155)(1174, 1437)(3129, 3393)(3474, 3673)(3690, 3806)(4144, 4498)(4630, 4802)
Stachybotrys chlorohalonata IBT 40285 unplaced genomic scaffold scaffold1428, whole genome shotgun sequence	KL660485	388913	Stachybotrys chlorohalonata	74721	Stachybotrys	1667166	Stachybotryaceae	5125	Hypocreales	147550	Sordariomycetes	4890	Ascomycota	4751	Fungi	2759	Eukaryota	1881	(1543, 1716)(1846, 2200)(2475, 2833)(2904, 3134)(4289, 4446)(4456, 4560)(4705, 4855)(4974, 5139)(5310, 5491)
Saccharomyces sp. 'boulardii' strain unique28 chromosome XIII, whole genome shotgun sequence	CM003567	252598	Saccharomyces sp. 'boulardii'	4930	Saccharomyces	4893	Saccharomycetaceae	4892	Saccharomycetales	4891	Saccharomycetes	4890	Ascomycota	4751	Fungi	2759	Eukaryota	1881	(105923, 106099)(231823, 232001)(339878, 339965)(348800, 349159)(422337, 422486)(451760, 452071)(475155, 475487)(495791, 495872)(809382, 809581)
Saccharomyces cerevisiae x Saccharomyces kudriavzevii VIN7 chromosome ScV VIN7_c50_17, whole genome shotgun sequence	AGVY01000017	332112	Saccharomyces cerevisiae x Saccharomyces kudriavzevii	4930	Saccharomyces	4893	Saccharomycetaceae	4892	Saccharomycetales	4891	Saccharomycetes	4890	Ascomycota	4751	Fungi	2759	Eukaryota	1879	(41316, 41628)(88996, 89076)(95581, 96119)(117031, 117343)(186493, 186580)(289121, 289276)(410999, 411081)(411249, 411554)
Saccharomyces kluyveri NRRL Y-12651 chromosome D, whole genome shotgun sequence	CM000690	4934	Lachancea kluyveri	300275	Lachancea	4893	Saccharomycetaceae	4892	Saccharomycetales	4891	Saccharomycetes	4890	Ascomycota	4751	Fungi	2759	Eukaryota	1866	(52729, 52985)(346647, 346893)(364531, 364776)(676266, 676338)(679407, 679653)(685249, 685367)(798075, 798321)(962370, 962615)(1006811, 1006994)
Pythium aphanidermatum DAOM BR444 unplaced genomic scaffold pag1_scaffold_1086, whole genome shotgun sequence	KE464950	65070	Pythium aphanidermatum	4797	Pythium	4782	Pythiaceae	121069	Pythiales	4762	Oomycetes	NA	NA	NA	NA	2759	Eukaryota	1861	(684, 857)(988, 1321)(4024, 4199)(4419, 4556)(4673, 4802)(5672, 6044)(6180, 6715)
Saccharomyces pastorianus CBS 1513 scaffold00011, whole genome shotgun sequence	AZCJ01000011	27292	Saccharomyces pastorianus	4930	Saccharomyces	4893	Saccharomycetaceae	4892	Saccharomycetales	4891	Saccharomycetes	4890	Ascomycota	4751	Fungi	2759	Eukaryota	1860	(223477, 223558)(243364, 243696)(267157, 267466)(296653, 296803)(370149, 370508)(379333, 379420)(487267, 487445)(556716, 557072)
Neosartorya fischeri NRRL 181 1099437636244 genomic scaffold, whole genome shotgun sequence	NW_001509774	36630	Aspergillus fischeri	5052	Aspergillus	1131492	Aspergillaceae	5042	Eurotiales	147545	Eurotiomycetes	4890	Ascomycota	4751	Fungi	2759	Eukaryota	1859	(1, 595)(615, 762)(986, 1169)(1284, 1673)(1794, 2335)
Balamuthia mandrillaris strain CDC-V039 unitig_1027, whole genome shotgun sequence	LFUI01000290	66527	Balamuthia mandrillaris	66526	Balamuthia	555408	Balamuthiidae	1485168	Longamoebia	NA	NA	NA	NA	NA	NA	2759	Eukaryota	1852	(1, 82)(188, 288)(557, 623)(2727, 3270)(3379, 3510)(4183, 4555)(4703, 5255)
Pichia kudriavzevii strain 129 chromosome Unknown, whole genome shotgun sequence	NW_018150610	4909	Pichia kudriavzevii	4919	Pichia	1156497	Pichiaceae	4892	Saccharomycetales	4891	Saccharomycetes	4890	Ascomycota	4751	Fungi	2759	Eukaryota	1849	(2, 100)(154, 740)(1970, 2267)(2311, 2639)(2960, 3322)(3438, 3610)
Babesia bigemina genome assembly Bbig001, scaffold Bbigscaff_62710	NW_012237058	5866	Babesia bigemina	5864	Babesia	32594	Babesiidae	NA	NA	422676	Aconoidasida	5794	Apicomplexa	NA	NA	2759	Eukaryota	1848	(407, 570)(624, 2307)
[Candida] apicola strain NRRL Y-50540 Capi_0000027, whole genome shotgun sequence	LBNK01000027	29830	[Candida] apicola	75735	Starmerella	NA	NA	4892	Saccharomycetales	4891	Saccharomycetes	4890	Ascomycota	4751	Fungi	2759	Eukaryota	1831	(709, 1248)(1349, 1738)(2290, 2399)(2444, 3010)(4049, 4110)(4519, 4588)(4626, 4717)
Pichia kudriavzevii strain 129 chromosome Unknown, whole genome shotgun sequence	NW_018150594	4909	Pichia kudriavzevii	4919	Pichia	1156497	Pichiaceae	4892	Saccharomycetales	4891	Saccharomycetes	4890	Ascomycota	4751	Fungi	2759	Eukaryota	1826	(703, 875)(991, 1353)(1674, 2002)(2046, 2343)(2396, 2472)(3716, 4301)
Balamuthia mandrillaris strain CDC-V039 unitig_2793, whole genome shotgun sequence	LFUI01000457	66527	Balamuthia mandrillaris	66526	Balamuthia	555408	Balamuthiidae	1485168	Longamoebia	NA	NA	NA	NA	NA	NA	2759	Eukaryota	1824	(26575, 26755)(26911, 27285)(27608, 28027)(28158, 28258)(28526, 28592)(30704, 31251)(31359, 31490)
Aureococcus anophagefferens unplaced genomic scaffold AURANscaffold_2, whole genome shotgun sequence	NW_008705562	44056	Aureococcus anophagefferens	44055	Aureococcus	NA	NA	54409	Pelagomonadales	35675	Pelagophyceae	NA	NA	NA	NA	2759	Eukaryota	1822	(320820, 320925)(2222415, 2222499)(3163003, 3163174)(3163312, 3163442)(3164462, 3164652)(3167957, 3168398)(3322985, 3323211)(3326115, 3326410)(3328173, 3328344)
Allomyces macrogynus ATCC 38327 genomic scaffold supercont3.58, whole genome shotgun sequence	GG745385	28583	Allomyces macrogynus	28581	Allomyces	4806	Blastocladiaceae	4805	Blastocladiales	451460	Blastocladiomycetes	451459	Blastocladiomycota	4751	Fungi	2759	Eukaryota	1821	(223003, 223180)(226194, 226663)(226769, 227185)(227280, 227420)(227486, 227546)(233480, 233691)(233762, 233861)(239312, 239553)
Balamuthia mandrillaris strain CDC-V039 unitig_594, whole genome shotgun sequence	LFUI01000246	66527	Balamuthia mandrillaris	66526	Balamuthia	555408	Balamuthiidae	1485168	Longamoebia	NA	NA	NA	NA	NA	NA	2759	Eukaryota	1820	(59252, 59432)(59588, 59962)(60285, 60704)(60835, 60935)(61203, 61269)(63386, 63929)(64038, 64169)
Balamuthia mandrillaris strain CDC-V039 unitig_783, whole genome shotgun sequence	LFUI01001026	66527	Balamuthia mandrillaris	66526	Balamuthia	555408	Balamuthiidae	1485168	Longamoebia	NA	NA	NA	NA	NA	NA	2759	Eukaryota	1819	(453, 584)(693, 1235)(3345, 3411)(3678, 3778)(3910, 4330)(4654, 5028)(5184, 5363)
Saccharomyces bayanus 623-6C YM4911-Contig02.389, whole genome shotgun sequence	AACG02000245	4931	Saccharomyces bayanus	4930	Saccharomyces	4893	Saccharomycetaceae	4892	Saccharomycetales	4891	Saccharomycetes	4890	Ascomycota	4751	Fungi	2759	Eukaryota	1817	(878, 2694)
Syncephalastrum racemosum strain NRRL 2496 BCR43scaffold_4, whole genome shotgun sequence	MCGN01000004	13706	Syncephalastrum racemosum	13705	Syncephalastrum	37566	Syncephalastraceae	4827	Mucorales	NA	NA	1913637	Mucoromycota	4751	Fungi	2759	Eukaryota	1814	(16621, 17036)(17159, 17528)(17628, 17744)(18058, 18209)(18269, 18804)(433219, 433297)(1447491, 1447554)(2371116, 2371195)
Apophysomyces elegans B7760 ctg7180000075947_1, whole genome shotgun sequence	JNDQ01000768	90269	Apophysomyces elegans	90268	Apophysomyces	34489	Mucoraceae	4827	Mucorales	NA	NA	1913637	Mucoromycota	4751	Fungi	2759	Eukaryota	1804	(2435, 2609)(2742, 2986)(3083, 3198)(3798, 4163)(12592, 12957)(13557, 13672)(13769, 14013)(14146, 14320)
Trametes versicolor FP-101664 SS1 unplaced genomic scaffold TRAVEscaffold_24, whole genome shotgun sequence	NW_007360344	5325	Trametes versicolor	5324	Trametes	83233	Coriolaceae	5303	Polyporales	155619	Agaricomycetes	5204	Basidiomycota	4751	Fungi	2759	Eukaryota	1796	(1, 529)(1867, 1930)(14498, 14880)(15397, 15559)(15567, 15649)(32073, 32470)(32562, 32737)
Saccharomyces cerevisiae x Saccharomyces kudriavzevii VIN7 chromosome ScXVI VIN7_c160_50, whole genome shotgun sequence	AGVY01000050	332112	Saccharomyces cerevisiae x Saccharomyces kudriavzevii	4930	Saccharomyces	4893	Saccharomycetaceae	4892	Saccharomycetales	4891	Saccharomycetes	4890	Ascomycota	4751	Fungi	2759	Eukaryota	1794	(57042, 57353)(272993, 273300)(292554, 292729)(335713, 336024)(355486, 355547)(360018, 360327)(423816, 423931)(424781, 424978)
Trypanosoma cruzi strain CL Brener 1047053512679 genomic scaffold, whole genome shotgun sequence	NW_001848964	5693	Trypanosoma cruzi	5690	Trypanosoma	5654	Trypanosomatidae	5653	Kinetoplastida	NA	NA	NA	NA	NA	NA	2759	Eukaryota	1793	(1, 301)(485, 678)(832, 993)(1218, 1287)(1561, 2418)(2602, 2809)
Plasmodium vivax SaI-1 scf_4644 genomic scaffold, whole genome shotgun sequence	NW_001851757	5855	Plasmodium vivax	5820	Plasmodium	1639119	Plasmodiidae	5819	Haemosporida	422676	Aconoidasida	5794	Apicomplexa	NA	NA	2759	Eukaryota	1792	(8, 1216)(1290, 1872)
Saccharomyces pastorianus CBS 1513 scaffold00023, whole genome shotgun sequence	AZCJ01000023	27292	Saccharomyces pastorianus	4930	Saccharomyces	4893	Saccharomycetaceae	4892	Saccharomycetales	4891	Saccharomycetes	4890	Ascomycota	4751	Fungi	2759	Eukaryota	1792	(266, 577)(165531, 165842)(174605, 174915)(176661, 176970)(254335, 254649)(300259, 300490)
Emiliania huxleyi CCMP1516 chromosome Unknown EMIHUscaffold_19, whole genome shotgun sequence	NW_005200690	2903	Emiliania huxleyi	2902	Emiliania	418966	Noelaerhabdaceae	73020	Isochrysidales	NA	NA	NA	NA	NA	NA	2759	Eukaryota	1788	(213519, 214411)(226401, 227295)
Emiliania huxleyi CCMP1516 chromosome Unknown EMIHUscaffold_167, whole genome shotgun sequence	NW_005200911	2903	Emiliania huxleyi	2902	Emiliania	418966	Noelaerhabdaceae	73020	Isochrysidales	NA	NA	NA	NA	NA	NA	2759	Eukaryota	1788	(286368, 287260)(302716, 303610)
Balamuthia mandrillaris strain CDC-V039 unitig_2933, whole genome shotgun sequence	LFUI01000414	66527	Balamuthia mandrillaris	66526	Balamuthia	555408	Balamuthiidae	1485168	Longamoebia	NA	NA	NA	NA	NA	NA	2759	Eukaryota	1785	(29964, 30144)(30301, 30679)(31006, 31427)(31557, 31657)(31925, 31991)(34086, 34629)(34735, 34825)
Dichomitus squalens LYAD-421 SS1 unplaced genomic scaffold DICSQscaffold_154, whole genome shotgun sequence	NW_006767036	114155	Dichomitus squalens	114154	Dichomitus	5317	Polyporaceae	5303	Polyporales	155619	Agaricomycetes	5204	Basidiomycota	4751	Fungi	2759	Eukaryota	1780	(224, 606)(713, 909)(1123, 1285)(1293, 1409)(4092, 4642)(4917, 5285)
Leishmania braziliensis MHOM/BR/75/M2904 complete genome, chromosome 33	NC_009325	5660	Leishmania braziliensis	5658	Leishmania	5654	Trypanosomatidae	5653	Kinetoplastida	NA	NA	NA	NA	NA	NA	2759	Eukaryota	1778	(302701, 302814)(303779, 304025)(305049, 305151)(306127, 306373)(312911, 313157)(314177, 314290)(315255, 315501)(329907, 330020)(337738, 337984)(740550, 740647)
Fusarium oxysporum f. sp. lycopersici 4287 supercont2.103 genomic scaffold, whole genome shotgun sequence	NW_017264903	5507	Fusarium oxysporum	5506	Fusarium	110618	Nectriaceae	5125	Hypocreales	147550	Sordariomycetes	4890	Ascomycota	4751	Fungi	2759	Eukaryota	1778	(1423, 1963)(2082, 2451)(2998, 3139)(3158, 3421)(5097, 5357)(5438, 5637)
Fusarium oxysporum f. sp. lycopersici 4287 supercont2.105 genomic scaffold, whole genome shotgun sequence	NW_017264905	5507	Fusarium oxysporum	5506	Fusarium	110618	Nectriaceae	5125	Hypocreales	147550	Sordariomycetes	4890	Ascomycota	4751	Fungi	2759	Eukaryota	1777	(1367, 1907)(2026, 2395)(2942, 3083)(3102, 3365)(5040, 5300)(5381, 5579)
Rhizophagus irregularis strain A1 scaffold2531_size5993, whole genome shotgun sequence	LLXH01002523	588596	Rhizophagus irregularis	1129544	Rhizophagus	36751	Glomeraceae	36750	Glomerales	214506	Glomeromycetes	1913637	Mucoromycota	4751	Fungi	2759	Eukaryota	1776	(153, 790)(835, 911)(977, 1109)(1194, 1578)(1702, 2244)
Penicillium brasilianum genome assembly Pbras_Allpaths-LG, scaffold SCAF42, whole genome shotgun sequence	CDHK01000042	104259	Penicillium brasilianum	5073	Penicillium	1131492	Aspergillaceae	5042	Eurotiales	147545	Eurotiomycetes	4890	Ascomycota	4751	Fungi	2759	Eukaryota	1775	(718, 893)(1011, 1379)(1717, 1833)(1850, 2049)(3763, 4387)(4804, 4961)(5096, 5225)
Penicillium oxalicum 114-2 unplaced genomic scaffold scaffold_6, whole genome shotgun sequence	KB644413	69781	Penicillium oxalicum	5073	Penicillium	1131492	Aspergillaceae	5042	Eurotiales	147545	Eurotiomycetes	4890	Ascomycota	4751	Fungi	2759	Eukaryota	1774	(1770054, 1770423)(1770544, 1771085)(1771574, 1771749)(1771867, 1772235)(1772572, 1772688)(1772705, 1772904)
Eimeria maxima Weybridge genomic scaffold, Emw_scaff2976, whole genome shotgun sequence	NW_013565823	5804	Eimeria maxima	5800	Eimeria	5799	Eimeriidae	75739	Eucoccidiorida	5796	Coccidia	5794	Apicomplexa	NA	NA	2759	Eukaryota	1772	(627, 691)(701, 763)(799, 969)(1094, 2566)
Pseudocercospora musae strain CBS 116634 scaffold1868, whole genome shotgun sequence	LFZO01001868	113226	Pseudocercospora musae	131324	Pseudocercospora	93133	Mycosphaerellaceae	134362	Capnodiales	147541	Dothideomycetes	4890	Ascomycota	4751	Fungi	2759	Eukaryota	1770	(2, 152)(1435, 1656)(1668, 2058)(2115, 2219)(2453, 2654)(2749, 3132)(4204, 4518)
Emiliania huxleyi CCMP1516 unplaced genomic scaffold EMIHUscaffold_3, whole genome shotgun sequence	NW_005199770	2903	Emiliania huxleyi	2902	Emiliania	418966	Noelaerhabdaceae	73020	Isochrysidales	NA	NA	NA	NA	NA	NA	2759	Eukaryota	1770	(1217598, 1218011)(1230381, 1230794)(1289365, 1289678)(1309499, 1309812)(1594564, 1594877)
Melampsora larici-populina 98AG31 unplaced genomic scaffold MELLAscaffold_44, whole genome shotgun sequence	NW_006768808	203908	Melampsora larici-populina	5260	Melampsora	5259	Melampsoraceae	5258	Pucciniales	162484	Pucciniomycetes	5204	Basidiomycota	4751	Fungi	2759	Eukaryota	1767	(786061, 786603)(786724, 787091)(787849, 788000)(788220, 788411)(789818, 789889)(790287, 790535)(790983, 791173)
Phytophthora nicotianae strain race 1 scaffold1634, whole genome shotgun sequence	LNFP01001711	4790	Phytophthora nicotianae	4783	Phytophthora	NA	NA	4776	Peronosporales	4762	Oomycetes	NA	NA	NA	NA	2759	Eukaryota	1766	(2144, 2495)(2871, 3198)(3327, 3501)(8462, 8996)(9134, 9509)
Botryotinia fuckeliana B05.10 scaffold_252 genomic scaffold, whole genome shotgun sequence	NW_001814321	40559	Botrytis cinerea	33196	Botrytis	28983	Sclerotiniaceae	5178	Helotiales	147548	Leotiomycetes	4890	Ascomycota	4751	Fungi	2759	Eukaryota	1758	(650, 824)(941, 1428)(1648, 1765)(1782, 1981)(13558, 13778)(13790, 14192)(14199, 14351)
Stereum hirsutum FP-91666 SS1 unplaced genomic scaffold STEHIscaffold_46, whole genome shotgun sequence	NW_006763176	40492	Stereum hirsutum	5644	Stereum	103376	Stereaceae	452342	Russulales	155619	Agaricomycetes	5204	Basidiomycota	4751	Fungi	2759	Eukaryota	1757	(423, 598)(719, 1353)(4025, 4424)(4432, 4594)(5113, 5495)
Neocallimastix californiae strain G1 LY90scaffold_1690, whole genome shotgun sequence	MCOG01001690	1754190	Neocallimastix californiae	4756	Neocallimastix	29007	Neocallimastigaceae	29006	Neocallimastigales	451456	Neocallimastigomycetes	451455	Neocallimastigomycota	4751	Fungi	2759	Eukaryota	1752	(816, 1383)(1446, 1590)(1871, 1996)(2139, 2508)(2629, 3171)
Allomyces macrogynus ATCC 38327 genomic scaffold supercont3.65, whole genome shotgun sequence	GG745392	28583	Allomyces macrogynus	28581	Allomyces	4806	Blastocladiaceae	4805	Blastocladiales	451460	Blastocladiomycetes	451459	Blastocladiomycota	4751	Fungi	2759	Eukaryota	1748	(148061, 148166)(148232, 148292)(152189, 152480)(152620, 153023)(153118, 153258)(153476, 153712)(155296, 155398)(155493, 155633)(155699, 155759)(157772, 157912)(157978, 158038)
Pecoramyces ruminatium strain C1A ctg7180000064831, whole genome shotgun sequence	ASRE01003870	1987568	Pecoramyces ruminatium	1987567	Pecoramyces	29007	Neocallimastigaceae	29006	Neocallimastigales	451456	Neocallimastigomycetes	451455	Neocallimastigomycota	4751	Fungi	2759	Eukaryota	1747	(1359, 1901)(2022, 2391)(2534, 2659)(2940, 3084)(3147, 3709)
Pecoramyces ruminatium strain C1A ctg7180000069497, whole genome shotgun sequence	ASRE01004930	1987568	Pecoramyces ruminatium	1987567	Pecoramyces	29007	Neocallimastigaceae	29006	Neocallimastigales	451456	Neocallimastigomycetes	451455	Neocallimastigomycota	4751	Fungi	2759	Eukaryota	1747	(1706, 2248)(2369, 2738)(2881, 3007)(3283, 3427)(3490, 4051)
Pecoramyces ruminatium strain C1A ctg7180000065046, whole genome shotgun sequence	ASRE01003924	1987568	Pecoramyces ruminatium	1987567	Pecoramyces	29007	Neocallimastigaceae	29006	Neocallimastigales	451456	Neocallimastigomycetes	451455	Neocallimastigomycota	4751	Fungi	2759	Eukaryota	1747	(138, 680)(801, 1170)(1313, 1438)(1719, 1864)(1927, 2488)
Pecoramyces ruminatium strain C1A ctg7180000062035, whole genome shotgun sequence	ASRE01017530	1987568	Pecoramyces ruminatium	1987567	Pecoramyces	29007	Neocallimastigaceae	29006	Neocallimastigales	451456	Neocallimastigomycetes	451455	Neocallimastigomycota	4751	Fungi	2759	Eukaryota	1747	(427, 969)(1091, 1459)(1602, 1727)(2008, 2152)(2215, 2778)
Pecoramyces ruminatium strain C1A ctg7180000058095, whole genome shotgun sequence	ASRE01016813	1987568	Pecoramyces ruminatium	1987567	Pecoramyces	29007	Neocallimastigaceae	29006	Neocallimastigales	451456	Neocallimastigomycetes	451455	Neocallimastigomycota	4751	Fungi	2759	Eukaryota	1747	(635, 1178)(1299, 1668)(1811, 1936)(2217, 2361)(2424, 2985)
Pecoramyces ruminatium strain C1A ctg7180000080274, whole genome shotgun sequence	ASRE01007358	1987568	Pecoramyces ruminatium	1987567	Pecoramyces	29007	Neocallimastigaceae	29006	Neocallimastigales	451456	Neocallimastigomycetes	451455	Neocallimastigomycota	4751	Fungi	2759	Eukaryota	1746	(737, 1279)(1400, 1769)(1912, 2037)(2318, 2462)(2525, 3086)
Pecoramyces ruminatium strain C1A ctg7180000077515, whole genome shotgun sequence	ASRE01020173	1987568	Pecoramyces ruminatium	1987567	Pecoramyces	29007	Neocallimastigaceae	29006	Neocallimastigales	451456	Neocallimastigomycetes	451455	Neocallimastigomycota	4751	Fungi	2759	Eukaryota	1746	(76, 637)(700, 844)(1125, 1250)(1393, 1762)(1883, 2425)
Pecoramyces ruminatium strain C1A ctg7180000067903, whole genome shotgun sequence	ASRE01018602	1987568	Pecoramyces ruminatium	1987567	Pecoramyces	29007	Neocallimastigaceae	29006	Neocallimastigales	451456	Neocallimastigomycetes	451455	Neocallimastigomycota	4751	Fungi	2759	Eukaryota	1746	(203, 764)(827, 971)(1252, 1377)(1520, 1889)(2010, 2552)
Pecoramyces ruminatium strain C1A ctg7180000093957, whole genome shotgun sequence	ASRE01022869	1987568	Pecoramyces ruminatium	1987567	Pecoramyces	29007	Neocallimastigaceae	29006	Neocallimastigales	451456	Neocallimastigomycetes	451455	Neocallimastigomycota	4751	Fungi	2759	Eukaryota	1746	(49, 591)(712, 1081)(1224, 1349)(1630, 1774)(1837, 2398)
Pecoramyces ruminatium strain C1A ctg7180000069540, whole genome shotgun sequence	ASRE01004940	1987568	Pecoramyces ruminatium	1987567	Pecoramyces	29007	Neocallimastigaceae	29006	Neocallimastigales	451456	Neocallimastigomycetes	451455	Neocallimastigomycota	4751	Fungi	2759	Eukaryota	1745	(55, 597)(718, 1087)(1230, 1355)(1636, 1780)(1843, 2403)
Pecoramyces ruminatium strain C1A ctg7180000050385, whole genome shotgun sequence	ASRE01015429	1987568	Pecoramyces ruminatium	1987567	Pecoramyces	29007	Neocallimastigaceae	29006	Neocallimastigales	451456	Neocallimastigomycetes	451455	Neocallimastigomycota	4751	Fungi	2759	Eukaryota	1745	(460, 1021)(1084, 1228)(1509, 1634)(1777, 2145)(2266, 2808)
Pecoramyces ruminatium strain C1A ctg7180000051018, whole genome shotgun sequence	ASRE01015549	1987568	Pecoramyces ruminatium	1987567	Pecoramyces	29007	Neocallimastigaceae	29006	Neocallimastigales	451456	Neocallimastigomycetes	451455	Neocallimastigomycota	4751	Fungi	2759	Eukaryota	1745	(738, 1299)(1362, 1506)(1787, 1912)(2055, 2424)(2545, 3086)
Pecoramyces ruminatium strain C1A ctg7180000067182, whole genome shotgun sequence	ASRE01004402	1987568	Pecoramyces ruminatium	1987567	Pecoramyces	29007	Neocallimastigaceae	29006	Neocallimastigales	451456	Neocallimastigomycetes	451455	Neocallimastigomycota	4751	Fungi	2759	Eukaryota	1745	(1516, 2057)(2178, 2547)(2690, 2815)(3096, 3240)(3303, 3864)
Saccharina japonica cultivar Ja scaffold3410, whole genome shotgun sequence	JXRI01003262	88149	Saccharina japonica	309357	Saccharina	33636	Laminariaceae	2886	Laminariales	NA	NA	2870	Phaeophyceae	NA	NA	2759	Eukaryota	1743	(3302, 3441)(3850, 4281)(4685, 4748)(6097, 6272)(6485, 6642)(7413, 7780)(7887, 8291)
Piromyces finnis strain finn BCR36scaffold_59, whole genome shotgun sequence	MCFH01000059	1754191	Piromyces finnis	4821	Piromyces	29007	Neocallimastigaceae	29006	Neocallimastigales	451456	Neocallimastigomycetes	451455	Neocallimastigomycota	4751	Fungi	2759	Eukaryota	1740	(321208, 321750)(321871, 322240)(322367, 322492)(322775, 322900)(322982, 323556)
Mortierella verticillata NRRL 6337 unplaced genomic scaffold supercont1.5, whole genome shotgun sequence	KN042420	78898	Mortierella verticillata	4855	Mortierella	4854	Mortierellaceae	214503	Mortierellales	NA	NA	1913637	Mucoromycota	4751	Fungi	2759	Eukaryota	1739	(198503, 198787)(1440792, 1441094)(1492032, 1492221)(1505923, 1506108)(1516379, 1516722)(1653879, 1653951)(1917688, 1917749)(3181586, 3181881)
Plasmodium vivax SaI-1 chromosome 10, whole genome shotgun sequence	NC_009915	5855	Plasmodium vivax	5820	Plasmodium	1639119	Plasmodiidae	5819	Haemosporida	422676	Aconoidasida	5794	Apicomplexa	NA	NA	2759	Eukaryota	1738	(7657, 8076)(8250, 8619)(9584, 9805)(12565, 12815)(13360, 13639)(13882, 13995)(901908, 901988)
Punctularia strigosozonata HHB-11173 SS5 unplaced genomic scaffold PUNSTscaffold_34, whole genome shotgun sequence	NW_006767466	202698	Punctularia strigosozonata	133746	Punctularia	908827	Punctulariaceae	452338	Corticiales	155619	Agaricomycetes	5204	Basidiomycota	4751	Fungi	2759	Eukaryota	1734	(1, 193)(4079, 4405)(4624, 5086)(6219, 6381)(6389, 6976)
Plasmodium reichenowi strain SY57 chromosome 5, whole genome shotgun sequence	NC_033650	5854	Plasmodium reichenowi	5820	Plasmodium	1639119	Plasmodiidae	5819	Haemosporida	422676	Aconoidasida	5794	Apicomplexa	NA	NA	2759	Eukaryota	1731	(357348, 357428)(1049333, 1049446)(1049700, 1049973)(1050518, 1050768)(1053395, 1053616)(1054547, 1054916)(1055091, 1055509)
Plasmodium falciparum 3D7 chromosome 5	NC_004326	5833	Plasmodium falciparum	5820	Plasmodium	1639119	Plasmodiidae	5819	Haemosporida	422676	Aconoidasida	5794	Apicomplexa	NA	NA	2759	Eukaryota	1731	(451352, 451432)(1289595, 1289708)(1289961, 1290234)(1290779, 1291029)(1293645, 1293866)(1294797, 1295166)(1295341, 1295759)
Allomyces macrogynus ATCC 38327 genomic scaffold supercont3.71, whole genome shotgun sequence	GG745398	28583	Allomyces macrogynus	28581	Allomyces	4806	Blastocladiaceae	4805	Blastocladiales	451460	Blastocladiomycetes	451459	Blastocladiomycota	4751	Fungi	2759	Eukaryota	1726	(10567, 10642)(19263, 19338)(36309, 36384)(40717, 40784)(41843, 41916)(42723, 42798)(43178, 43245)(47202, 47269)(48272, 48345)(49152, 49227)(49611, 49678)(53654, 53721)(54714, 54787)(55594, 55669)(56049, 56116)(60075, 60142)(61148, 61221)(62026, 62101)(62485, 62552)(66515, 66582)(67578, 67651)(68456, 68531)(78262, 78329)(85232, 85299)
Erysiphe pisi, MIRA assembly whole genome shotgun sequence, E.pisi_c24762	CACM01021658	36044	Erysiphe pisi	5121	Erysiphe	34371	Erysiphaceae	5120	Erysiphales	147548	Leotiomycetes	4890	Ascomycota	4751	Fungi	2759	Eukaryota	1722	(1323, 1543)(1555, 1946)(1967, 2114)(2338, 2521)(2636, 3028)(3146, 3529)
Ascogregarina taiwanensis isolate Tauyuan-1 Contig3555, whole genome shotgun sequence	ABJQ01003221	158379	Ascogregarina taiwanensis	158378	Ascogregarina	158377	Lecudinidae	35087	Eugregarinorida	35086	Gregarinasina	5794	Apicomplexa	NA	NA	2759	Eukaryota	1718	(69, 136)(325, 407)(458, 531)(590, 663)(721, 802)(983, 1056)(1114, 1195)(1354, 1427)(1501, 1567)(1736, 1802)(1957, 2038)(2193, 2274)(2325, 2406)(2679, 2749)(2800, 2881)(3036, 3117)(3275, 3356)(3407, 3488)(3646, 3727)(3778, 3859)(4014, 4095)(4146, 4227)
Balamuthia mandrillaris strain CDC-V039 unitig_790, whole genome shotgun sequence	LFUI01001380	66527	Balamuthia mandrillaris	66526	Balamuthia	555408	Balamuthiidae	1485168	Longamoebia	NA	NA	NA	NA	NA	NA	2759	Eukaryota	1714	(5378, 5558)(5714, 6067)(6202, 6833)(6965, 7047)(7332, 7398)(9502, 9898)
Plasmodium falciparum 3D7 chromosome 7	NC_004328	5833	Plasmodium falciparum	5820	Plasmodium	1639119	Plasmodiidae	5819	Haemosporida	422676	Aconoidasida	5794	Apicomplexa	NA	NA	2759	Eukaryota	1713	(166850, 166912)(1139138, 1139251)(1139504, 1139777)(1140319, 1140569)(1143185, 1143406)(1144338, 1144707)(1144882, 1145300)
Mucor velutinosus B5328 ctg7180000608703_1, whole genome shotgun sequence	JNDK01001365	708070	Mucor velutinosus	4830	Mucor	34489	Mucoraceae	4827	Mucorales	NA	NA	1913637	Mucoromycota	4751	Fungi	2759	Eukaryota	1713	(12241, 12896)(12952, 14008)
Mucor ambiguus DNA, scaffold: scf_mam1_v10348, strain NBRC 6742, whole genome shotgun sequence	DF836637	91626	Mucor ambiguus	4830	Mucor	34489	Mucoraceae	4827	Mucorales	NA	NA	1913637	Mucoromycota	4751	Fungi	2759	Eukaryota	1713	(19455, 20511)(20572, 21227)
Verticillium tricorpus MUCL 9792 Scaffold22, whole genome shotgun sequence	JPET01000021	29847	Verticillium tricorpus	1036719	Verticillium	1033978	Plectosphaerellaceae	1028384	Glomerellales	147550	Sordariomycetes	4890	Ascomycota	4751	Fungi	2759	Eukaryota	1710	(6743, 7110)(7389, 7514)(10234, 10575)(10923, 11145)(12814, 13361)(13391, 13493)
Blastocystis hominis, Singapore isolate B (sub-type 7) whole genome shotgun sequence assembly, scaffold_1	NW_013171816	12968	Blastocystis hominis	12967	Blastocystis	NA	NA	NA	NA	NA	NA	NA	NA	NA	NA	2759	Eukaryota	1701	(460, 520)(1656, 1854)(2079, 2200)(2734, 2858)(3009, 3383)(3704, 3972)(239040, 239201)(450508, 450586)(660758, 660919)(695986, 696132)
Pecoramyces ruminatium strain C1A ctg7180000050110, whole genome shotgun sequence	ASRE01015369	1987568	Pecoramyces ruminatium	1987567	Pecoramyces	29007	Neocallimastigaceae	29006	Neocallimastigales	451456	Neocallimastigomycetes	451455	Neocallimastigomycota	4751	Fungi	2759	Eukaryota	1697	(1184, 1726)(1847, 2216)(2359, 2484)(2765, 2909)(2972, 3484)
Laccaria bicolor S238N-H82 LACBIscaffold_170, whole genome shotgun sequence	NW_001890029	29883	Laccaria bicolor	29882	Laccaria	5351	Tricholomataceae	5338	Agaricales	155619	Agaricomycetes	5204	Basidiomycota	4751	Fungi	2759	Eukaryota	1688	(1, 217)(477, 566)(1035, 1250)(1510, 1599)(6149, 6275)(11010, 11184)(12223, 12683)(12943, 13032)(16618, 16716)(17228, 17350)
Penicillium carneum LCP05634 genomic scaffold, PcarLCP05634S1497, whole genome shotgun sequence	HG817525	47248	Penicillium carneum	5073	Penicillium	1131492	Aspergillaceae	5042	Eurotiales	147545	Eurotiomycetes	4890	Ascomycota	4751	Fungi	2759	Eukaryota	1685	(592, 1133)(1254, 1623)(2166, 2313)(2333, 2957)
Sclerotinia homoeocarpa strain HRI11 scaffold98, whole genome shotgun sequence	LNKV01000098	38483	Sclerotinia homoeocarpa	5179	Sclerotinia	28983	Sclerotiniaceae	5178	Helotiales	147548	Leotiomycetes	4890	Ascomycota	4751	Fungi	2759	Eukaryota	1684	(46335, 46509)(46626, 47113)(47269, 47544)(47975, 48205)(49792, 50012)(50024, 50316)
Fusarium oxysporum f. sp. lycopersici 4287 supercont2.111 genomic scaffold, whole genome shotgun sequence	NW_017264911	5507	Fusarium oxysporum	5506	Fusarium	110618	Nectriaceae	5125	Hypocreales	147550	Sordariomycetes	4890	Ascomycota	4751	Fungi	2759	Eukaryota	1683	(1, 339)(886, 1027)(1046, 1309)(2984, 3249)(3330, 3529)(3546, 3662)(4000, 4354)
Guillardia theta CCMP2712 unplaced genomic scaffold GUITHscaffold_88, whole genome shotgun sequence	NW_005434586	55529	Guillardia theta	55528	Guillardia	589343	Geminigeraceae	589342	Pyrenomonadales	3027	Cryptophyta	NA	NA	NA	NA	2759	Eukaryota	1683	(829, 1178)(1511, 1876)(1984, 2155)(5812, 6354)(6470, 6721)
Lachancea waltii NCYC 2644 cont400, whole genome shotgun sequence	AADM01000401	4914	Lachancea waltii	300275	Lachancea	4893	Saccharomycetaceae	4892	Saccharomycetales	4891	Saccharomycetes	4890	Ascomycota	4751	Fungi	2759	Eukaryota	1680	(1787, 1964)(2083, 2453)(2792, 3125)(3168, 3251)(3520, 3594)(4929, 5566)
Batrachochytrium dendrobatidis JAM81 unplaced genomic scaffold BATDEscaffold_19, whole genome shotgun sequence	NW_006281117	109871	Batrachochytrium dendrobatidis	100474	Batrachochytrium	NA	NA	451442	Rhizophydiales	451435	Chytridiomycetes	4761	Chytridiomycota	4751	Fungi	2759	Eukaryota	1680	(1296, 1400)(1486, 2052)(3474, 3733)(3798, 4015)(4499, 4854)(4961, 5134)
Batrachochytrium dendrobatidis JAM81 unplaced genomic scaffold BATDEscaffold_10, whole genome shotgun sequence	NW_006281108	109871	Batrachochytrium dendrobatidis	100474	Batrachochytrium	NA	NA	451442	Rhizophydiales	451435	Chytridiomycetes	4761	Chytridiomycota	4751	Fungi	2759	Eukaryota	1680	(217, 321)(407, 973)(2398, 2657)(2722, 2939)(3423, 3778)(3885, 4058)
Trypanosoma theileri isolate Edinburgh TM35_Tth_6_V1, whole genome shotgun sequence	NBCO01000006	67003	Trypanosoma theileri	5690	Trypanosoma	5654	Trypanosomatidae	5653	Kinetoplastida	NA	NA	NA	NA	NA	NA	2759	Eukaryota	1680	(37345, 37647)(37916, 38319)(489440, 489534)(503286, 503689)(519386, 519646)(520734, 520854)(524688, 524779)
Saccharomyces cerevisiae x Saccharomyces kudriavzevii VIN7 chromosome SkXII VIN7_c20035_312, whole genome shotgun sequence	AGVY01000311	332112	Saccharomyces cerevisiae x Saccharomyces kudriavzevii	4930	Saccharomyces	4893	Saccharomycetaceae	4892	Saccharomycetales	4891	Saccharomycetes	4890	Ascomycota	4751	Fungi	2759	Eukaryota	1678	(8049, 9726)
Fusarium oxysporum f. sp. lycopersici 4287 supercont2.100 genomic scaffold, whole genome shotgun sequence	NW_017264900	5507	Fusarium oxysporum	5506	Fusarium	110618	Nectriaceae	5125	Hypocreales	147550	Sordariomycetes	4890	Ascomycota	4751	Fungi	2759	Eukaryota	1677	(82, 450)(568, 740)(3274, 3814)(3933, 4120)(4853, 4994)(5013, 5276)
Emiliania huxleyi CCMP1516 chromosome Unknown EMIHUscaffold_133, whole genome shotgun sequence	NW_005201259	2903	Emiliania huxleyi	2902	Emiliania	418966	Noelaerhabdaceae	73020	Isochrysidales	NA	NA	NA	NA	NA	NA	2759	Eukaryota	1677	(54364, 55253)(57925, 58622)(348714, 348802)
Balamuthia mandrillaris strain CDC-V039 unitig_505, whole genome shotgun sequence	LFUI01001255	66527	Balamuthia mandrillaris	66526	Balamuthia	555408	Balamuthiidae	1485168	Longamoebia	NA	NA	NA	NA	NA	NA	2759	Eukaryota	1676	(5411, 5477)(7611, 8160)(8269, 8400)(9077, 9449)(9598, 10151)
Mixia osmundae IAM 14324 unplaced genomic scaffold scaffold_18, whole genome shotgun sequence	NW_014575546	34349	Mixia osmundae	34348	Mixia	165795	Mixiaceae	432026	Mixiales	432025	Mixiomycetes	5204	Basidiomycota	4751	Fungi	2759	Eukaryota	1673	(44, 192)(1550, 2160)(2905, 3269)(3395, 3942)
Hortaea werneckii EXF-2000 unitig_652, whole genome shotgun sequence	MUNK01000180	91943	Hortaea werneckii	91942	Hortaea	NA	NA	5014	Dothideales	147541	Dothideomycetes	4890	Ascomycota	4751	Fungi	2759	Eukaryota	1673	(323, 543)(554, 954)(965, 1105)(1649, 2015)(2135, 2677)
Saccharina japonica cultivar Ja scaffold1103, whole genome shotgun sequence	JXRI01001102	88149	Saccharina japonica	309357	Saccharina	33636	Laminariaceae	2886	Laminariales	NA	NA	2870	Phaeophyceae	NA	NA	2759	Eukaryota	1673	(7692, 7781)(20255, 20560)(30770, 31246)(48652, 48741)(142224, 142529)(150518, 150921)
Amanita phalloides strain Alameda01 Scaffold_1232, whole genome shotgun sequence	MEHY01001232	67723	Amanita phalloides	41955	Amanita	41954	Amanitaceae	5338	Agaricales	155619	Agaricomycetes	5204	Basidiomycota	4751	Fungi	2759	Eukaryota	1671	(1, 105)(473, 813)(1433, 1944)(2331, 2529)(2854, 3236)(3351, 3481)
Leptomonas pyrrhocoris isolate H10 chromosome Unknown, whole genome shotgun sequence	NW_015438413	157538	Leptomonas pyrrhocoris	5683	Leptomonas	5654	Trypanosomatidae	5653	Kinetoplastida	NA	NA	NA	NA	NA	NA	2759	Eukaryota	1668	(72, 615)(741, 1110)(1243, 1360)(1725, 1833)(1940, 2466)
Pecoramyces ruminatium strain C1A deg7180000056677, whole genome shotgun sequence	ASRE01031122	1987568	Pecoramyces ruminatium	1987567	Pecoramyces	29007	Neocallimastigaceae	29006	Neocallimastigales	451456	Neocallimastigomycetes	451455	Neocallimastigomycota	4751	Fungi	2759	Eukaryota	1668	(1, 484)(547, 691)(972, 1097)(1240, 1609)(1730, 2272)
Saccharomyces arboricola H-6 chromosome VII, whole genome shotgun sequence	CM001569	706196	Saccharomyces arboricola	4930	Saccharomyces	4893	Saccharomycetaceae	4892	Saccharomycetales	4891	Saccharomycetes	4890	Ascomycota	4751	Fungi	2759	Eukaryota	1667	(2813, 2946)(4322, 4588)(109627, 109701)(203216, 203550)(316704, 316792)(689575, 689883)(704055, 704202)(712108, 712417)
Pecoramyces ruminatium strain C1A ctg7180000056369, whole genome shotgun sequence	ASRE01016526	1987568	Pecoramyces ruminatium	1987567	Pecoramyces	29007	Neocallimastigaceae	29006	Neocallimastigales	451456	Neocallimastigomycetes	451455	Neocallimastigomycota	4751	Fungi	2759	Eukaryota	1665	(1210, 1771)(1896, 1959)(2251, 2376)(2519, 2888)(3009, 3551)
Plasmodium falciparum 3D7 chromosome 13	NC_004331	5833	Plasmodium falciparum	5820	Plasmodium	1639119	Plasmodiidae	5819	Haemosporida	422676	Aconoidasida	5794	Apicomplexa	NA	NA	2759	Eukaryota	1665	(1577094, 1577193)(1632647, 1632715)(2777413, 2777484)(2796694, 2796976)(2797576, 2797826)(2800906, 2801004)(2801998, 2802369)(2802570, 2802988)
Babesia bigemina genome assembly Bbig001, scaffold Bbigscaff_53796	NW_012236935	5866	Babesia bigemina	5864	Babesia	32594	Babesiidae	NA	NA	422676	Aconoidasida	5794	Apicomplexa	NA	NA	2759	Eukaryota	1658	(4, 847)(1041, 1854)
Plasmodium vivax SaI-1 chromosome 3, whole genome shotgun sequence	NC_009908	5855	Plasmodium vivax	5820	Plasmodium	1639119	Plasmodiidae	5819	Haemosporida	422676	Aconoidasida	5794	Apicomplexa	NA	NA	2759	Eukaryota	1657	(805967, 806080)(806323, 806602)(807147, 807397)(810159, 810380)(811345, 811714)(811888, 812307)
Syncephalastrum racemosum strain NRRL 2496 BCR43scaffold_16, whole genome shotgun sequence	MCGN01000016	13706	Syncephalastrum racemosum	13705	Syncephalastrum	37566	Syncephalastraceae	4827	Mucorales	NA	NA	1913637	Mucoromycota	4751	Fungi	2759	Eukaryota	1654	(103676, 104091)(104214, 104583)(104683, 104799)(105113, 105264)(105324, 105859)(107552, 107614)
Ophiocordyceps sinensis strain ZJB12195 scaffold_8, whole genome shotgun sequence	LWBQ01000008	72228	Ophiocordyceps sinensis	474995	Ophiocordyceps	474942	Ophiocordycipitaceae	5125	Hypocreales	147550	Sordariomycetes	4890	Ascomycota	4751	Fungi	2759	Eukaryota	1651	(990367, 990659)(990997, 991113)(991130, 991670)(993495, 993702)(993721, 993862)(995897, 996104)(996123, 996264)
Volvariella volvacea V23 unplaced genomic scaffold VVO_S00008, whole genome shotgun sequence	KB722743	36659	Volvariella volvacea	36658	Volvariella	36657	Pluteaceae	5338	Agaricales	155619	Agaricomycetes	5204	Basidiomycota	4751	Fungi	2759	Eukaryota	1650	(763964, 764561)(764606, 764731)(765259, 765641)(765763, 766305)
Melampsora larici-populina 98AG31 unplaced genomic scaffold MELLAscaffold_36, whole genome shotgun sequence	NW_006768800	203908	Melampsora larici-populina	5260	Melampsora	5259	Melampsoraceae	5258	Pucciniales	162484	Pucciniomycetes	5204	Basidiomycota	4751	Fungi	2759	Eukaryota	1648	(918065, 918432)(919190, 919433)(920187, 920378)(921785, 921856)(922254, 922502)(922950, 923295)(923415, 923591)
Venturia pyrina ICMP 11032 scaffold30, whole genome shotgun sequence	JEMP01000030	415593	Venturia pyrina	5024	Venturia	5023	Venturiaceae	1111111	Venturiales	147541	Dothideomycetes	4890	Ascomycota	4751	Fungi	2759	Eukaryota	1646	(95781, 96085)(96123, 96259)(97790, 97852)(97900, 98297)(98589, 98682)(98701, 98970)(99085, 99261)(102030, 102231)
Tuber melanosporum Mel28 whole genome shotgun sequence assembly, scaffold_24	NW_003298908	39416	Tuber melanosporum	36048	Tuber	40289	Tuberaceae	5185	Pezizales	147549	Pezizomycetes	4890	Ascomycota	4751	Fungi	2759	Eukaryota	1643	(105, 507)(519, 739)(2013, 2883)(911481, 911628)
Erysiphe pisi, MIRA assembly whole genome shotgun sequence, E.pisi_c9930	CACM01009682	36044	Erysiphe pisi	5121	Erysiphe	34371	Erysiphaceae	5120	Erysiphales	147548	Leotiomycetes	4890	Ascomycota	4751	Fungi	2759	Eukaryota	1643	(155, 274)(291, 490)(2269, 2489)(2501, 2891)(2911, 3063)(3288, 3472)(3598, 3970)
Emiliania huxleyi CCMP1516 unplaced genomic scaffold EMIHUscaffold_10, whole genome shotgun sequence	NW_005202427	2903	Emiliania huxleyi	2902	Emiliania	418966	Noelaerhabdaceae	73020	Isochrysidales	NA	NA	NA	NA	NA	NA	2759	Eukaryota	1642	(303061, 303149)(750491, 751008)(751045, 751208)(1238809, 1239299)(1239341, 1239530)(1239569, 1239758)
Torrubiella hemipterigena genome assembly Allpaths-LG, scaffold SCAF16, whole genome shotgun sequence	CDHN01000016	1531966	Torrubiella hemipterigena	475080	Torrubiella	34397	Clavicipitaceae	5125	Hypocreales	147550	Sordariomycetes	4890	Ascomycota	4751	Fungi	2759	Eukaryota	1641	(435, 975)(1094, 1463)(1582, 1776)(2010, 2151)(2170, 2562)
Saccharomyces bayanus 623-6C YM4911-Contig02.647, whole genome shotgun sequence	AACG02000231	4931	Saccharomyces bayanus	4930	Saccharomyces	4893	Saccharomycetaceae	4892	Saccharomycetales	4891	Saccharomycetes	4890	Ascomycota	4751	Fungi	2759	Eukaryota	1638	(1093, 1270)(1387, 1755)(2092, 2425)(4390, 5013)(5070, 5202)
Acanthamoeba rhysodes genome assembly Acanthamoeba rhysodes, scaffold 348662, whole genome shotgun sequence	CDFC01062566	32599	Acanthamoeba rhysodes	5754	Acanthamoeba	33677	Acanthamoebidae	1485168	Longamoebia	NA	NA	NA	NA	NA	NA	2759	Eukaryota	1638	(1547, 2112)(2349, 2732)(3656, 3776)(3873, 4439)
Aspergillus parasiticus SU-1, whole genome shotgun sequence	JZEE01000015	5067	Aspergillus parasiticus	5052	Aspergillus	1131492	Aspergillaceae	5042	Eurotiales	147545	Eurotiomycetes	4890	Ascomycota	4751	Fungi	2759	Eukaryota	1637	(1, 336)(453, 627)(3082, 3622)(3731, 4131)(4246, 4429)
Saccharomyces paradoxus strain UFRJ50816 chromosome III, complete sequence	CP020295	27291	Saccharomyces paradoxus	4930	Saccharomyces	4893	Saccharomycetaceae	4892	Saccharomycetales	4891	Saccharomycetes	4890	Ascomycota	4751	Fungi	2759	Eukaryota	1637	(83091, 83354)(85735, 86036)(138599, 138884)(146119, 146353)(285920, 286205)(291580, 291843)
Blastocystis hominis, Singapore isolate B (sub-type 7) whole genome shotgun sequence assembly, scaffold_4	NW_013171849	12968	Blastocystis hominis	12967	Blastocystis	NA	NA	NA	NA	NA	NA	NA	NA	NA	NA	2759	Eukaryota	1637	(104486, 104561)(1028120, 1028574)(1028700, 1029078)(1029229, 1029353)(1029881, 1030090)(1030231, 1030429)(1031548, 1031608)(1031688, 1031819)
Plasmodium yoelii yoelii str. 17XNL MALPY01430, whole genome shotgun sequence	NW_863078	5861	Plasmodium yoelii	5820	Plasmodium	1639119	Plasmodiidae	5819	Haemosporida	422676	Aconoidasida	5794	Apicomplexa	NA	NA	2759	Eukaryota	1636	(7909, 8327)(8509, 8877)(9832, 10053)(12713, 12963)(13485, 13614)(13636, 13766)(14010, 14123)
Plasmodium chabaudi chabaudi genome assembly PCHAS01, chromosome : 9	NC_030109	5825	Plasmodium chabaudi	5820	Plasmodium	1639119	Plasmodiidae	5819	Haemosporida	422676	Aconoidasida	5794	Apicomplexa	NA	NA	2759	Eukaryota	1636	(1295078, 1295496)(1295676, 1296044)(1296987, 1297208)(1299848, 1300098)(1300616, 1300745)(1300767, 1300897)(1301138, 1301251)
Phytophthora nicotianae strain race 1 scaffold2950, whole genome shotgun sequence	LNFP01003045	4790	Phytophthora nicotianae	4783	Phytophthora	NA	NA	4776	Peronosporales	4762	Oomycetes	NA	NA	NA	NA	2759	Eukaryota	1635	(152, 259)(356, 908)(3066, 3531)(3909, 4241)(4372, 4546)
Balamuthia mandrillaris strain CDC-V039 unitig_258, whole genome shotgun sequence	LFUI01001427	66527	Balamuthia mandrillaris	66526	Balamuthia	555408	Balamuthiidae	1485168	Longamoebia	NA	NA	NA	NA	NA	NA	2759	Eukaryota	1633	(1, 491)(2658, 2724)(2992, 3092)(3223, 3641)(3966, 4340)(4496, 4675)
Sclerospora graminicola isolate UoM-SG-Pathotype1 scf7180000123557, whole genome shotgun sequence	MIQA02021701	162130	Sclerospora graminicola	162129	Sclerospora	4777	Peronosporaceae	4776	Peronosporales	4762	Oomycetes	NA	NA	NA	NA	2759	Eukaryota	1632	(15630, 16165)(16304, 16671)(17287, 17435)(17495, 17936)(18855, 18991)
Acanthamoeba castellanii str. Neff unplaced genomic scaffold scf7180000084603, whole genome shotgun sequence	NW_004457654	5755	Acanthamoeba castellanii	5754	Acanthamoeba	33677	Acanthamoebidae	1485168	Longamoebia	NA	NA	NA	NA	NA	NA	2759	Eukaryota	1630	(41652, 42007)(42096, 42860)(55915, 56030)(266647, 266750)(354189, 354270)(358473, 358561)(897786, 897903)
Sclerospora graminicola isolate UoM-SG-Pathotype1 scf7180000121992, whole genome shotgun sequence	MIQA02020136	162130	Sclerospora graminicola	162129	Sclerospora	4777	Peronosporaceae	4776	Peronosporales	4762	Oomycetes	NA	NA	NA	NA	2759	Eukaryota	1630	(2507, 2641)(3565, 4006)(4066, 4214)(4830, 5197)(5336, 5871)
Colletotrichum sublineola strain CgSl1 scaffold00441, whole genome shotgun sequence	MQVQ01000441	1173701	Colletotrichum sublineola	5455	Colletotrichum	681950	Glomerellaceae	1028384	Glomerellales	147550	Sordariomycetes	4890	Ascomycota	4751	Fungi	2759	Eukaryota	1629	(573, 714)(734, 1358)(3035, 3234)(3251, 3367)(3705, 4073)(4191, 4366)
Rhytidhysteron rufulum CBS 306.38 Contig_00355.1, whole genome shotgun sequence	AJFL01000375	37885	Rhytidhysteron rufulum	37884	Rhytidhysteron	100025	Hysteriaceae	191554	Hysteriales	147541	Dothideomycetes	4890	Ascomycota	4751	Fungi	2759	Eukaryota	1627	(22, 242)(254, 612)(664, 784)(1336, 1719)(1840, 2381)
Wolfiporia cocos MD-104 SS10 unplaced genomic scaffold WOLCOscaffold_33, whole genome shotgun sequence	KB468087	81056	Wolfiporia cocos	81055	Wolfiporia	83233	Coriolaceae	5303	Polyporales	155619	Agaricomycetes	5204	Basidiomycota	4751	Fungi	2759	Eukaryota	1618	(862, 1039)(1162, 1855)(5108, 5703)(5732, 5881)
Sclerospora graminicola isolate UoM-SG-Pathotype1 scf7180000121477, whole genome shotgun sequence	MIQA02019621	162130	Sclerospora graminicola	162129	Sclerospora	4777	Peronosporaceae	4776	Peronosporales	4762	Oomycetes	NA	NA	NA	NA	2759	Eukaryota	1616	(4892, 5427)(5566, 5933)(6549, 6697)(6757, 7319)
Fusarium oxysporum f. sp. lycopersici 4287 supercont2.107 genomic scaffold, whole genome shotgun sequence	NW_017264907	5507	Fusarium oxysporum	5506	Fusarium	110618	Nectriaceae	5125	Hypocreales	147550	Sordariomycetes	4890	Ascomycota	4751	Fungi	2759	Eukaryota	1615	(1321, 1861)(1980, 2349)(2896, 3037)(3056, 3319)(4994, 5291)
Capronia epimyces CBS 606.96 aczIQ-supercont1.13, whole genome shotgun sequence	NW_006912916	43228	Capronia epimyces	43220	Capronia	43219	Herpotrichiellaceae	34395	Chaetothyriales	147545	Eurotiomycetes	4890	Ascomycota	4751	Fungi	2759	Eukaryota	1615	(5853, 6439)(6475, 6558)(9997, 10227)(10278, 10360)(10363, 10432)(11002, 11327)(11403, 11636)
Vanderwaltozyma polyspora DSM 70294 KpolScaffold516 genomic scaffold, whole genome shotgun sequence	NW_001834437	36033	Vanderwaltozyma polyspora	374469	Vanderwaltozyma	4893	Saccharomycetaceae	4892	Saccharomycetales	4891	Saccharomycetes	4890	Ascomycota	4751	Fungi	2759	Eukaryota	1612	(271, 713)(823, 1203)(1738, 1889)(1915, 2550)
Ascogregarina taiwanensis isolate Tauyuan-1 Contig3586, whole genome shotgun sequence	ABJQ01003251	158379	Ascogregarina taiwanensis	158378	Ascogregarina	158377	Lecudinidae	35087	Eugregarinorida	35086	Gregarinasina	5794	Apicomplexa	NA	NA	2759	Eukaryota	1610	(95, 165)(206, 267)(449, 510)(581, 651)(692, 753)(824, 894)(935, 996)(1037, 1098)(1169, 1239)(1382, 1443)(1514, 1584)(1827, 1888)(1959, 2029)(2172, 2234)(2305, 2375)(2446, 2516)(2587, 2657)(2728, 2793)(2839, 2900)(3080, 3141)(3212, 3282)(3732, 3802)(4214, 4284)(4354, 4424)
Balamuthia mandrillaris strain CDC-V039 unitig_688, whole genome shotgun sequence	LFUI01000274	66527	Balamuthia mandrillaris	66526	Balamuthia	555408	Balamuthiidae	1485168	Longamoebia	NA	NA	NA	NA	NA	NA	2759	Eukaryota	1610	(1527, 2079)(2188, 2318)(2991, 3363)(3512, 4064)
Balamuthia mandrillaris strain CDC-V039 unitig_588, whole genome shotgun sequence	LFUI01000227	66527	Balamuthia mandrillaris	66526	Balamuthia	555408	Balamuthiidae	1485168	Longamoebia	NA	NA	NA	NA	NA	NA	2759	Eukaryota	1608	(67838, 68390)(68540, 68912)(69586, 69717)(69825, 70374)
Balamuthia mandrillaris strain CDC-V039 unitig_709, whole genome shotgun sequence	LFUI01000172	66527	Balamuthia mandrillaris	66526	Balamuthia	555408	Balamuthiidae	1485168	Longamoebia	NA	NA	NA	NA	NA	NA	2759	Eukaryota	1608	(85955, 86507)(86655, 87027)(87701, 87832)(87941, 88490)
Balamuthia mandrillaris strain CDC-V039 unitig_400, whole genome shotgun sequence	LFUI01000141	66527	Balamuthia mandrillaris	66526	Balamuthia	555408	Balamuthiidae	1485168	Longamoebia	NA	NA	NA	NA	NA	NA	2759	Eukaryota	1608	(419, 968)(1077, 1208)(1880, 2252)(2401, 2953)
Aureococcus anophagefferens unplaced genomic scaffold AURANscaffold_4, whole genome shotgun sequence	NW_008705564	44056	Aureococcus anophagefferens	44055	Aureococcus	NA	NA	54409	Pelagomonadales	35675	Pelagophyceae	NA	NA	NA	NA	2759	Eukaryota	1608	(96672, 96987)(456642, 456787)(1387542, 1387631)(1696539, 1696854)(2383972, 2384034)(2409952, 2410060)(2782847, 2783162)(2783689, 2783940)
Balamuthia mandrillaris strain CDC-V039 unitig_751, whole genome shotgun sequence	LFUI01000185	66527	Balamuthia mandrillaris	66526	Balamuthia	555408	Balamuthiidae	1485168	Longamoebia	NA	NA	NA	NA	NA	NA	2759	Eukaryota	1607	(78923, 79475)(79623, 79995)(80668, 80799)(80908, 81456)
Balamuthia mandrillaris strain CDC-V039 unitig_477, whole genome shotgun sequence	LFUI01000579	66527	Balamuthia mandrillaris	66526	Balamuthia	555408	Balamuthiidae	1485168	Longamoebia	NA	NA	NA	NA	NA	NA	2759	Eukaryota	1607	(1371, 1919)(2028, 2159)(2832, 3204)(3352, 3904)
Phytophthora capsici LT1534 PHYCAscaffold_9_Cont1734, whole genome shotgun sequence	ADVJ01001734	4784	Phytophthora capsici	4783	Phytophthora	NA	NA	4776	Peronosporales	4762	Oomycetes	NA	NA	NA	NA	2759	Eukaryota	1606	(485, 551)(665, 731)(1379, 1445)(1559, 1625)(2272, 2338)(2452, 2518)(3165, 3231)(3345, 3411)(4058, 4124)(4238, 4304)(4952, 5017)(5131, 5197)(5844, 5910)(6024, 6090)(6737, 6803)(6917, 6982)(7631, 7697)(7811, 7877)(8527, 8593)(8707, 8773)(9421, 9487)(9601, 9667)(10315, 10381)(10495, 10561)
Balamuthia mandrillaris strain CDC-V039 unitig_769, whole genome shotgun sequence	LFUI01000632	66527	Balamuthia mandrillaris	66526	Balamuthia	555408	Balamuthiidae	1485168	Longamoebia	NA	NA	NA	NA	NA	NA	2759	Eukaryota	1606	(2137, 2684)(2793, 2924)(3597, 3969)(4117, 4669)
Saccharomyces pastorianus CBS 1513 scaffold00006, whole genome shotgun sequence	AZCJ01000006	27292	Saccharomyces pastorianus	4930	Saccharomyces	4893	Saccharomycetaceae	4892	Saccharomycetales	4891	Saccharomycetes	4890	Ascomycota	4751	Fungi	2759	Eukaryota	1605	(118542, 118637)(335974, 336049)(384018, 384182)(405415, 405546)(413677, 413811)(418294, 418605)(654393, 654494)(728361, 728510)(736389, 736697)(824037, 824164)
Balamuthia mandrillaris strain CDC-V039 unitig_479, whole genome shotgun sequence	LFUI01000253	66527	Balamuthia mandrillaris	66526	Balamuthia	555408	Balamuthiidae	1485168	Longamoebia	NA	NA	NA	NA	NA	NA	2759	Eukaryota	1604	(57720, 58272)(58420, 58792)(59464, 59595)(59704, 60249)
Balamuthia mandrillaris strain CDC-V039 unitig_936, whole genome shotgun sequence	LFUI01000255	66527	Balamuthia mandrillaris	66526	Balamuthia	555408	Balamuthiidae	1485168	Longamoebia	NA	NA	NA	NA	NA	NA	2759	Eukaryota	1604	(59, 604)(713, 844)(1516, 1888)(2037, 2589)
Hesseltinella vesiculosa strain NRRL 3301 DM01scaffold_92, whole genome shotgun sequence	MCGT01000092	101127	Hesseltinella vesiculosa	101126	Hesseltinella	4851	Cunninghamellaceae	4827	Mucorales	NA	NA	1913637	Mucoromycota	4751	Fungi	2759	Eukaryota	1602	(3040, 3216)(3310, 3684)(3945, 4373)(4791, 4860)(6321, 6491)(6704, 6857)(6953, 7061)(7362, 7478)
Balamuthia mandrillaris strain CDC-V039 unitig_812, whole genome shotgun sequence	LFUI01000322	66527	Balamuthia mandrillaris	66526	Balamuthia	555408	Balamuthiidae	1485168	Longamoebia	NA	NA	NA	NA	NA	NA	2759	Eukaryota	1602	(43146, 43698)(43846, 44218)(44891, 45022)(45131, 45674)
Balamuthia mandrillaris strain CDC-V039 unitig_2953, whole genome shotgun sequence	LFUI01001081	66527	Balamuthia mandrillaris	66526	Balamuthia	555408	Balamuthiidae	1485168	Longamoebia	NA	NA	NA	NA	NA	NA	2759	Eukaryota	1601	(294, 836)(945, 1076)(1748, 2120)(2268, 2820)
Ophiocordyceps sinensis strain ZJB12195 scaffold_542, whole genome shotgun sequence	LWBQ01000516	72228	Ophiocordyceps sinensis	474995	Ophiocordyceps	474942	Ophiocordycipitaceae	5125	Hypocreales	147550	Sordariomycetes	4890	Ascomycota	4751	Fungi	2759	Eukaryota	1600	(7243, 8127)(8585, 8932)(9169, 9535)
Pecoramyces ruminatium strain C1A ctg7180000094774, whole genome shotgun sequence	ASRE01010503	1987568	Pecoramyces ruminatium	1987567	Pecoramyces	29007	Neocallimastigaceae	29006	Neocallimastigales	451456	Neocallimastigomycetes	451455	Neocallimastigomycota	4751	Fungi	2759	Eukaryota	1598	(1, 171)(292, 834)(3496, 3672)(3791, 4138)(4496, 4854)
Balamuthia mandrillaris strain CDC-V039 unitig_2875, whole genome shotgun sequence	LFUI01001024	66527	Balamuthia mandrillaris	66526	Balamuthia	555408	Balamuthiidae	1485168	Longamoebia	NA	NA	NA	NA	NA	NA	2759	Eukaryota	1597	(1265, 1804)(1919, 2050)(2723, 3095)(3243, 3794)
Pecoramyces ruminatium strain C1A ctg7180000061509, whole genome shotgun sequence	ASRE01017426	1987568	Pecoramyces ruminatium	1987567	Pecoramyces	29007	Neocallimastigaceae	29006	Neocallimastigales	451456	Neocallimastigomycetes	451455	Neocallimastigomycota	4751	Fungi	2759	Eukaryota	1596	(1, 394)(515, 884)(1027, 1151)(1432, 1576)(1639, 2200)
Plasmodium coatneyi strain Hackeri chromosome 3, complete sequence	NC_033558	208452	Plasmodium coatneyi	5820	Plasmodium	1639119	Plasmodiidae	5819	Haemosporida	422676	Aconoidasida	5794	Apicomplexa	NA	NA	2759	Eukaryota	1594	(91151, 91356)(91748, 92117)(93111, 93332)(95491, 95551)(96133, 96383)(96944, 97223)(97468, 97581)(966551, 966640)
Lipomyces starkeyi NRRL Y-11557 unplaced genomic scaffold LIPSTscaffold_32, whole genome shotgun sequence	KV454320	29829	Lipomyces starkeyi	29828	Lipomyces	29827	Lipomycetaceae	4892	Saccharomycetales	4891	Saccharomycetes	4890	Ascomycota	4751	Fungi	2759	Eukaryota	1592	(27, 202)(320, 688)(1026, 1142)(1159, 1358)(2770, 3231)(3251, 3392)(3680, 3805)
Pecoramyces ruminatium strain C1A ctg7180000076698, whole genome shotgun sequence	ASRE01020045	1987568	Pecoramyces ruminatium	1987567	Pecoramyces	29007	Neocallimastigaceae	29006	Neocallimastigales	451456	Neocallimastigomycetes	451455	Neocallimastigomycota	4751	Fungi	2759	Eukaryota	1591	(205, 349)(412, 973)(2947, 3305)(3663, 4010)(4130, 4306)
Huntiella moniliformis strain CBS 118127 CMon269, whole genome shotgun sequence	JMSH01000266	1580861	Huntiella moniliformis	1580853	Huntiella	1028423	Ceratocystidaceae	5592	Microascales	147550	Sordariomycetes	4890	Ascomycota	4751	Fungi	2759	Eukaryota	1591	(25, 486)(603, 982)(1515, 1656)(1714, 1938)(3489, 3553)(3960, 4159)(4176, 4292)
Lachancea waltii NCYC 2644 cont444, whole genome shotgun sequence	AADM01000445	4914	Lachancea waltii	300275	Lachancea	4893	Saccharomycetaceae	4892	Saccharomycetales	4891	Saccharomycetes	4890	Ascomycota	4751	Fungi	2759	Eukaryota	1590	(259, 894)(939, 1071)(1614, 1985)(2110, 2558)
Lachancea waltii NCYC 2644 cont433, whole genome shotgun sequence	AADM01000434	4914	Lachancea waltii	300275	Lachancea	4893	Saccharomycetaceae	4892	Saccharomycetales	4891	Saccharomycetes	4890	Ascomycota	4751	Fungi	2759	Eukaryota	1589	(2917, 3362)(3488, 3859)(4397, 4529)(4574, 5211)
Protostelium mycophagum strain ATCC PRA-154 unplaced genomic scaffold Protostelium_mycophagum_rRNA_scaffold, whole genome shotgun sequence	KV921257	472931	Protostelium mycophagum	472930	Protostelium	435418	Protosteliaceae	435411	Protosteliales	NA	NA	NA	NA	NA	NA	2759	Eukaryota	1588	(941, 1336)(1471, 1683)(2576, 2646)(2758, 2875)(4828, 4890)(5364, 5760)(6064, 6393)
Agaricus bisporus var. burnettii JB137-S8 unplaced genomic scaffold AGABI1scaffold_116, whole genome shotgun sequence	NW_006763451	5341	Agaricus bisporus	5340	Agaricus	5339	Agaricaceae	5338	Agaricales	155619	Agaricomycetes	5204	Basidiomycota	4751	Fungi	2759	Eukaryota	1586	(970, 1557)(1565, 1659)(9018, 9377)(9489, 10031)
Pecoramyces ruminatium strain C1A ctg7180000060012, whole genome shotgun sequence	ASRE01017148	1987568	Pecoramyces ruminatium	1987567	Pecoramyces	29007	Neocallimastigaceae	29006	Neocallimastigales	451456	Neocallimastigomycetes	451455	Neocallimastigomycota	4751	Fungi	2759	Eukaryota	1586	(1, 172)(292, 639)(997, 1355)(3328, 3889)(3952, 4096)
Hesseltinella vesiculosa strain NRRL 3301 DM01scaffold_41, whole genome shotgun sequence	MCGT01000041	101127	Hesseltinella vesiculosa	101126	Hesseltinella	4851	Cunninghamellaceae	4827	Mucorales	NA	NA	1913637	Mucoromycota	4751	Fungi	2759	Eukaryota	1584	(65, 334)(1799, 1969)(2182, 2335)(2431, 2539)(2837, 2953)(3069, 3440)(3571, 3961)
Fusarium graminearum PH-1 supercont3.24 genomic scaffold, whole genome shotgun sequence	NW_001837904	5518	Fusarium graminearum	5506	Fusarium	110618	Nectriaceae	5125	Hypocreales	147550	Sordariomycetes	4890	Ascomycota	4751	Fungi	2759	Eukaryota	1584	(1096, 1269)(3997, 4260)(4279, 4420)(4658, 4837)(4967, 5336)(5455, 5908)
Syncephalastrum racemosum B6101 ctg7180000115323_1, whole genome shotgun sequence	JNDN01000620	13706	Syncephalastrum racemosum	13705	Syncephalastrum	37566	Syncephalastraceae	4827	Mucorales	NA	NA	1913637	Mucoromycota	4751	Fungi	2759	Eukaryota	1581	(683, 796)(1022, 1321)(3719, 4093)(4209, 4586)(154697, 154810)(155035, 155334)
[truncated: 23,466 more rows]
