# Supplementary material for: Comprehensive human amniotic fluid metagenomics supports the sterile womb hypothesis
Source: Sci Rep. 2022 Apr 27;12:6875. doi: 10.1038/s41598-022-10869-7 (PMC9046152; doi:10.1038/s41598-022-10869-7)
Supplement: Supplementary file 6 — Supplementary Table S7. [file 41598_2022_10869_MOESM6_ESM.xlsx]

## Sheet: Sheet1
Droplet digital PCR pirmers					Conventional PCR primers
	Sequence	Reference	ddPCR Annealing Temp (C)			Sequence	PCR Annealing Temp (C)
Influenza A
Forward	GAC CRA TCC TGT CAC CTC TGA C	CDC universal influenza A virus	60		HSV1, amplicon 368 bp
Reverse	AGG GCA TTY TGG ACA AAK CGT CTA	CDC universal influenza A virus			Forward	CGTTGACATGGCGCTGTATG	60
Probe	(FAM)-TGC AGT CCT CGC TCA CTG GGC ACG-(BHQ1)				Reverse	CACCAACCTGACCGAGTACC
HSV1, amplicon 112 bp		Journal of Medical Virology 76:350–355, 2005			Human CMV, amplicon 328 bp
Forward	CGCATCAAGACCACCTCCTC		60		Forward	GTC AGC GTT CGT GTT TCC A	60
Reverse	GCTCGCACCACGCGA				Reverse	GGGACACAACACCGTAAAGC
Probe	FAM-CGGCGATGCGCCCCAG-BHQ1
					SV40, amplicon 495 bp
Parvovirus B19	parvovirus B19				Forward	CTCCTTTAACCCACCTGGCA	58
Forward	ACACAAGYCTGGGCAAGTTAGC		60		Reverse	GAATGGGAGCAGTGGTGGAA
Reverse	GCTCATTRCCAGGCCCAACAT
Probe	FAM-TACAAYTACCCGGTACTAAC-MGBNFQ				F. nucleatum, amplicon 368 bp
					Forward	GGAATTATCCATCCAGCCTTATCTTG	54
Adenovirus					Reverse	GTTGACTTTACAGAAGGAGATTATGTAAAAATC
Forward	GAGGAGCCAGATATTGATATGGAATT		60
Reverse	AATTGACATTTTCCGTGTAAAGCA				E. coli, amplicon 291 bp
Probe	FAM-AAG CTG CTG ACG CTT TTT CGC CTG A-IABkFQ				Forward	CGATTCCATGCGCCTTCAAC	60
					Reverse	TGATATCGGCTCCTTCCCGA
Enterovirus B
Forward	CCCTGAATGCGGCTAAT		60		Autographa californica multiple nucleopolyhedrovirus - 1, amplicon 410 bp
Reverse	TGTCACCATAAGCAGCCA				Forward	CATTAGAGCGTCATGTTTAGAC	55
Probe	FAM-ACGGACACCCAAAGTAGTCGGTTC-IBFQ				Reverse	GGTTTTCACACTTGGCACAC
Human CMV, amplicon 328 bp					Autographa californica multiple nucleopolyhedrovirus - 2, amplicon 306 bp
Forward	GTC AGC GTT CGT GTT TCC A				Forward	CAGTTCCATAACCAGGATAG	52
Reverse	GGGACACAACACCGTAAAGC		60		Reverse	TTCGCGTGCATCGGTACAA
Probe	FAM-CCCGCAACC/ZEN/CGCAACCCTTCATG
					Candida tropicalis
SV40, amplicon 65 bp		J Clinical Virology 34:52, 2005			Forward	CAATCCTACCGCCAGAGGTTAT	54
Forward	GAT GGC AT TTC TTC TGA G CAA A		60		Reverse	CGCTTAAAATAAGTTTCCACGTTAAAT
Reverse	GAATGGGAGCAGTGGTGGAA
Probe	FAM-CAGGTTTTCCTCATTA				C. jadinii
					Forward	ACCAAGTCCCCTAGAGGATC	52
F. nucleatum, amplicon 112 bp		European Journal of Clinical Microbiology and infectious disease, 33:1381-1390, 2014			Reverse	CAACGGATCTCTTGGTTCTCG
Forward	CAACCATTACTTTAACTCTACCATGTTCA		60
Reverse	GTTGACTTTACAGAAGGAGATTATGTAAAAATC				16S rDNA primers:
Probe	TCAGCAACT/ZEN/TGTCCTTCTTGATCTTTAAATGAACC-IBFQ				27 Fmod	CGC GGATCC AGA GTT TGA TCM TGG CTC AG	50
					907R	GCT CTA GAC CGT CAA TTC CTT TRA GTT T
E. coli ompT gene, clinical assay (Dr. P. Tilley), amplicon 84 bp
Forward	CAAGCCAATGTAGGGCATTTTAA		60		27 Fmod	CGC GGATCC AGA GTT TGA TCM TGG CTC AG	50
Reverse	TTCAGAGATGATATCGGCTCCTT				534 R	GC TCTAGA ATTACCGCGGCTGCTGG
Probe	FAM-ACGTTGTTT/Zen/GTAGCCGATTGCTCTTTCTCC-IABKFQ
					928F	CGC GGA TCC TAA AAC TYA AAK GAA TTG ACG GG	50
					1492R	GCT CTA GAG GTT ACC TTGTTA CGA CTT
					27 Fmod	AGAGTTTGATCMTGGCTCAG	50
					1510R	GGT TAC CTT GTT ACG ACT T
