# Supplementary material for: Comprehensive human amniotic fluid metagenomics supports the sterile womb hypothesis
Source: Sci Rep. 2022 Apr 27;12:6875. doi: 10.1038/s41598-022-10869-7 (PMC9046152; doi:10.1038/s41598-022-10869-7)
Supplement: Supplementary file 7 — Supplementary Table S8. [file 41598_2022_10869_MOESM7_ESM.xlsx]

## Sheet: Task
The only place we have the 16S sequences are in the comments of the attached file, starting at line 87. I’m sorry about that. What I’m looking to do is compare those sequenced 16S sequences with the 16S sequences from the IDSeq hits and see if any are the same first of all and if not, then how different are they? How you do that is up to you, there may be an easy statistical way like nearest neig…
What I was thinking is the following: For one 16S bug, take the most homologous bug from IDSeq and calculate the degree of homology (% identity for their 16S V3 region, which is what we assessed). Do it again for the second 16S bug and so on until you have a table of all our 16S bugs with a % homology.
Then re-order the table from most homologous to least and plot all our 16S bugs along the X axis. Number the Y axis from 100% at bottom to 90% homology at top and plot the % homology or identity for each of our bugs. It should look like a Tesla stock chart (to the moon!).		New C14 cloning sequences
		> C14_sequencing_1 GAATTCGGCTTAATAGTATCAAAGGCAGTTCTGGAGTTAAGCTCCAGGATTTCACCTCTGACTTACCTACCCGCCTACGCACCCTTTAAACCCAGTGAATCCGGATAACGCTTGCACCCTCCGTATTACCGCGGCTGCTGGCACGGAGTTAGCCGGTGCTTATTCATAGGGTACTGTCAAGTGATCTAGAAAGACCTTTTTTCGCCCCCTATAAAAGAAGTTTACAATCCAGAGGACCTTCATCCTTCACGCGGCATGGCTGGTTCAGACTTGCGTCCATTGACCAATATTCCTTACTGCTGCCTCCCGTAGGAGTCGGGCCCGTGTCTCAGTGCCCGTGTGGCTGATCATGCTCTCACATCAGCTACTGATCGAAGGCT…
		> C14_sequencing_2 GGCTTAGAGTTTGATCATGGCTCAGATTGAACGCTGGCGGCATGCCTTACACATGCAAGTCGAACGGTAACAGGTTAAGCTGACGAGTGGCGAACGGGTGAGTAATGTATCGGAACGTGCCCAGTCGTGGGGGATAACTGCTCGAAAGAGCAGCTAATACCGCATACGACCTGAGGGTGAAAGCGGGGGATCGCAAGACCTCGCGCGATTGGAGCGGCCGATATCAGATTAGGTAGTTGGTGAGGTAAAGGCTCACCAAGCCGACGATCTGTAGCTGGTCTGAGAGGACGACCAGCCACACTGGGACTGAGACACGGCCCAGACTCCTACGGGAGGCAGCAGTGGGGAATTTTGGACAATGGGCGCAAGCCTGATCCAGC…
“would I do a head-to-head comparison between each 16s cloning amplicon against the 16S sequence for the closest bacteria from IDSeq?” Yes!		> C14_sequencing_3 GGCTTAGAGTTTGATCCTGGCTCAGAGCGAACGCTGGCGGCAGGCTTAACACATGCAAGTCGAGCGGGCCCTTCGGGGTCAGCGGCAGACGGGTGAGTAACGCGTGGGAACGTGCCCTTCGGTTCGGAATAACTCAGGGAAACTTGAGCTAATACCGGATACGCCCTTTTGGGGAAAGGTTTACTGCCGAAGGATCGGCCCGCGTCTGATTAGCTAGTTGGTGAGGTTATGGCTCACCAAGGCGACGATCMKTAGCTGGTCTGAGAGGATGATCAGCCACACTGGGACTGAGACACGGCCCAGACTCCTACGGGAGGCAGCAGTGGGGAATATTGGACAATGGGGGCAACCCTGATCCAGCCATGCCGCGTGAGTGATGA…
Happy to have a zoom call this afternoon or Monday to explain further if you would like.		> C14_sequencing_4 GGCTTAGAGTTTGATCATGGCTCAGAGCGAACGCTGGCGGCAGGCTTAACACATGCAAGTCGAACGGGCACCTTCGGGTGTCAGTGGCAGACGGGTGAGTAACACGTGGGAACGTACCCTTCGGTTCGAAATAACTCAGGGAAACTTGAGCTAATACCGGATACGCCCTTTTGGGGAAAGGTTTACTGCCGAAGGATCGGCCCGCGTCTGATTAGCTTGTTGGTGGGGTAACGGCCTACCAAGGCGACGATCAGTAGCTGGTCTGAGAGGATGATCAGCCACACTGGGACTGAGACACGGCCCAGACTCCTACGGGAGGCAGCAGTGGGGAATATTGGACAATGGGCGCAAGCCTGATCCAGCCATGCCGCGTGAGTGAT…
		> C14_sequencing_5 TGCTGNNNNNNGTAGGAGTCTGGGCCGTGTCTCAGTCCCAGTGTGGCTGATCATCCTCTCAGACCAGCTACTGATCGTCGCCTTGGTAGGCCGTTACCCCACCAACAAGCTAATCAGACGCGGGCCGATCCTTCGGCAGTAAACCTTTCCCCAAAAGGGCGTATCCGGTATTAGCTCAAGTTTCCCTGAGTTATTCCGAACCGAAGGGTACGTTCCCACGTGTTACTCACCCGTCTGCCACTGACACCCGAAGGTGCCCGTTCGACTTGCATGTGTTAAGCCTGCCGCCAGCGTTCGCTCTGAGCCATGATCAAACCCT
I just want a single plot that makes the point made in the paper that although the genera overlapped (in the Venn diagrams) between 16S and ID Seq, the species were quite different and so none of the 3 methods identified the same bugs.		> C14_sequencing_6 TGCTGCCTCCCGTAGGAGTCTGGGCCGTGTCTCAGTCCCAGTGTGGCTGATCATCCTCTCAGACCAGCTAAGGATCGTCGCCTTGGTGCGCCTTTACCACACCAACTAGCTAATCCTACGCGGGCTCATCCTCTGGCGATAAGTCTTTGGACTTTCGTCATCATCCGGTATTAGCAGTCGTTTCCAACTGTTATTCCGAACCAAAGGGCAGATTCCCACGCGTTACGCACCCGTGCGCCACTAGACCCGAAGATCTCGTTCGACTTGCATGTGTTAGGCATGCCGCCAGCGTTCGCTCTGAGCCATAATCAAACTCT
		> C14_sequencing_7 TGCTGCCTCCCGTAGGAGTCTGGGCCGTGTCTCAGTCCCAGTGTGGCTGATCATCCTCTCGGACCAGCTACTGATCGTCGCCTTGGTGAGCCGTAACCTCACCAACTAGCTAATCAGACGCGGGCCGATCCTTCGGCAGTAAACCTTTCCCCAAAAGGGCGTATCCGGTATTAGCTCAAGTTTCCCTGAGTTATTCCGAACCGAAGGGCACGTTCCCACGCGTTACTCACCCGTCTGCCGCTGACCCCGAAGGGCCCGCTCGACTTGCATGTGTTAAGCCTGCCGCCAGCGTTCGCTCTGAGCCATAATCAAACTCT
		> C14_sequencing_8 TGCTGCCTCCCGTAGGAGTCTGGGCCGTGTCTCAGTCCCAGTGTGGCTGATCATCCTCTCAGACCAGCTAAGGATCGTCGCCTTGGTGCGCCTTTACCACACCAACTAGCTAATCCTACGCGGGCTCATCCTCTGGCGATAAGTCTTTGGACTTTCGTCATCATCCGGTATTAGCAGTCGTTTCCAACTGTTATTCCGAACCAAAGGGCAGATTCCCACGCGTTACGCACCCGTGCGCCACTAGACCCGAAGATCTCGTTCGACTTGCATGTGTTAGGCATGCCGCCAGCGTTCGCTCTGAGCCATAATCAAACTCT
Hi Dr. Patel,		> C14_sequencing_9 TGCTGCCTCCCGTAGGAGTCTGGGCCGTGTCTCAGTCCCAGTGTGGCTGATCATCCTCTCAGACCAGCTACTGATCGTCGCCTTGGTGAGCCGTAACCTCACCAACTAGCTAATCAGACGCGGGCCGATCCTTCGGCAGTAAACCTTTCCCCAAAAGGGCGTATCCGGTATTAGCTCAAGTTTCCCTGAGTTATTCCGAACCGAAGGGCACGTTCCCACGCGTTACTCACCCGTCTGCCGCTGACACCACAAGGATGCCCGCTCGACTTGCATGTGTTAAGCCTGCCGCCAGCGTTCGCTCTGAGCCATGATCAAACCCT
		> C6_sequencing_11 TGCTGCCTCCCGTAGGAGTCTGGGCCGTGTCTCAGTCCCAGTGTGGCTGATCATCCTCTCAGACCAACTAAGGATCGTCGCCTTGGTGCGCCTTTACCACACCAACTAGCTAATCCTACGCGGGCTCATCCTCTGGCGATAAATCTTTGGACTTTCGTCATCATCCGGTACTAGCAGTCGTTTCCAACTGTTATTCCGAACCAAAGGGCAGATTCCCACGCGTTACGCACCCGTGCGCCACTAGACCCGAAGATCTCGTTCGACTTGCATGTGTTAGGCATGCCGCCAGCGTTCGTTCTGAGCCAGGATCAAACCCT
I'm working on the sequence similarity search. Here is what I'm doing:
1. Find the closest species detected IDSeq to each cloning detection.
2. Align the cloning sequence using BLASTn (Somewhat similar sequences) to the IDSeq species in the "16S ribosomal RNA sequences (Bacteria and Archaea)" database.
3. Calculate the sequence similarity with the formula [(alignment length - mismatch - gap)/sequence length]
4. As expected, some cloning sequences will not have a corresponding IDSeq species. I will leave them blank.
5. After finishing all 68 cloning sequences, sort the sequence similarity from lowest to highest, and plot the graph below. (I will see if I can invert the y-axis so it reads from 90% to 100%?)
Please confirm if I'm doing this correctly. So far I'm doing this manually because we need to specify the species to search against in BLASTn.

## Sheet: Summary
		16S rDNA cloning MEGABLAST result				IDSeq top match (>99 reads)			BLASTn result
Sample	Sequence length	Species Name	genus Name	family Name	class Name	Species	Genus	Genus reads		% identity	alignment length	mismatches	gap opens	q. start	q. end	s. start	s. end	evalue	bit score	Sequence Similarity [(alignment length - mismatch - gap)/sequence length]
C14	716	Methylorubrum extorquens	Methylorubrum	Methylobacteriaceae	Alphaproteobacteria	Methylobacterium extorquens	Methylobacterium	889		99.297	711	3	2	6	716	1	709	0	1284	0.986034
C16	644	Methylorubrum extorquens	Methylorubrum	Methylobacteriaceae	Alphaproteobacteria	Methylobacterium extorquens	Methylobacterium	877		99.061	639	5	1	6	644	1	638	0	1122	0.982919
C15	317	Methylobacterium fujisawaense	Methylobacterium	Methylobacteriaceae	Alphaproteobacteria	Methylobacterium radiotolerans	Methylobacterium	184		98.107	317	6	0	1	317	317	1	1.11e-157	545	0.981073
C15	329	Acidovorax temperans	Acidovorax	Comamonadaceae	Betaproteobacteria	Acidovorax temperans	Acidovorax	157		97.866	328	7	0	2	329	341	14	9.98e-164	561	0.975684
C15	329	Acidovorax temperans	Acidovorax	Comamonadaceae	Betaproteobacteria	Acidovorax temperans	Acidovorax	157		97.866	328	7	0	2	329	341	14	9.98e-164	561	0.975684
C14	722	Pelomonas saccharophila	Pelomonas	Comamonadaceae	Betaproteobacteria	Pelomonas saccharophila	Pelomonas	194		98.731	709	9	0	14	722	1	709	0	1241	0.969529
C15	331	Methylorubrum extorquens	Methylorubrum	Methylobacteriaceae	Alphaproteobacteria	Methylobacterium extorquens	Methylobacterium	184		99.373	319	2	0	1	319	319	1	2.55e-165	567	0.957704
C15	331	Methylorubrum extorquens	Methylorubrum	Methylobacteriaceae	Alphaproteobacteria	Methylobacterium extorquens	Methylobacterium	184		99.373	319	2	0	1	319	319	1	2.55e-165	567	0.957704
C14	319	Methylorubrum extorquens	Methylorubrum	Methylobacteriaceae	Alphaproteobacteria	Methylobacterium extorquens	Methylobacterium	889		99.026	308	3	0	12	319	308	1	2.64e-157	553	0.956113
C16	318	Methylobacterium aquaticum	Methylobacterium	Methylobacteriaceae	Alphaproteobacteria	Methylobacterium aquaticum	Methylobacterium	877		99.023	307	3	0	1	307	307	1	1.69e-157	541	0.955975
C14	317	Methylobacterium aquaticum	Methylobacterium	Methylobacteriaceae	Alphaproteobacteria	Methylobacterium aquaticum	Methylobacterium	889		98.697	307	3	1	1	306	307	1	1.58e-154	544	0.955836
C14	320	Methylobacterium variabile	Methylobacterium	Methylobacteriaceae	Alphaproteobacteria	Methylobacterium variabile	Methylobacterium	889		98.706	309	4	0	1	309	309	1	3.43e-156	549	0.953125
C15	331	Methylorubrum extorquens	Methylorubrum	Methylobacteriaceae	Alphaproteobacteria	Methylobacterium extorquens	Methylobacterium	184		98.746	319	4	0	1	319	319	1	1.32e-162	558	0.951662
C15	331	Methylorubrum extorquens	Methylorubrum	Methylobacteriaceae	Alphaproteobacteria	Methylobacterium extorquens	Methylobacterium	184		98.746	319	4	0	1	319	319	1	1.32e-162	558	0.951662
C15	329	Methylobacterium fujisawaense	Methylobacterium	Methylobacteriaceae	Alphaproteobacteria	Methylobacterium radiotolerans	Methylobacterium	184		97.792	317	7	0	1	317	317	1	4.9e-156	541	0.942249
C14	721	Methylobacterium aquaticum	Methylobacterium	Methylobacteriaceae	Alphaproteobacteria	Methylobacterium aquaticum	Methylobacterium	889		98.836	687	5	3	18	703	2	686	0	1198	0.941748
C16	317	Sphingomonas aquatilis	Sphingomonas	Sphingomonadaceae	Alphaproteobacteria	Sphingomonas aquatilis	Sphingomonas	4411		99.663	297	1	0	1	297	297	1	8.76e-155	532	0.933754
C8	317	Sphingomonas aquatilis	Sphingomonas	Sphingomonadaceae	Alphaproteobacteria	Sphingomonas aquatilis	Sphingomonas	565		99.327	297	2	0	1	297	297	1	1.07e-153	527	0.930599
C6	317	Sphingomonas aquatilis	Sphingomonas	Sphingomonadaceae	Alphaproteobacteria	Sphingomonas aquatilis	Sphingomonas	117		99.327	297	2	0	1	297	297	1	7.35e-153	538	0.930599
C14	317	Sphingomonas aquatilis	Sphingomonas	Sphingomonadaceae	Alphaproteobacteria	Sphingomonas aquatilis	Sphingomonas	2702		99.661	295	1	0	1	295	297	3	2.04e-153	540	0.927445
C14	317	Sphingomonas aquatilis	Sphingomonas	Sphingomonadaceae	Alphaproteobacteria	Sphingomonas aquatilis	Sphingomonas	2702		99.661	295	1	0	1	295	297	3	2.04e-153	540	0.927445
C16	335	Sediminibacterium aquarii	Sediminibacterium	Chitinophagaceae	Chitinophagia	Sediminibacterium salmoneum	Sediminibacterium	186		92.771	332	20	2	1	328	332	1	8.68e-141	486	0.925373
C16	335	Sediminibacterium aquarii	Sediminibacterium	Chitinophagaceae	Chitinophagia	Sediminibacterium salmoneum	Sediminibacterium	186		92.771	332	20	2	1	328	332	1	8.68e-141	486	0.925373
C8	349	Escherichia fergusonii	Escherichia	Enterobacteriaceae	Gammaproteobacteria	Escherichia albertii	Escherichia	543		97.568	329	8	0	1	329	329	1	3.66e-163	558	0.919771
C15	329	Methylobacterium goesingense	Methylobacterium	Methylobacteriaceae	Alphaproteobacteria	Methylobacterium radiotolerans	Methylobacterium	184		95.268	317	15	0	1	317	317	1	3.53e-145	505	0.917933
C15	333	Methylobacterium variabile	Methylobacterium	Methylobacteriaceae	Alphaproteobacteria	Methylobacterium aquaticum	Methylobacterium	184		98.058	309	3	2	1	309	307	2	3.81e-151	525	0.912913
C16	331	Methylobacterium variabile	Methylobacterium	Methylobacteriaceae	Alphaproteobacteria	Methylobacterium variabile	Methylobacterium	877		98.366	306	5	0	1	306	309	4	3.19e-154	530	0.909366
C16	331	Methylobacterium variabile	Methylobacterium	Methylobacteriaceae	Alphaproteobacteria	Methylobacterium variabile	Methylobacterium	877		98.366	306	5	0	1	306	309	4	3.19e-154	530	0.909366
C16	799	Sphingomonas aquatilis	Sphingomonas	Sphingomonadaceae	Alphaproteobacteria	Sphingomonas aquatilis	Sphingomonas	4411		99.841	630	1	0	26	655	1	630	0	1132	0.787234
