# Supplementary material for: Comprehensive human amniotic fluid metagenomics supports the sterile womb hypothesis
Source: Sci Rep. 2022 Apr 27;12:6875. doi: 10.1038/s41598-022-10869-7 (PMC9046152; doi:10.1038/s41598-022-10869-7)
Supplement: Supplementary file 8 — Supplementary Table S9. [file 41598_2022_10869_MOESM8_ESM.xlsx]

## Sheet: Number of reads
			Pre-detection data sets		MEGABLAST Viral Detection				MEGABLAST Bacterial Detection				MEGABLAST Fungal/Protozoan Detection
Sample Type	Sample Name	Forward (F) or Reverse (R) Reads	Raw Read Number	Read Number after Trimming and Quality Filters	Raw Virus Detection (Number of MEGABLAST hits)	Filtered Virus Detection	Filtered Virus Detection after sequences with Match score <0 removed	Number of Viral Diagnostic Reads*	Raw Bacteria Detection (Number of MEGABLAST hits)	Filtered Bacterial Detection(If a read mapped well to virus, it is removed here)	Filtered Bacteria Detection after sequences with Match score <0 removed	Number of Bacterial Diagnostic Reads	Raw Fungal and Protozoa Detection (Number of MEGABLAST hits)	Filtered Fungal and Protozoan Detection(If a read mapped well to virus or bacteria, it is removed here)	Filtered Fungal and Protozoan Detection after sequences with Match score <0 removed	Number of Fungal and Protozoan Diagnostic Reads
Water	B1	F	91156749	70283021	562355	156648	36289	16258	5712694	2656104	2586698	1270471	1860933	516968	179687	80608
Water	B1	R	91156749	70283021	534455	156391	37663		5622441	2644084	2575145		1782378	514318	180283
Water	B2	F	81041771	61968167	435507	123946	28165	11355	4830838	2268427	2211933	1134900	1482476	396535	131871	66639
Water	B2	R	81041771	61968167	417330	122273	28421		4752140	2248340	2194518		1386580	392121	130280
Water	B3	F	50626567	40597550	10334	2881	1293	842	261767	193382	191464	132491	33531	15625	7602	5889
Water	B3	R	50626567	40597550	9937	2892	1299		261604	194113	192021		32799	15701	7841
Water	B4	F	48966456	38706510	8372	2012	494	331	286898	216044	214681	148163	36951	16697	7807	5475
Water	B4	R	48966456	38706510	8019	2075	497		285793	217121	215615		36612	17082	7922
Water	B5	F	17840207	13276011	14882	504	240	192	277028	144127	143506	105567	48867	16876	13068	10921
Water	B5	R	17840207	13276011	15252	543	290		271402	145222	144455		45628	17015	13438
Amniotic fluid	C1	F	42185711	34292552	165952	165319	165230	3	172215	165907	349	62	190016	165741	309	80
Amniotic fluid	C1	R	42185711	34292552	165799	165332	165241		173659	165870	221		188308	165882	411
Amniotic fluid	C2	F	61483329	49728792	786	169	50	12	6752	3344	2991	1490	6026	1022	402	98
Amniotic fluid	C2	R	61483329	49728792	947	141	49		6980	3471	2952		5803	1185	528
Amniotic fluid	C3	F	44764933	36322735	173083	172276	172181	2	179749	173006	487	148	197372	172810	337	97
Amniotic fluid	C3	R	44764933	36322735	172873	172289	172185		181301	173005	373		196392	172942	459
Amniotic fluid	C4	F	46156703	37673693	329455	328647	328507	4	341381	329426	568	127	373117	329114	330	69
Amniotic fluid	C4	R	46156703	37673693	329631	328711	328558		343691	329369	329		372698	329288	436
Amniotic fluid	C5	F	42755022	35082442	110269	109886	109840	0	114576	110331	260	54	126609	110226	200	35
Amniotic fluid	C5	R	42755022	35082442	110456	109894	109851		115911	110452	225		126132	110437	317
Amniotic fluid	C6	F	49349943	41170015	373	106	98	82	1283	480	196	77	3394	454	209	22
Amniotic fluid	C6	R	49349943	41170015	299	102	98		1822	653	247		3480	595	327
Amniotic fluid	C7	F	46726521	40031517	542	36	12	1	1937	713	548	326	5556	349	173	44
Amniotic fluid	C7	R	46726521	40031517	520	32	11		2351	906	617		5015	515	273
Amniotic fluid	C8	F	47838300	40225538	40756	39925	39889	1	43181	40894	647	374	50955	40460	340	77
Amniotic fluid	C8	R	47838300	40225538	40763	39928	39892		43608	41099	673		50167	40699	506
Amniotic fluid	C9	F	45780193	38436656	26419	26118	26108	0	28441	26771	374	181	32859	26548	243	38
Amniotic fluid	C9	R	45780193	38436656	26560	26119	26099		28829	26881	385		32699	26720	366
Amniotic fluid	C10	F	49000239	40993002	29422	28584	28552	4	31963	29790	909	545	38269	29021	264	48
Amniotic fluid	C10	R	49000239	40993002	29233	28590	28561		32306	29996	965		37576	29258	429
Amniotic fluid	C11	F	48441481	40070276	37196	36575	36544	2	39487	37265	329	170	46486	37132	325	31
Amniotic fluid	C11	R	48441481	40070276	37016	36584	36565		40029	37558	368		46055	37413	526
Amniotic fluid	C12	F	39096780	32895746	41718	41357	41333	0	43727	41810	238	116	49831	41727	225	40
Amniotic fluid	C12	R	39096780	32895746	41750	41364	41340		44081	41962	244		49240	41883	354
Amniotic fluid	C13	F	48849706	41899406	465	21	7	1	2334	1111	842	549	4447	428	230	53
Amniotic fluid	C13	R	48849706	41899406	373	37	17		2766	1330	933		4356	666	364
Amniotic fluid	C14	F	51470392	40994528	146397	145587	145506	1	154313	147811	1946	1111	167863	146204	320	60
Amniotic fluid	C14	R	51470392	40994528	146193	145595	145521		156471	148054	1988		166572	146473	478
Amniotic fluid	C15	F	45423494	36452651	162397	161577	161495	1	168982	162518	797	399	186052	161947	240	49
Amniotic fluid	C15	R	45423494	36452651	162405	161602	161534		170583	162690	795		184642	162174	338
Amniotic fluid	C16	F	46920725	39531031	11141	10718	10679	4	15059	13349	2437	1572	14941	11184	219	59
Amniotic fluid	C16	R	46920725	39531031	11047	10681	10645		15446	13446	2444		15083	11312	321
Amniotic fluid	C17	F	72382337	58602359	838	87	39	5	4350	1792	1402	665	7843	913	370	65
Amniotic fluid	C17	R	72382337	58602359	827	81	36		4783	1895	1384		7756	1044	498
*PhiX174 and endogenous retrovirus reads were removed prior to this step
